# Supplementary material for: Identification and characterization of early Fusarium wilt responsive mRNAs and long non-coding RNAs in banana root using high-throughput sequencing
Source: Sci Rep. 2021 Aug 11;11:16363. doi: 10.1038/s41598-021-95832-8 (PMC8358008; doi:10.1038/s41598-021-95832-8)
Supplement: Supplementary file 1 — Supplementary Tables. [file 41598_2021_95832_MOESM1_ESM.zip]

Archive with 11 entries (11 files):
- Supplementary Table S1.xlsx
- Supplementary Table S10.xlsx
- Supplementary Table S2.xlsx
- Supplementary Table S3.xlsx
- Supplementary Table S4.xlsx
- Supplementary Table S5.xlsx
- Supplementary Table S6.xlsx
- Supplementary Table S7.xlsx
- Supplementary Table S8.xlsx
- Supplementary Table S9.xlsx
- ~$Additional file Table S1.xlsx
