# Supplementary material for: Identification and characterization of early Fusarium wilt responsive mRNAs and long non-coding RNAs in banana root using high-throughput sequencing
Source: Sci Rep. 2021 Aug 11;11:16363. doi: 10.1038/s41598-021-95832-8 (PMC8358008; doi:10.1038/s41598-021-95832-8)
Supplement: Supplementary file 1 — Supplementary Tables. [file 41598_2021_95832_MOESM1_ESM.zip › Supplementary Table S1.xlsx]

## Sheet: 1
Table S1 Information of the primers used in this study
Gene name	Gene ID	Forward Primer	Reverse Primer	Annealing Temperature
WRKY40	GSMUA_Achr11G08290_001	ACCAAGTAACAGCCTCATCGTTC	CATCATCCCTTTGTCGTCCT	60℃
TIFY 5A	GSMUA_Achr7G01230_001	CTCAAGATCAGAGTACCAGC	GTTTGATCATCCGTCTCTTGC	55℃
P450 93A1	GSMUA_Achr9G24040_001	CACGAAAGAGACACTCCGGTT	AAGCCAACATGTGCGTCACC	62℃
MYB108	GSMUA_Achr11G04930_001	TGGCTCAACTACCTTCGACCC	TTCTTTATCTCGTTGTCGGTCCT	60℃
ERF071	GSMUA_AchrUn_randomG27100_001	ACGTCCCCGCTATTGTCGAAC	TCCGCCTTCCATGTACGGGAT	60℃
DOPA2	GSMUA_Achr10G28740_001	GCAAAGCCACGAATATGTCC	CATAAGCAGTGCAATTCGAAG	56℃
LHCB 6A	GSMUA_Achr2G06350_001	TCGTCATCCCCAGATCGGTGT	TGCAACAAACAGGCAACCATG	60℃
TUBB7	GSMUA_Achr5G12310_001	AGAGCAACATGAACGACCTC	AGCTCGACAATACCAATCACAC	60℃
G8H	GSMUA_Achr9G24020_001	GCACTAACTTCGCTTATCTGCC	AGCCTTCCTCATCACAAGTCC	60℃
CTH	GSMUA_Achr4G04400_001	CGAGTTCCTCAAGCGTGCAAC	CGCTGAGTCCAGTCGTCACC	62℃
PC	GSMUA_Achr9G24120_001	ACACCTTCTACTGCGCTCC	CCACATGAAGAAGACGACCAAC	60℃
	TCONS_00083452	TTAGGTTTCGCTGTATCCACT	TTCGCAACACAAACGTCCA	57℃
	TCONS_00363647	CACTGCTGCTCCAAGCCAA	CGTCTTTCGTCGCTTGCACT	59℃
	TCONS_00041355	CGTTTCAAGACACTGTACGTGA	AACCGATAGTCAGACTTGTGC	58℃
	TCONS_00093014	GACCTTCGTGTTGCACCCA	GAGAGCCACCATCAGTATCCA	58℃
	TCONS_00214268	ATTATTTCATAAAATGCACCCA	CATACAAATAATGATTCGACCA	53℃
	TCONS_00334460	TGAGAAATATTCCATGGCTTG	GACCCATGACAATAATTGAGA	52℃
	TCONS_00152125	CTCCCCTACTTGACAACAAC	TTCTCGCTAAAATTCCAAGCC	55℃
	TCONS_00334460	TGAGAAATATTCCATGGCTTG	GACCCATGACAATAATTGAGA	52℃
GAPDH	AY821550	GCAAGGATGCCCCAATGT	AGCAAGACAGTTGGTTGTGCAG	60℃
EIF5A-2	FJ800963.1	ACACCAAAGATGATCTGAGGCT	AAGGAACACCAGGGCAACAGT	60℃
