# Supplementary material for: Identification and characterization of early Fusarium wilt responsive mRNAs and long non-coding RNAs in banana root using high-throughput sequencing
Source: Sci Rep. 2021 Aug 11;11:16363. doi: 10.1038/s41598-021-95832-8 (PMC8358008; doi:10.1038/s41598-021-95832-8)
Supplement: Supplementary file 1 — Supplementary Tables. [file 41598_2021_95832_MOESM1_ESM.zip › Supplementary Table S10.xlsx]

## Sheet: Sheet1
Table S10 DEGs that were predicted to be targets of DE lncRNAs
LncRNA IDa	FC1	FC2	FC3	Gene IDb	FC1	FC2	FC3	Gene description
83452	#DIV/0!	#DIV/0!	#DIV/0!	11G04930_001	-5.85	-1.92	-1.98	transcription factor MYB108-like
150023	-1.76	#NUM!	-0.29	3G22000_001	-2.89	-1.14	-0.72	dirigent protein 23-like
214268	-3.43	-2.78	-1.26	5G12190_001	1.99	-0.24	0.65	membrane steroid-binding protein 1-like
147229	-2.63	-0.59	-0.33	3G31640_001	2.49	1.23	1.38	protein ASPARTIC PROTEASE IN GUARD CELL 1-like
218412	-3.32	-1.89	-0.92	6G12110_001	-2.35	-1.52	-0.44	BTB/POZ and TAZ domain-containing protein 2-like isoform X2
214268	-3.43	-2.78	-1.26	5G12310_001	2.01	0.68	0.47	tubulin beta-7 chain-like
70140	-4.05	-2.19	-2.88	11G09010_001	-2.8	-1.12	-1.13	putative clathrin assembly protein
159232	6.52	5.17	0.5	4G14680_001	2.56	1.45	0.51	uncharacterized protein
261120	#DIV/0!	#DIV/0!	#DIV/0!	7G06500_001	6.16	2.77	3.5	putative DNA-binding protein ESCAROLA isoform X1
363647	6.02	4.02	1.61	Un_randomG27100_001	-3.65	-2.78	-4.29	ethylene-responsive transcription factor ERF071-like
342520	5.92	2.61	1.51	9G30090_001	4.87	3.14	1.96	uncharacterized protein
312107	5.16	1.68	1.1	8G26410_001	4.33	3.26	0.63	-
9032	-3.47	1.7	0.63	1G24800_001	-2.05	-0.35	-0.04	uncharacterized protein
342520	5.92	2.61	1.51	9G30080_001	2.87	3.02	0.86	uncharacterized protein
159232	6.52	5.17	0.5	4G14630_001	-2.87	-1.3	-1.24	uncharacterized protein
342520	5.92	2.61	1.51	9G30160_001	-2.29	-2.01	-1.08	hypothetical protein
152125	-4.03	0.32	-2.16	4G04120_001	-2.32	-1.94	-1.51	uncharacterized protein
190385	0.6	2.77	0.86	5G27320_001	2.51	-0.13	0.07	cation/H(+) antiporter 19-like
36435	-5.51	-2.1	-2.01	10G30310_001	-1.96	-0.94	-0.69	blue copper protein-like
93014	-4.17	-2.47	-1.49	2G06350_001	-1.89	-0.87	-0.18	chlorophyll a-b binding protein 6, chloroplastic-like
9032	-3.47	1.7	0.63	1G24810_001	-2.29	-0.21	0.42	uncharacterized protein
261120	#DIV/0!	#DIV/0!	#DIV/0!	7G06320_001	-2.51	-1.5	-1.14	zinc finger A20 and AN1 domain-containing stress-associated protein 8-like
263014	-3.33	-2.34	-2.69	7G17410_001	2.5	0.46	0.63	uncharacterized protein
152125	-4.03	0.32	-2.16	4G04330_001	-1.92	-0.11	-0.93	uncharacterized protein
334460	-3.33	-0.41	-2.54	9G24020_001	-4.73	-1.07	-2.19	geraniol 8-hydroxylase-like
195037	-2.33	-0.73	-1.22	5G26360_001	-2.51	-0.7	-0.86	calcium-binding protein KIC-like
251533	-2.07	-2.57	-0.58	6G03460_001	2.2	0.89	0.51	60S ribosomal protein L31
261014	-2.86	-2	-0.46	7G05900_001	-2.52	-1.02	0.11	dehydration-responsive element-binding protein 1G-like
151518	-1.71	-0.9	-1.09	4G01040_001	2.57	1.06	0.26	ATP-dependent 6-phosphofructokinase 6
334460	-3.33	-0.41	-2.54	9G24040_001	-3.39	-1.27	-2.83	geraniol 8-hydroxylase-like
190385	0.6	2.77	0.86	5G27360_001	-2.45	-1.44	-0.29	uncharacterized protein
41355	2.81	1.44	1.2	10G28740_001	-2.1	-1.04	-1.98	tyrosine/DOPA decarboxylase 2-like
342520	5.92	2.61	1.51	9G30070_001	4.67	3.88	1.5	uncharacterized protein
9032	-3.47	1.7	0.63	1G24830_001	2.94	1.71	-0.74	uncharacterized protein
41355	2.81	1.44	1.2	10G28670_001	1.81	0.7	0.75	U1 small nuclear ribonucleoprotein 70 kDa-like
259462	3.75	1.41	1.47	7G24350_001	-2.81	-0.87	-1.19	uncharacterized protein
41355	2.81	1.44	1.2	10G28540_001	2.49	1.5	0.88	uncharacterized protein
151518	-1.71	-0.9	-1.09	4G00780_001	1.8	1.05	0.38	GTP-binding nuclear protein Ran-3
342520	5.92	2.61	1.51	9G30120_001	3.28	2.98	0.35	uncharacterized protein
214268	-3.43	-2.78	-1.26	5G12110_001	-2.11	-1.97	-0.69	uncharacterized protein
365456	#NUM!	0.26	0.46	Un_randomG03160_001	#NUM!	0.14	0.37	RNA polymerase beta (chloroplast)
334460	-3.33	-0.41	-2.54	9G24120_001	-2.63	-0.64	-0.28	plastocyanin-like
41355	2.81	1.44	1.2	10G28640_001	1.34	1.79	0.67	glucose-6-phosphate isomerase, cytosolic
151518	-1.71	-0.9	-1.09	4G00890_001	2.7	3.94	1.72	uncharacterized protein
261120	#DIV/0!	#DIV/0!	#DIV/0!	7G06370_001	-2.27	-2.68	0.55	uncharacterized protein
158100	-1.63	-1.76	0.3	4G07480_001	1.39	-0.39	2.58	uncharacterized protein
152125	-4.03	0.32	-2.16	4G04400_001	-2.24	-0.77	-4.7	cytokinin hydroxylase-like
360258	-2.87	-2.44	-3.26	Un_randomG15020_001	-0.8	1.17	1.85	hypothetical protein
FC1~FC3: log2(fold change) of comparison 1, 2 and 3. a: ‘TCONS_00’was omitted, b: ‘GSMUA_Achr’was omitted, #DIV/0!: no expression in ROOT_CK, #NUM!: no expression in FocTR4 treated sample or samples, -：no annotation.
