# Supplementary material for: Identification and characterization of early Fusarium wilt responsive mRNAs and long non-coding RNAs in banana root using high-throughput sequencing
Source: Sci Rep. 2021 Aug 11;11:16363. doi: 10.1038/s41598-021-95832-8 (PMC8358008; doi:10.1038/s41598-021-95832-8)
Supplement: Supplementary file 1 — Supplementary Tables. [file 41598_2021_95832_MOESM1_ESM.zip › Supplementary Table S2.xlsx]

## Sheet: Sheet1
Table S2 Information of all the long noncoding RNAs identified in this study
transcript_id	Root_CK	Root_5H	Root_10H	Root_25H	Type
TCONS_00369759	3.30811	2.61335	4.18553	3.66688	lincRNA
TCONS_00369975	0	0	10.0044	0	lincRNA
TCONS_00369750	13.3299	8.42864	32.7141	3.84168	lincRNA
TCONS_00188756	0	0.819269	6.01641	0	lincRNA
TCONS_00279437	1.9073	3.22321	0.958743	1.80399	intronic_lncRNA
TCONS_00093390	0	0	4.64629	0	lincRNA
TCONS_00258265	0	0	32.5958	0	lincRNA
TCONS_00216748	1.90411	5.72572	4.95101	1.93998	lincRNA
TCONS_00093395	11.6949	10.9656	17.5502	26.8844	lincRNA
TCONS_00257775	0	0.954678	0.489632	0.4524	lincRNA
TCONS_00398803	0	3.55214	0	0	lincRNA
TCONS_00152274	12.9201	7.21394	7.88286	8.98081	lincRNA
TCONS_00112417	5.25406	0	0	0	lincRNA
TCONS_00177122	0.631415	1.0705	0	0.724134	intronic_lncRNA
TCONS_00397105	0	5.72733	0	0	lincRNA
TCONS_00121221	0.612859	1.30115	1.25028	0.852495	lincRNA
TCONS_00398700	2.51113	4.93079	1.62065	2.60417	lincRNA
TCONS_00361237	15.435	9.57031	14.4717	10.8721	lincRNA
TCONS_00361236	12.0114	14.2664	6.41457	8.61533	lincRNA
TCONS_00231571	0	0	0	5.5169	intronic_lncRNA
TCONS_00173588	0	1.23154	0	0.914862	lincRNA
TCONS_00370479	1.45806	3.78011	3.40558	2.64251	lincRNA
TCONS_00254753	6.40972	1.64088	3.37227	3.02488	intronic_lncRNA
TCONS_00254751	3.81554	0	0	0	lincRNA
TCONS_00000841	0	0	1.45268	0	lincRNA
TCONS_00365992	73.0201	66.5307	92.5629	54.2322	lincRNA
TCONS_00365996	12.7647	0	11.6605	9.52664	lincRNA
TCONS_00365994	0	5.2406	13.2742	0	lincRNA
TCONS_00365998	0	9.84968	54.2124	5.96952	lincRNA
TCONS_00422330	5.44169	0	0	0	lincRNA
TCONS_00379266	0	0	0	11.1027	lincRNA
TCONS_00043574	12.6398	6.82403	10.313	12.8159	anti-sense_lncRNA
TCONS_00283226	20.9731	0	0	0	lincRNA
TCONS_00216749	0	0	23.8844	0	lincRNA
TCONS_00222762	0	3.02333	3.76682	0	intronic_lncRNA
TCONS_00016340	0.223883	4.11835	1.33429	2.53677	intronic_lncRNA
TCONS_00363695	3.1815	4.19506	5.19154	11.9176	lincRNA
TCONS_00056726	0	4.37902	0	0	lincRNA
TCONS_00055262	3.58499	6.99366	12.7063	6.89479	intronic_lncRNA
TCONS_00058612	11.2786	0	0	0	intronic_lncRNA
TCONS_00390283	4.91963	7.00977	2.17239	1.89927	lincRNA
TCONS_00303315	7.07941	13.2914	0	0	intronic_lncRNA
TCONS_00028796	11.0326	6.07548	12.1874	9.91979	intronic_lncRNA
TCONS_00046300	6.29885	11.8167	0	43.8574	lincRNA
TCONS_00063981	7.12915	2.35861	1.24022	1.6955	intronic_lncRNA
TCONS_00123208	6.62925	0	4.27933	0	lincRNA
TCONS_00123209	10.0463	0	0.864836	0.690464	lincRNA
TCONS_00046438	0.44815	0	0	1.69993	lincRNA
TCONS_00044863	0	0	0	6.7211	lincRNA
TCONS_00355509	16.5561	4.14525	31.4847	11.0757	lincRNA
TCONS_00402309	0	7.04911	0	0	lincRNA
TCONS_00236673	0	0	0	4.72228	intronic_lncRNA
TCONS_00151663	0	0	8.06857	0	lincRNA
TCONS_00194791	1.79942	1.62422	4.51204	1.70139	lincRNA
TCONS_00394823	0	0	13.9545	21.1251	lincRNA
TCONS_00050377	0	34.364	14.6824	22.2054	lincRNA
TCONS_00132729	1.50704	1.19512	0.500712	1.1864	lincRNA
TCONS_00394829	4.12608	7.81069	0	6.29027	lincRNA
TCONS_00062292	2.73455	0.174232	1.52597	0	lincRNA
TCONS_00062294	9.93368	0	0	0	lincRNA
TCONS_00224429	1.4357	1.6765	1.84946	1.08573	lincRNA
TCONS_00010933	1.79649	1.07089	2.67689	1.48428	lincRNA
TCONS_00111570	4.9079	0	0	0	lincRNA
TCONS_00281632	5.80837	0	0	0	lincRNA
TCONS_00165397	0	0	0	6.7211	intronic_lncRNA
TCONS_00070916	0	9.51517	14.8769	0	lincRNA
TCONS_00258196	0	0	26.5483	0	lincRNA
TCONS_00205317	2.22149	8.01406	5.0784	5.47109	lincRNA
TCONS_00154988	10.2768	3.58519	3.76555	5.06369	lincRNA
TCONS_00190621	5.36504	3.03106	5.58277	3.97695	lincRNA
TCONS_00154981	0	0	7.70547	0	lincRNA
TCONS_00361189	0	0	7.71837	5.11901	lincRNA
TCONS_00046113	0	4.81084	12.0416	18.2852	lincRNA
TCONS_00354524	0	0	5.26418	0	lincRNA
TCONS_00160610	0	0	8.41155	0	lincRNA
TCONS_00409649	0	5.99516	0	11.6812	lincRNA
TCONS_00343438	0	5.01915	0	0	lincRNA
TCONS_00079444	0	0.758694	1.33741	4.59744	lincRNA
TCONS_00306963	3.71917	0.931764	1.43	0.441024	lincRNA
TCONS_00389718	1.77256	0.576604	2.89555	4.25962	lincRNA
TCONS_00167887	7.30808	2.40287	2.13622	5.58113	lincRNA
TCONS_00280918	8.33533	1.77479	1.61491	1.36647	lincRNA
TCONS_00148428	5.82606	0	0	0	lincRNA
TCONS_00386304	4.50397	5.23369	6.23369	5.08006	lincRNA
TCONS_00142450	0	5.72733	0	0	lincRNA
TCONS_00057799	11.003	6.9161	0	0	lincRNA
TCONS_00407877	0	6.05372	4.35616	0	lincRNA
TCONS_00357094	5.03604	4.86395	4.08037	4.3784	lincRNA
TCONS_00407753	0	14.3926	0	0	lincRNA
TCONS_00070204	0.813161	1.13191	0.413574	1.92612	lincRNA
TCONS_00359828	0	0	3.40005	0	lincRNA
TCONS_00359827	0	0	4.53289	0	lincRNA
TCONS_00408623	0	5.38545	0	0	lincRNA
TCONS_00381806	0	21.8103	0	7.00657	lincRNA
TCONS_00381807	4.18144	21.3991	0	50.2883	lincRNA
TCONS_00419097	3.93058	2.45713	5.5069	0	lincRNA
TCONS_00400149	0	16.4288	13.9545	21.1251	lincRNA
TCONS_00374523	0	7.06863	2.83823	1.15038	lincRNA
TCONS_00416160	1.79795	0	0	0	lincRNA
TCONS_00101676	0	0	0	10.0577	lincRNA
TCONS_00401490	0	13.8322	0	0	lincRNA
TCONS_00271811	0	0	0	21.1251	intronic_lncRNA
TCONS_00273868	13.0882	29.4955	7.50332	4.76971	lincRNA
TCONS_00251095	8.11762	3.84124	6.64619	3.86124	lincRNA
TCONS_00114016	9.81308	0	0	0	lincRNA
TCONS_00146423	1.23532	0.36215	0.471432	0.251621	lincRNA
TCONS_00403896	1.00829	4.56648	6.70091	2.92254	lincRNA
TCONS_00417944	17.0169	0	0	0	lincRNA
TCONS_00166191	0	0	0	10.0577	lincRNA
TCONS_00181418	4.20352	1.40902	4.28378	2.39031	anti-sense_lncRNA
TCONS_00070140	25.5892	1.54121	5.61241	3.48353	anti-sense_lncRNA
TCONS_00172021	6.067	7.58621	0	0	intronic_lncRNA
TCONS_00299010	5.75278	1.07286	6.20771	5.51589	intronic_lncRNA
TCONS_00274495	7.96359	17.363	31.1119	16.6346	lincRNA
TCONS_00378122	6.10264	4.46292	0.71665	3.23457	lincRNA
TCONS_00102320	5.13007	3.46701	7.09404	3.63934	anti-sense_lncRNA
TCONS_00366946	6.68544	2.81301	1.27171	3.47176	lincRNA
TCONS_00134832	1.13497	0.616071	0.753612	2.29082	lincRNA
TCONS_00027029	11.003	0	0	0	intronic_lncRNA
TCONS_00383182	0	0	0	13.7996	lincRNA
TCONS_00361238	0	0	3.99859	0	lincRNA
TCONS_00364358	0.42515	4.5586	5.519	3.23818	lincRNA
TCONS_00107397	0	10.4812	0	0	intronic_lncRNA
TCONS_00204863	0	3.65519	0	0	anti-sense_lncRNA
TCONS_00383230	38.2156	18.7349	43.4874	46.7246	intronic_lncRNA
TCONS_00358806	5.13486	3.58553	4.4529	2.93838	lincRNA
TCONS_00060537	5.6393	0	0	0	lincRNA
TCONS_00409809	0	1.31655	1.40595	0	lincRNA
TCONS_00122806	1.44995	1.0155	1.02752	0.394878	anti-sense_lncRNA
TCONS_00122803	0	0.580875	1.42956	1.11933	anti-sense_lncRNA
TCONS_00199894	0.893809	1.68165	1.34425	0.849899	lincRNA
TCONS_00001387	0	0.589131	3.95968	2.61597	lincRNA
TCONS_00198546	0	0	0	1.731	intronic_lncRNA
TCONS_00362521	0	0	33.6462	0	lincRNA
TCONS_00069879	0	0	12.0416	0	lincRNA
TCONS_00019166	0	7.26857	0	0	lincRNA
TCONS_00019162	0.621919	1.58804	0.246841	0.226837	anti-sense_lncRNA
TCONS_00365768	30.5002	38.2262	45.7253	31.9561	lincRNA
TCONS_00366792	79.4474	15.7218	97.1428	10.8313	lincRNA
TCONS_00380765	4.78798	3.07592	1.35919	2.33303	lincRNA
TCONS_00414302	8.73534	0	0	0	lincRNA
TCONS_00414303	14.1588	0	0	0	lincRNA
TCONS_00322259	1.30393	0.803649	2.52874	1.96929	lincRNA
TCONS_00423023	30.335	3.7931	0	0	lincRNA
TCONS_00378876	6.80677	25.5573	0	3.65494	lincRNA
TCONS_00162024	3.40339	10.6489	0	3.65494	lincRNA
TCONS_00366799	3.57983	7.05207	3.80435	4.10343	lincRNA
TCONS_00125585	3.26501	3.50217	1.33528	3.52977	lincRNA
TCONS_00157914	0	0	7.74463	0	intronic_lncRNA
TCONS_00216168	7.68246	0	0	0	lincRNA
TCONS_00133659	0	0	0	15.2631	lincRNA
TCONS_00398919	11.2786	17.6228	22.1972	6.9894	lincRNA
TCONS_00058367	0.995977	0	2.20264	0.961764	lincRNA
TCONS_00358290	2.21423	3.26688	4.86791	4.01117	lincRNA
TCONS_00122583	0	0	8.41155	0	intronic_lncRNA
TCONS_00353781	0	0	11.4829	0	lincRNA
TCONS_00209567	0	5.99516	0	0	lincRNA
TCONS_00076287	9.29303	6.46004	8.3852	9.47445	anti-sense_lncRNA
TCONS_00202065	0	0	0	8.33895	intronic_lncRNA
TCONS_00370178	7.22678	4.46595	7.99592	4.90276	lincRNA
TCONS_00370179	0.866946	0	4.7077	0	lincRNA
TCONS_00370170	24.8382	207.632	68.4993	96.178	lincRNA
TCONS_00289752	9.04356	11.5829	15.0622	13.2435	lincRNA
TCONS_00063515	7.47084	2.36321	0	0	intronic_lncRNA
TCONS_00159232	0.359796	32.9703	12.9724	0.509208	anti-sense_lncRNA
TCONS_00374253	3.06342	2.92991	6.25851	4.56404	lincRNA
TCONS_00189589	0.30584	0.365704	1.88416	0.254597	intronic_lncRNA
TCONS_00281350	5.24048	0	0	0	intronic_lncRNA
TCONS_00221925	0	0	3.154	0	lincRNA
TCONS_00001724	11.0314	0	4.96547	0	lincRNA
TCONS_00390580	0	0	0	4.44407	lincRNA
TCONS_00357542	3.78716	2.55315	3.94304	3.2503	lincRNA
TCONS_00314777	12.5306	2.61045	5.92071	4.59988	intronic_lncRNA
TCONS_00017210	1.85277	6.95185	10.2741	16.4179	lincRNA
TCONS_00005116	0.840704	0	1.28513	0	lincRNA
TCONS_00366145	0	0	32.8763	0	lincRNA
TCONS_00363385	9.4914	8.89606	20.6253	21.2459	lincRNA
TCONS_00394662	0	0	0	5.11901	lincRNA
TCONS_00296324	6.78071	2.23146	4.2999	6.46913	intronic_lncRNA
TCONS_00352012	5.95824	0	0	0	anti-sense_lncRNA
TCONS_00034219	0	0.406056	1.20321	0.567129	lincRNA
TCONS_00265526	0.469953	0.484646	0.575577	1.3288	lincRNA
TCONS_00313564	2.32131	0	0.395349	0.368963	lincRNA
TCONS_00120965	0	0.216173	1.74444	0.158845	lincRNA
TCONS_00159377	1.76466	0	4.27268	0	lincRNA
TCONS_00364430	0	0	10.8891	0	intronic_lncRNA
TCONS_00397314	13.6077	8.51371	0	0	lincRNA
TCONS_00397317	0	6.95893	0	0	lincRNA
TCONS_00397311	4.90654	15.3293	0	0	lincRNA
TCONS_00381383	13.9764	15.8485	4.93312	23.023	lincRNA
TCONS_00350127	9.41492	0	0	0	anti-sense_lncRNA
TCONS_00027390	7.47334	2.29215	3.76734	5.78574	intronic_lncRNA
TCONS_00254659	5.39386	0	2.1838	3.60865	intronic_lncRNA
TCONS_00339143	5.50148	0	0	13.6848	lincRNA
TCONS_00307508	0	4.61488	0	0	lincRNA
TCONS_00114654	4.39407	0	0	0	intronic_lncRNA
TCONS_00188211	1.38408	3.05665	2.8769	1.88545	lincRNA
TCONS_00382145	49.0654	39.8563	28.596	38.6036	lincRNA
TCONS_00366233	0	14.3137	15.9521	8.30987	lincRNA
TCONS_00401963	8.89469	11.1164	19.1102	0	lincRNA
TCONS_00089406	4.30888	2.69272	6.13715	0	intronic_lncRNA
TCONS_00002562	4.8041	2.39178	3.21681	4.20836	lincRNA
TCONS_00265089	0	0	0	12.9654	lincRNA
TCONS_00366864	9.48346	11.0086	24.8567	17.4286	lincRNA
TCONS_00350788	13.8606	12.0407	5.20882	7.45055	intronic_lncRNA
TCONS_00363693	0	1.63642	4.78296	0	lincRNA
TCONS_00294949	0	0	8.41155	0	intronic_lncRNA
TCONS_00269381	0	0	0	11.9061	anti-sense_lncRNA
TCONS_00160074	1.17586	0.597316	1.17848	0.555837	anti-sense_lncRNA
TCONS_00350879	33.3882	0	13.843	17.9879	anti-sense_lncRNA
TCONS_00350878	5.6643	0	0	0	lincRNA
TCONS_00389947	1.55009	1.82332	1.96591	2.20216	lincRNA
TCONS_00353784	4.14184	1.99568	2.22889	4.39063	lincRNA
TCONS_00372829	0	41.6781	22.9658	19.6376	lincRNA
TCONS_00017488	0	0	0	5.79124	lincRNA
TCONS_00275161	4.40072	1.47938	0.0050103	0.000130971	lincRNA
TCONS_00008884	1.41496	1.11412	1.96546	1.76902	lincRNA
TCONS_00391849	0	2.18951	0	10.8983	lincRNA
TCONS_00324335	0	0.852415	0.316756	1.49049	lincRNA
TCONS_00193678	4.17687	7.83135	8.87417	18.3995	lincRNA
TCONS_00316314	2.9443	0	0	0	anti-sense_lncRNA
TCONS_00282551	6.44588	0	0	0	intronic_lncRNA
TCONS_00347774	8.93737	0	0	0	intronic_lncRNA
TCONS_00347775	23.1136	0	0	0	intronic_lncRNA
TCONS_00276043	0	4.61488	0	0	lincRNA
TCONS_00098095	9.71271	0	8.28947	2.36827	anti-sense_lncRNA
TCONS_00226539	8.78254	0	2.69816	2.19492	lincRNA
TCONS_00266978	0	0	8.41155	12.9035	lincRNA
TCONS_00332173	0	0	0	5.5148	lincRNA
TCONS_00301527	0	0	0	7.30957	lincRNA
TCONS_00105991	4.35709	4.20985	3.12611	2.35461	lincRNA
TCONS_00403618	16.9179	28.1964	8.41155	12.9035	lincRNA
TCONS_00410652	4.44734	0	0	0	lincRNA
TCONS_00100310	0	0	0	11.6812	lincRNA
TCONS_00023582	0	4.43047	0	0	lincRNA
TCONS_00410655	2.7999	1.09849	4.4519	2.26255	lincRNA
TCONS_00418468	12.2698	30.872	30.7625	20.3992	lincRNA
TCONS_00100318	0	0	0	4.93671	intronic_lncRNA
TCONS_00418463	11.6167	0	0	6.12193	lincRNA
TCONS_00023589	0.51267	2.38893	1.05831	1.94754	lincRNA
TCONS_00035874	2.48479	5.68477	2.17037	3.51538	lincRNA
TCONS_00309730	0	13.8322	0	0	intronic_lncRNA
TCONS_00300366	0	0	0	9.58513	intronic_lncRNA
TCONS_00337671	5.30209	6.16159	4.73138	3.08075	intronic_lncRNA
TCONS_00239798	0	3.54957	4.84473	1.36647	lincRNA
TCONS_00057969	2.51113	0	0	0	lincRNA
TCONS_00022186	2.69625	5.07635	0	0	anti-sense_lncRNA
TCONS_00390403	4.54433	19.9636	26.7252	6.66729	lincRNA
TCONS_00071385	0	0	5.91612	0	intronic_lncRNA
TCONS_00021526	31.4596	26.3508	51.5852	0	intronic_lncRNA
TCONS_00101193	11.003	0	18.1589	13.6848	intronic_lncRNA
TCONS_00378415	2.04178	4.62108	1.13271	3.94758	lincRNA
TCONS_00407073	3.05711	9.69568	9.20662	6.48271	lincRNA
TCONS_00298237	0	0	0	5.31148	intronic_lncRNA
TCONS_00298239	0	9.50195	2.51037	4.22506	lincRNA
TCONS_00407503	0	3.70035	0	0.648833	lincRNA
TCONS_00158310	1.0329	0.574313	1.14178	0	anti-sense_lncRNA
TCONS_00325425	6.36555	5.19077	5.5859	4.32995	lincRNA
TCONS_00103775	0	0	0	12.3016	lincRNA
TCONS_00361716	50.0228	87.9387	195.575	86.6241	lincRNA
TCONS_00281093	9.59537	1.5086	0	0	lincRNA
TCONS_00126759	4.17325	2.23529	4.72037	2.51742	lincRNA
TCONS_00369528	2.37144	2.63987	3.9297	2.1424	lincRNA
TCONS_00253564	3.14082	0.676283	0	0	intronic_lncRNA
TCONS_00349993	8.01237	0	0	0	lincRNA
TCONS_00013445	0	0	0	7.00657	lincRNA
TCONS_00208143	0.795771	4.2755	0	0.376919	intronic_lncRNA
TCONS_00169646	15.423	1.61448	6.66464	18.7077	intronic_lncRNA
TCONS_00370568	1.70568	1.53169	6.69861	1.97906	lincRNA
TCONS_00370563	5.93244	7.18386	11.7273	7.29937	lincRNA
TCONS_00123207	8.50857	0	0.691732	0	lincRNA
TCONS_00408258	2.39884	4.71438	0	5.57	lincRNA
TCONS_00361861	6.83831	3.4965	4.75744	1.34384	lincRNA
TCONS_00351256	20.9731	0	0	0	anti-sense_lncRNA
TCONS_00323744	0	0	6.4826	0	lincRNA
TCONS_00323749	8.82332	12.3007	10.6817	7.07227	intronic_lncRNA
TCONS_00383376	0	0	2.9125	4.71356	lincRNA
TCONS_00383374	4.05091	5.064	5.70626	8.88814	lincRNA
TCONS_00396425	0	5.20713	7.70547	0	lincRNA
TCONS_00270866	0	0	0	8.23134	lincRNA
TCONS_00375863	0	0	0	6.7211	lincRNA
TCONS_00130480	0.979594	2.12435	0.965634	1.078	lincRNA
TCONS_00377039	0	0	0	7.63154	lincRNA
TCONS_00259214	0.686147	1.97047	1.81857	0.431957	lincRNA
TCONS_00358616	1.36754	4.10356	6.39891	5.52208	lincRNA
TCONS_00169603	4.02911	3.64139	3.38393	3.14635	lincRNA
TCONS_00358901	3.74965	5.7376	5.10567	6.66342	lincRNA
TCONS_00123423	29.6846	16.3275	30.5011	33.59	anti-sense_lncRNA
TCONS_00278047	1.94906	1.70959	1.65706	2.21998	lincRNA
TCONS_00247160	6.07044	2.33857	2.76316	1.18413	anti-sense_lncRNA
TCONS_00150490	6.34494	1.76739	3.95968	2.61597	intronic_lncRNA
TCONS_00153852	0	0	8.73749	0	lincRNA
TCONS_00417008	4.37698	12.4156	21.7077	5.57716	lincRNA
TCONS_00221702	0.748521	0.655648	1.21256	1.12748	lincRNA
TCONS_00032022	10.588	19.0102	17.0907	22.9849	lincRNA
TCONS_00373879	0	12.2797	30.0133	0	lincRNA
TCONS_00032020	4.55486	21.3769	15.3697	14.425	lincRNA
TCONS_00225412	0	0	4.49781	0	lincRNA
TCONS_00150950	1.9591	0	0.000163846	0.000214204	lincRNA
TCONS_00038049	0	0	3.8505	0	anti-sense_lncRNA
TCONS_00364224	9.56018	4.18143	7.19658	7.09021	lincRNA
TCONS_00369568	3.87452	4.61248	4.98494	4.76731	lincRNA
TCONS_00074407	0	0	0	13.6848	lincRNA
TCONS_00354379	13.355	4.67713	17.9605	7.1048	lincRNA
TCONS_00354372	12.3269	12.5542	11.0678	7.00185	lincRNA
TCONS_00172205	0	2.84252	0	0	lincRNA
TCONS_00054123	0	8.1865	0	0	lincRNA
TCONS_00127716	1.26413	1.70443	1.38224	2.13654	lincRNA
TCONS_00274017	1.50637	5.75672	3.99299	1.49026	lincRNA
TCONS_00060483	10.0046	0	0	0	intronic_lncRNA
TCONS_00375527	9.18327	9.81494	9.92725	8.55276	lincRNA
TCONS_00220795	0	2.86986	6.61575	25.5951	lincRNA
TCONS_00406942	1.99195	4.51305	0	1.92353	lincRNA
TCONS_00374060	2.15083	2.71164	5.39632	3.90208	lincRNA
TCONS_00054319	0	3.93891	0	0	lincRNA
TCONS_00402108	1.11535	4.63201	0	0.94118	lincRNA
TCONS_00388022	0	0	0	5.31148	lincRNA
TCONS_00209970	5.19717	0	0	0	lincRNA
TCONS_00392233	2.57387	3.29766	5.91106	11.3361	anti-sense_lncRNA
TCONS_00395870	0	3.52456	8.41155	0	lincRNA
TCONS_00113936	8.73534	0	0	0	intronic_lncRNA
TCONS_00372086	0	7.6719	17.4068	14.6399	lincRNA
TCONS_00399976	0	9.84968	0	11.914	lincRNA
TCONS_00354603	1.66566	2.28071	2.4639	1.25697	lincRNA
TCONS_00119730	9.38646	1.17213	14.0346	17.7661	lincRNA
TCONS_00387926	0	0	1.07144	5.62667	lincRNA
TCONS_00412770	8.89469	0	0	0	lincRNA
TCONS_00370784	18.0511	13.5801	19.3616	10.7066	lincRNA
TCONS_00196225	0.600912	0.683699	0.595107	1.51244	anti-sense_lncRNA
TCONS_00118460	8.54735	39.7769	46.1577	54.1007	lincRNA
TCONS_00220820	4.6031	1.49859	3.44467	3.65366	lincRNA
TCONS_00232199	0	0	0	6.19738	lincRNA
TCONS_00419209	6.38165	2.06303	0	3.05348	intronic_lncRNA
TCONS_00355104	51.2056	87.2414	153.229	54.1055	lincRNA
TCONS_00219897	0.387158	0.866607	1.41935	0.36477	lincRNA
TCONS_00256172	0	0	4.35616	0	lincRNA
TCONS_00257808	0.135028	1.76118	1.98786	1.65494	lincRNA
TCONS_00405180	0	5.99516	0	0	lincRNA
TCONS_00038852	0	0	3.90964	1.7237	lincRNA
TCONS_00358505	3.49112	2.5273	4.86947	3.85263	lincRNA
TCONS_00303949	0	0	0	8.88814	lincRNA
TCONS_00353624	0.530684	0	4.71614	0	lincRNA
TCONS_00155259	0.417993	0.281584	1.27751	0.39613	anti-sense_lncRNA
TCONS_00387602	0	0	0	9.58513	lincRNA
TCONS_00268328	0	0	0	5.63618	anti-sense_lncRNA
TCONS_00362908	0	0	4.22096	0	lincRNA
TCONS_00265324	0	0	0	11.1027	lincRNA
TCONS_00337995	0	0.378546	0	1.08627	lincRNA
TCONS_00163664	1.33462	1.30555	1.57456	3.225	lincRNA
TCONS_00113199	48.7953	22.039	20.708	24.7049	lincRNA
TCONS_00395468	0	6.93306	3.6297	17.3737	lincRNA
TCONS_00395466	6.43976	3.70322	0.866527	0	lincRNA
TCONS_00109428	0	3.83781	0	0	lincRNA
TCONS_00184859	10.0046	0	0	0	lincRNA
TCONS_00205315	0.219692	1.07411	0.475152	0.619562	lincRNA
TCONS_00009565	0	6.80143	16.1371	0	lincRNA
TCONS_00009566	0	3.06587	7.14901	0	intronic_lncRNA
TCONS_00012007	0	0	0	28.9133	intronic_lncRNA
TCONS_00264144	5.25406	16.4161	30.9785	5.95701	lincRNA
TCONS_00022417	1.29945	1.49851	1.38819	1.59015	lincRNA
TCONS_00227581	4.58879	0	5.82499	0	lincRNA
TCONS_00160124	0	0	14.8769	0	lincRNA
TCONS_00077993	0	0	0	4.29591	lincRNA
TCONS_00423276	5.6393	0	0	0	lincRNA
TCONS_00234150	0	0	0	10.5626	intronic_lncRNA
TCONS_00262799	1.98691	1.15448	3.69339	2.68302	lincRNA
TCONS_00260866	0	0	1.55759	0	lincRNA
TCONS_00388100	0	0	0	4.38984	lincRNA
TCONS_00383602	0	0	0	11.6812	lincRNA
TCONS_00160129	4.59279	0	13.2315	11.3245	lincRNA
TCONS_00262426	4.93493	3.57446	3.84748	3.95423	lincRNA
TCONS_00015695	0	0	0	5.31148	lincRNA
TCONS_00324927	0	0	45.9315	0	lincRNA
TCONS_00130956	0	0	0	6.67549	lincRNA
TCONS_00413533	2.51113	0	6.4826	0	lincRNA
TCONS_00382523	4.69119	1.21781	1.02924	9.03785	intronic_lncRNA
TCONS_00236745	0	0	0	10.5626	lincRNA
TCONS_00361288	0	0	10.9588	0	lincRNA
TCONS_00409384	0.156052	1.23034	0.778051	0.459927	lincRNA
TCONS_00023427	80.3358	45.1594	54.6487	64.5367	lincRNA
TCONS_00035797	0.453594	1.14296	1.70467	1.66646	anti-sense_lncRNA
TCONS_00318833	1.08022	0.278081	0.132635	0.127303	anti-sense_lncRNA
TCONS_00376271	0	0	0	12.3016	lincRNA
TCONS_00224801	0	1.25702	4.43408	1.57597	anti-sense_lncRNA
TCONS_00060918	4.7457	0	0	0	lincRNA
TCONS_00370305	6.15808	10.2743	32.306	2.40446	lincRNA
TCONS_00066017	2.814	1.43659	3.96509	1.55024	anti-sense_lncRNA
TCONS_00410373	7.68246	0	0	0	lincRNA
TCONS_00394277	6.683	18.6308	13.0155	11.4586	lincRNA
TCONS_00412280	11.2786	0	0	6.45175	lincRNA
TCONS_00412282	2.54622	0.519077	7.36323	0.96221	lincRNA
TCONS_00191776	1.728	0.183162	0.962844	1.06139	anti-sense_lncRNA
TCONS_00394271	7.77577	3.61227	2.33672	1.92084	lincRNA
TCONS_00401695	0	13.1754	0	25.9361	lincRNA
TCONS_00023899	4.77695	23.9806	61.8487	11.6812	lincRNA
TCONS_00372195	14.375	11.8742	16.0452	14.0139	lincRNA
TCONS_00137490	0	5.2209	5.91612	0	lincRNA
TCONS_00298062	3.08287	4.4231	2.47922	2.24612	lincRNA
TCONS_00401658	0	1.2725	0	0	lincRNA
TCONS_00367135	6.54409	4.09325	30.0133	15.2631	lincRNA
TCONS_00334622	0	0	0	5.72974	lincRNA
TCONS_00234984	1.01668	1.09424	0.532498	0.562218	lincRNA
TCONS_00037797	6.65933	0.406383	6.80943	3.13857	lincRNA
TCONS_00220103	1.47359	0.361195	1.40946	1.18152	lincRNA
TCONS_00360676	3.57794	5.74311	3.23584	5.04178	lincRNA
TCONS_00360670	7.79134	14.9876	10.2505	17.3291	lincRNA
TCONS_00006604	0.643862	0.704489	2.37916	1.29488	lincRNA
TCONS_00368081	15.6511	16.9419	22.1585	16.0945	lincRNA
TCONS_00072590	0	0	1.61454	1.60141	lincRNA
TCONS_00245052	0	3.40071	0	6.19738	lincRNA
TCONS_00036664	20.9731	39.5262	189.146	90.7763	anti-sense_lncRNA
TCONS_00184330	4.30888	0	0	0	lincRNA
TCONS_00235580	0	0	0	12.9035	lincRNA
TCONS_00407717	1.92119	2.09323	3.75835	5.60345	lincRNA
TCONS_00356068	31.4294	14.9731	31.5894	13.5918	lincRNA
TCONS_00365856	17.5305	14.9845	26.6512	13.6157	lincRNA
TCONS_00174508	0	4.09325	10.0044	0	anti-sense_lncRNA
TCONS_00158100	5708.34	1850.02	1685.41	7012.65	intronic_lncRNA
TCONS_00303418	5.84747	11.4225	4.38754	15.1225	lincRNA
TCONS_00397631	0.926287	3.46868	1.38146	2.62424	lincRNA
TCONS_00001371	3.5145	0.923847	3.72785	1.34227	lincRNA
TCONS_00200453	1.68838	2.22366	1.04927	4.31926	lincRNA
TCONS_00371449	0	0	4.49781	0	lincRNA
TCONS_00178640	34.9414	0	0	10.5626	lincRNA
TCONS_00397180	10.282	4.84345	0	2.67252	lincRNA
TCONS_00397183	9.13169	22.9093	58.7297	166.54	lincRNA
TCONS_00251728	13.6077	0	0	0	anti-sense_lncRNA
TCONS_00421990	8.71256	0	0	0	lincRNA
TCONS_00243840	0	4.50393	0	0	anti-sense_lncRNA
TCONS_00259535	1.85756	3.42807	2.75438	3.68088	anti-sense_lncRNA
TCONS_00146049	4.91963	1.2745	1.0862	1.89927	lincRNA
TCONS_00217472	0	0	1.54558	0.0159643	lincRNA
TCONS_00217471	1.23549	1.06523	1.06499	1.93609	lincRNA
TCONS_00185179	6.69496	1.9502	0.793305	2.13264	intronic_lncRNA
TCONS_00185171	13.1887	4.15382	2.76683	2.24683	intronic_lncRNA
TCONS_00040719	6.56909	1.04348	4.37511	1.06511	lincRNA
TCONS_00311227	2.50655	2.64473	3.64325	5.37109	lincRNA
TCONS_00367469	0	0	4.22814	0	lincRNA
TCONS_00355740	4.66841	3.94409	6.36703	5.42863	lincRNA
TCONS_00212931	1.68571	0.0700015	0.000105007	1.21055	lincRNA
TCONS_00097366	0	0	7.43847	0	intronic_lncRNA
TCONS_00176215	0	4.52581	0	0	lincRNA
TCONS_00365916	7.70536	7.93582	5.08799	3.13115	lincRNA
TCONS_00381700	36.7784	19.8635	39.2072	101.362	lincRNA
TCONS_00167602	0	0	0	8.33895	lincRNA
TCONS_00272843	2.43107	2.81301	1.27171	1.15725	lincRNA
TCONS_00210125	31.5803	3.94807	19.1929	0	intronic_lncRNA
TCONS_00363612	3.54513	4.03623	6.75628	3.40769	lincRNA
TCONS_00093598	0	0	17.1951	0	anti-sense_lncRNA
TCONS_00328629	0.483746	0.581844	1.66019	1.25389	lincRNA
TCONS_00093597	0	0	2.69816	0	anti-sense_lncRNA
TCONS_00211450	33.5865	20.1131	18.3925	21.9951	lincRNA
TCONS_00398209	5.52575	3.46653	1.2099	0	lincRNA
TCONS_00315060	17.4707	5.47628	0	0	lincRNA
TCONS_00144221	10.5081	0	0	0	anti-sense_lncRNA
TCONS_00417733	10.0046	0	0	0	lincRNA
TCONS_00171294	0	3.55214	0	0	anti-sense_lncRNA
TCONS_00081041	0.796041	2.60647	1.97164	0.00133135	lincRNA
TCONS_00364345	11.003	21.1805	182.093	137.228	lincRNA
TCONS_00212186	8.53112	3.81309	5.3399	3.22326	intronic_lncRNA
TCONS_00395114	3.57983	7.89102	7.68556	7.52295	lincRNA
TCONS_00385997	0.446545	0.408241	0.732315	1.12293	intronic_lncRNA
TCONS_00335209	6.78274	4.00182	6.79796	5.89107	anti-sense_lncRNA
TCONS_00291143	3.31044	1.38298	3.27171	0	anti-sense_lncRNA
TCONS_00307670	0	5.74559	0	0	lincRNA
TCONS_00409022	12.5977	7.87782	0	0	lincRNA
TCONS_00081276	0	3.73388	0	0	lincRNA
TCONS_00193843	0	0	12.6376	0	lincRNA
TCONS_00197809	0	0	0	4.93671	intronic_lncRNA
TCONS_00093729	0	0	19.1955	0	lincRNA
TCONS_00357074	6.72563	7.3269	5.9973	5.5774	lincRNA
TCONS_00357075	4.08146	4.58931	5.30618	4.91185	lincRNA
TCONS_00357076	4.04003	9.47325	3.11517	6.60932	lincRNA
TCONS_00138336	0	29.0743	19.1955	28.9133	lincRNA
TCONS_00250259	7.07941	0	0	0	anti-sense_lncRNA
TCONS_00250250	5.01176	0	0.76087	2.73562	lincRNA
TCONS_00164046	6.44259	1.63985	1.60895	4.31241	lincRNA
TCONS_00067378	5.92485	2.26957	5.00951	5.45624	intronic_lncRNA
TCONS_00264302	0	1.39381	1.69331	0.787801	lincRNA
TCONS_00009178	2.42818	5.45665	1.38158	0	lincRNA
TCONS_00015100	15.7304	11.8167	9.80412	7.30957	lincRNA
TCONS_00402730	0	4.61488	0	0	lincRNA
TCONS_00067751	0	0	28.5313	13.3322	lincRNA
TCONS_00355460	5.7651	5.85993	11.2587	7.62979	lincRNA
TCONS_00069628	0	0	16.2979	0	lincRNA
TCONS_00355467	4.67334	3.33594	6.40928	5.46322	lincRNA
TCONS_00236572	0	7.5653	0	8.77638	lincRNA
TCONS_00006468	0	0	4.49781	0	intronic_lncRNA
TCONS_00420452	11.6949	0	0	0	intronic_lncRNA
TCONS_00325048	0	0	3.48135	0	intronic_lncRNA
TCONS_00359829	21.5444	13.4636	30.6857	14.2917	lincRNA
TCONS_00162838	0	6.46533	6.66464	8.03051	intronic_lncRNA
TCONS_00003850	26.3216	39.6611	37.6997	38.4129	lincRNA
TCONS_00354330	74.0721	64.7741	87.7501	55.4925	lincRNA
TCONS_00362360	4.53769	3.48825	1.68282	2.31943	lincRNA
TCONS_00029875	8.74533	6.50603	0	5.75403	lincRNA
TCONS_00366475	0.36293	1.711	0.367029	0.343567	lincRNA
TCONS_00359826	0	0	6.78001	0	lincRNA
TCONS_00401399	5.80837	5.46179	3.8505	6.12193	lincRNA
TCONS_00384566	0	0	0	28.9133	lincRNA
TCONS_00096194	0	0	5.13707	0	lincRNA
TCONS_00089814	5.29075	12.84	5.31439	7.35817	lincRNA
TCONS_00412572	7.07941	0	0	0	lincRNA
TCONS_00131304	927.037	501.632	101.951	258.558	anti-sense_lncRNA
TCONS_00186228	0	0	1.76847	0.538994	lincRNA
TCONS_00311335	0	3.7931	0	0	lincRNA
TCONS_00381885	0	0	0	7.00657	lincRNA
TCONS_00109390	0	5.99516	0	0	intronic_lncRNA
TCONS_00405178	0	3.52456	0	0	lincRNA
TCONS_00277500	3.03218	0.993078	2.18397	0.72514	lincRNA
TCONS_00302161	0	0	0	7.9741	lincRNA
TCONS_00302162	0	0	0	7.31108	intronic_lncRNA
TCONS_00114096	3.19954	4.18375	4.80549	3.60916	anti-sense_lncRNA
TCONS_00070237	2.31288	7.6531	1.34252	1.75345	lincRNA
TCONS_00268509	0	0.863291	0	3.12156	lincRNA
TCONS_00386055	0	0	0	12.968	lincRNA
TCONS_00358774	5.05632	3.40586	5.11224	4.10262	intronic_lncRNA
TCONS_00362169	7.36185	0	15.77	0	lincRNA
TCONS_00286642	0	0	8.77508	0	lincRNA
TCONS_00103947	0	0	0	5.20834	anti-sense_lncRNA
TCONS_00368149	8.9016	5.76207	11.7135	5.88347	lincRNA
TCONS_00053074	17.9747	7.68248	6.04199	4.96445	intronic_lncRNA
TCONS_00392703	0	5.55818	0	0	lincRNA
TCONS_00368140	3.45237	3.82007	6.30725	4.15562	lincRNA
TCONS_00362165	0	0	9.56974	0	lincRNA
TCONS_00383104	0	0	0	14.0131	lincRNA
TCONS_00195121	3.25056	2.34118	1.46836	1.08719	lincRNA
TCONS_00235879	1.67809	1.18668	0	0.923961	lincRNA
TCONS_00139280	3.40218	0	0	0	lincRNA
TCONS_00263622	0	0	19.1102	0	intronic_lncRNA
TCONS_00039377	8.28808	14.4083	13.0765	2.9753	lincRNA
TCONS_00325075	0	3.17172	7.43847	0	intronic_lncRNA
TCONS_00059776	1.27545	0	0	0	lincRNA
TCONS_00395348	0	12.5627	0	0	lincRNA
TCONS_00268511	0	0.715462	0	2.55823	lincRNA
TCONS_00103058	0	0	0	19.7469	intronic_lncRNA
TCONS_00205115	679.962	321.322	438.68	532.455	lincRNA
TCONS_00205114	0	5.72733	0	0	lincRNA
TCONS_00106663	0	4.25956	0	0	lincRNA
TCONS_00412670	5.25406	0	0	5.95701	lincRNA
TCONS_00414073	6.54409	0	0	0	lincRNA
TCONS_00014776	1.79984	1.37968	1.07305	1.70094	anti-sense_lncRNA
TCONS_00014775	1.56508	0.648836	1.70091	2.27449	anti-sense_lncRNA
TCONS_00355269	5.03803	3.84736	6.26708	4.58539	lincRNA
TCONS_00326038	1.14111	0.265513	0.612363	0.354504	lincRNA
TCONS_00369804	3.19563	2.75553	5.52956	3.02101	lincRNA
TCONS_00324882	0	0	5.31737	0	lincRNA
TCONS_00372403	0	0	8.71232	0	lincRNA
TCONS_00051442	0	1.65255	0	0	lincRNA
TCONS_00082353	2.16375	0.824009	1.50342	1.94431	lincRNA
TCONS_00027970	6.54409	0	0	0	lincRNA
TCONS_00082354	3.43973e-05	2.48827	2.84658	1.37942	lincRNA
TCONS_00273585	0	4.25956	0	0	anti-sense_lncRNA
TCONS_00273586	0	3.79393	0	0	intronic_lncRNA
TCONS_00408778	0	11.8167	9.56974	7.30957	lincRNA
TCONS_00269266	1.88171	1.29979	1.85113	2.44635	intronic_lncRNA
TCONS_00103518	0	0	0	7.63154	lincRNA
TCONS_00415039	7.63109	2.38562	15.9521	0	lincRNA
TCONS_00415032	2.90419	0	0	0	lincRNA
TCONS_00385257	0	0	0	6.72058	lincRNA
TCONS_00132980	0	0	0	8.0414	lincRNA
TCONS_00004901	0	0	5.70626	0	lincRNA
TCONS_00126470	0	0.226198	1.35058	0.951154	anti-sense_lncRNA
TCONS_00088381	5.07584	0	0	5.72974	lincRNA
TCONS_00348557	2.96741	0	0.619636	0	lincRNA
TCONS_00406541	0.435368	2.16309	0	0	lincRNA
TCONS_00181533	2.51113	0	0	0	lincRNA
TCONS_00414925	5.51458	0	0	0.884033	lincRNA
TCONS_00285915	0.96412	2.45696	1.79074	1.54422	lincRNA
TCONS_00361498	1.88382	0.953094	1.30063	2.04583	lincRNA
TCONS_00375174	15.0668	12.6228	19.4478	15.625	lincRNA
TCONS_00008428	0	0.611938	4.18264	0	anti-sense_lncRNA
TCONS_00237221	0	0	0	7.63154	intronic_lncRNA
TCONS_00374802	0	0	7.74463	0	lincRNA
TCONS_00232545	0	0	0	28.9133	intronic_lncRNA
TCONS_00081077	0	2.35678	0	0	lincRNA
TCONS_00374809	4.32241	4.63887	3.65546	3.46854	lincRNA
TCONS_00198995	0	0	0	7.7857	anti-sense_lncRNA
TCONS_00291981	0	0	8.41155	0	lincRNA
TCONS_00009636	0	9.19761	0	5.5148	lincRNA
TCONS_00357274	0	0.244429	0.734058	1.37427	lincRNA
TCONS_00234861	0	0	0	4.93671	lincRNA
TCONS_00151235	9.13169	0	0	0	lincRNA
TCONS_00103760	0	5.99516	15.4622	23.3623	intronic_lncRNA
TCONS_00164616	0	0	0	7.30957	intronic_lncRNA
TCONS_00191613	0	0	15.4622	0	lincRNA
TCONS_00422812	6.29885	0	0	0	lincRNA
TCONS_00274174	0	12.5627	0	0	lincRNA
TCONS_00186181	5.30209	1.36924	11.8285	10.2692	lincRNA
TCONS_00394550	13.9622	15.042	11.3146	22.2011	lincRNA
TCONS_00116148	3.75357	0.98389	4.00911	3.58972	lincRNA
TCONS_00242214	3.93781	3.96774	1.52174	3.64749	lincRNA
TCONS_00356631	5.6643	0	7.47537	2.97652	lincRNA
TCONS_00124161	0.8795	1.07439	1.71344	0.764522	lincRNA
TCONS_00313295	9.56409	0	0	0	intronic_lncRNA
TCONS_00366676	0	0	22.5099	0	lincRNA
TCONS_00036368	33.2751	34.9851	29.2478	40.6788	lincRNA
TCONS_00036369	43.6906	25.725	28.5984	43.7291	anti-sense_lncRNA
TCONS_00375778	2.51113	6.31141	19.4478	10.4167	lincRNA
TCONS_00225823	0	0	9.1606	0	lincRNA
TCONS_00048590	0	1.09841	2.0905	3.46601	lincRNA
TCONS_00032625	91.3169	126.001	220.236	77.7188	lincRNA
TCONS_00369810	10.6676	12.2744	13.431	11.3781	lincRNA
TCONS_00361373	1.51609	1.48962	4.86305	3.6257	lincRNA
TCONS_00110427	0	6.93306	0	0	lincRNA
TCONS_00396953	6.80387	12.7706	0	7.9741	lincRNA
TCONS_00160913	115.642	93.0493	69.296	149.34	lincRNA
TCONS_00219556	10.801	42.274	58.4625	26.7093	lincRNA
TCONS_00170771	264.447	354.766	503.38	522.439	lincRNA
TCONS_00367064	4.51073	7.90878	1.44451	3.57359	lincRNA
TCONS_00121079	14.8809	6.05202	8.34832	10.7567	lincRNA
TCONS_00397399	4.72128	3.03478	1.33741	2.29872	lincRNA
TCONS_00047485	4.7457	30.1477	14.3231	24.8209	lincRNA
TCONS_00024028	1.41727	1.09704	1.1581	0.747267	anti-sense_lncRNA
TCONS_00307587	0	9.23812	0	0	intronic_lncRNA
TCONS_00362771	4.30244	14.6405	8.37919	5.96928	lincRNA
TCONS_00188291	0.953651	0.859523	0.958743	0.901997	lincRNA
TCONS_00000922	2.06753	0	1.149	0.999915	lincRNA
TCONS_00312651	2.29439	4.3327	5.82499	2.35678	anti-sense_lncRNA
TCONS_00350709	4.51912	0	5.32398	0	anti-sense_lncRNA
TCONS_00009758	0	0.24486	1.19561	0	lincRNA
TCONS_00360958	7.61708	1.20409	7.30224	1.92084	lincRNA
TCONS_00384369	12.2284	11.4912	16.3673	6.48271	lincRNA
TCONS_00053276	4.82982	27.0273	6.20048	7.94022	lincRNA
TCONS_00213549	5.07584	0	0	0	intronic_lncRNA
TCONS_00257455	0	0	5.31737	0	lincRNA
TCONS_00417816	7.07941	0	0	0	lincRNA
TCONS_00393671	0	1.95693	0	5.3042	lincRNA
TCONS_00346482	2.86829	0.915034	1.67584	1.41378	lincRNA
TCONS_00118135	82.0991	85.5987	104.642	111.09	lincRNA
TCONS_00056570	0	2.31728	0	0	lincRNA
TCONS_00235302	1.10498	0.991818	0.745504	1.39485	lincRNA
TCONS_00113548	9.4914	0	0	0	lincRNA
TCONS_00363524	0	0	11.0138	0	lincRNA
TCONS_00008802	2.88178	0	7.39925	2.5213	lincRNA
TCONS_00354289	6.38241	8.55899	2.17856	5.78724	lincRNA
TCONS_00013526	2.80875	5.15541	4.28792	2.65174	lincRNA
TCONS_00228774	0	0	0	11.1027	anti-sense_lncRNA
TCONS_00056456	0	9.19761	0	0	intronic_lncRNA
TCONS_00262142	0	3.17786	4.38504	0.658811	intronic_lncRNA
TCONS_00276516	0	3.83039	0	3.24135	intronic_lncRNA
TCONS_00223893	0	0	4.89659	0	intronic_lncRNA
TCONS_00052654	0	0.943142	2.83238	1.71751	intronic_lncRNA
TCONS_00369223	9.66844	10.1989	11.2058	9.38354	lincRNA
TCONS_00218098	0	0	6.61575	0	lincRNA
TCONS_00056930	8.29544	13.9349	12.2921	11.4001	lincRNA
TCONS_00409213	0	10.4812	0	10.0577	lincRNA
TCONS_00218097	0	0	10.4667	0	lincRNA
TCONS_00381428	0	18.844	0	24.6033	lincRNA
TCONS_00417299	16.3251	0	0	0	lincRNA
TCONS_00157716	0	0	3.73768	0	intronic_lncRNA
TCONS_00307009	0	5.47628	0	0	intronic_lncRNA
TCONS_00211549	26.206	0	0	0	lincRNA
TCONS_00205211	0	5.47628	0	0	lincRNA
TCONS_00070819	10.9038	10.3915	7.91103	9.79575	lincRNA
TCONS_00237662	2.73379	2.08989	0.943434	2.42731	lincRNA
TCONS_00009032	4.24637	0.382783	13.7638	6.55984	lincRNA
TCONS_00009033	2.10599	0.41912	12.2621	2.85677	lincRNA
TCONS_00254901	6.80387	0	0	0	anti-sense_lncRNA
TCONS_00165101	6.66027	4.99161	4.58879	3.86031	lincRNA
TCONS_00281064	4.30888	0	0	0	anti-sense_lncRNA
TCONS_00159048	66.8773	65.9467	185.546	70.0869	intronic_lncRNA
TCONS_00011391	0	0	0	31.6877	intronic_lncRNA
TCONS_00386706	0	0	0	5.63618	lincRNA
TCONS_00116428	0	0	13.2315	0	intronic_lncRNA
TCONS_00110746	4.92646	3.95754	1.40461	1.20223	intronic_lncRNA
TCONS_00415635	32.697	36.2906	38.8956	59.8959	lincRNA
TCONS_00372729	0	0	32.5958	0	lincRNA
TCONS_00160881	11.5244	1.83007	8.37919	18.3791	lincRNA
TCONS_00384157	0	3.7931	0	14.0131	lincRNA
TCONS_00169478	0	0	0	4.93671	intronic_lncRNA
TCONS_00192615	0	0	8.06857	0	intronic_lncRNA
TCONS_00372090	75.7293	65.6758	57.4184	146.191	lincRNA
TCONS_00031799	0	20.7575	13.7502	10.623	lincRNA
TCONS_00385161	0	0	0	7.00657	lincRNA
TCONS_00335981	0	0	0	6.7211	lincRNA
TCONS_00330758	0	0	11.0138	0	anti-sense_lncRNA
TCONS_00256444	0	0	11.9784	0	lincRNA
TCONS_00104522	0	0	0	5.31148	lincRNA
TCONS_00020616	11.7628	7.78492	15.0063	0	lincRNA
TCONS_00203308	1.3097	2.15823	1.37957	4.99449	anti-sense_lncRNA
TCONS_00154534	0	33.1315	43.6077	74.378	lincRNA
TCONS_00148018	1.19056	1.07051	0.786807	0.744767	lincRNA
TCONS_00148019	1.28922	0	0.279671	0.528476	lincRNA
TCONS_00383151	0	0	0	23.3623	lincRNA
TCONS_00129176	2.48081	0.610186	0	2.69779	lincRNA
TCONS_00047206	0.67212	0.442542	0.709749	1.28223	lincRNA
TCONS_00129175	0	1.47584	0	0	lincRNA
TCONS_00404632	6.26881	8.70045	1.47627	5.31935	lincRNA
TCONS_00349916	10.282	11.3014	9.99696	2.67252	intronic_lncRNA
TCONS_00143598	0	4.14525	0	0	lincRNA
TCONS_00407672	32.7204	4.09325	30.0133	0	intronic_lncRNA
TCONS_00264849	1.19699	1.53796	0	4.66606	intronic_lncRNA
TCONS_00201899	3.40339	0	0	7.30988	lincRNA
TCONS_00354319	5.37103	6.23835	4.80173	3.12275	lincRNA
TCONS_00324518	0	0	10.4667	0	lincRNA
TCONS_00236014	0	0	0	4.93671	lincRNA
TCONS_00370514	0	0	11.5515	0	lincRNA
TCONS_00389463	6.21647	24.8469	0.72594	13.2137	lincRNA
TCONS_00378829	1.661	3.7929	0	1.59313	lincRNA
TCONS_00389468	1.86351	3.3031	2.85129	5.44938	lincRNA
TCONS_00210423	2.70686	0.290655	0	0	lincRNA
TCONS_00038804	0	0	8.77508	0	lincRNA
TCONS_00144069	4.24547	2.42001	3.66811	3.00409	lincRNA
TCONS_00041479	5.43325	3.06568	7.29622	4.65957	lincRNA
TCONS_00290579	1.94784	3.85315	2.05009	0.618896	lincRNA
TCONS_00018483	0	6.80143	0	0	lincRNA
TCONS_00373257	0	0	4.22096	0	lincRNA
TCONS_00373250	4.65555	4.96389	6.62749	6.32598	lincRNA
TCONS_00091695	4.39407	0	0	0	lincRNA
TCONS_00345968	22.0059	0	0	0	lincRNA
TCONS_00369304	3.62746	2.26091	3.88672	2.02983	lincRNA
TCONS_00072336	0	18.844	65.1916	24.6033	lincRNA
TCONS_00072333	0	0	25.2753	0	lincRNA
TCONS_00072331	1.12676	0.381973	1.12749	0.532509	lincRNA
TCONS_00364250	35.5309	42.1705	29.289	22.9189	lincRNA
TCONS_00095723	7.92481	2.01555	7.53363	3.14819	lincRNA
TCONS_00143860	36.5267	0	0	0	lincRNA
TCONS_00399924	0	4.25685	0	0	lincRNA
TCONS_00087516	15.6915	5.89642	4.22096	16.6887	intronic_lncRNA
TCONS_00019755	1.53853	1.38982	2.31838	1.16403	lincRNA
TCONS_00423342	26.0687	10.7709	24.5486	4.76391	lincRNA
TCONS_00019759	32.5202	37.4737	43.8184	39.3565	lincRNA
TCONS_00408940	2.15083	5.88463	2.69816	0	lincRNA
TCONS_00088964	22.0059	0	0	0	lincRNA
TCONS_00226617	0	0	7.70101	6.12193	lincRNA
TCONS_00198581	0	0	0	4.0207	intronic_lncRNA
TCONS_00273770	0	2.53418	0	0	anti-sense_lncRNA
TCONS_00323240	2.425	1.50869	1.92362	1.959	lincRNA
TCONS_00385540	19.3783	2.96535	27.5959	21.6885	lincRNA
TCONS_00069877	0.499016	0.665046	1.54224	0	lincRNA
TCONS_00376613	0	0	0	13.6848	lincRNA
TCONS_00403283	11.1166	2.31728	10.2741	0	lincRNA
TCONS_00371499	0	0	4.49781	0	lincRNA
TCONS_00380987	3.01275	0.959453	3.54932	4.47078	lincRNA
TCONS_00295871	0	0	16.6616	2.67252	intronic_lncRNA
TCONS_00199470	6.52991	3.50937	0	2.11053	lincRNA
TCONS_00209408	0	6.28134	0	0	intronic_lncRNA
TCONS_00375146	28.1224	8.75804	43.2182	71.6497	lincRNA
TCONS_00217355	1.37837	1.44468	1.26153	1.37153	intronic_lncRNA
TCONS_00095425	6.54409	0	10.0044	0	lincRNA
TCONS_00193023	0	0	6.87511	0	lincRNA
TCONS_00419241	2.02609	1.04014	2.83136	2.07055	lincRNA
TCONS_00284063	4.81552	7.85704	4.38757	4.01053	lincRNA
TCONS_00335873	0	0	0	5.19902	anti-sense_lncRNA
TCONS_00374616	0	2.27608	3.00917	6.95363	lincRNA
TCONS_00214227	12.5306	0	0	0	intronic_lncRNA
TCONS_00198106	0	0	0	6.19738	lincRNA
TCONS_00362153	5.01165	6.46554	6.14522	6.43657	anti-sense_lncRNA
TCONS_00362150	0	0	17.4254	0	lincRNA
TCONS_00368173	6.8024	7.40773	2.16775	4.02973	lincRNA
TCONS_00391712	0	0	0	5.72974	lincRNA
TCONS_00368179	4.8965	5.96364	6.95469	5.47994	lincRNA
TCONS_00221801	8.85641	3.44705	4.43276	6.06847	anti-sense_lncRNA
TCONS_00240105	0	10.9526	0	0	lincRNA
TCONS_00108180	0	9.26914	0	4.0207	lincRNA
TCONS_00183839	18.2634	0	0	0	lincRNA
TCONS_00105816	0	7.26857	0	0	intronic_lncRNA
TCONS_00090801	1.4357	0.389187	0.862579	0.542865	lincRNA
TCONS_00077548	21.655	21.2448	22.2485	19.931	lincRNA
TCONS_00362956	0	10.4418	29.5806	0	lincRNA
TCONS_00066073	0	0	3.6297	0	lincRNA
TCONS_00066078	0.729567	1.19396	0.801836	1.89011	intronic_lncRNA
TCONS_00186136	0	0	13.2315	0	lincRNA
TCONS_00357755	9.7763	6.29233	4.36276	8.50733	lincRNA
TCONS_00394294	11.5568	22.7143	19.1955	14.4567	lincRNA
TCONS_00080671	8.30901	14.6137	13.8163	5.75502	lincRNA
TCONS_00365518	7.2932	4.82231	11.4454	6.94352	lincRNA
TCONS_00080670	0	4.09325	0	7.63154	lincRNA
TCONS_00351755	2.23054	0.487431	2.37992	0	lincRNA
TCONS_00394749	5.58462	2.73164	3.17163	12.0946	lincRNA
TCONS_00219297	1.98102	0	4.89659	0	lincRNA
TCONS_00087650	8.01237	0	0	0	intronic_lncRNA
TCONS_00384312	0.753186	3.55353	1.77466	7.54445	lincRNA
TCONS_00096308	0	0	5.97953	0	lincRNA
TCONS_00371935	7.34022	2.93852	7.95722	3.20937	lincRNA
TCONS_00371934	2.59284	2.30235	4.44859	1.91187	lincRNA
TCONS_00351470	22.0059	6.9161	18.1589	0	lincRNA
TCONS_00366359	3.14082	0	6.99424	0	lincRNA
TCONS_00171064	0.449084	1.15574	0.57568	1.95304	lincRNA
TCONS_00197864	0	0	13.709	13.7189	lincRNA
TCONS_00197861	0	8.22417	4.38754	27.4445	lincRNA
TCONS_00356409	2.85973	3.00193	3.8913	3.68451	lincRNA
TCONS_00240300	0	5.2406	0	0	lincRNA
TCONS_00120889	0	12.5627	32.5958	12.3016	anti-sense_lncRNA
TCONS_00138972	0	1.05229	1.39509	0	lincRNA
TCONS_00120880	0.714798	0.810669	1.1855	0.225035	lincRNA
TCONS_00121131	0.37961	0	1.15424	0.359475	lincRNA
TCONS_00057401	9.74875	16.5255	13.709	8.23134	lincRNA
TCONS_00385041	5.49727	5.20326	2.94174	6.16424	lincRNA
TCONS_00354584	1.11675	3.33422	6.96076	3.71626	lincRNA
TCONS_00030546	8.01237	0	0	0	intronic_lncRNA
TCONS_00367004	3.71169	4.76372	3.79027	3.02051	lincRNA
TCONS_00387570	0	0	0	4.15494	lincRNA
TCONS_00364263	6.70525	6.47941	3.76806	6.5103	lincRNA
TCONS_00180396	1.21963	0.742264	0.379289	0.367414	lincRNA
TCONS_00117912	1.60655	4.8725	4.49519	0	lincRNA
TCONS_00188559	2.29635	4.43312	6.47807	6.69825	lincRNA
TCONS_00000687	0	0	4.35616	0	lincRNA
TCONS_00041340	2.24499	0.761125	3.64997	1.32621	intronic_lncRNA
TCONS_00382064	3.34147	3.18153	2.00343	6.6652	lincRNA
TCONS_00257225	3.20378	1.1994	4.31599	1.34775	anti-sense_lncRNA
TCONS_00387683	2.7299	0.030961	12.2586	4.29699	lincRNA
TCONS_00151536	0	0	1.37957	0	anti-sense_lncRNA
TCONS_00337919	7.39558	11.1651	5.74561	8.88172	lincRNA
TCONS_00196806	4.29683	3.46575	0	2.08183	lincRNA
TCONS_00362986	13.4483	14.9467	35.9392	12.9667	lincRNA
TCONS_00029575	10.4865	0	0	0	lincRNA
TCONS_00392199	4.44734	11.1164	12.7401	29.8671	lincRNA
TCONS_00309386	0	4.81084	0	0	lincRNA
TCONS_00317728	1.76466	0	0	0	lincRNA
TCONS_00002357	1.8917	2.11829	2.3759	1.94684	lincRNA
TCONS_00422244	16.0247	0	12.6376	9.58513	lincRNA
TCONS_00350930	5.44169	0	0	0	lincRNA
TCONS_00384883	0	0	0	4.76391	lincRNA
TCONS_00417828	6.27661	0	0	3.33774	lincRNA
TCONS_00053408	0	4.09325	0	0	lincRNA
TCONS_00061837	14.1588	0	0	0	lincRNA
TCONS_00053405	0	4.43047	0	0	intronic_lncRNA
TCONS_00053406	133.244	243.311	74.2441	96.791	lincRNA
TCONS_00354630	0	0	4.53082	0	lincRNA
TCONS_00354634	58.2146	48.3295	33.0254	28.754	lincRNA
TCONS_00359744	0	0	14.6824	22.2054	lincRNA
TCONS_00383311	0	0	0	4.44407	lincRNA
TCONS_00379642	0	0	0	6.67549	lincRNA
TCONS_00250941	1.33673	0	0.00182036	0	lincRNA
TCONS_00124828	194.511	123.803	129.747	125.783	lincRNA
TCONS_00386760	12.1537	26.0068	0.337813	5.32901	lincRNA
TCONS_00300793	0	0	0	13.4422	intronic_lncRNA
TCONS_00043170	3.06338	2.42982	3.20721	7.00058	intronic_lncRNA
TCONS_00346142	5.80837	0	0	0	lincRNA
TCONS_00236073	0	1.89655	0	14.0131	lincRNA
TCONS_00123517	1.38888	0.366587	1.33462	1.81589	lincRNA
TCONS_00152825	1.54482	0.329442	1.58784	0.601394	intronic_lncRNA
TCONS_00167406	0	0	0	16.6779	intronic_lncRNA
TCONS_00347433	2.81067	1.06658	1.64934	1.6541	lincRNA
TCONS_00282217	2.84954	0.758704	1.12567	1.3445	anti-sense_lncRNA
TCONS_00358831	114.437	140.012	191.133	101.589	lincRNA
TCONS_00358832	1.02363	2.37502	2.23148	1.7392	lincRNA
TCONS_00358839	2.5608	5.04055	2.43663	2.6731	lincRNA
TCONS_00333708	0	0	0	23.3623	lincRNA
TCONS_00378514	6.33415	3.38036	4.39502	6.64408	lincRNA
TCONS_00060879	11.6949	20.794	51.2489	39.2531	lincRNA
TCONS_00060871	17.2855	0	0	0	lincRNA
TCONS_00287798	6.05893	16.2803	24.1977	17.1169	lincRNA
TCONS_00107964	8.58334	5.56941	8.92525	5.53347	lincRNA
TCONS_00107966	0	12.2797	0	0	lincRNA
TCONS_00182944	2.57049	0	0	0	anti-sense_lncRNA
TCONS_00355148	14.3415	21.0458	21.7859	9.89643	lincRNA
TCONS_00015617	3.01623	2.39276	1.89228	9.18315	intronic_lncRNA
TCONS_00373643	3.55454	3.53311	4.15672	2.74498	lincRNA
TCONS_00373642	4.23953	3.96402	3.83149	4.30252	lincRNA
TCONS_00410044	17.0629	15.8865	9.63561	8.07291	intronic_lncRNA
TCONS_00070600	0	0	7.70101	0	anti-sense_lncRNA
TCONS_00076291	5.49686	2.31964	7.05972	5.52551	lincRNA
TCONS_00185173	5.17793	2.40236	1.17001	3.11036	intronic_lncRNA
TCONS_00176814	0.686989	1.82293	0.333382	0.467002	lincRNA
TCONS_00418189	2.57904	3.22272	4.21553	5.89513	lincRNA
TCONS_00061050	6.54409	0	0	0	intronic_lncRNA
TCONS_00334539	0	0	0	14.4567	lincRNA
TCONS_00386115	0	0	0	14.6191	lincRNA
TCONS_00336666	3.81554	0	0	16.6197	anti-sense_lncRNA
TCONS_00372112	16.3251	6.80143	24.2057	37.1843	lincRNA
TCONS_00372113	1.86771	4.72642	5.1388	7.67934	lincRNA
TCONS_00192790	1.14817	2.21656	3.88684	1.11638	lincRNA
TCONS_00338958	6.067	3.7931	27.4818	7.00657	intronic_lncRNA
TCONS_00380936	3.54096	0.758694	3.00917	8.04553	lincRNA
TCONS_00006136	0	0	6.27151	0	intronic_lncRNA
TCONS_00006137	0.896248	0.582805	5.86446	2.58555	intronic_lncRNA
TCONS_00398916	0	6.12719	0	0	lincRNA
TCONS_00382603	0	0	0	12.3016	lincRNA
TCONS_00077653	0	0	0	5.11901	anti-sense_lncRNA
TCONS_00161495	3.1064	2.42412	4.06821	3.85003	lincRNA
TCONS_00086521	9.55391	0	0	0	lincRNA
TCONS_00285535	0	0	8.77508	0	intronic_lncRNA
TCONS_00077658	0	0	0	10.5626	anti-sense_lncRNA
TCONS_00190426	0	0.944234	3.48135	0	intronic_lncRNA
TCONS_00242086	0	4.63457	0	0	anti-sense_lncRNA
TCONS_00409483	0	2.97362	3.69196	0	lincRNA
TCONS_00105578	0	6.34345	0	0	intronic_lncRNA
TCONS_00324237	7.98594	1.43903	13.7088	3.57486	lincRNA
TCONS_00374453	0	0	5.91612	0	lincRNA
TCONS_00105571	0	11.9903	0	0	lincRNA
TCONS_00368777	31.4942	3.93891	38.279	7.30957	lincRNA
TCONS_00085365	0.30483	1.0314	0.305939	0.288249	lincRNA
TCONS_00174585	0	4.43047	0	0	lincRNA
TCONS_00368778	1.81284	3.53479	3.95968	5.23194	lincRNA
TCONS_00001481	0	0	16.2979	0	lincRNA
TCONS_00384033	4.9079	6.17033	0	10.1543	lincRNA
TCONS_00407463	0	14.4325	0	9.1426	lincRNA
TCONS_00085474	2.38538	2.67736	0	0.47663	lincRNA
TCONS_00085478	3.49968	6.56853	0	0	lincRNA
TCONS_00416224	15.4377	14.4986	18.234	11.5436	lincRNA
TCONS_00360497	0	0	17.1951	0	intronic_lncRNA
TCONS_00360498	13.5278	5.05632	6.85197	11.6954	lincRNA
TCONS_00407791	0	3.64119	0	0	lincRNA
TCONS_00407795	0	14.2661	6.63709	0	lincRNA
TCONS_00248814	1.23162	0	0	0	lincRNA
TCONS_00351517	10.0046	0	0	0	lincRNA
TCONS_00156915	0	0	5.13707	0	lincRNA
TCONS_00306533	0	7.26857	0	0	lincRNA
TCONS_00245974	4.38258	2.2821	1.90646	2.52662	anti-sense_lncRNA
TCONS_00083980	0	3.46074	0	0	lincRNA
TCONS_00372936	0	0	23.2339	23.828	lincRNA
TCONS_00185281	14.5864	19.6911	13.3529	22.5665	intronic_lncRNA
TCONS_00210214	5.6393	0	0	0	lincRNA
TCONS_00378992	0	0	0	22.2054	intronic_lncRNA
TCONS_00286988	146.107	160.365	161.507	244.259	intronic_lncRNA
TCONS_00107228	30.287	33.5595	13.7612	39.4204	intronic_lncRNA
TCONS_00149264	7.37189	0	0	0	intronic_lncRNA
TCONS_00147390	4.9079	0	0	0	lincRNA
TCONS_00048140	0	0	0	19.1703	intronic_lncRNA
TCONS_00040795	0.662184	1.48626	1.76479	0.67828	lincRNA
TCONS_00315573	4.90654	0	0	0	lincRNA
TCONS_00124432	0.219251	0.298868	1.08826	0.828026	lincRNA
TCONS_00282263	1.67512	0.370469	0	0	lincRNA
TCONS_00399885	0	13.8446	0	8.72784	lincRNA
TCONS_00272617	0	2.51976	0	2.81333	lincRNA
TCONS_00277685	0	16.4288	0	0	intronic_lncRNA
TCONS_00163210	0.528652	0.697243	1.02922	2.79439	anti-sense_lncRNA
TCONS_00136260	4.63692	1.93131	2.95621	4.63866	lincRNA
TCONS_00353963	0.94596	0	3.78115	1.48431	lincRNA
TCONS_00301274	0	0	0	5.95701	lincRNA
TCONS_00126364	0.995727	1.46615	3.12009	2.18961	lincRNA
TCONS_00317399	6.80387	0	0	0	lincRNA
TCONS_00421680	1.38797	0.262307	0	0	lincRNA
TCONS_00163092	1.14953	0.142152	0.320502	1.39216	intronic_lncRNA
TCONS_00163091	1.23532	0.409844	0	2.35285	anti-sense_lncRNA
TCONS_00063801	11.0872	0	0	0	lincRNA
TCONS_00213273	12.5977	0	0	0	intronic_lncRNA
TCONS_00292414	1.18237	0.731558	0.347699	0.222882	lincRNA
TCONS_00032238	0	0	5.82499	0	lincRNA
TCONS_00245556	0	5.47628	0	0	lincRNA
TCONS_00362056	5.0636	5.69744	6.28386	8.14444	lincRNA
TCONS_00362050	0	1.8206	15.402	0	lincRNA
TCONS_00251564	2.28252	0	0	0.381699	anti-sense_lncRNA
TCONS_00092915	8.36288	15.7218	66.3709	30.173	lincRNA
TCONS_00366960	1.05471	0.604308	1.62338	0.992701	lincRNA
TCONS_00063208	11.5568	0	0	0	intronic_lncRNA
TCONS_00117709	0	0	9.46201	12.6928	intronic_lncRNA
TCONS_00282323	7.11789	0	0	0	intronic_lncRNA
TCONS_00137657	0	3.7931	0	0	lincRNA
TCONS_00013679	0	0	0	20.1633	lincRNA
TCONS_00337731	0	0	0	12.968	lincRNA
TCONS_00353871	2.01691	4.60218	3.81294	2.53679	lincRNA
TCONS_00013678	0	0	0	5.31148	lincRNA
TCONS_00355575	57.2383	67.3976	45.6094	52.0402	intronic_lncRNA
TCONS_00258163	0	0	13.2315	0	anti-sense_lncRNA
TCONS_00002966	2.48962	0.484647	1.9292	2.56321	lincRNA
TCONS_00297133	3.55607	7.03512	5.55144	6.53462	anti-sense_lncRNA
TCONS_00000232	0.290512	1.37776	1.74618	0	lincRNA
TCONS_00267742	3.79719	6.1748	3.12892	7.3189	lincRNA
TCONS_00367705	3.11039	3.06715	9.33849	4.81093	lincRNA
TCONS_00257926	1.91549	1.59643	2.25799	1.05245	lincRNA
TCONS_00393167	3.84481	5.99849	2.76683	4.49367	lincRNA
TCONS_00146182	4.98301	0.541843	0	1.59313	anti-sense_lncRNA
TCONS_00217523	0	0	19.1395	0	intronic_lncRNA
TCONS_00113632	10.0046	0	0	0	lincRNA
TCONS_00217865	3.20745	3.19757	4.98122	0	intronic_lncRNA
TCONS_00358261	0.435078	1.74803	0	0	lincRNA
TCONS_00170768	0	0	0	15.9344	lincRNA
TCONS_00179514	1.40828	0	0.479843	0	lincRNA
TCONS_00393788	0	1.73327	7.2594	8.68685	lincRNA
TCONS_00337897	0	0	0	5.72974	lincRNA
TCONS_00399543	7.37189	13.8446	0	4.36392	lincRNA
TCONS_00053615	0	5.09192	0	0	lincRNA
TCONS_00053616	1.6628	2.83245	0.611425	1.14967	lincRNA
TCONS_00306279	0.90704	1.0232	0.606698	1.42944	lincRNA
TCONS_00154004	0	0	3.8505	0	lincRNA
TCONS_00009447	0	0	3.96845	0	lincRNA
TCONS_00173491	0	5.2406	0	0	lincRNA
TCONS_00400365	6.53166	8.36363	6.01438	0	lincRNA
TCONS_00281791	1.90089	0.653121	0.850088	0.545785	lincRNA
TCONS_00014447	0	0	0	8.33895	anti-sense_lncRNA
TCONS_00256731	14.4013	6.75589	24.8274	23.3571	intronic_lncRNA
TCONS_00194212	0	0	4.49781	0	lincRNA
TCONS_00168639	0	0	0	5.11901	lincRNA
TCONS_00399669	0	4.06745	0	2.19492	lincRNA
TCONS_00334351	0	0	0	11.6812	anti-sense_lncRNA
TCONS_00399544	72.2394	37.2207	48.6025	138.989	lincRNA
TCONS_00411936	3.83133	2.89175	2.06478	4.43995	lincRNA
TCONS_00336859	0	0	12.0416	18.2852	lincRNA
TCONS_00369884	0	0	6.13715	0	lincRNA
TCONS_00369887	20.9731	59.2893	51.5852	51.8722	lincRNA
TCONS_00369881	0	0	10.2741	0	lincRNA
TCONS_00369882	2.96391	1.84743	5.1672	2.09982	lincRNA
TCONS_00300166	0	0	0	28.9133	intronic_lncRNA
TCONS_00042409	38.5509	46.0761	42.2828	94.0768	intronic_lncRNA
TCONS_00269775	0	0	0	6.45175	lincRNA
TCONS_00262505	0	0	3.42725	5.48756	intronic_lncRNA
TCONS_00204248	0	7.58621	0	0	anti-sense_lncRNA
TCONS_00381764	4.12608	9.11247	0	12.8135	lincRNA
TCONS_00244739	1.95279	3.0638	1.36258	2.36924	lincRNA
TCONS_00364172	7.51494	13.4716	10.7567	12.5719	lincRNA
TCONS_00276284	0	6.28134	0	0	anti-sense_lncRNA
TCONS_00402275	0	10.8321	0	0	lincRNA
TCONS_00402279	0	23.9806	15.4622	0	lincRNA
TCONS_00161722	3.34569	2.48793	10.6882	0	intronic_lncRNA
TCONS_00161721	4.56741	3.38816	9.1987	9.76658	intronic_lncRNA
TCONS_00165619	0	0	0	6.7211	lincRNA
TCONS_00170991	0	6.5877	0	0	intronic_lncRNA
TCONS_00100007	5.39374	8.16261	17.9396	12.3876	anti-sense_lncRNA
TCONS_00302451	0	0	0	3.72437	lincRNA
TCONS_00415305	8.01237	0	0	0	intronic_lncRNA
TCONS_00203170	1.44609	3.10345	2.90421	3.09487	anti-sense_lncRNA
TCONS_00273844	0	7.26857	0	0	lincRNA
TCONS_00289425	16.1178	12.3745	15.8379	16.6597	lincRNA
TCONS_00405729	0	13.1754	0	0	lincRNA
TCONS_00376481	1.53183	11.7234	14.478	11.8086	lincRNA
TCONS_00188288	4.7457	5.9307	15.469	11.9508	lincRNA
TCONS_00014074	32.7704	39.5262	53.7346	91.3166	lincRNA
TCONS_00419352	10.0046	0	0	0	lincRNA
TCONS_00419351	4.46882	0	0	0	lincRNA
TCONS_00079372	0	0	0	9.58513	anti-sense_lncRNA
TCONS_00066332	0	0	22.5099	0	lincRNA
TCONS_00375687	0	0	45.8826	0	lincRNA
TCONS_00210832	8.73534	0	0	0	lincRNA
TCONS_00288774	38.2803	20.2977	14.4759	29.3317	intronic_lncRNA
TCONS_00331022	0	0	1.61558	0.593121	lincRNA
TCONS_00231629	0	0	0	6.7211	anti-sense_lncRNA
TCONS_00216376	3.43186	4.17647	4.16351	2.38797	lincRNA
TCONS_00201605	4.05091	2.532	5.70626	13.3322	lincRNA
TCONS_00261728	0	0	14.6824	0	lincRNA
TCONS_00208967	0	3.52456	0	0	anti-sense_lncRNA
TCONS_00247626	14.9263	4.43312	2.59123	8.931	intronic_lncRNA
TCONS_00198003	0	0	0	9.19976	lincRNA
TCONS_00006495	8.0733	5.09639	9.17482	7.64967	lincRNA
TCONS_00072727	0	2.07263	4.49781	0	lincRNA
TCONS_00043434	0.716211	0.802212	0.603283	1.42597	lincRNA
TCONS_00036053	0	0	18.1589	0	anti-sense_lncRNA
TCONS_00036050	0	0	10.9588	0	lincRNA
TCONS_00324439	0	1.38312	2.16658	1.91367	lincRNA
TCONS_00024243	0.246215	2.99965	0.288777	1.24823	lincRNA
TCONS_00369415	5.20293	3.58463	4.72089	2.97606	lincRNA
TCONS_00268014	19.0875	20.5386	22.4741	14.3768	anti-sense_lncRNA
TCONS_00268013	3.26265	2.86513	3.28366	5.24691	anti-sense_lncRNA
TCONS_00370415	7.32914	1.15982	11.1648	0	lincRNA
TCONS_00326355	3.34394	9.52934	2.12919	3.9613	lincRNA
TCONS_00000433	33.4515	31.4436	132.742	40.2307	lincRNA
TCONS_00168643	0	0	0	11.4595	lincRNA
TCONS_00222042	0.509488	1.14269	0.550875	0.35056	lincRNA
TCONS_00135757	9.55391	0	0	11.6812	intronic_lncRNA
TCONS_00035838	0	0	7.14901	0	anti-sense_lncRNA
TCONS_00312161	0	5.99516	0	0	lincRNA
TCONS_00367549	0	1.5086	15.3511	7.42667	intronic_lncRNA
TCONS_00110475	1.096	3.57034	0.982	0	lincRNA
TCONS_00229013	3.15817	1.00578	0.804275	2.99509	lincRNA
TCONS_00367540	9.35213	8.09286	5.19972	7.6073	intronic_lncRNA
TCONS_00178015	0	5.064	0	0	lincRNA
TCONS_00173792	8.84995	5.83425	1.97023	0	lincRNA
TCONS_00261504	0	0	5.91612	0	lincRNA
TCONS_00354477	5.99641	2.19426	8.43568	3.81252	lincRNA
TCONS_00323363	3.55453	3.62282	4.54948	5.92433	lincRNA
TCONS_00323366	2.35569	1.42774	2.18129	2.43696	lincRNA
TCONS_00107076	0	3.52456	0	0	anti-sense_lncRNA
TCONS_00210001	14.1494	0	0	2.05035	intronic_lncRNA
TCONS_00045292	0	0	0	6.29835	lincRNA
TCONS_00222030	0	0	4.35616	0	intronic_lncRNA
TCONS_00292474	2.83751	2.03723	5.27203	0	lincRNA
TCONS_00130812	0	0	0	4.0207	intronic_lncRNA
TCONS_00348351	4.61403	2.04765	2.64578	1.94754	lincRNA
TCONS_00348350	6.17808	2.884	2.59284	3.32696	anti-sense_lncRNA
TCONS_00045126	0	0	0	3.89285	intronic_lncRNA
TCONS_00063824	15.2855	1.9152	4.09183	3.24135	intronic_lncRNA
TCONS_00044458	0	0	0	7.08847	lincRNA
TCONS_00044457	1.43061	4.53356	2.66707	4.83598	lincRNA
TCONS_00355558	4.77463	3.47384	5.25534	1.50768	lincRNA
TCONS_00092709	4.01053	4.25977	4.88625	5.38394	lincRNA
TCONS_00097553	0	0	6.4826	0	intronic_lncRNA
TCONS_00421526	11.1166	0	0	0	lincRNA
TCONS_00354208	7.49334	7.16857	8.93618	7.72679	lincRNA
TCONS_00354209	11.8189	9.52101	18.2467	9.34918	lincRNA
TCONS_00081681	0	4.91542	0	0	lincRNA
TCONS_00059600	3.39346	1.10597	0.91893	1.62851	lincRNA
TCONS_00333971	0	0	0	18.2852	lincRNA
TCONS_00370907	0	4.43047	10.9588	0	lincRNA
TCONS_00363436	5.14099	1.61448	6.66464	5.34505	lincRNA
TCONS_00212317	9.13169	0	0	11.1119	intronic_lncRNA
TCONS_00246105	0	6.9161	0	0	anti-sense_lncRNA
TCONS_00346478	4.04268	0	0	0	lincRNA
TCONS_00363430	1.09852	1.38427	8.3005	0	lincRNA
TCONS_00364266	0	0	4.80202	0	lincRNA
TCONS_00127664	0	0	0	8.33895	anti-sense_lncRNA
TCONS_00406711	2.35546	1.94932	6.3792	0.560337	lincRNA
TCONS_00129950	2.90344	2.68872	0.734058	8.58917	intronic_lncRNA
TCONS_00164723	0	0	0	7.9741	lincRNA
TCONS_00163119	1.69877	0.724064	0.842459	0.200463	lincRNA
TCONS_00035062	0.837002	0.986306	1.7584	0.788909	lincRNA
TCONS_00067237	14944.5	11256.8	17654.7	15388.2	lincRNA
TCONS_00223811	0.909255	0.876417	1.25728	0.324659	lincRNA
TCONS_00395629	4.38515	5.73503	3.5591	4.62998	lincRNA
TCONS_00118383	1.29421	0	0	2.07715	lincRNA
TCONS_00419040	2.04984	0.927049	2.89292	2.32986	lincRNA
TCONS_00393605	0	0	0	7.9741	lincRNA
TCONS_00112297	1.38922	0.702315	0	0	intronic_lncRNA
TCONS_00317277	11.003	0	0	0	lincRNA
TCONS_00091991	10.0046	0	48.8937	0	lincRNA
TCONS_00262076	0	0	18.1589	0	intronic_lncRNA
TCONS_00402076	17.3239	2.19682	20.905	10.1212	lincRNA
TCONS_00096638	0	0	12.616	0	lincRNA
TCONS_00193052	0	0.23988	1.079	0	lincRNA
TCONS_00301365	0.519775	0.345823	0	2.72965	lincRNA
TCONS_00165457	1.94427	0	0	0.937778	lincRNA
TCONS_00153238	7.14622	9.90232	6.79624	11.8427	intronic_lncRNA
TCONS_00317896	12.134	0	0	0	intronic_lncRNA
TCONS_00317894	7.37189	0	0	0	lincRNA
TCONS_00362241	0	4.25685	52.3336	7.9741	lincRNA
TCONS_00063070	7.37651	5.82243	5.24575	3.4878	anti-sense_lncRNA
TCONS_00077963	0	0	0	12.5805	intronic_lncRNA
TCONS_00384081	6.44588	3.58739	0	6.87721	lincRNA
TCONS_00097945	0.658359	1.1754	0.387853	0.124132	lincRNA
TCONS_00153492	0	0	6.37007	0	lincRNA
TCONS_00097948	0	0	7.74463	0	lincRNA
TCONS_00384731	0	4.09325	20.0088	45.7892	lincRNA
TCONS_00419117	9.34807	1.98241	0	1.54528	intronic_lncRNA
TCONS_00139187	0	5.47628	0	0	lincRNA
TCONS_00207724	0	4.03581	0	6.87721	anti-sense_lncRNA
TCONS_00011215	1.23768	0	0	0.38436	lincRNA
TCONS_00385282	3.31123	10.4927	4.49781	7.08847	lincRNA
TCONS_00354291	33.9493	30.8865	10.7859	24.6302	lincRNA
TCONS_00191343	0	2.07263	8.99562	0	intronic_lncRNA
TCONS_00074404	0	0	0	4.29591	anti-sense_lncRNA
TCONS_00114198	8.01237	0	0	0	lincRNA
TCONS_00166379	0	0	0	7.63154	intronic_lncRNA
TCONS_00382882	16.9929	3.55214	11.2131	14.8826	lincRNA
TCONS_00142545	0	1.26721	0	0	lincRNA
TCONS_00181193	7.68246	0	0	0	anti-sense_lncRNA
TCONS_00358439	4.69119	4.87122	8.23391	7.23028	lincRNA
TCONS_00358438	4.14131	3.41062	7.32502	3.25382	lincRNA
TCONS_00280706	10.1517	0	0	0	lincRNA
TCONS_00355610	3.45248	2.28789	3.5953	6.02073	lincRNA
TCONS_00311053	0	4.43047	0	0	lincRNA
TCONS_00053131	0	2.18951	0	0	lincRNA
TCONS_00393335	21.2382	22.1524	55.4787	50.0337	lincRNA
TCONS_00401750	0	4.81637	21.0305	9.72426	lincRNA
TCONS_00260001	28.1934	33.7178	44.4857	39.2121	lincRNA
TCONS_00105254	0	0	0	4.15494	lincRNA
TCONS_00227666	16.2834	14.7933	19.2511	13.1498	anti-sense_lncRNA
TCONS_00392060	0	0	0	33.3081	lincRNA
TCONS_00288079	0	0	6.37007	0	lincRNA
TCONS_00129063	1.32105	4.40204	1.00555	1.25208	lincRNA
TCONS_00415919	9.16655	0	8.86947	4.60152	lincRNA
TCONS_00235937	0.954433	1.74648	0.764348	1.954	lincRNA
TCONS_00235934	1.49553	0.503166	1.13597	0.708024	lincRNA
TCONS_00366295	0	0	4.89502	0	lincRNA
TCONS_00039037	0	0	12.2743	0	lincRNA
TCONS_00039036	4.37266	0.929433	0	7.19254	lincRNA
TCONS_00103485	0	0.676283	2.33141	2.0265	lincRNA
TCONS_00353755	0	0	10.2741	0	lincRNA
TCONS_00353754	5.59264	2.53822	1.39039	2.86086	lincRNA
TCONS_00054359	7.08192	3.03478	0	4.59744	lincRNA
TCONS_00054358	0	3.06587	0	0	lincRNA
TCONS_00020877	6.067	7.58621	9.1606	21.0197	lincRNA
TCONS_00167136	0	0.242111	0	0.755672	lincRNA
TCONS_00387110	5.82889	5.39668	7.42925	4.51974	lincRNA
TCONS_00368782	0	0	9.13865	0	anti-sense_lncRNA
TCONS_00417400	4.90654	0	0	0	intronic_lncRNA
TCONS_00375349	1.69673	4.97687	4.59465	6.51406	lincRNA
TCONS_00252877	7.68246	0	0	0	intronic_lncRNA
TCONS_00316383	6.29885	3.93891	0	0	intronic_lncRNA
TCONS_00303606	0	0	0	7.63154	intronic_lncRNA
TCONS_00388985	0	0	0	12.3016	lincRNA
TCONS_00014631	0	1.81358	0	1.59249	lincRNA
TCONS_00403063	0	5.9307	6.87511	5.31148	lincRNA
TCONS_00423473	15.3649	9.62168	0	0	lincRNA
TCONS_00423479	10.4865	0	0	0	lincRNA
TCONS_00160358	0	0	5.31737	0	lincRNA
TCONS_00370845	0	0	5.26418	2.14492	lincRNA
TCONS_00074986	0	0	0	4.63095	anti-sense_lncRNA
TCONS_00347107	7.41109	2.31728	0	0	intronic_lncRNA
TCONS_00069514	3.80854	2.40818	7.01015	1.92084	intronic_lncRNA
TCONS_00413402	10.0046	0	0	0	lincRNA
TCONS_00371146	0	1.1659	10.1644	3.43861	lincRNA
TCONS_00192082	6.59057	2.82925	10.1443	6.25297	lincRNA
TCONS_00135818	1.26802	1.62553	0	2.47986	lincRNA
TCONS_00274086	0	9.31661	2.92554	0	lincRNA
TCONS_00084258	0	7.31038	0	0	lincRNA
TCONS_00200855	0	0	0	11.6812	lincRNA
TCONS_00361845	0	0	13.9545	0	lincRNA
TCONS_00392360	10.4865	0	0	12.968	lincRNA
TCONS_00356318	3.919	0	7.51797	0	lincRNA
TCONS_00251925	5.4699	2.81301	8.90194	2.89314	intronic_lncRNA
TCONS_00087350	7.57694	5.41378	5.52154	7.61319	lincRNA
TCONS_00375347	6.67697	20.0766	28.4347	39.1393	lincRNA
TCONS_00053760	6.94612	5.4633	6.13867	1.6991	lincRNA
TCONS_00399824	0	2.38562	0	8.30987	lincRNA
TCONS_00382146	0	0	0	4.44407	lincRNA
TCONS_00007645	1.31328	2.30178	1.43529	2.61435	anti-sense_lncRNA
TCONS_00382144	3.85688	7.0157	1.45833	7.88012	lincRNA
TCONS_00071339	2.11314	5.82365	5.7804	9.0834	lincRNA
TCONS_00298118	8.73534	0	0	10.5626	lincRNA
TCONS_00033312	1.35258	1.20614	4.15243	1.7103	anti-sense_lncRNA
TCONS_00404575	14.1588	4.43047	0	0	lincRNA
TCONS_00420104	27.5567	2.86986	6.61575	0	lincRNA
TCONS_00033316	0.410313	1.68977	1.47814	0.5158	lincRNA
TCONS_00033314	2.26535	0	6.37776	0	lincRNA
TCONS_00324387	0	0	5.70626	0	lincRNA
TCONS_00047409	0.920602	0.500215	0.495785	1.77903	lincRNA
TCONS_00349410	3.01275	0	5.32398	0	lincRNA
TCONS_00423279	10.0046	6.28134	0	43.7392	lincRNA
TCONS_00310978	0	3.73388	0	0	lincRNA
TCONS_00085366	0	2.25052	1.44736	1.30562	lincRNA
TCONS_00019449	0	3.83781	0	0	lincRNA
TCONS_00391798	16.0247	30.1149	12.6376	19.1703	lincRNA
TCONS_00244256	0	35.5733	0	7.30957	lincRNA
TCONS_00244255	0	12.5627	0	0	lincRNA
TCONS_00266619	0.690404	0	0	1.52127	lincRNA
TCONS_00258352	0	0	29.3649	0	intronic_lncRNA
TCONS_00059649	3.20745	0.355285	2.21387	0	lincRNA
TCONS_00036246	0.8503	2.84913	1.60286	1.20892	anti-sense_lncRNA
TCONS_00182095	2.29884	0	0	0	lincRNA
TCONS_00356486	0	0	10.0044	0	lincRNA
TCONS_00334960	0	0	0	4.93671	lincRNA
TCONS_00397745	5.44169	30.6064	16.1371	6.19738	lincRNA
TCONS_00356483	0	2.01791	21.7808	0	lincRNA
TCONS_00293399	0	0	9.1606	0	lincRNA
TCONS_00370599	0	0	10.9588	0	lincRNA
TCONS_00361032	28.8026	37.3068	39.7238	40.145	lincRNA
TCONS_00223229	0	0	16.8231	0	lincRNA
TCONS_00057481	4.23412	0.901025	0	1.38977	intronic_lncRNA
TCONS_00067807	0.354278	0.955078	1.07361	1.6766	lincRNA
TCONS_00215740	9.55391	0	0	0	intronic_lncRNA
TCONS_00363176	0	11.4547	29.3649	0	lincRNA
TCONS_00000606	13.3054	4.93943	8.2693	3.20009	lincRNA
TCONS_00341067	4.7457	2.96535	0	0	lincRNA
TCONS_00152698	0.502348	0	1.00142	0	lincRNA
TCONS_00237498	0	0	0	7.9741	lincRNA
TCONS_00078683	0	1.12604	0.904221	0.172677	lincRNA
TCONS_00153801	0	0	4.09183	0	lincRNA
TCONS_00073661	7.07941	4.43047	0	16.6779	anti-sense_lncRNA
TCONS_00053338	1.24959	3.20562	4.2849	4.88329	lincRNA
TCONS_00354503	6.57989	1.58309	4.99962	5.6934	lincRNA
TCONS_00354505	0	3.1557	6.4826	10.4167	lincRNA
TCONS_00271063	7.77359	3.61378	6.83996	5.58465	lincRNA
TCONS_00321962	2.29439	4.3327	5.82499	2.35678	lincRNA
TCONS_00152696	0	0	12.0416	0	lincRNA
TCONS_00370214	0.248648	0	7.185	0.469768	lincRNA
TCONS_00416110	12.5977	9.19079	9.56974	0	lincRNA
TCONS_00092513	0	0	5.70626	0	lincRNA
TCONS_00363507	1.61602	2.82571	2.64504	3.56524	lincRNA
TCONS_00213372	8.61776	0	0	4.76391	lincRNA
TCONS_00046544	0	2.27608	1.33741	4.59744	lincRNA
TCONS_00046548	0	0	0	11.6812	lincRNA
TCONS_00012777	2.86703	1.44967	1.37325	2.7415	lincRNA
TCONS_00074973	0	0	0	4.44407	lincRNA
TCONS_00377695	0	0	0	14.4567	lincRNA
TCONS_00389409	0	7.58621	0	14.0131	lincRNA
TCONS_00287484	0	0	8.44192	0	lincRNA
TCONS_00378047	0	0	13.2742	20.1153	lincRNA
TCONS_00167487	0	0	0.540593	1.43459	lincRNA
TCONS_00228128	4.4984	1.79664	1.32102	5.75081	lincRNA
TCONS_00057301	39.1707	2.78436	4.08555	3.77104	lincRNA
TCONS_00023133	1.54808	2.51139	1.34034	1.64359	lincRNA
TCONS_00059412	1.84808	0	1.42059	0.438268	lincRNA
TCONS_00059417	7.86116	0	0	0	intronic_lncRNA
TCONS_00005234	3.93058	0	11.0138	0	lincRNA
TCONS_00387051	0	6.28134	0	24.6033	lincRNA
TCONS_00370494	4.32492	0	3.30816	4.08178	lincRNA
TCONS_00091195	11.003	0	0	0	intronic_lncRNA
TCONS_00091196	1.61271	0	0	4.81153	lincRNA
TCONS_00151518	37324.1	11446.8	19942.8	17557.9	lincRNA
TCONS_00187326	0	0	3.76806	0	lincRNA
TCONS_00367221	19.7733	29.0696	30.4352	11.2342	lincRNA
TCONS_00003732	0	1.75919	0	1.12235	lincRNA
TCONS_00394154	0.519951	0.706338	0.25942	1.96507	lincRNA
TCONS_00386538	0	0	0	6.15104	lincRNA
TCONS_00022138	0	5.99516	0	0	intronic_lncRNA
TCONS_00010049	0	0	0	5.95701	anti-sense_lncRNA
TCONS_00055411	0	5.01915	0	0	lincRNA
TCONS_00204759	0	4.24118	0	0	lincRNA
TCONS_00355636	18.2634	63.0006	88.0946	55.5134	lincRNA
TCONS_00420541	9.18558	0	0	0	lincRNA
TCONS_00385401	0	0	0	5.11901	lincRNA
TCONS_00196419	0	0	0	2.16552	lincRNA
TCONS_00024548	7.71148	0	0	0	lincRNA
TCONS_00196410	0	0	0	6.90227	intronic_lncRNA
TCONS_00371593	0	0	10.9588	0	lincRNA
TCONS_00353940	10.1874	11.8698	4.39659	7.96818	lincRNA
TCONS_00353941	2.71136	3.99848	4.13376	3.34729	lincRNA
TCONS_00353942	0	0	6.13867	0	lincRNA
TCONS_00123832	45.8566	86.1839	77.7448	64.8271	lincRNA
TCONS_00415704	13.2449	0	0	0	lincRNA
TCONS_00228942	1.06042	0	2.36569	4.10766	intronic_lncRNA
TCONS_00161410	0.562906	1.02584	0.556581	0.354119	lincRNA
TCONS_00405370	5.26433	3.30509	3.42725	2.74378	lincRNA
TCONS_00016420	1.13838	0.523633	0.296006	1.57252	intronic_lncRNA
TCONS_00359953	22.5006	0	30.175	32.416	lincRNA
TCONS_00359952	1.7006	1.42456	2.6013	5.64162	lincRNA
TCONS_00393279	15.2275	9.51517	0	34.6649	lincRNA
TCONS_00412133	6.29885	0	0	0	lincRNA
TCONS_00138971	1.42354	2.29787	0.471767	0.489515	lincRNA
TCONS_00181166	12.5532	11.7928	0	3.33774	intronic_lncRNA
TCONS_00198545	0	0.867	0	0	intronic_lncRNA
TCONS_00382756	0	0	0	4.44407	anti-sense_lncRNA
TCONS_00143011	1.08652	1.47365	0	0	lincRNA
TCONS_00278592	18.2634	0	0	0	intronic_lncRNA
TCONS_00408605	0	3.93891	0	0	lincRNA
TCONS_00273822	1.93441	6.3502	3.34769	4.63159	lincRNA
TCONS_00409940	0	15.0574	0	0	lincRNA
TCONS_00362792	0	0	33.0355	11.1027	lincRNA
TCONS_00289908	8.9228	17.8101	12.6724	10.746	lincRNA
TCONS_00358609	0	0	10.8891	5.79124	lincRNA
TCONS_00358606	8.74533	9.29433	34.155	10.0696	lincRNA
TCONS_00388412	3.22294	10.0895	4.35616	10.3158	lincRNA
TCONS_00379058	0	9.19761	7.14901	27.574	lincRNA
TCONS_00365931	16.3283	16.9838	22.2413	15.8159	lincRNA
TCONS_00324419	31.7496	7.56058	8.01857	19.7378	lincRNA
TCONS_00045394	0	0	3.73768	5.95303	lincRNA
TCONS_00378903	1.67839	1.9195	4.26158	2.24188	lincRNA
TCONS_00401736	0	6.9161	0	0	lincRNA
TCONS_00268429	0	0	3.42725	5.48756	lincRNA
TCONS_00407754	0	17.9855	0	0	lincRNA
TCONS_00383034	0	0	0	5.72974	lincRNA
TCONS_00383036	13.6077	0	20.9334	15.9482	lincRNA
TCONS_00400060	0	13.8446	11.4829	0	lincRNA
TCONS_00179281	4.44734	0	0	0	lincRNA
TCONS_00283359	10.0075	0	0	0	intronic_lncRNA
TCONS_00185200	4.90654	0	0	0	intronic_lncRNA
TCONS_00276592	0	8.07162	0	0	anti-sense_lncRNA
TCONS_00258227	0	0	4.22096	0	lincRNA
TCONS_00045426	0	0	0	8.72784	intronic_lncRNA
TCONS_00368997	0	0	5.91612	0	lincRNA
TCONS_00132342	0	0	0	11.1027	lincRNA
TCONS_00342168	0	4.81084	12.0416	9.1426	lincRNA
TCONS_00045395	0	0	0	9.58513	intronic_lncRNA
TCONS_00406198	0	17.7219	0	0	lincRNA
TCONS_00359637	0	0	10.9588	0	lincRNA
TCONS_00370865	1.58496	0	3.76682	0	lincRNA
TCONS_00370869	0	4.73355	12.9652	0	lincRNA
TCONS_00300452	0	0	0	11.1027	anti-sense_lncRNA
TCONS_00412968	8.36288	0	0	0	lincRNA
TCONS_00399806	0	2.01555	3.76682	0	lincRNA
TCONS_00380074	8.72015	11.9685	1.15449	6.25574	lincRNA
TCONS_00137644	0	18.4595	0	26.1835	lincRNA
TCONS_00137641	0	4.37902	0	0	lincRNA
TCONS_00414491	43.5335	199.55	0	84.7505	lincRNA
TCONS_00152608	0.759823	2.64228	1.6957	1.0718	anti-sense_lncRNA
TCONS_00030342	7.07941	0	0	0	lincRNA
TCONS_00234473	0	0	0	4.0207	lincRNA
TCONS_00423154	7.19653	0	0	2.47556	lincRNA
TCONS_00358419	5.44169	0	16.1371	0	lincRNA
TCONS_00388424	0	0.667322	1.37137	4.46803	lincRNA
TCONS_00130343	0	0.887393	0	2.73294	lincRNA
TCONS_00277113	0	3.93891	0	0	lincRNA
TCONS_00272694	1.621	2.52268	1.84194	2.62424	anti-sense_lncRNA
TCONS_00095527	7.72836	2.97667	1.17718	11.9698	lincRNA
TCONS_00323058	4.44734	0	0	0	lincRNA
TCONS_00415725	5.6393	0	0	0	lincRNA
TCONS_00124923	27.3951	23.3866	0	22.2054	lincRNA
TCONS_00235705	3.05711	0	0	6.48271	lincRNA
TCONS_00231634	0	0	0	9.66001	intronic_lncRNA
TCONS_00231632	0	0	0	1.46495	lincRNA
TCONS_00097313	1.42653	11.6781	4.35803	3.71978	intronic_lncRNA
TCONS_00260818	0	5.47628	27.9089	0	anti-sense_lncRNA
TCONS_00126503	13.4105	3.59967	8.79215	14.1056	lincRNA
TCONS_00038613	3.50607	3.42315	3.81292	0.842207	intronic_lncRNA
TCONS_00202246	1.22535	3.65739	0.320721	8.16734	lincRNA
TCONS_00202245	1.90427	2.40818	4.67344	3.84168	lincRNA
TCONS_00289040	0.746486	0.699528	1.84372	0	lincRNA
TCONS_00102823	0.412873	0.422559	0	2.33837	intronic_lncRNA
TCONS_00243769	2.70515	3.91996	2.3069	2.56545	lincRNA
TCONS_00374719	0	0	4.96547	0	lincRNA
TCONS_00368037	3.08502	2.19278	3.79557	3.00053	lincRNA
TCONS_00368035	0	0	12.0416	0	lincRNA
TCONS_00391618	4.44734	0	0	4.93671	lincRNA
TCONS_00013889	0	0	0	5.5148	lincRNA
TCONS_00365253	5.11215	3.9171	6.80688	3.82839	lincRNA
TCONS_00356383	0.482918	0	4.46742	1.37492	lincRNA
TCONS_00356382	0.857564	1.67616	6.51077	1.64676	lincRNA
TCONS_00366780	0	0	4.75744	0	anti-sense_lncRNA
TCONS_00384215	0	0	0	13.6848	lincRNA
TCONS_00365787	0	0	4.2849	0	lincRNA
TCONS_00152706	3.51957	3.15129	2.24519	5.13416	anti-sense_lncRNA
TCONS_00258257	0	0	38.3911	0	lincRNA
TCONS_00396824	1.16405	7.48655	6.58113	3.39796	lincRNA
TCONS_00258480	3.60033	0	14.8964	0	lincRNA
TCONS_00367789	2.32701	2.03148	4.37658	2.59521	lincRNA
TCONS_00214620	9.18558	0	0	0	lincRNA
TCONS_00034454	4.47086	4.62029	7.91847	4.21207	anti-sense_lncRNA
TCONS_00333135	0	0	0	15.2631	anti-sense_lncRNA
TCONS_00046868	5.2538	16.5685	0	12.968	anti-sense_lncRNA
TCONS_00259619	3.13831	3.93095	8.44192	0	lincRNA
TCONS_00296806	0	0	0	7.00657	lincRNA
TCONS_00264946	0	0	0	23.9223	anti-sense_lncRNA
TCONS_00378263	4.29683	3.46575	2.40086	3.12275	lincRNA
TCONS_00302929	0	0	2.50726	4.10069	intronic_lncRNA
TCONS_00005681	0	0	7.74463	0	lincRNA
TCONS_00361209	4.33043	2.6448	5.1968	6.33928	lincRNA
TCONS_00366250	0	0	21.9175	0	lincRNA
TCONS_00004156	0	0	4.09183	0	lincRNA
TCONS_00367126	37.7931	8.86254	47.8487	29.2383	lincRNA
TCONS_00311123	0	8.1865	0	7.63154	lincRNA
TCONS_00168491	0	0	0	4.93671	lincRNA
TCONS_00362575	5.13954	3.02837	4.75452	2.71568	lincRNA
TCONS_00362576	0	0	8.567	0	lincRNA
TCONS_00361990	896.113	362.878	654.969	586.204	lincRNA
TCONS_00361991	0	0	32.7085	0	lincRNA
TCONS_00091013	4.77666	0	0	0.898163	lincRNA
TCONS_00223418	0	4.64181	2.54123	1.51067	lincRNA
TCONS_00087199	7.68246	0	0	0	lincRNA
TCONS_00393704	0	0	0	5.95701	lincRNA
TCONS_00254765	22.0059	0	0	0	intronic_lncRNA
TCONS_00337818	0	6.56853	9.60405	15.6643	lincRNA
TCONS_00290402	0	0	6.4826	0	lincRNA
TCONS_00252643	16.0247	0	0	0	lincRNA
TCONS_00416091	20.4116	0	20.9334	0	lincRNA
TCONS_00337679	0	11.0741	0	2.24683	lincRNA
TCONS_00148309	18.2634	0	0	0	intronic_lncRNA
TCONS_00229156	0	0.929697	4.50147	6.13539	anti-sense_lncRNA
TCONS_00353541	3.40354	2.66705	9.40725	3.95801	lincRNA
TCONS_00093547	2.7955	1.15372	1.42378	1.6861	lincRNA
TCONS_00353548	5.31255	3.65141	6.5114	5.235	lincRNA
TCONS_00133198	0	0	0	4.10766	intronic_lncRNA
TCONS_00359623	0	0	6.87511	0	lincRNA
TCONS_00359622	12.8943	35.4981	21.6412	21.5825	lincRNA
TCONS_00271770	11.1808	5.5493	6.05697	10.3792	lincRNA
TCONS_00359626	1.95116	2.63193	4.63743	2.07769	lincRNA
TCONS_00359624	0	0	3.76616	0	lincRNA
TCONS_00055235	0.4891	1.16425	0.487096	0.461991	lincRNA
TCONS_00055239	0	5.2406	0	0	intronic_lncRNA
TCONS_00058648	10.8834	0	0	0	anti-sense_lncRNA
TCONS_00198478	9.25668	7.5568	8.32687	8.9613	lincRNA
TCONS_00104881	0	0	0	11.6812	lincRNA
TCONS_00260983	0	0	7.74463	0	lincRNA
TCONS_00253513	26.206	0	0	0	intronic_lncRNA
TCONS_00218704	3.28257	1.04241	1.96207	1.63456	lincRNA
TCONS_00044837	2.5639	1.26493	2.21828	2.25799	anti-sense_lncRNA
TCONS_00342766	0.139603	1.82014	1.09766	0.263253	lincRNA
TCONS_00305180	0	0	0	12.9035	lincRNA
TCONS_00342763	0	1.14573	0	0	anti-sense_lncRNA
TCONS_00305188	0	0	0	9.19976	intronic_lncRNA
TCONS_00391588	1.92661	2.08056	3.16715	2.39714	lincRNA
TCONS_00236620	0	0	0	4.76391	lincRNA
TCONS_00378655	0	0	0	7.7857	lincRNA
TCONS_00023070	0	1.80493	0	0	lincRNA
TCONS_00023071	3.28857	2.9653	0.836789	3.11611	lincRNA
TCONS_00090785	5.25406	0	0	0	intronic_lncRNA
TCONS_00404648	0	6.28134	0	0	lincRNA
TCONS_00074005	0	1.2408	1.19058	1.81495	lincRNA
TCONS_00075973	3.13831	0	0	13.351	intronic_lncRNA
TCONS_00112051	9.55391	0	0	0	lincRNA
TCONS_00257074	0	1.52547	0.934754	0	lincRNA
TCONS_00414656	6.57989	2.35815	5.62457	6.83207	lincRNA
TCONS_00252189	8.65875	1.33989	0	2.21411	intronic_lncRNA
TCONS_00237375	2.34569	2.95168	0	4.83	anti-sense_lncRNA
TCONS_00312261	0	1.31829	0	0	lincRNA
TCONS_00410721	10.4865	0	0	0	lincRNA
TCONS_00403764	0	12.5627	0	0	lincRNA
TCONS_00281668	9.43122	4.86807	0	0	lincRNA
TCONS_00196592	0.875264	0	0.447037	2.48948	lincRNA
TCONS_00175878	0	6.93306	3.6297	2.89562	lincRNA
TCONS_00229976	1.88592	0.713098	0.413545	1.51586	anti-sense_lncRNA
TCONS_00229975	4.18283	3.16195	3.41172	2.71055	lincRNA
TCONS_00321662	0.795336	0.913618	0.863026	1.24873	lincRNA
TCONS_00096787	0	0	9.1606	0	lincRNA
TCONS_00375609	3.96205	6.25656	4.89659	8.02244	lincRNA
TCONS_00402416	25.5457	13.6029	4.03428	13.9441	lincRNA
TCONS_00422908	5.25406	3.28323	0	0	lincRNA
TCONS_00255004	2.32999	3.03011	0	1.1218	lincRNA
TCONS_00269055	0	0	0	1.92353	lincRNA
TCONS_00280203	1.41155	0.000473893	0	0	lincRNA
TCONS_00305406	0	5.01915	0	0	anti-sense_lncRNA
TCONS_00161593	0.800049	1.07444	2.84583	0.757924	lincRNA
TCONS_00161595	0	0	4.35616	0	intronic_lncRNA
TCONS_00190500	0	1.16131	0	0	lincRNA
TCONS_00031739	0	0	6.37007	0	lincRNA
TCONS_00401198	10.4751	16.3134	8.55567	6.42043	lincRNA
TCONS_00358105	0	0	11.4829	0	lincRNA
TCONS_00180134	5.02226	0	0	0	lincRNA
TCONS_00390180	17.0911	16.9433	17.7318	16.1241	lincRNA
TCONS_00394403	2.86166	5.56644	5.31737	11.253	lincRNA
TCONS_00208304	0	5.07635	7.05261	1.40905	lincRNA
TCONS_00208302	0	4.93079	3.2413	0	lincRNA
TCONS_00404929	0	10.4812	0	0	lincRNA
TCONS_00185296	3.18864	3.11243	1.10003	1.89659	lincRNA
TCONS_00232395	4.09535	3.95068	5.99478	6.37973	lincRNA
TCONS_00198083	0	43.6114	38.3911	86.74	lincRNA
TCONS_00284430	8.17109	4.03327	5.26616	9.37633	intronic_lncRNA
TCONS_00141195	0	7.31038	0	0	intronic_lncRNA
TCONS_00141198	0	3.55214	0	0	lincRNA
TCONS_00139293	0	8.03079	0	6.27172	lincRNA
TCONS_00139294	0	1.33772	0.765391	1.08991	lincRNA
TCONS_00282878	6.92956	0	0	0	intronic_lncRNA
TCONS_00413039	19.1805	30.2031	29.4984	15.4351	lincRNA
TCONS_00416320	1.18053	0.799511	7.10005	1.39515	lincRNA
TCONS_00287315	0	0	6.13715	0	lincRNA
TCONS_00138785	0	10.4812	0	0	lincRNA
TCONS_00320231	5.84747	0	0	0	lincRNA
TCONS_00182195	6.80677	0	0	0	intronic_lncRNA
TCONS_00234772	0.854804	0.193134	2.02932	0.269337	lincRNA
TCONS_00082967	0	6.34345	0	0	lincRNA
TCONS_00259540	0	0	10.9588	0	intronic_lncRNA
TCONS_00144115	10.4865	0	0	0	lincRNA
TCONS_00083380	0	4.50393	0	0	intronic_lncRNA
TCONS_00409832	0	7.31038	0	0	lincRNA
TCONS_00169041	0	0	0	8.72784	lincRNA
TCONS_00270867	0	0	0	6.7405	lincRNA
TCONS_00210085	14.7438	0	0	0	intronic_lncRNA
TCONS_00377141	16.0247	0	0	19.1703	lincRNA
TCONS_00331731	0	1.43987	0	2.1701	intronic_lncRNA
TCONS_00045210	5.78023	4.8471	6.38695	6.13114	lincRNA
TCONS_00005440	6.44588	4.03581	8.71232	0	intronic_lncRNA
TCONS_00338859	0	4.14525	0	0	intronic_lncRNA
TCONS_00242983	0	4.81084	0	0	lincRNA
TCONS_00327953	1.44396	2.52894	2.21488	1.96725	intronic_lncRNA
TCONS_00258985	0	0	11.4829	0	intronic_lncRNA
TCONS_00059599	16.1147	5.46819	17.1948	0	lincRNA
TCONS_00100694	11.8858	2.06263	4.94947	10.8547	intronic_lncRNA
TCONS_00419895	2.81271	0	4.09317	0.534914	lincRNA
TCONS_00278173	2.90419	9.10299	0	6.12193	lincRNA
TCONS_00069154	0	0	5.70626	0	lincRNA
TCONS_00277304	0	3.65519	0	0	intronic_lncRNA
TCONS_00104343	0	0.96599	1.56991	4.2237	anti-sense_lncRNA
TCONS_00264120	2.32197	1.02262	0.824881	1.2788	lincRNA
TCONS_00422029	8.01237	10.0383	0	0	lincRNA
TCONS_00355881	28.6617	59.9516	46.3866	46.7246	lincRNA
TCONS_00355884	0	0	6.4826	0	lincRNA
TCONS_00375341	9.64169	4.5642	15.2517	5.05324	lincRNA
TCONS_00333948	0	0	0	14.0131	lincRNA
TCONS_00172441	1.58496	2.01555	0	4.72228	lincRNA
TCONS_00419891	8.08875	1.69212	3.52631	5.63618	lincRNA
TCONS_00379593	0	13.1754	0	12.968	lincRNA
TCONS_00170973	2.10176	10.7086	2.99865	4.38224	anti-sense_lncRNA
TCONS_00216139	3.93058	0	0	0	lincRNA
TCONS_00133608	0	0	27.9089	10.5626	lincRNA
TCONS_00392427	0	0	0	4.29591	lincRNA
TCONS_00371256	6.80436	4.31668	16.3698	10.1946	lincRNA
TCONS_00371257	0.712772	0	4.06463	1.07533	lincRNA
TCONS_00220369	0	2.40422	4.2849	1.22082	intronic_lncRNA
TCONS_00265912	0	0	0	13.6848	intronic_lncRNA
TCONS_00241456	20.9731	59.2893	17.1989	12.968	anti-sense_lncRNA
TCONS_00032268	1.33964	2.04121	3.22219	1.12293	lincRNA
TCONS_00374997	0	0	32.5958	49.2066	lincRNA
TCONS_00357478	47.7761	45.3571	40.6072	50.052	lincRNA
TCONS_00253508	4.30888	0	0	0	lincRNA
TCONS_00126609	5.44159	2.10562	4.87392	4.22106	lincRNA
TCONS_00128067	0	0	0	9.1426	intronic_lncRNA
TCONS_00295453	3.81554	0	5.31737	0	lincRNA
TCONS_00303077	0	0	0	13.6848	lincRNA
TCONS_00129336	0	0	0	2.53856	lincRNA
TCONS_00171789	0	3.52456	0	0	lincRNA
TCONS_00099849	0	0	0	14.2917	intronic_lncRNA
TCONS_00365428	0	0	4.09183	0	lincRNA
TCONS_00365429	0	0	4.80202	0	lincRNA
TCONS_00391400	0	0	0	12.3016	lincRNA
TCONS_00044576	1.17303	0.482577	1.289	1.78171	anti-sense_lncRNA
TCONS_00399652	2.59711	5.13753	6.94462	3.34204	lincRNA
TCONS_00399655	0	9.62168	0	0	lincRNA
TCONS_00333947	16.1907	11.1957	9.34551	13.0407	lincRNA
TCONS_00252021	2.68703	1.66191	0	1.1425	lincRNA
TCONS_00116244	0	0	12.0416	0	anti-sense_lncRNA
TCONS_00258040	0	0	5.5069	0	lincRNA
TCONS_00394585	4.7457	6.67204	0	16.5984	lincRNA
TCONS_00273184	0	8.2905	0	3.54423	lincRNA
TCONS_00299828	0	0	0	5.95303	lincRNA
TCONS_00299829	0	0	0	12.968	anti-sense_lncRNA
TCONS_00057540	24.5327	12.2635	14.298	22.0592	lincRNA
TCONS_00288925	0	0	7.43847	0	lincRNA
TCONS_00363115	42.82	6.5877	51.5852	0	lincRNA
TCONS_00363110	0	3.17172	14.8769	0	lincRNA
TCONS_00170100	0	0	0	14.4567	lincRNA
TCONS_00384406	0	0	0	9.44753	intronic_lncRNA
TCONS_00376501	4.39407	1.38427	2.76683	20.2215	lincRNA
TCONS_00219637	56.4409	35.4794	44.156	30.4628	lincRNA
TCONS_00005663	0	0	9.56974	0	anti-sense_lncRNA
TCONS_00306220	0	2.57878	0.847077	0.755335	intronic_lncRNA
TCONS_00393004	0	0	0	1.42176	lincRNA
TCONS_00393007	0	0	0	14.8101	lincRNA
TCONS_00393006	0	0	0	4.76391	lincRNA
TCONS_00250540	7.68246	0	0	0	lincRNA
TCONS_00011296	0	0	0	10.5626	intronic_lncRNA
TCONS_00100383	0	8.33726	0	14.8101	lincRNA
TCONS_00016747	0	0	0	46.7246	lincRNA
TCONS_00016742	4.77914	2.22454	3.59454	3.10659	lincRNA
TCONS_00003647	0	0	10.9588	0	lincRNA
TCONS_00248229	10.4865	0	0	0	intronic_lncRNA
TCONS_00158311	1.32925	1.85787	1.43134	2.63531	anti-sense_lncRNA
TCONS_00266534	2.19703	0	0	4.49367	lincRNA
TCONS_00356708	8.28863	1.73327	7.2594	0	lincRNA
TCONS_00008693	7.09425	4.36945	3.98686	5.18777	lincRNA
TCONS_00421789	5.44169	0	0	0	lincRNA
TCONS_00354457	19.0875	8.21546	30.754	24.646	lincRNA
TCONS_00028312	2.83751	0.931992	3.01259	0.677462	lincRNA
TCONS_00422867	16.0744	14.5593	15.5474	7.46318	lincRNA
TCONS_00083771	0	5.47628	0	0	intronic_lncRNA
TCONS_00355691	1.38922	13.3109	17.764	17.7641	lincRNA
TCONS_00385465	0	4.61488	0	8.72784	lincRNA
TCONS_00354122	5.91455	3.28491	11.8748	5.75532	lincRNA
TCONS_00094505	22.2367	11.1164	25.4803	19.7469	lincRNA
TCONS_00393911	0	0	0	7.61569	lincRNA
TCONS_00375419	0	0	10.5789	0	lincRNA
TCONS_00365736	2.36732	2.94226	4.36711	1.95333	lincRNA
TCONS_00013592	0	0	0	6.45175	lincRNA
TCONS_00013593	0	0	0	41.0545	lincRNA
TCONS_00013591	0	0	0	6.19738	lincRNA
TCONS_00378289	0	10.9656	8.77508	20.1633	lincRNA
TCONS_00288631	0	0	10.0044	0	anti-sense_lncRNA
TCONS_00288630	0	0	10.0044	0	lincRNA
TCONS_00414860	5.44169	0	0	0	lincRNA
TCONS_00416683	2.87243	5.51935	3.48644	4.10907	lincRNA
TCONS_00266459	3.50588	3.87099	2.43704	2.22564	intronic_lncRNA
TCONS_00362338	0	0	24.0831	20.5708	lincRNA
TCONS_00372877	1.77256	0	3.86073	0.851923	lincRNA
TCONS_00227619	0.64404	0.652808	0.971741	1.21841	lincRNA
TCONS_00220642	0	0	19.1955	0	intronic_lncRNA
TCONS_00227611	11.7302	2.42383	7.89378	9.67257	lincRNA
TCONS_00154056	0	0	8.41155	0	lincRNA
TCONS_00379733	4.26081	5.64431	1.14688	4.21585	lincRNA
TCONS_00416531	8.73534	0	0	0	lincRNA
TCONS_00321006	8.36288	0	13.2742	0	lincRNA
TCONS_00256014	0	0	1.30855	0	lincRNA
TCONS_00269635	0	0	0	6.7211	lincRNA
TCONS_00269630	10.3152	0	0	8.38702	lincRNA
TCONS_00300082	0	0	0	10.5626	lincRNA
TCONS_00413336	4.39407	0	2.76683	0	lincRNA
TCONS_00301937	6.067	0	0	14.0131	intronic_lncRNA
TCONS_00150104	8.01237	0	0	0	lincRNA
TCONS_00069312	0	0	4.56782	1.88065	lincRNA
TCONS_00361715	136.975	51.546	117.459	44.4108	lincRNA
TCONS_00376802	13.5941	6.13657	0	13.7373	lincRNA
TCONS_00233357	0	0	0	11.6812	intronic_lncRNA
TCONS_00402331	0	12.2797	0	0	lincRNA
TCONS_00389028	0	0	0	17.4557	lincRNA
TCONS_00301681	4.51912	0	0	1.49026	lincRNA
TCONS_00101160	0	0	0	15.2631	intronic_lncRNA
TCONS_00389026	0	0	0	6.19738	lincRNA
TCONS_00343406	5.18437	3.29136	2.32885	5.81354	lincRNA
TCONS_00287483	0	3.29523	8.53622	5.41564	lincRNA
TCONS_00287482	0	1.53293	28.596	5.5148	lincRNA
TCONS_00037192	0	0	14.8769	0	lincRNA
TCONS_00272793	1.88361	1.24378	0	1.79433	lincRNA
TCONS_00248648	9.55391	0	0	0	intronic_lncRNA
TCONS_00105948	0	1.32834	2.63209	0	intronic_lncRNA
TCONS_00418450	7.68246	0	0	0	lincRNA
TCONS_00335716	6.33985	0	1.88341	1.57409	anti-sense_lncRNA
TCONS_00418459	3.74877	3.20562	2.8566	4.88329	lincRNA
TCONS_00186650	0	0	4.78296	0	anti-sense_lncRNA
TCONS_00376562	57.9539	10.6051	77.472	13.3304	lincRNA
TCONS_00262540	2.36064	3.03478	13.3741	2.29872	lincRNA
TCONS_00019503	1.08996	1.2421	0.179485	1.54264	lincRNA
TCONS_00176214	0	8.89606	0	0	lincRNA
TCONS_00108099	0	5.72733	0	0	lincRNA
TCONS_00025251	3.93058	0	0	0	anti-sense_lncRNA
TCONS_00097733	0.728156	0.544988	1.59454	1.42839	lincRNA
TCONS_00114564	5.10327	0	0	0	intronic_lncRNA
TCONS_00274328	0	11.4547	0	0	anti-sense_lncRNA
TCONS_00338824	0.887497	1.05832	0.66099	0.837971	lincRNA
TCONS_00375038	5.80837	7.4341	7.70101	36.7316	lincRNA
TCONS_00403425	1.70365	3.77575	0.633707	0.603123	lincRNA
TCONS_00324308	1.50364	2.34336	4.04929	2.43353	lincRNA
TCONS_00098086	1.9502	3.693	3.65567	2.04578	lincRNA
TCONS_00201525	0.876517	7.435	3.81292	9.30564	anti-sense_lncRNA
TCONS_00201520	0	0	0	11.1097	intronic_lncRNA
TCONS_00142673	1.06989	1.63407	0	1.26376	lincRNA
TCONS_00377902	9.32773	9.56737	11.1929	8.97493	lincRNA
TCONS_00141606	0	6.9161	0	13.6848	anti-sense_lncRNA
TCONS_00369993	0	0	6.4826	0	lincRNA
TCONS_00190339	0	0	1.28983	0	lincRNA
TCONS_00371647	0	0	5.31737	0	lincRNA
TCONS_00216581	0	0.62278	3.17111	0	anti-sense_lncRNA
TCONS_00387250	1.54119	1.07376	1.04915	2.42241	lincRNA
TCONS_00006599	0	0	30.9244	0	lincRNA
TCONS_00072601	8.36288	0	26.5483	0	lincRNA
TCONS_00329265	41.0896	25.9953	50.246	45.1357	intronic_lncRNA
TCONS_00179993	44.56	30.384	28.5313	22.2204	intronic_lncRNA
TCONS_00353797	8.33533	6.21175	17.764	24.5965	lincRNA
TCONS_00036715	0	0	10.2741	0	lincRNA
TCONS_00298197	5.78364	3.63588	19.1955	28.9133	intronic_lncRNA
TCONS_00356778	0	0	20.0088	0	lincRNA
TCONS_00373869	16.4584	1.04241	5.88622	13.0765	lincRNA
TCONS_00401070	13.6135	12.7787	13.9389	0	lincRNA
TCONS_00369518	13.3641	24.0789	5.07186	14.8556	lincRNA
TCONS_00369519	6.80387	0	20.9334	0	lincRNA
TCONS_00083951	0	5.2209	0	0	lincRNA
TCONS_00197464	0.443442	0	0	1.64294	lincRNA
TCONS_00408195	0	3.55214	7.47537	23.9184	lincRNA
TCONS_00202583	1.65985	1.63217	0.679043	6.12158	lincRNA
TCONS_00149065	5.6393	0	0	0	lincRNA
TCONS_00200347	0	0	0	6.7211	lincRNA
TCONS_00037446	4.04268	2.87127	15.1689	10.3799	lincRNA
TCONS_00211393	45.3144	33.77	93.4421	50.6473	lincRNA
TCONS_00037441	14.7438	27.6893	35.884	34.9113	lincRNA
TCONS_00297162	0	2.12978	0	7.30988	intronic_lncRNA
TCONS_00049780	0	0	0	9.1426	anti-sense_lncRNA
TCONS_00176718	0	8.86095	10.9588	0	lincRNA
TCONS_00037194	5.52575	0	0	0	lincRNA
TCONS_00135885	1.26106	0.281804	0	1.19516	lincRNA
TCONS_00320102	12.725	3.42311	5.91423	8.21532	intronic_lncRNA
TCONS_00396477	1.52012	4.1806	0.343805	0.661252	lincRNA
TCONS_00215281	5.25406	0	0	0	lincRNA
TCONS_00374107	16.9247	6.64168	13.1604	23.6477	lincRNA
TCONS_00371865	0	2.31964	13.3978	9.20918	lincRNA
TCONS_00375852	57.8755	31.0919	71.3472	52.955	lincRNA
TCONS_00375853	0	0	4.75744	1.34384	lincRNA
TCONS_00375855	55.9123	24.971	24.8486	64.5652	lincRNA
TCONS_00098506	1.17731	5.45778	11.6679	0.844614	lincRNA
TCONS_00107135	0	4.62775	0	0	intronic_lncRNA
TCONS_00189979	0	0	14.6824	0	lincRNA
TCONS_00369386	6.31855	3.98501	15.7925	10.7246	lincRNA
TCONS_00363061	3.919	3.41515	6.01438	3.83925	lincRNA
TCONS_00031900	0	0	4.80202	0	lincRNA
TCONS_00367778	0	0	6.37007	0	lincRNA
TCONS_00042584	8.89469	8.33726	6.37007	34.557	lincRNA
TCONS_00237144	0	0	0	5.34505	lincRNA
TCONS_00355454	3.23299	1.82852	4.03748	3.05516	lincRNA
TCONS_00359603	4.9159	7.59833	7.84976	4.82097	lincRNA
TCONS_00354325	10.0552	6.84782	11.1284	9.01825	lincRNA
TCONS_00050095	5.84747	7.31038	0	20.1633	intronic_lncRNA
TCONS_00221756	0	1.04305	3.39431	0	lincRNA
TCONS_00313186	10.0046	0	0	0	intronic_lncRNA
TCONS_00354328	4.04268	0	12.5363	0	lincRNA
TCONS_00094748	0	0	4.09183	0	anti-sense_lncRNA
TCONS_00050604	0	7.26857	0	0	anti-sense_lncRNA
TCONS_00091007	4.7457	0	0	0	lincRNA
TCONS_00339830	0	3.65519	0	0	lincRNA
TCONS_00220492	11.1759	14.9679	15.2309	27.7496	anti-sense_lncRNA
TCONS_00094290	0	0.69315	1.20043	0	lincRNA
TCONS_00364057	0	17.182	14.6824	0	lincRNA
TCONS_00135238	0	5.7991	4.46593	12.8929	lincRNA
TCONS_00379503	2.62703	7.38726	3.87231	13.4033	lincRNA
TCONS_00087995	3.40218	1.07917	6.13867	0	lincRNA
TCONS_00291071	0	0	19.1955	0	anti-sense_lncRNA
TCONS_00220087	1.59421	1.55068	1.82646	2.12918	lincRNA
TCONS_00392883	0	0	0	4.15494	lincRNA
TCONS_00392887	6.2388	4.80325	1.33047	8.55959	lincRNA
TCONS_00029252	3.34147	0	4.00687	0	lincRNA
TCONS_00133831	1.87648	0	3.08772	4.51893	lincRNA
TCONS_00357145	6.66335	4.97835	5.22781	4.42093	lincRNA
TCONS_00357143	0	0	10.4667	0	lincRNA
TCONS_00016987	0	0	0	12.3016	lincRNA
TCONS_00201587	0	7.20638	3.76682	5.01742	lincRNA
TCONS_00384165	0	0	0	38.9041	lincRNA
TCONS_00133426	0	0	0	5.72974	intronic_lncRNA
TCONS_00386902	0	0	0	14.0905	lincRNA
TCONS_00264277	0	0	3.96845	0	lincRNA
TCONS_00364946	10.0046	25.1253	65.1916	24.6033	lincRNA
TCONS_00364947	0	8.23978	8.71232	6.87721	lincRNA
TCONS_00117416	1.50973	0.830412	0.410094	0.880072	lincRNA
TCONS_00266798	0	0	0	1.44323	anti-sense_lncRNA
TCONS_00388056	0	0	13.7502	21.2459	lincRNA
TCONS_00238104	0	0	0	4.59988	lincRNA
TCONS_00238106	0	0	0	7.61569	anti-sense_lncRNA
TCONS_00227159	0	0	12.0416	0	intronic_lncRNA
TCONS_00394231	3.22294	6.05372	0	6.87721	lincRNA
TCONS_00390755	0	0	0	4.71356	lincRNA
TCONS_00393136	0	6.34345	7.43847	21.2212	lincRNA
TCONS_00165659	0	0	0	10.238	lincRNA
TCONS_00405483	0	8.07817	6.13715	2.38195	lincRNA
TCONS_00405481	0	9.22976	0	0	lincRNA
TCONS_00333556	5.6393	17.6228	8.41155	12.9035	lincRNA
TCONS_00380991	0	0	0	9.58513	lincRNA
TCONS_00380995	11.429	10.8471	13.9754	19.0631	lincRNA
TCONS_00333087	0	0	0	6.19738	lincRNA
TCONS_00011318	0	0	0	4.93671	lincRNA
TCONS_00002819	30.5629	19.5226	25.8385	35.5282	lincRNA
TCONS_00157334	26.5175	24.8984	35.5406	17.1944	lincRNA
TCONS_00008456	5.84747	0	8.77508	0	intronic_lncRNA
TCONS_00145313	6.80387	0	0	0	lincRNA
TCONS_00307987	60.3027	60.2111	60.4746	78.4345	anti-sense_lncRNA
TCONS_00207570	1.05012	0.361371	0.102766	0.989535	lincRNA
TCONS_00191262	7.32914	0	6.6989	0	intronic_lncRNA
TCONS_00203269	0.502348	0.170732	1.00142	0.949121	anti-sense_lncRNA
TCONS_00316578	1.76554	0.643153	0.981578	1.14429	lincRNA
TCONS_00102656	0	2.81867	0	32.7439	intronic_lncRNA
TCONS_00355150	11.4817	17.7325	28.5035	15.6293	lincRNA
TCONS_00166148	0	0	0	4.29591	intronic_lncRNA
TCONS_00386125	0	6.61019	0	0	lincRNA
TCONS_00386127	0	0	0	8.33895	lincRNA
TCONS_00092133	0	0	8.77508	0	lincRNA
TCONS_00382639	0	0	6.13715	14.2917	intronic_lncRNA
TCONS_00104489	1.41137	0.901025	8.22452	6.94886	intronic_lncRNA
TCONS_00254921	5.25406	0	0	0	intronic_lncRNA
TCONS_00417753	44.0119	13.8322	0	0	lincRNA
TCONS_00392144	0	0	0	4.93671	lincRNA
TCONS_00392141	7.41109	2.31728	5.13707	4.0207	lincRNA
TCONS_00185975	0	0	6.87511	0	lincRNA
TCONS_00144384	6.24085	3.26712	2.4441	4.26383	intronic_lncRNA
TCONS_00144380	28.6617	0	15.4622	0	intronic_lncRNA
TCONS_00353652	4.40795	3.23981	3.9254	3.76045	lincRNA
TCONS_00353653	77.8735	62.0266	109.588	83.3895	lincRNA
TCONS_00357978	15.9169	11.2577	5.22229	13.2482	lincRNA
TCONS_00387656	0	0	0	5.20834	lincRNA
TCONS_00335133	0	0	0	5.48756	anti-sense_lncRNA
TCONS_00358684	5.58771	5.75948	10.0482	6.5103	lincRNA
TCONS_00358685	12.9477	3.22361	6.60792	11.5412	lincRNA
TCONS_00358683	27.2271	31.9467	74.3407	29.2395	lincRNA
TCONS_00276912	0	4.50393	0	0	lincRNA
TCONS_00368912	4.46109	4.38688	7.13975	4.97617	lincRNA
TCONS_00368916	2.86215	6.25097	15.3406	5.89081	lincRNA
TCONS_00378361	0	0	0	8.72784	lincRNA
TCONS_00237545	0	0	4.49781	7.08847	lincRNA
TCONS_00421628	4.90654	0	0	0	intronic_lncRNA
TCONS_00407023	0	1.15982	0	7.36734	lincRNA
TCONS_00358951	1.3644	4.08944	2.8851	3.50049	lincRNA
TCONS_00303722	0.439331	0.510125	0.322646	1.38167	lincRNA
TCONS_00359790	0	0	5.61843	1.20223	lincRNA
TCONS_00388232	5.97506	5.75158	3.50133	5.94041	lincRNA
TCONS_00292398	0	0	13.2742	0	lincRNA
TCONS_00371991	4.9029	0	11.1616	3.6038	lincRNA
TCONS_00389230	2.63537	2.45344	2.1805	4.50664	lincRNA
TCONS_00355589	5.92291	6.94984	7.51225	4.78913	lincRNA
TCONS_00032072	0	0	24.0831	0	intronic_lncRNA
TCONS_00394256	1.94422	1.64127	0.499823	3.22923	lincRNA
TCONS_00073145	27.9974	2.18951	19.2383	18.8796	intronic_lncRNA
TCONS_00087345	5.07584	0	0	0	lincRNA
TCONS_00414142	7.41109	0	0	0	lincRNA
TCONS_00125991	0.657457	0.322158	1.73211	0.544985	lincRNA
TCONS_00230095	0	6.34345	0	0	intronic_lncRNA
TCONS_00101844	5.33014	2.63311	5.62378	9.53129	intronic_lncRNA
TCONS_00375912	0	0	14.6824	0	lincRNA
TCONS_00238660	1.3097	1.29494	0.689784	0.624311	lincRNA
TCONS_00413699	8.6033	2.71164	6.07086	8.77968	lincRNA
TCONS_00136513	1.65722	1.77231	0.942165	0.447185	lincRNA
TCONS_00362095	2.31397	1.44804	2.7442	2.6912	anti-sense_lncRNA
TCONS_00277733	0.57106	1.89273	0	1.08627	lincRNA
TCONS_00327275	0	0	13.9545	0	lincRNA
TCONS_00102048	0.690218	1.23161	0.271297	1.56183	lincRNA
TCONS_00086573	11.5568	0	0	0	lincRNA
TCONS_00086984	7.91263	2.73087	0.590422	4.65862	lincRNA
TCONS_00362856	0	0	2.66836	4.31552	lincRNA
TCONS_00283987	4.44487	0	1.74068	0	lincRNA
TCONS_00180996	3.83057	1.24993	3.37855	0.88732	anti-sense_lncRNA
TCONS_00408406	2.45395	1.54258	6.30801	2.53856	lincRNA
TCONS_00243093	0	2.05386	0	0	lincRNA
TCONS_00294047	6.60512	0.87044	0.696319	4.89088	lincRNA
TCONS_00289648	2.40158	0.91451	2.74951	1.09259	anti-sense_lncRNA
TCONS_00053690	0	28.865	12.0416	0	lincRNA
TCONS_00079286	0	0	0	7.54207	lincRNA
TCONS_00322732	0	0	3.96845	0	intronic_lncRNA
TCONS_00391098	2.26535	5.10498	0	3.30154	lincRNA
TCONS_00374791	2.45395	3.08517	9.46201	0	lincRNA
TCONS_00389803	0	0	0	3.89285	lincRNA
TCONS_00232253	0	0	0	6.19738	intronic_lncRNA
TCONS_00369943	20.8539	20.5364	19.8423	25.1934	lincRNA
TCONS_00357308	0	0	3.33232	0	lincRNA
TCONS_00357307	0	0	30.9244	0	anti-sense_lncRNA
TCONS_00388298	0	0	0	4.71356	lincRNA
TCONS_00224498	0	0	1.4147	0.450628	anti-sense_lncRNA
TCONS_00087591	5.44169	0	0	0	lincRNA
TCONS_00275488	0	3.52456	0	0	lincRNA
TCONS_00366042	4.80812	3.80683	6.2191	4.62337	lincRNA
TCONS_00033186	0	0	9.99696	0	intronic_lncRNA
TCONS_00278554	20.9731	0	0	0	lincRNA
TCONS_00133813	0	0	0	10.623	intronic_lncRNA
TCONS_00219894	15.0668	4.29526	9.72391	26.0417	lincRNA
TCONS_00026859	11.6949	0	0	0	anti-sense_lncRNA
TCONS_00010207	0	0	5.5069	8.59183	lincRNA
TCONS_00010208	0	0	0	8.72784	lincRNA
TCONS_00250003	2.34569	1.47584	0	0	lincRNA
TCONS_00104759	12.5977	19.6945	0	7.30957	lincRNA
TCONS_00250005	1.96785	0	0	0	lincRNA
TCONS_00354611	4.91615	8.05217	8.72472	6.85821	lincRNA
TCONS_00216798	0	2.45713	16.5207	0	anti-sense_lncRNA
TCONS_00037250	0	0	5.70626	0	intronic_lncRNA
TCONS_00241654	0	3.93095	0	0	lincRNA
TCONS_00009471	0	0	9.56974	0	lincRNA
TCONS_00217939	0	1.8206	3.8505	0	anti-sense_lncRNA
TCONS_00369703	0	0	7.14901	0	lincRNA
TCONS_00390126	6.75454	6.98947	7.57633	5.85652	lincRNA
TCONS_00369238	10.834	30.5329	18.2467	16.8285	lincRNA
TCONS_00361280	2.02134	0	5.01453	0	lincRNA
TCONS_00361281	3.7969	9.38187	7.32452	6.38444	lincRNA
TCONS_00259561	1.60111	1.54513	1.92303	1.73565	lincRNA
TCONS_00259560	1.44578	0.622404	0.744095	1.0812	lincRNA
TCONS_00188641	3.8488	2.37098	2.80922	6.08629	lincRNA
TCONS_00004402	1.58875	0.795294	3.89761	1.38532	lincRNA
TCONS_00312095	2.50796	6.72659	8.09093	3.16904	lincRNA
TCONS_00125379	0	0	5.70626	0	lincRNA
TCONS_00355797	19.3401	43.3316	39.9267	17.3737	lincRNA
TCONS_00369572	7.59438	4.34957	4.22678	3.7076	lincRNA
TCONS_00312548	5.44159	7.72062	9.74784	8.44211	intronic_lncRNA
TCONS_00379216	0.800104	0	5.75635	9.82247	lincRNA
TCONS_00173333	0	3.93891	0	0	intronic_lncRNA
TCONS_00379213	0	0	0	23.3623	lincRNA
TCONS_00357387	2.72894	3.51896	4.23299	3.64349	lincRNA
TCONS_00257343	0	1.36924	4.73138	3.08075	lincRNA
TCONS_00410294	18.3716	40.4832	51.6766	67.6657	lincRNA
TCONS_00346574	7.38433	11.9656	5.34445	8.67726	anti-sense_lncRNA
TCONS_00111980	6.62245	0	4.49781	0	intronic_lncRNA
TCONS_00404425	15.7622	13.1329	15.4893	0	lincRNA
TCONS_00244801	0	10.2021	4.03428	0	lincRNA
TCONS_00266849	0.214186	0.438134	0	1.41544	lincRNA
TCONS_00121946	0.495248	0	2.44151	0.622872	anti-sense_lncRNA
TCONS_00389529	2.27155	5.58227	2.6723	4.19542	intronic_lncRNA
TCONS_00389524	0	10.9526	0	10.5626	lincRNA
TCONS_00126622	0	0.260475	3.1595	0	lincRNA
TCONS_00017299	0	3.55017	1.62065	10.4167	lincRNA
TCONS_00392434	0	0	0	11.6812	lincRNA
TCONS_00279391	9.18558	0	0	0	lincRNA
TCONS_00174496	0	4.81084	0	0	lincRNA
TCONS_00267825	0	0	0	3.92493	anti-sense_lncRNA
TCONS_00307649	2.0512	2.58754	2.0836	0.808054	lincRNA
TCONS_00391310	4.7457	17.7921	0	15.9344	lincRNA
TCONS_00403456	8.35375	7.83135	5.91612	9.19976	lincRNA
TCONS_00134735	0	0	8.41155	6.45175	anti-sense_lncRNA
TCONS_00010943	1.41214	0.878069	1.14641	2.52716	anti-sense_lncRNA
TCONS_00153303	0	0	9.1606	0	lincRNA
TCONS_00069657	3.53971	4.43047	32.8763	0	lincRNA
TCONS_00354375	7.12385	7.97526	4.01993	1.49959	lincRNA
TCONS_00061798	5.25406	0	0	0	lincRNA
TCONS_00367316	12.3162	26.8711	18.2599	15.629	lincRNA
TCONS_00266881	20.9731	0	0	38.9041	lincRNA
TCONS_00187775	0.372769	1.59766	1.76862	0.242995	anti-sense_lncRNA
TCONS_00280537	1.78394	1.40054	1.73356	2.49639	lincRNA
TCONS_00402495	29.7227	35.4967	144.664	93.381	lincRNA
TCONS_00402496	0	8.86095	2.73969	0	lincRNA
TCONS_00068819	7.05687	2.70308	4.93471	1.38977	intronic_lncRNA
TCONS_00165075	0	0	0	14.4567	lincRNA
TCONS_00119239	3.55118	5.8003	4.23974	2.45952	anti-sense_lncRNA
TCONS_00355437	2.17664	4.91312	3.65544	9.49738	lincRNA
TCONS_00155797	0	0	7.43847	0	intronic_lncRNA
TCONS_00382277	3.05711	1.9152	4.09183	12.9654	lincRNA
TCONS_00154154	0	0.488857	1.10109	0.687134	lincRNA
TCONS_00088634	5.46223	7.25444	3.39877	4.67261	lincRNA
TCONS_00101537	11.6521	1.22731	4.78296	17.6622	intronic_lncRNA
TCONS_00101539	12.1527	0	5.70626	26.6644	lincRNA
TCONS_00207435	0	4.14525	0	0	lincRNA
TCONS_00358185	1.49952	2.03028	3.91043	1.41782	lincRNA
TCONS_00203540	0	14.5371	0	0	lincRNA
TCONS_00372247	0	0	12.6376	0	lincRNA
TCONS_00393422	0	5.07635	0	5.63618	lincRNA
TCONS_00060216	1.13011	0.285558	0.504214	0.278757	lincRNA
TCONS_00302134	0	0	0	4.0207	intronic_lncRNA
TCONS_00203093	4.27485	3.75043	4.53062	4.23117	lincRNA
TCONS_00400533	1.43415	3.66014	0	0	lincRNA
TCONS_00326240	3.12575	0.887393	4.84473	2.73294	lincRNA
TCONS_00324756	35.0848	36.5519	52.6505	60.4899	lincRNA
TCONS_00232312	0.566381	0.321234	0	1.11439	lincRNA
TCONS_00392086	26.7217	59.3704	40.8514	61.3249	lincRNA
TCONS_00103971	1.05095	1.24893	0.262269	0.993023	lincRNA
TCONS_00103976	0	0	0	7.9741	intronic_lncRNA
TCONS_00094831	0	0	8.41155	0	lincRNA
TCONS_00207277	0	2.532	0	0	lincRNA
TCONS_00375627	8.49181	8.82653	9.87339	11.6215	lincRNA
TCONS_00394084	0	0	0	38.9041	lincRNA
TCONS_00015903	2.91004	1.64007	2.36469	2.90673	lincRNA
TCONS_00141443	0	5.2209	0	0	lincRNA
TCONS_00393516	0	0	0	8.33895	lincRNA
TCONS_00147724	6.80387	0	0	0	lincRNA
TCONS_00383287	2.01659	4.56648	13.4272	8.79808	lincRNA
TCONS_00384321	0	0	0	9.1426	lincRNA
TCONS_00409611	0	4.25685	0	0	lincRNA
TCONS_00360547	9.52799	10.5852	13.4417	10.6324	lincRNA
TCONS_00084794	0	1.65255	1.20952	0.458952	anti-sense_lncRNA
TCONS_00347030	13.0882	0	0	0	lincRNA
TCONS_00255324	0	4.25685	10.4667	0	intronic_lncRNA
TCONS_00103026	0	3.6041	0	5.55909	lincRNA
TCONS_00268679	0	0	0	9.19976	lincRNA
TCONS_00369270	10.5081	0	15.4893	11.914	lincRNA
TCONS_00380484	0	0	0	21.1251	lincRNA
TCONS_00106619	7.24473	7.88851	6.93222	14.6554	lincRNA
TCONS_00116840	6.42745	5.41763	10.9667	7.2272	anti-sense_lncRNA
TCONS_00367005	1.95125	3.19224	5.98711	4.0156	lincRNA
TCONS_00063695	92.4544	0	0	0	intronic_lncRNA
TCONS_00331083	2.1785	0.32222	1.59459	0.664219	lincRNA
TCONS_00200039	0	0	0	7.00657	intronic_lncRNA
TCONS_00200032	2.46836	5.38381	3.45768	8.06212	lincRNA
TCONS_00326067	1.6135	1.15982	0	0.372222	anti-sense_lncRNA
TCONS_00326066	0.307327	0	1.02537	0.917232	anti-sense_lncRNA
TCONS_00369858	3.21739	3.55843	4.19881	2.91504	lincRNA
TCONS_00355805	49.116	49.461	42.6008	48.347	anti-sense_lncRNA
TCONS_00409259	1.68441	1.37275	4.87677	4.05956	lincRNA
TCONS_00363101	20.9731	52.7016	38.6889	25.9361	lincRNA
TCONS_00415007	7.07941	0	10.9588	0	lincRNA
TCONS_00235065	0.468657	0.45201	0.236071	1.06157	anti-sense_lncRNA
TCONS_00401246	1.67869	4.7981	0.907992	1.25831	lincRNA
TCONS_00031868	9.28579	4.35266	11.8957	8.82604	anti-sense_lncRNA
TCONS_00402207	0	8.51371	0	0	lincRNA
TCONS_00188821	22.0059	0	36.3177	41.0545	lincRNA
TCONS_00280230	4.48974	0	0	0	lincRNA
TCONS_00409712	0	4.57517	0	2.82755	lincRNA
TCONS_00116593	2.61792	5.39884	5.59941	3.70121	lincRNA
TCONS_00007486	0	0	1.97989	0	lincRNA
TCONS_00092894	0	1.73327	7.2594	0	lincRNA
TCONS_00092895	0	4.37902	9.60405	0	intronic_lncRNA
TCONS_00059067	10.0097	0.917945	1.52549	0	lincRNA
TCONS_00174983	0.588808	1.33771	0.791311	0.752252	lincRNA
TCONS_00399306	0.633095	2.08949	0	2.71421	lincRNA
TCONS_00117661	3.85648	2.85538	3.20449	2.63425	anti-sense_lncRNA
TCONS_00181301	1.29895	0.206397	0.390882	0.0941461	lincRNA
TCONS_00312323	0	6.95893	2.23297	0	lincRNA
TCONS_00131052	0.811092	1.10969	0	2.00028	anti-sense_lncRNA
TCONS_00035686	3.53571	3.16231	3.54858	2.59882	lincRNA
TCONS_00365353	4.19365	3.88959	8.82289	3.06547	lincRNA
TCONS_00365356	2.24487	1.41373	14.1912	4.60152	lincRNA
TCONS_00365357	22.2464	19.5058	25.7472	17.8824	lincRNA
TCONS_00135029	3.22294	0	0	6.87721	intronic_lncRNA
TCONS_00168921	0	0	0	8.72784	lincRNA
TCONS_00292177	1.05403	1.34949	1.76094	0.782189	lincRNA
TCONS_00372930	2.53012	4.8668	3.97224	2.86203	lincRNA
TCONS_00369171	6.36025	8.70288	7.54475	3.85191	lincRNA
TCONS_00310921	0	5.01915	0	0	anti-sense_lncRNA
TCONS_00010430	0	0	0	17.4557	lincRNA
TCONS_00367861	5.97784	2.91499	3.01045	3.77037	lincRNA
TCONS_00170180	0	0	1.6732	1.02329	lincRNA
TCONS_00182652	1.68141	0	0.428378	1.19516	lincRNA
TCONS_00247520	17.2355	2.69272	0	4.76391	intronic_lncRNA
TCONS_00163271	0	0	0	6.7211	intronic_lncRNA
[truncated: 10,111 more rows]
