# Supplementary material for: Identification and characterization of early Fusarium wilt responsive mRNAs and long non-coding RNAs in banana root using high-throughput sequencing
Source: Sci Rep. 2021 Aug 11;11:16363. doi: 10.1038/s41598-021-95832-8 (PMC8358008; doi:10.1038/s41598-021-95832-8)
Supplement: Supplementary file 1 — Supplementary Tables. [file 41598_2021_95832_MOESM1_ESM.zip › Supplementary Table S3.xlsx]

## Sheet: Sheet1
Table S3 The 1398 differentially expressed transcripts identified in FocTR4 treated banana root samples
Gene ID	Root_CK	Root_5H	Root_10H	Root_25H	Root_5H VS Root_CK	Root_10H VS Root_CK	Root_25H VS Root_CK	Gene description
GSMUA_Achr10G00270_001	1.20835	11.6849	6.98157	3.23145	3.27354	2.53051	1.41914	abscisic acid receptor PYL4-like
GSMUA_Achr10G00370_001	104.398	30.2028	60.0741	87.751	-1.78934	-0.797279	-0.250607	magnesium-protoporphyrin IX monomethyl ester
GSMUA_Achr10G00520_001	4.95194	36.5269	6.85111	15.6908	2.88289	0.468344	1.66385	delta-1-pyrroline-5-carboxylate synthase-like
GSMUA_Achr10G00680_001	21.8844	3.37861	17.4121	21.9528	-2.6954	-0.329813	0.00450213	nematode resistance protein-like HSPRO2
GSMUA_Achr10G01000_001	0.909012	6.99532	3.60389	3.54622	2.94402	1.98718	1.96391	cytochrome P450 710A1-like
GSMUA_Achr10G01130_001	1.51023	7.14777	4.24111	6.15904	2.24272	1.48967	2.02794	BTB/POZ domain-containing protein POB1-like isoform X2
GSMUA_Achr10G03030_001	24.6416	12.9931	8.45753	5.62923	-0.92335	-1.54279	-2.13009	dof zinc finger protein DOF2.1-like isoform X1
GSMUA_Achr10G03780_001	3.61404	15.0651	5.88372	5.33928	2.05953	0.703116	0.563033	protein GPR107-like
GSMUA_Achr10G03980_001	68.4577	16.5136	14.319	80.3241	-2.05156	-2.25728	0.23062	lysine-specific demethylase REF6-like isoform X1
GSMUA_Achr10G04670_001	8.72913	39.091	17.0154	17.7254	2.16293	0.962931	1.02191	protein YLS9-like
GSMUA_Achr10G04840_001	23.0236	10.1174	5.64433	30.1676	-1.18627	-2.02824	0.389886	cysteine-rich receptor-like protein kinase 19
GSMUA_Achr10G05190_001	3.5959	18.6144	5.74755	3.3188	2.37199	0.676594	-0.115691	neurogenic protein mastermind-like
GSMUA_Achr10G05260_001	0.917016	7.43787	2.70831	2.30618	3.01987	1.56237	1.33049	DNA repair protein UVH3 isoform X1
GSMUA_Achr10G05950_001	26.2299	89.3423	37.777	39.2221	1.76813	0.526296	0.580454	ran-binding protein 1 homolog a-like isoform X2
GSMUA_Achr10G06050_001	34.5185	1.79117	9.49184	6.31632	-4.2684	-1.86261	-2.45021	probable WRKY transcription factor 40 isoform X2
GSMUA_Achr10G06400_001	1.60078	8.41183	3.27733	4.154	2.39364	1.03375	1.37573	uncharacterized protein LOC104000171
GSMUA_Achr10G06550_001	122.161	14.7406	19.2001	53.3928	-3.05092	-2.6696	-1.19407	protein LHY-like isoform X1
GSMUA_Achr10G06560_001	180.761	19.8819	33.5077	80.1725	-3.18456	-2.43152	-1.1729	LOW QUALITY PROTEIN: protein LHY-like
GSMUA_Achr10G06740_001	19.2919	70.9424	26.6187	19.6903	1.87865	0.464445	0.0294899	superoxide dismutase
GSMUA_Achr10G06840_001	172.409	27.934	44.5204	141.363	-2.62574	-1.9533	-0.286431	stem-specific protein TSJT1-like
GSMUA_Achr10G07280_001	19.3927	172	79.5946	70.4809	3.14882	2.03716	1.86172	small nuclear ribonucleoprotein Sm D3
GSMUA_Achr10G07800_001	1.7925	44.876	1.95482	8.61849	4.6459	0.125063	2.26546	GDP-mannose 4,6 dehydratase 1-like
GSMUA_Achr10G07810_001	12.637	90.8745	14.6714	20.6457	2.84622	0.215353	0.708187	GDP-mannose 4,6 dehydratase 1-like
GSMUA_Achr10G07920_001	14.1866	1.58847	3.56995	7.79567	-3.15882	-1.99055	-0.863784	protein PROTON GRADIENT REGULATION 5, chloroplastic-like
GSMUA_Achr10G08470_001	37.0736	124.062	69.1491	86.9803	1.7426	0.899318	1.2303	probable glutathione S-transferase parA
GSMUA_Achr10G08690_001	18.8857	80.8898	28.0526	19.1265	2.09866	0.57084	0.0182786	auxin-responsive protein IAA30-like
GSMUA_Achr10G08800_001	5.4585	33.7958	9.36751	3.17097	2.63027	0.779161	-0.78358	horcolin {ECO:0000312|EMBL:AAV39531.1}-like
GSMUA_Achr10G09240_001	19.4659	93.7276	25.7896	39.9054	2.26752	0.40584	1.03563	polyadenylate-binding protein RBP45
GSMUA_Achr10G09560_001	7.23281	1.08818	2.98906	1.70411	-2.73264	-1.27486	-2.08554	ethylene-responsive transcription factor ERF110-like
GSMUA_Achr10G09590_001	4.51459	21.7841	2.79744	7.11528	2.27061	-0.690488	0.656326	uncharacterized protein LOC104000294
GSMUA_Achr10G09600_001	2.64684	23.8999	3.63096	5.57322	3.17466	0.45608	1.07424	ubiquitin-fold modifier 1-like
GSMUA_Achr10G09870_001	3.09859	15.4747	6.70139	4.32559	2.32023	1.11285	0.481285	aldehyde dehydrogenase family 3 member H1-like
GSMUA_Achr10G10400_001	10.7304	1.13035	3.74364	3.58151	-3.24686	-1.51919	-1.58306	protein YLS9-like
GSMUA_Achr10G10450_001	18.5192	0.606694	0.299545	1.97692	-4.93191	-5.95011	-3.2277	ethylene-responsive transcription factor ABR1-like
GSMUA_Achr10G10550_001	29.8495	7.74393	13.2258	19.7545	-1.94657	-1.17435	-0.595525	F-box protein SKP2A-like
GSMUA_Achr10G10830_001	66.8851	15.5	33.9537	16.7538	-2.10942	-0.978116	-1.9972	GDP-L-galactose phosphorylase 1-like
GSMUA_Achr10G10860_001	1.69754	22.2692	4.29941	3.32507	3.71353	1.34069	0.969939	phosphoribosylamine--glycine ligase-like isoform X2
GSMUA_Achr10G11100_001	7.02434	1.29219	12.3321	4.99879	-2.44254	0.811984	-0.490784	cytochrome P450 94C1-like
GSMUA_Achr10G11740_001	16.5106	75.6018	49.4569	46.9028	2.19503	1.58278	1.50628	nuclear transport factor 2-like
GSMUA_Achr10G11750_001	3.43069	0.393856	2.23553	2.60374	-3.12276	-0.617882	-0.397913	nuclear transcription factor Y subunit C-1
GSMUA_Achr10G12620_001	53.4258	177.64	70.9645	66.2935	1.73335	0.409561	0.311331	tubulin beta-4 chain
GSMUA_Achr10G13090_001	2.66929	24.3546	6.06854	6.14525	3.18967	1.18489	1.20302	gibberellin 2-beta-dioxygenase 8-like
GSMUA_Achr10G13450_001	0.507944	3.48252	1.11414	3.14474	2.77739	1.13319	2.6302	cucumisin-like
GSMUA_Achr10G13510_001	80.2831	16.4117	24.0573	18.0669	-2.29037	-1.73862	-2.15175	probable aquaporin TIP1-2
GSMUA_Achr10G13530_001	17.8495	1.4577	6.14368	15.7467	-3.61412	-1.53871	-0.180834	zinc finger protein ZAT12-like
GSMUA_Achr10G14100_001	4.60613	19.058	7.62268	10.5771	2.04877	0.726743	1.19932	probable serine/threonine-protein kinase At1g54610
GSMUA_Achr10G14140_001	7.01752	57.3119	14.7821	10.7773	3.0298	1.07482	0.618963	probable rhamnose biosynthetic enzyme 1
GSMUA_Achr10G14330_001	0.754102	4.65837	2.10125	1.41987	2.62699	1.47842	0.912927	cytochrome P450 710A1-like
GSMUA_Achr10G15090_001	6.0815	0.689325	4.30931	3.06045	-3.14117	-0.49697	-0.990683	glutaredoxin domain-containing cysteine-rich protein CG12206
GSMUA_Achr10G15270_001	25.6131	0.446166	0.952215	13.8506	-5.84316	-4.74945	-0.886933	chlorophyll a-b binding protein of LHCII type 1-like
GSMUA_Achr10G15450_001	4.40082	19.7819	13.8168	7.23954	2.16834	1.65058	0.718126	glucomannan 4-beta-mannosyltransferase 9-like
GSMUA_Achr10G15510_001	7.37944	0.112295	4.84996	2.32023	-6.03815	-0.605538	-1.66924	dehydration-responsive element-binding protein 1F-like
GSMUA_Achr10G15740_001	6.8372	32.1655	13.577	31.8611	2.23404	0.989687	2.22032	beta-fructofuranosidase, insoluble isoenzyme 3-like
GSMUA_Achr10G16070_001	270.683	94.0441	52.2474	166.801	-1.52519	-2.37317	-0.698476	1-aminocyclopropane-1-carboxylate oxidase-like
GSMUA_Achr10G16870_001	12.6974	2.64288	2.26579	7.97971	-2.26435	-2.48645	-0.670125	uncharacterized protein LOC103968458
GSMUA_Achr10G17720_001	10.0653	44.9163	14.8292	16.7497	2.15785	0.559051	0.734745	transmembrane and coiled-coil domain-containing protein 1-like
GSMUA_Achr10G17750_001	25.1516	2.78228	9.56451	14.2102	-3.17631	-1.39489	-0.823723	uncharacterized protein LOC103968531
GSMUA_Achr10G18030_001	1.23321	16.8345	5.25053	4.90917	3.77093	2.09004	1.99306	microsomal glutathione S-transferase 3-like
GSMUA_Achr10G18770_001	17.1677	2.68786	2.26633	6.79657	-2.67517	-2.92127	-1.33682	cyclic dof factor 1-like
GSMUA_Achr10G18900_001	2.77158	15.6912	4.06742	5.21867	2.50118	0.553405	0.912974	loricrin-like
GSMUA_Achr10G19020_001	13.0903	3.29243	4.85519	9.21246	-1.99127	-1.4309	-0.50684	uncharacterized WD repeat-containing protein C2A9.03-like isoform X1
GSMUA_Achr10G19080_001	15.4224	1.16445	1.32582	2.05563	-3.72731	-3.54007	-2.90737	uncharacterized protein LOC103968644 isoform X2
GSMUA_Achr10G19590_001	0.759883	5.30954	1.50787	1.04027	2.80474	0.988663	0.453109	phosphatidylinositol 4-phosphate 5-kinase 1-like
GSMUA_Achr10G19930_001	101.432	29.7266	63.7586	123.883	-1.77069	-0.669821	0.288465	ribulose bisphosphate carboxylase small chain, chloroplastic-like
GSMUA_Achr10G20050_001	3.02308	24.7305	3.48439	5.94774	3.0322	0.204887	0.976322	uncharacterized protein LOC103968736
GSMUA_Achr10G20530_001	1.83458	19.0638	6.34556	4.50074	3.37731	1.7903	1.29471	tubby-like F-box protein 5
GSMUA_Achr10G20620_001	32.4805	8.85169	6.88927	12.9755	-1.87555	-2.23715	-1.32378	curcumin synthase 3-like
GSMUA_Achr10G20630_001	84.5173	11.2552	25.814	28.6739	-2.90865	-1.71109	-1.55951	chalcone synthase 3
GSMUA_Achr10G21350_001	29.3135	7.35411	8.68119	14.0129	-1.99494	-1.7556	-1.06481	zinc finger CCCH domain-containing protein 35-like
GSMUA_Achr10G21370_001	3.61286	26.6414	35.2202	8.19987	2.88246	3.28519	1.18246	uncharacterized protein LOC103968853
GSMUA_Achr10G22440_001	36.9014	10.114	24.9105	36.8987	-1.86732	-0.566922	-0.000105563	glycerol-3-phosphate 2-O-acyltransferase 6-like
GSMUA_Achr10G22500_001	2419.84	592.246	1490.31	2403.69	-2.03064	-0.699299	-0.00966081	putative lipid-transfer protein DIR1
GSMUA_Achr10G22630_001	9.92826	47.5377	30.1572	24.2108	2.25946	1.60289	1.28604	expansin-A4
GSMUA_Achr10G23000_001	49.216	12.8263	44.6296	46.2454	-1.94002	-0.141127	-0.0898175	phosphoinositide phospholipase C 2-like
GSMUA_Achr10G23730_001	1.5911	10.5906	4.42369	3.74664	2.73469	1.47523	1.23557	diacylglycerol kinase 3-like
GSMUA_Achr10G24660_001	10.8012	2.04458	5.20935	6.88316	-2.40132	-1.05202	-0.650049	uncharacterized protein LOC103969136
GSMUA_Achr10G24670_001	13.9988	49.3937	7.86209	14.4891	1.81902	-0.832318	0.0496648	uncharacterized protein LOC103969137
GSMUA_Achr10G25250_001	6.23888	27.7696	13.0234	7.93644	2.15415	1.06175	0.347205	flavonol synthase/flavanone 3-hydroxylase-like
GSMUA_Achr10G25880_001	8.33984	44.393	10.5655	18.2176	2.41224	0.341269	1.12724	peroxidase A2-like
GSMUA_Achr10G26160_001	3.95032	0.5367	1.26119	2.31729	-2.87978	-1.64718	-0.769531	probable transcription factor GLK1 isoform X2
GSMUA_Achr10G26420_001	4.21532	19.6078	6.5306	10.3472	2.21771	0.631573	1.29553	serine/threonine-protein phosphatase PP1
GSMUA_Achr10G26780_001	36.073	0.866075	6.67025	2.66796	-5.38028	-2.43511	-3.75711	caffeoylshikimate esterase-like isoform X3
GSMUA_Achr10G27330_001	21.6712	9.69289	5.31625	19.8181	-1.16078	-2.0273	-0.12896	protein GIGANTEA-like
GSMUA_Achr10G27350_001	104.626	434.97	146.906	162.365	2.05567	0.489652	0.633999	ATP synthase subunit d, mitochondrial-like
GSMUA_Achr10G27590_001	14.05	4.25151	4.95348	8.7425	-1.72452	-1.50406	-0.684452	probable LRR receptor-like serine/threonine-protein kinase At1g05700
GSMUA_Achr10G27780_001	18.4626	4.03095	12.5098	20.5727	-2.19541	-0.561547	0.156125	aquaporin NIP1-1-like
GSMUA_Achr10G28270_001	3.50654	14.7965	5.31392	4.61201	2.07714	0.599728	0.395347	leucine-rich repeat extensin-like protein 3
GSMUA_Achr10G28320_001	1.24346	7.36693	1.14718	1.60232	2.5667	-0.116268	0.365802	probable protein phosphatase 2C 57
GSMUA_Achr10G28540_001	3.79423	21.3193	10.7179	6.99859	2.49028	1.49814	0.883257	uncharacterized protein LOC103969469
GSMUA_Achr10G28640_001	20.2735	51.174	69.9205	32.2984	1.33582	1.78612	0.671868	glucose-6-phosphate isomerase, cytosolic
GSMUA_Achr10G28670_001	13.274	46.6498	21.6048	22.3418	1.81327	0.702749	0.751142	U1 small nuclear ribonucleoprotein 70 kDa-like
GSMUA_Achr10G28740_001	17.8898	4.17635	8.70679	4.5308	-2.09882	-1.03892	-1.9813	tyrosine/DOPA decarboxylase 2-like
GSMUA_Achr10G29110_001	31.6014	5.85658	33.625	32.6122	-2.43186	0.0895458	0.0454233	omega-hydroxypalmitate O-feruloyl transferase-like isoform X1
GSMUA_Achr10G29840_001	1.21818	5.90279	1.69956	2.40067	2.27667	0.480434	0.97871	ATP-dependent RNA helicase SUPV3L1, mitochondrial
GSMUA_Achr10G30100_001	12.3914	0.859356	4.79024	8.36168	-3.84994	-1.37117	-0.567474	ethylene-responsive transcription factor ERF014-like
GSMUA_Achr10G30310_001	71.8175	18.483	37.4843	44.4908	-1.95814	-0.938049	-0.690828	blue copper protein-like
GSMUA_Achr10G30870_001	18.5336	5.34249	2.81345	9.35421	-1.79456	-2.71973	-0.986455	xyloglucan endotransglucosylase/hydrolase protein 22-like
GSMUA_Achr10G31050_001	3.49229	2.9154	25.9187	2.74651	-0.26048	2.89175	-0.346574	uncharacterized protein LOC105041988
GSMUA_Achr10G31100_001	10.2622	60.45	32.7137	17.0229	2.5584	1.67255	0.730137	uncharacterized protein LOC103969704
GSMUA_Achr10G31550_001	0.913314	4.92369	0.567223	13.843	2.43056	-0.687195	3.9219	anthranilate O-methyltransferase 3-like
GSMUA_Achr11G00310_001	2.18356	12.8278	3.07678	4.23171	2.55452	0.494739	0.954559	poly(rC)-binding protein 2-like
GSMUA_Achr11G00590_001	1237.35	872.787	358.516	672.148	-0.503552	-1.78714	-0.880403	probable aquaporin PIP2-2
GSMUA_Achr11G00600_001	16.165	3.3555	4.66817	9.7885	-2.26827	-1.79194	-0.723714	uncharacterized protein LOC103970065
GSMUA_Achr11G00650_001	29.9829	196.083	58.0784	38.9011	2.70925	0.953862	0.375671	hypothetical protein EUGRSUZ_L01633, partial
GSMUA_Achr11G00820_001	14.1728	50.7222	25.9694	15.5298	1.83949	0.873688	0.131914	uncharacterized protein LOC103970083
GSMUA_Achr11G01020_001	7.40709	29.3611	13.4128	10.4644	1.98693	0.856632	0.498511	glucan endo-1,3-beta-glucosidase 10-like
GSMUA_Achr11G01060_001	0.546442	3.92829	2.17887	1.13184	2.84576	1.99544	1.05053	pentatricopeptide repeat-containing protein At2g21090
GSMUA_Achr11G01340_001	2.18528	22.5363	6.83756	5.32662	3.36636	1.64566	1.2854	uncharacterized protein LOC103970132
GSMUA_Achr11G01420_001	10.4964	3.1804	5.67607	1.84955	-1.72261	-0.88693	-2.50465	protein REVEILLE 1-like
GSMUA_Achr11G01590_001	59.7991	239.824	86.9101	85.2761	2.00378	0.5394	0.512018	probable adenylate kinase 1, chloroplastic
GSMUA_Achr11G01600_001	12.4924	1.5965	3.61371	8.95589	-2.96807	-1.7895	-0.480142	uncharacterized protein LOC103970154
GSMUA_Achr11G01950_001	57.049	201.137	74.4236	69.9397	1.8179	0.383559	0.29391	serine carboxypeptidase-like
GSMUA_Achr11G03090_001	11.2825	41.9765	35.1722	22.3263	1.8955	1.64035	0.984657	fasciclin-like arabinogalactan protein 8
GSMUA_Achr11G03210_001	7.66497	0.347218	18.0913	11.3451	-4.46437	1.23894	0.565717	ethylene-responsive transcription factor ERF024-like
GSMUA_Achr11G03550_001	21.2533	1.08801	5.50653	0.913805	-4.28792	-1.94847	-4.53966	cytochrome P450 89A2-like
GSMUA_Achr11G03560_001	36.4068	1.69781	10.0916	5.63977	-4.42246	-1.85105	-2.6905	cytochrome P450 89A2-like
GSMUA_Achr11G04470_001	53.4688	15.7187	25.6587	31.6606	-1.76622	-1.05925	-0.756009	S-norcoclaurine synthase 1-like
GSMUA_Achr11G04930_001	15.5859	0.269826	4.11482	3.95112	-5.85207	-1.92134	-1.97991	transcription factor MYB108-like
GSMUA_Achr11G05570_001	0.429101	4.13119	0.795157	1.0648	3.26717	0.889922	1.31119	phytochrome A-associated F-box protein-like
GSMUA_Achr11G06130_001	1.19549	11.3375	2.52764	3.70558	3.24543	1.08019	1.6321	RRP12-like protein
GSMUA_Achr11G06330_001	7.51824	25.5011	11.3231	13.0448	1.76209	0.590802	0.795008	neutral alpha-glucosidase C
GSMUA_Achr11G06870_001	6.70462	26.9663	10.8837	14.6964	2.00793	0.698942	1.13224	transcriptional corepressor LEUNIG-like isoform X1
GSMUA_Achr11G06920_001	35.9201	221.58	83.2094	130.363	2.62496	1.21196	1.85967	uncharacterized protein LOC103970587
GSMUA_Achr11G07270_001	0.765973	8.77257	0.821654	1.87572	3.51763	0.101237	1.29208	protein ELC-like
GSMUA_Achr11G07570_001	0.862294	5.37311	1.3596	1.4541	2.63951	0.656931	0.753875	uncharacterized protein LOC103970641
GSMUA_Achr11G08010_001	3.01477	1.02383	0.411414	1.69303	-1.55807	-2.87339	-0.83244	RNA polymerase sigma factor sigA-like
GSMUA_Achr11G08210_001	26.1039	4.18474	7.96881	14.4307	-2.64106	-1.71183	-0.855124	zinc finger protein CONSTANS-LIKE 3
GSMUA_Achr11G08290_001	3.0783	0.121242	2.83433	0.414266	-4.66617	-0.119126	-2.8935	probable WRKY transcription factor 40
GSMUA_Achr11G08710_001	1.90848	42.1075	14.8779	1.86389	4.46358	2.96267	-0.0341073	kelch repeat-containing protein At3g27220-like
GSMUA_Achr11G08740_001	18.4806	89.8853	46.5399	49.1861	2.28207	1.33246	1.41224	succinate dehydrogenase
GSMUA_Achr11G09010_001	4.0022	0.576301	1.83823	1.83173	-2.7959	-1.12248	-1.12759	LOW QUALITY PROTEIN: putative clathrin assembly protein At1g03050
GSMUA_Achr11G09090_001	6.44011	32.3524	7.13533	7.88052	2.32872	0.147895	0.291205	protein YLS9-like
GSMUA_Achr11G09210_001	8.1204	0.809479	1.54306	0.246945	-3.32649	-2.39576	-5.03929	RING-H2 finger protein ATL3-like
GSMUA_Achr11G09290_001	63.8777	13.2611	84.0764	51.372	-2.26811	0.396389	-0.31433	protein TIFY 10B-like
GSMUA_Achr11G09460_001	2.47395	0.24396	0.275517	1.13164	-3.3421	-3.1666	-1.1284	U-box domain-containing protein 21-like
GSMUA_Achr11G09510_001	2.33988	10.6277	5.58139	3.88153	2.18332	1.25419	0.730191	glucan endo-1,3-beta-glucosidase 3-like
GSMUA_Achr11G09620_001	5.09458	40.3628	20.7218	26.2424	2.98599	2.02411	2.36486	histone H2A.Z-specific chaperone CHZ1-like
GSMUA_Achr11G10100_001	7.65384	0.211504	7.03248	1.72965	-5.17743	-0.12215	-2.1457	omega-6 fatty acid desaturase, endoplasmic reticulum isozyme 2-like
GSMUA_Achr11G10450_001	47.0317	116.081	197.486	36.1804	1.30343	2.07004	-0.378425	gibberellin-regulated protein 12-like
GSMUA_Achr11G10550_001	16.4095	63.7407	30.7315	23.346	1.95768	0.905187	0.508644	probable methylenetetrahydrofolate reductase
GSMUA_Achr11G11190_001	1.44351	13.9127	2.87373	2.0451	3.26875	0.993343	0.50259	uncharacterized protein LOC103971122
GSMUA_Achr11G11600_001	14.6879	2.48547	3.26377	10.1909	-2.56304	-2.17002	-0.527347	probable BOI-related E3 ubiquitin-protein ligase 2 isoform X1
GSMUA_Achr11G11630_001	220.931	82.6077	50.7144	175.329	-1.41925	-2.12313	-0.333531	probable protein S-acyltransferase 6
GSMUA_Achr11G11740_001	11.5258	149.958	27.8801	30.7895	3.70162	1.27437	1.41757	stress-related protein-like
GSMUA_Achr11G11750_001	0.536166	3.31087	0.720799	0.776437	2.62646	0.426917	0.534189	pentatricopeptide repeat-containing protein At2g32630-like
GSMUA_Achr11G12210_001	0.515375	3.55946	1.00365	1.45592	2.78796	0.961562	1.49824	uncharacterized protein LOC103971243
GSMUA_Achr11G12570_001	53.9789	204.31	77.3441	57.891	1.92029	0.518896	0.100944	actin
GSMUA_Achr11G13400_001	2.45341	11.7497	3.34191	4.17162	2.25976	0.445885	0.765819	uncharacterized protein LOC103971361
GSMUA_Achr11G13620_001	0.885337	1.22194	6.83254	1.32021	0.464875	2.94812	0.576469	jasmonate O-methyltransferase-like
GSMUA_Achr11G14030_001	2.51825	0.312228	0.255336	1.37969	-3.01175	-3.30195	-0.868077	unnamed protein product
GSMUA_Achr11G14050_001	14.4678	50.8416	22.7831	23.2235	1.81316	0.655119	0.68274	dihydrolipoyl dehydrogenase, mitochondrial-like
GSMUA_Achr11G14850_001	0.711404	14.6418	1.53875	2.81731	4.36328	1.11302	1.98558	early nodulin-like protein 3
GSMUA_Achr11G15240_001	0.271855	3.42554	0.926882	1.28005	3.65542	1.76955	2.23529	probable glucan endo-1,3-beta-glucosidase A6 isoform X1
GSMUA_Achr11G15610_001	0.37779	4.68448	2.39998	2.75846	3.63223	2.66737	2.86821	ABSCISIC ACID-INSENSITIVE 5-like protein 2
GSMUA_Achr11G15630_001	31.8279	36.9355	6.73319	46.7399	0.214716	-2.24093	0.554363	flavonoid 3',5'-hydroxylase 1-like
GSMUA_Achr11G15730_001	6.35774	48.1954	7.48979	7.61596	2.92231	0.236411	0.260512	40S ribosomal protein S9-2-like
GSMUA_Achr11G16120_001	4.11318	4.1849	7.61383	19.256	0.0249389	0.888368	2.22698	probable glycerol-3-phosphate acyltransferase 3
GSMUA_Achr11G16380_001	14.5001	1.89806	5.96287	7.21402	-2.93347	-1.28198	-1.00719	phenylalanine ammonia-lyase-like
GSMUA_Achr11G16690_001	13.5329	2.33016	13.8913	13.3878	-2.53797	0.0377106	-0.0155521	GDSL esterase/lipase EXL3-like
GSMUA_Achr11G16760_001	7.00217	38.2204	17.0195	9.66674	2.44847	1.28131	0.465227	dehydrin COR410-like
GSMUA_Achr11G16980_001	26.1482	5.24736	10.9365	25.81	-2.31705	-1.25756	-0.0187815	uncharacterized protein LOC103971673
GSMUA_Achr11G17150_001	2.15205	13.8014	4.48395	3.25405	2.68103	1.05906	0.596525	leucine-rich repeat receptor-like protein kinase PXL2
GSMUA_Achr11G17300_001	4.62358	36.7124	12.7684	12.6584	2.98919	1.4655	1.45301	nucleolin 1-like
GSMUA_Achr11G17430_001	6.96196	33.1179	24.2965	33.058	2.25005	1.80318	2.24743	probable E3 ubiquitin-protein ligase XBOS33
GSMUA_Achr11G17710_001	2.62532	19.2606	4.11326	6.44423	2.87509	0.647789	1.29551	sal-like protein 2
GSMUA_Achr11G18130_001	1.61949	7.78529	2.73148	4.01166	2.26521	0.754143	1.30866	probable protein S-acyltransferase 19
GSMUA_Achr11G18370_001	36.3365	394.173	192.451	78.4897	3.43934	2.405	1.11108	phosphoglycerate kinase, cytosolic
GSMUA_Achr11G18690_001	30.6209	138.402	168.347	42.0253	2.17628	2.45885	0.456741	uncharacterized protein LOC103971811
GSMUA_Achr11G19110_001	196.246	936.402	271.435	283.893	2.25446	0.467944	0.532684	glyceraldehyde-3-phosphate dehydrogenase 2, cytosolic-like
GSMUA_Achr11G20230_001	9.26417	42.3977	17.9517	18.231	2.19425	0.954387	0.97666	reactive oxygen species modulator 1
GSMUA_Achr11G20370_001	58.4678	17.76	50.7875	70.5606	-1.71901	-0.203169	0.271221	GDSL esterase/lipase At2g23540-like
GSMUA_Achr11G20930_001	85.0193	23.288	44.9826	72.7493	-1.8682	-0.918423	-0.224857	ethylene-responsive transcription factor 2-like
GSMUA_Achr11G21180_001	12.4512	85.124	35.769	38.4804	2.77328	1.52242	1.62784	membrane steroid-binding protein 2-like
GSMUA_Achr11G21550_001	24.0272	102.504	46.9697	40.3659	2.09294	0.967062	0.748469	fumarate hydratase 1, mitochondrial
GSMUA_Achr11G21630_001	22.7191	2.16375	7.54798	28.2912	-3.3923	-1.58974	0.316448	dehydration-responsive element-binding protein 1G-like
GSMUA_Achr11G22300_001	5.00813	0.81632	4.06629	5.30589	-2.61707	-0.300559	0.0833228	glyceraldehyde-3-phosphate dehydrogenase B, chloroplastic isoform X1
GSMUA_Achr11G22610_001	24.9142	130.867	36.8462	31.1422	2.39306	0.564548	0.321903	60S ribosomal protein L8-like
GSMUA_Achr11G22960_001	2.81936	41.9725	9.09404	7.47804	3.896	1.68955	1.40729	expansin-A8-like
GSMUA_Achr11G23480_001	3.24483	18.5	9.49586	8.30801	2.51131	1.54916	1.35636	probable methyltransferase PMT21
GSMUA_Achr11G23550_001	16.7913	3.17272	8.87231	10.3098	-2.40392	-0.920332	-0.703698	scopoletin glucosyltransferase-like
GSMUA_Achr11G23590_001	232.865	101.105	188.014	70.04	-1.20364	-0.308654	-1.73324	root phototropism protein 2-like isoform X1
GSMUA_Achr11G23970_001	25.5526	1.76971	9.13596	9.25118	-3.85189	-1.48384	-1.46576	zinc finger protein ZAT11-like
GSMUA_Achr11G24450_001	59.3319	17.6558	55.7872	86.1494	-1.74867	-0.0888738	0.538033	short-chain dehydrogenase TIC 32, chloroplastic-like
GSMUA_Achr11G24490_001	19.443	4.13733	11.8825	4.46271	-2.23248	-0.710412	-2.12326	protein UPSTREAM OF FLC-like
GSMUA_Achr11G24540_001	4.80882	26.457	9.22072	10.8721	2.45989	0.939196	1.17688	putative leucine-rich repeat receptor-like serine/threonine-protein kinase At2g19230
GSMUA_Achr11G24570_001	9.10847	60.9618	21.0734	19.1581	2.74262	1.21014	1.07267	LOW QUALITY PROTEIN: histone H4-like
GSMUA_Achr11G24780_001	1.75653	73.3555	70.439	2.68147	5.38411	5.32557	0.610296	pyruvate decarboxylase 1-like
GSMUA_Achr11G25440_001	11.4996	48.3586	13.7303	13.6708	2.07219	0.255779	0.249514	NADH dehydrogenase
GSMUA_Achr11G25550_001	78.0367	250.422	178.15	178.073	1.68214	1.19087	1.19024	peroxidase 3-like
GSMUA_Achr11G25600_001	16.9051	64.8282	40.2701	17.7632	1.93916	1.25225	0.071433	coproporphyrinogen-III oxidase 1, chloroplastic-like isoform X2
GSMUA_Achr11G25690_001	29.0039	170.34	62.4319	79.5641	2.5541	1.10604	1.45587	tubulin beta chain-like
GSMUA_Achr11G25900_001	34.2743	9.34649	19.0211	21.1223	-1.87463	-0.849527	-0.69836	G-type lectin S-receptor-like serine/threonine-protein kinase B120
GSMUA_Achr11G26300_001	2.02839	16.8687	4.40006	5.19557	3.05594	1.11719	1.35695	cytochrome b-c1 complex subunit 8-like
GSMUA_Achr11G26570_001	3.25601	16.2743	4.49969	5.4826	2.32142	0.46672	0.751755	uncharacterized protein LOC103972502
GSMUA_Achr1G00330_001	1.43979	8.09007	2.3581	3.01976	2.49029	0.711766	1.06858	uncharacterized protein LOC103998104
GSMUA_Achr1G00580_001	25.0349	124.801	39.8633	40.6018	2.31762	0.67112	0.697603	ATP synthase subunit delta', mitochondrial-like
GSMUA_Achr1G00610_001	10.4743	45.8964	30.9065	26.258	2.13153	1.56106	1.3259	ras-related protein RABH1b-like
GSMUA_Achr1G01380_001	6.48274	0.966958	2.35507	2.52472	-2.74508	-1.46083	-1.36048	ethylene-responsive transcription factor 1B-like
GSMUA_Achr1G01450_001	353.821	1347.51	803.937	333.391	1.9292	1.18406	-0.0858045	14 kDa proline-rich protein DC2.15-like
GSMUA_Achr1G01690_001	0.862135	11.9458	1.34677	0.893349	3.79245	0.643518	0.0513101	putative kinase-like protein TMKL1
GSMUA_Achr1G01710_001	76.331	19.9663	38.624	43.7911	-1.9347	-0.982772	-0.801631	probable trehalose-phosphate phosphatase G
GSMUA_Achr1G01970_001	2.23052	18.7853	3.22274	3.20286	3.07415	0.530908	0.521981	uncharacterized protein LOC103990551
GSMUA_Achr1G02480_001	59.975	15.1824	35.1886	38.5124	-1.98196	-0.769253	-0.639038	uncharacterized protein LOC103984561
GSMUA_Achr1G03100_001	0.916558	9.95562	4.28378	2.49494	3.44121	2.22459	1.44471	gibberellin 3-beta-dioxygenase 4-like isoform X1
GSMUA_Achr1G03850_001	4.75576	27.0474	6.8497	8.03575	2.50774	0.526365	0.756757	uncharacterized protein LOC103976101
GSMUA_Achr1G04330_001	6.5035	32.5542	14.6425	15.9911	2.32356	1.17087	1.29798	coatomer subunit alpha-1-like
GSMUA_Achr1G04390_001	7.40491	27.6801	10.3585	11.4517	1.9023	0.484261	0.629008	protein ARABIDILLO 1 isoform X2
GSMUA_Achr1G04570_001	11.2808	1.21937	8.43866	4.84446	-3.20966	-0.418784	-1.21946	uncharacterized protein LOC103975427
GSMUA_Achr1G04700_001	171.651	40.5582	87.583	125.945	-2.08141	-0.970755	-0.446684	calmodulin-like protein 8
GSMUA_Achr1G04770_001	18.71	1.99784	3.32704	8.29606	-3.2273	-2.4915	-1.17331	probable WRKY transcription factor 71
GSMUA_Achr1G05100_001	65.6997	223.296	95.6138	79.9703	1.765	0.541332	0.283578	60S ribosomal protein L35a-1-like, partial
GSMUA_Achr1G05280_001	3.56327	30.1829	9.46241	11.639	3.08246	1.40901	1.70769	probable 2-oxoglutarate-dependent dioxygenase AOP1
GSMUA_Achr1G06360_001	21.4316	4.05187	9.56724	5.97878	-2.40308	-1.16356	-1.84182	protein LHY-like isoform X1
GSMUA_Achr1G06440_001	1.26913	8.58861	3.00176	2.79049	2.75858	1.24197	1.13668	ER membrane protein complex subunit 2-A-like
GSMUA_Achr1G06820_001	15.6931	67.6685	34.929	41.2318	2.10835	1.15429	1.39363	protein O-glucosyltransferase 1-like
GSMUA_Achr1G07240_001	39.406	130.172	53.7477	67.9788	1.72393	0.447788	0.78667	hypothetical protein B456_003G040200
GSMUA_Achr1G07850_001	16.5142	55.7993	31.864	24.0251	1.75654	0.94822	0.540835	molybdate-anion transporter
GSMUA_Achr1G08040_001	0.241778	2.61245	0.629045	0.455468	3.43365	1.37948	0.913667	probable sugar phosphate/phosphate translocator At1g12500
GSMUA_Achr1G08900_001	96.9203	30.2999	68.0923	70.8423	-1.67749	-0.509307	-0.452188	calcium-dependent protein kinase 28-like
GSMUA_Achr1G09050_001	1.08519	6.47508	2.76716	2.25591	2.57695	1.35046	1.05576	pentatricopeptide repeat-containing protein At2g37230
GSMUA_Achr1G09070_001	172.641	51.4638	62.5806	80.8264	-1.74615	-1.46399	-1.09488	phenylalanine ammonia-lyase 3
GSMUA_Achr1G09320_001	1.11328	10.1767	2.82225	4.73895	3.19238	1.34203	2.08975	extended synaptotagmin-1-like
GSMUA_Achr1G09500_001	27.3453	106.792	44.1628	33.037	1.96544	0.691539	0.27279	acetyl-CoA acetyltransferase, cytosolic 1-like
GSMUA_Achr1G10080_001	26.603	3.59026	24.1618	12.524	-2.88943	-0.138861	-1.08689	probable WRKY transcription factor 40
GSMUA_Achr1G10450_001	17.0595	6.62373	13.0759	3.27453	-1.36486	-0.383665	-2.38122	uncharacterized protein LOC103982057
GSMUA_Achr1G10530_001	7.4357	10.9033	69.4199	3.76472	0.552224	3.22281	-0.981926	auxin-induced protein 15A-like
GSMUA_Achr1G11570_001	7.88056	112.795	16.0037	22.4145	3.83926	1.02204	1.50806	NADH dehydrogenase
GSMUA_Achr1G11860_001	39.3966	131.272	50.4266	44.7613	1.73642	0.356114	0.184181	guanine nucleotide-binding protein subunit beta-like protein
GSMUA_Achr1G12200_001	15.5607	72.9097	51.8674	43.6338	2.2282	1.73692	1.48754	delta(7)-sterol-C5(6)-desaturase-like
GSMUA_Achr1G12410_001	58.4078	21.7004	9.54831	45.0571	-1.42844	-2.61284	-0.374407	AP2-like ethylene-responsive transcription factor AIL1
GSMUA_Achr1G12760_001	4.10298	16.1469	9.48978	8.3984	1.97651	1.2097	1.03344	NADH dehydrogenase
GSMUA_Achr1G12870_001	19.7339	73.9559	22.9079	27.0491	1.90599	0.215169	0.454904	ATP synthase subunit beta, mitochondrial
GSMUA_Achr1G13750_001	0.895273	9.31745	4.28842	2.14654	3.37954	2.26005	1.26161	probable pectinesterase 53
GSMUA_Achr1G13860_001	2.09569	26.1403	8.10959	8.9251	3.64078	1.9522	2.09044	uncharacterized protein At4g28440-like
GSMUA_Achr1G14280_001	15.8013	2.01262	8.07159	5.67126	-2.9729	-0.969118	-1.4783	1-aminocyclopropane-1-carboxylate synthase 1
GSMUA_Achr1G14570_001	13.3281	44.6129	34.1154	13.3464	1.74299	1.35595	0.00197952	uncharacterized protein LOC103985700
GSMUA_Achr1G14880_001	0.543638	5.11077	1.05737	1.58668	3.23282	0.959762	1.54529	pentatricopeptide repeat-containing protein At1g20300, mitochondrial
GSMUA_Achr1G15930_001	2.49194	10.7916	4.55489	4.97896	2.11457	0.870147	0.998575	probable glucuronosyltransferase Os06g0687900
GSMUA_Achr1G16720_001	0.0717094	4.35559	0.698869	0.877941	5.92456	3.28479	3.61389	uncharacterized protein LOC103983867
GSMUA_Achr1G16980_001	7.824	1.15507	2.54847	1.14077	-2.75993	-1.61828	-2.7779	photosystem II 22 kDa protein, chloroplastic-like
GSMUA_Achr1G17110_001	32.6376	8.74905	4.80944	16.6226	-1.89934	-2.76259	-0.973389	uncharacterized protein LOC103983507 isoform X2
GSMUA_Achr1G17270_001	10.9624	2.04218	3.71667	9.62643	-2.42438	-1.56048	-0.187491	sedoheptulose-1,7-bisphosphatase, chloroplastic
GSMUA_Achr1G17420_001	11.1703	37.1806	17.6483	21.1569	1.73488	0.659861	0.92146	signal peptide peptidase-like 1
GSMUA_Achr1G17700_001	35.1219	124.018	55.3776	62.812	1.82011	0.656932	0.838669	uncharacterized protein LOC103982960
GSMUA_Achr1G18370_001	1.04389	1.13929	5.88552	3.40122	0.126165	2.4952	1.70408	probable alpha,alpha-trehalose-phosphate synthase
GSMUA_Achr1G19520_001	4.79707	19.5548	5.83242	5.39073	2.0273	0.281941	0.168327	formin-like protein 18
GSMUA_Achr1G19810_001	16.0559	113.585	23.6287	27.7866	2.8226	0.557437	0.791286	40S ribosomal protein S20-1
GSMUA_Achr1G19890_001	3.79762	14.9274	6.89667	7.71483	1.9748	0.860804	1.02254	protein RCC2
GSMUA_Achr1G20260_001	12.0007	172.716	48.7857	18.5691	3.84721	2.02334	0.629785	14 kDa proline-rich protein DC2.15-like
GSMUA_Achr1G20740_001	9.40063	37.3611	13.1607	17.4692	1.99071	0.485407	0.893984	protein decapping 5-like
GSMUA_Achr1G20910_001	137.472	25.6414	59.4186	67.7313	-2.42259	-1.21015	-1.02124	uncharacterized protein LOC103992216
GSMUA_Achr1G21130_001	33.0327	3.59021	16.2992	24.225	-3.20175	-1.01909	-0.447398	uncharacterized protein LOC103991966 isoform X2
GSMUA_Achr1G21240_001	0.466921	5.52194	1.0717	0.839072	3.56392	1.19865	0.845616	uncharacterized protein LOC103991867
GSMUA_Achr1G21520_001	1.35578	8.0621	1.5716	1.43676	2.57203	0.213111	0.083696	tubulin-folding cofactor C
GSMUA_Achr1G22040_001	64.6028	14.8182	11.8506	53.306	-2.12423	-2.44664	-0.277299	peroxidase N-like
GSMUA_Achr1G22060_001	5.74034	41.3403	16.4694	15.8248	2.84834	1.52058	1.46298	uncharacterized protein At3g15000, mitochondrial-like
GSMUA_Achr1G23440_001	37.1533	9.16903	23.8195	27.3628	-2.01865	-0.641347	-0.441274	uncharacterized protein LOC103995757
GSMUA_Achr1G23650_001	3.64227	75.6136	15.1974	22.4985	4.37574	2.06091	2.62692	basic leucine zipper 9-like isoform X2
GSMUA_Achr1G23890_001	0.149039	10.1816	5.52146	1.12294	6.09413	5.21129	2.91352	phosphoribulokinase, chloroplastic-like
GSMUA_Achr1G24020_001	3.53798	14.0192	5.33566	5.83556	1.98641	0.592741	0.721945	MND1-interacting protein 1
GSMUA_Achr1G24370_001	11.7778	43.0339	17.087	25.6762	1.8694	0.536829	1.12436	probable linoleate 9S-lipoxygenase 5
GSMUA_Achr1G24800_001	59.1018	14.2442	46.3072	57.526	-2.05283	-0.351966	-0.0389879	uncharacterized protein LOC103996876
GSMUA_Achr1G24810_001	37.2171	7.62049	32.2365	49.6634	-2.28801	-0.207271	0.416217	uncharacterized protein LOC103996881
GSMUA_Achr1G24830_001	3.96738	30.4596	13.0047	2.3821	2.94064	1.71277	-0.735953	uncharacterized protein LOC103996900
GSMUA_Achr1G25130_001	6.97184	103.8	37.4449	49.05	3.89612	2.42516	2.81464	uncharacterized protein LOC103997203
GSMUA_Achr1G25160_001	201.636	1188.81	216.622	545.799	2.55969	0.103427	1.43662	germin-like protein 5-1
GSMUA_Achr1G25280_001	33.9348	147.35	50.4407	80.2618	2.11841	0.571823	1.24195	carboxymethylenebutenolidase homolog
GSMUA_Achr1G25450_001	2.09319	0.043812	0	0.657011	-5.57823	#NUM!	-1.67171	high affinity nitrate transporter 2.5-like
GSMUA_Achr1G26060_001	8.2375	243.491	52.3147	13.3807	4.88552	2.66694	0.699875	36.4 kDa proline-rich protein-like
GSMUA_Achr1G26510_001	2.1303	12.1931	5.22196	4.33589	2.51694	1.29353	1.02527	LOW QUALITY PROTEIN: uncharacterized protein LOC103998924
GSMUA_Achr1G27030_001	30.3248	115.397	100.701	42.4099	1.92804	1.73151	0.483903	squalene monooxygenase-like
GSMUA_Achr1G27140_001	35.145	3.69539	19.3848	24.832	-3.24952	-0.858394	-0.501119	uncharacterized protein LOC103999488
GSMUA_Achr1G27280_001	8.7003	42.9543	114.121	5.13985	2.30367	3.71336	-0.759339	polygalacturonase At1g48100-like
GSMUA_Achr1G27910_001	63.2507	15.4341	54.3442	57.0764	-2.03496	-0.218955	-0.148187	probable calcium-binding protein CML31
GSMUA_Achr1G27970_001	0.739319	12.2552	1.09613	2.44165	4.05105	0.56815	1.72359	putative DNA-binding protein ESCAROLA
GSMUA_Achr1G27980_001	21.4653	4.33904	10.5072	17.2555	-2.30656	-1.03063	-0.31495	probable WRKY transcription factor 53
GSMUA_Achr1G28140_001	24.7178	78.6214	35.9157	30.9484	1.66937	0.539064	0.324314	vacuolar-processing enzyme-like
GSMUA_Achr2G00270_001	2.81867	11.4094	5.11022	6.31624	2.01714	0.858371	1.16405	phospholipase D p1-like isoform X1
GSMUA_Achr2G00420_001	29.3681	22.5492	2.21014	19.6418	-0.381174	-3.73204	-0.580323	nicotianamine synthase 3-like
GSMUA_Achr2G00590_001	3.49363	25.8226	8.97118	7.01915	2.88584	1.36057	1.00657	early nodulin-like protein 1
GSMUA_Achr2G00740_001	5.44552	0.850418	0.485593	0.699954	-2.67883	-3.48725	-2.95974	uncharacterized protein LOC103968399
GSMUA_Achr2G00870_001	1.32035	8.97115	10.5624	8.04953	2.76437	2.99995	2.60798	aspartic proteinase nepenthesin-1-like
GSMUA_Achr2G00950_001	2.31088	20.8241	4.51804	4.71735	3.17174	0.967255	1.02953	uncharacterized protein LOC103968779
GSMUA_Achr2G01200_001	49.9367	8.34081	10.9119	10.8911	-2.58184	-2.1942	-2.19695	putative methyltransferase DDB_G0268948
GSMUA_Achr2G01270_001	6.56196	38.4452	8.90581	13.4726	2.5506	0.44062	1.03783	alpha carbonic anhydrase 7-like
GSMUA_Achr2G01490_001	3.8262	0.227778	1.47768	0.186365	-4.07021	-1.37258	-4.35971	polygalacturonase QRT3
GSMUA_Achr2G01500_001	54.2362	78.8231	89.9523	191.095	0.539362	0.729904	1.81696	36.4 kDa proline-rich protein-like
GSMUA_Achr2G01790_001	51.1232	9.59809	32.4833	23.8369	-2.41316	-0.65428	-1.10078	alkaline/neutral invertase CINV2-like
GSMUA_Achr2G01870_001	21.6144	119.852	117.563	37.925	2.47119	2.44337	0.811156	pyruvate, phosphate dikinase, chloroplastic-like
GSMUA_Achr2G02080_001	12.7569	80.0221	16.2478	19.3038	2.64912	0.348967	0.597607	huntingtin-interacting protein K
GSMUA_Achr2G02210_001	72.2858	264.749	151.57	105.607	1.87284	1.0682	0.546921	uncharacterized protein LOC103969915
GSMUA_Achr2G02480_001	2.35698	33.6911	35.5518	3.43258	3.83736	3.91491	0.542354	oxygen-dependent coproporphyrinogen-III oxidase, chloroplastic-like isoform X2
GSMUA_Achr2G02700_001	850.339	213.097	589.897	507.965	-1.99653	-0.527575	-0.743309	cysteine-rich and transmembrane domain-containing protein B-like
GSMUA_Achr2G02810_001	5.98561	32.4227	8.17002	10.1473	2.43743	0.448841	0.761526	uncharacterized protein LOC103970410
GSMUA_Achr2G02840_001	2.35043	16.7713	7.96375	7.30972	2.835	1.76052	1.63689	transferase, transferring glycosyl groups, putative
GSMUA_Achr2G03150_001	29.8352	122.017	51.0749	48.7923	2.03199	0.775599	0.709638	coatomer subunit epsilon-1
GSMUA_Achr2G03420_001	3.82908	0.293934	1.06478	0.457835	-3.70343	-1.84644	-3.0641	(3S,6E)-nerolidol synthase 1-like
GSMUA_Achr2G03980_001	25.8721	5.54343	1.69699	64.078	-2.22255	-3.93035	1.30843	probable aquaporin PIP1-2
GSMUA_Achr2G04000_001	2.68268	12.3901	6.10102	5.76591	2.20744	1.18538	1.10387	serine carboxypeptidase-like 51
GSMUA_Achr2G04190_001	0.814848	4.54486	1.92541	2.46608	2.47963	1.24056	1.59762	ABC transporter F family member 1 isoform X1
GSMUA_Achr2G04200_001	3.06624	18.0062	6.64806	12.3838	2.55395	1.11646	2.01391	transcription repressor MYB6-like
GSMUA_Achr2G04260_001	3.71656	20.7078	8.22215	5.00175	2.47813	1.14555	0.428465	leucine-rich repeat receptor-like protein kinase PXL2
GSMUA_Achr2G04350_001	0.265112	0.121816	3.62471	0.332995	-1.1219	3.77319	0.328899	MADS-box transcription factor 6-like
GSMUA_Achr2G04370_001	13.7079	26.9227	52.3559	22.415	0.973816	1.93334	0.709457	flavone O-methyltransferase 1-like
GSMUA_Achr2G04570_001	3.36891	22.9555	9.53897	8.60711	2.76849	1.50155	1.35325	two-component response regulator-like PRR1
GSMUA_Achr2G04990_001	12.189	50.5286	15.5902	18.4892	2.05152	0.35506	0.601103	small nuclear ribonucleoprotein E-like
GSMUA_Achr2G05250_001	2.04637	0.124751	1.17148	0.623387	-4.03594	-0.804735	-1.71487	F-box protein SKIP2-like
GSMUA_Achr2G05360_001	2.97145	12.9099	6.57823	5.47079	2.11924	1.14653	0.880582	mitogen-activated protein kinase kinase kinase NPK1-like
GSMUA_Achr2G05440_001	51.4123	200.987	89.7751	53.8832	1.96692	0.804202	0.067722	fasciclin-like arabinogalactan protein 2
GSMUA_Achr2G05650_001	12.8979	51.0503	20.9998	23.1396	1.98478	0.703239	0.843228	uncharacterized protein LOC103972953
GSMUA_Achr2G05980_001	52.412	234.635	102.108	109.342	2.16245	0.962127	1.06088	uncharacterized protein LOC103973135
GSMUA_Achr2G06230_001	0.508275	3.78605	1.3734	1.06346	2.89701	1.43407	1.06508	pentatricopeptide repeat-containing protein PNM1, mitochondrial
GSMUA_Achr2G06350_001	42.6403	11.5055	23.2819	37.601	-1.88989	-0.873009	-0.181447	chlorophyll a-b binding protein 6, chloroplastic-like
GSMUA_Achr2G06630_001	3.03133	1.41247	1.1992	0.0771709	-1.10173	-1.33788	-5.29575	heptahelical transmembrane protein 4-like
GSMUA_Achr2G06760_001	18.8324	6.5443	3.5909	16.6562	-1.52491	-2.3908	-0.177158	two-component response regulator-like PRR95 isoform X2
GSMUA_Achr2G06810_001	0.649294	6.41238	1.70711	2.62909	3.30392	1.39461	2.01762	serine/threonine-protein kinase-like protein At3g51990
GSMUA_Achr2G06940_001	5.62906	0.384689	1.11316	0.354119	-3.87113	-2.33823	-3.99059	uncharacterized protein LOC103976145
GSMUA_Achr2G07730_001	2.0634	14.8973	10.7897	2.54496	2.85196	2.38656	0.302619	solute carrier family 25 member 44-like
GSMUA_Achr2G07920_001	34.3499	2.38582	7.36663	15.6965	-3.84775	-2.22123	-1.12986	uncharacterized protein C24B11.05-like
GSMUA_Achr2G08040_001	200.315	972.912	859.634	136.475	2.28004	2.10145	-0.553634	alcohol dehydrogenase 1
GSMUA_Achr2G08350_001	1.21332	7.50507	1.30877	1.258	2.62891	0.109251	0.0521718	uncharacterized protein LOC103976034
GSMUA_Achr2G08560_001	39.6327	4.42777	22.8275	13.9037	-3.16204	-0.795918	-1.51122	cytochrome P450 94A1-like
GSMUA_Achr2G08730_001	0.817149	2.58748	7.3503	12.0985	1.66288	3.16913	3.88809	uncharacterized protein LOC103976374
GSMUA_Achr2G10380_001	1.70737	10.2493	3.35726	4.96383	2.58568	0.975509	1.53968	uncharacterized protein LOC103975877
GSMUA_Achr2G10390_001	2.38027	12.5077	2.62364	2.97321	2.39362	0.140445	0.320896	phosphatidylinositol 4-phosphate 5-kinase 5-like
GSMUA_Achr2G10630_001	1.81506	10.3976	2.68467	5.88741	2.51816	0.564728	1.69762	alpha-galactosidase-like
GSMUA_Achr2G10670_001	199.527	54.7505	107.159	137.413	-1.86564	-0.896831	-0.538065	putative GEM-like protein 8
GSMUA_Achr2G10710_001	7.37203	0.642631	6.20368	3.67171	-3.52	-0.248938	-1.00561	uncharacterized protein LOC103982389
GSMUA_Achr2G12150_001	2.27851	12.1839	7.22692	4.10729	2.41881	1.66529	0.850096	inositol-tetrakisphosphate 1-kinase 1-like
GSMUA_Achr2G12300_001	2.20822	9.22546	4.48235	2.15411	2.06274	1.02137	-0.035792	uncharacterized protein LOC103975734
GSMUA_Achr2G12400_001	0.472628	3.03443	1.11445	1.56619	2.68265	1.23755	1.72848	uncharacterized protein LOC103975724
GSMUA_Achr2G12630_001	137.392	38.7282	57.6346	34.8807	-1.82684	-1.25329	-1.9778	auxin-induced protein 22D-like
GSMUA_Achr2G12770_001	5.67173	22.9228	8.74417	6.30998	2.01492	0.624533	0.153847	glucan endo-1,3-beta-glucosidase 8-like
GSMUA_Achr2G12840_001	15.1333	79.5302	30.4498	22.2728	2.39378	1.00871	0.557556	fasciclin-like arabinogalactan protein 17
GSMUA_Achr2G12970_001	8.94222	0.482003	11.5673	4.06285	-4.21352	0.371347	-1.13814	protein TIFY 5A-like
GSMUA_Achr2G13070_001	2.26163	12.1353	5.40847	6.08808	2.42377	1.25786	1.42862	DEAD-box ATP-dependent RNA helicase 9-like
GSMUA_Achr2G13440_001	117.044	31.9149	41.779	115.679	-1.87475	-1.4862	-0.016924	LOB domain-containing protein 37-like
GSMUA_Achr2G14330_001	6.5925	12.1709	27.7134	15.6121	0.884538	2.07169	1.24377	polygalacturonase At1g48100-like
GSMUA_Achr2G14600_001	3.60127	29.3196	30.5678	7.21674	3.02529	3.08544	1.00284	LOB domain-containing protein 40-like
GSMUA_Achr2G14640_001	0.400084	2.44035	3.89674	1.6954	2.60871	3.28389	2.08325	protein FAF-like, chloroplastic
GSMUA_Achr2G14680_001	316.319	85.6917	207.084	269.59	-1.88415	-0.611164	-0.230613	WAT1-related protein At1g21890-like
GSMUA_Achr2G14750_001	15.8697	62.7035	26.5704	36.0868	1.98227	0.743545	1.1852	homeobox-leucine zipper protein ATHB-16-like
GSMUA_Achr2G14910_001	18.5674	103.532	67.3284	32.5127	2.47923	1.85844	0.808232	transcription factor ILI6-like
GSMUA_Achr2G15370_001	17.87	153.216	41.9667	41.4064	3.09996	1.23171	1.21231	60S ribosomal protein L37-1-like
GSMUA_Achr2G16430_001	24.2718	5.70949	18.3147	25.0543	-2.08785	-0.406279	0.0457771	glycerol-3-phosphate acyltransferase 5-like
GSMUA_Achr2G16450_001	70.0681	10.3548	27.2905	51.0279	-2.75846	-1.36036	-0.457472	ribulose bisphosphate carboxylase/oxygenase activase, chloroplastic-like
GSMUA_Achr2G16660_001	2.81936	0.215612	2.75887	4.1326	-3.70886	-0.0312902	0.551682	heat shock factor protein HSF30-like
GSMUA_Achr2G17090_001	17.4564	70.3882	55.5371	20.6073	2.01158	1.6697	0.239399	uncharacterized protein LOC103975318
GSMUA_Achr2G17220_001	70.477	6.34053	14.6022	16.392	-3.47448	-2.27097	-2.10416	serine/arginine-rich splicing factor SR45-like
GSMUA_Achr2G17590_001	10.2034	2.56955	5.50141	3.73	-1.98946	-0.891177	-1.4518	uncharacterized protein LOC103975278 isoform X1
GSMUA_Achr2G17810_001	18.2097	0.144407	1.04999	1.39922	-6.97842	-4.11626	-3.70201	ethylene-responsive transcription factor 2-like
GSMUA_Achr2G18720_001	1.56962	12.7799	4.02523	2.04848	3.02539	1.35866	0.384138	cysteine-rich repeat secretory protein 12-like isoform X1
GSMUA_Achr2G19600_001	5.70357	23.0343	10.6783	3.36636	2.01385	0.904745	-0.760676	2-aminoethanethiol dioxygenase-like isoform X2
GSMUA_Achr2G19970_001	1.8869	11.5302	5.78795	2.17185	2.61133	1.61703	0.202906	abscisic acid receptor PYL8-like
GSMUA_Achr2G20200_001	4.10833	29.0224	26.1491	3.69065	2.82054	2.67014	-0.154677	uncharacterized protein LOC103976598
GSMUA_Achr2G20210_001	13.7581	61.9362	60.9668	14.6612	2.1705	2.14774	0.0917219	pyruvate kinase, cytosolic isozyme-like
GSMUA_Achr2G20550_001	33.599	9.16383	30.8647	37.6242	-1.8744	-0.122461	0.163243	fatty acid amide hydrolase-like isoform X1
GSMUA_Achr2G20600_001	11.1518	1.34798	4.69119	6.78877	-3.04841	-1.24925	-0.716054	myb-related protein 308-like
GSMUA_Achr2G20800_001	30.6299	3.17351	6.27525	2.04301	-3.27079	-2.2872	-3.90617	putative 12-oxophytodienoate reductase 5
GSMUA_Achr2G20850_001	2.95456	15.8801	6.12994	5.1329	2.4262	1.05293	0.796831	uncharacterized protein LOC103976568
GSMUA_Achr2G21190_001	36.4463	7.22362	11.8825	24.6532	-2.33498	-1.61693	-0.563997	uncharacterized protein LOC103976791
GSMUA_Achr2G21330_001	7.44589	1.78042	7.61106	4.61944	-2.06423	0.0316531	-0.688726	probable BOI-related E3 ubiquitin-protein ligase 2
GSMUA_Achr2G21540_001	2.25521	12.5979	5.0597	4.44061	2.48185	1.16579	0.977496	uncharacterized protein LOC103976765
GSMUA_Achr2G21710_001	8.65117	15.2186	4.93243	40.7634	0.814868	-0.810597	2.23631	peroxidase 59-like
GSMUA_Achr2G21770_001	31.1329	5.08397	32.3583	12.3482	-2.61441	0.0556958	-1.33414	protein TIFY 10A-like
GSMUA_Achr2G22290_001	137.646	20.5567	60.0605	76.9273	-2.74328	-1.19647	-0.839395	uncharacterized protein LOC103976699
GSMUA_Achr2G22730_001	82.2486	14.5687	16.8858	131.348	-2.49712	-2.28418	0.675331	ribulose bisphosphate carboxylase small chain, chloroplastic
GSMUA_Achr2G22940_001	0.42368	4.67386	1.32345	1.03766	3.46357	1.64326	1.29229	tubby-like F-box protein 5
GSMUA_Achr2G23190_001	8.40608	38.4402	11.2024	16.9181	2.19311	0.414303	1.00906	uncharacterized protein LOC103976619
GSMUA_Achr3G00660_001	2.6883	10.962	4.65817	7.24101	2.02774	0.793069	1.4295	pre-mRNA-processing factor 17-like isoform X1
GSMUA_Achr3G00770_001	112.703	9.03303	57.434	36.6386	-3.64117	-0.972549	-1.62109	uncharacterized protein LOC103977263
GSMUA_Achr3G01190_001	43.7472	10.9133	23.7151	29.2802	-2.0031	-0.883385	-0.579265	uncharacterized protein LOC103977229
GSMUA_Achr3G01410_001	1.36812	8.2464	2.92722	3.2975	2.59157	1.09734	1.26918	DEAD-box ATP-dependent RNA helicase 21
GSMUA_Achr3G01530_001	9.8471	1.4012	1.55228	1.70672	-2.81304	-2.66531	-2.52847	sphinganine C(4)-monooxygenase 1-like
GSMUA_Achr3G01690_001	4.55897	35.9979	6.80144	3.98933	2.98113	0.577132	-0.192561	ras-related protein Rab11D-like
GSMUA_Achr3G02140_001	126.495	3.4809	95.1082	33.0671	-5.18348	-0.411439	-1.93561	protein TIFY 10A-like
GSMUA_Achr3G02780_001	32.3646	3.76886	7.61845	23.3104	-3.10222	-2.08685	-0.473443	chlorophyll a-b binding protein CP26, chloroplastic-like
GSMUA_Achr3G03240_001	67.3552	12.5736	48.6869	69.3748	-2.42139	-0.468256	0.0426224	CASP-like protein RCOM_1174750
GSMUA_Achr3G03360_001	38.7985	8.72951	22.0592	25.3189	-2.15203	-0.81462	-0.615786	cinnamoyl-CoA reductase 2-like isoform X2
GSMUA_Achr3G03400_001	13.3279	80.6442	25.6207	28.4244	2.59712	0.94286	1.09268	auxin-responsive protein IAA17-like
GSMUA_Achr3G03710_001	1.46345	12.412	2.1728	3.15014	3.08429	0.570182	1.10604	uncharacterized protein LOC103976999
GSMUA_Achr3G04010_001	9.69222	33.9935	16.7386	15.917	1.81036	0.78828	0.715669	unnamed protein product
GSMUA_Achr3G04110_001	162.341	9.05235	24.1461	67.0792	-4.16459	-2.74917	-1.27509	chlorophyll a-b binding protein 8, chloroplastic-like
GSMUA_Achr3G04920_001	10.2478	54.3701	23.35	24.8084	2.4075	1.18811	1.27551	eukaryotic translation initiation factor 3 subunit C
GSMUA_Achr3G05000_001	3.83738	15.7568	5.5992	5.79142	2.03778	0.545099	0.593795	mitogen-activated protein kinase kinase 5-like
GSMUA_Achr3G05200_001	86.6366	7.3623	32.6817	57.8544	-3.55675	-1.40649	-0.58255	probable xyloglucan endotransglucosylase/hydrolase protein 23
GSMUA_Achr3G05220_001	76.3814	44.4473	187.313	257.208	-0.781126	1.29416	1.75164	probable xyloglucan endotransglucosylase/hydrolase protein 23
GSMUA_Achr3G05900_001	4.5614	0.111566	1.12405	0.614641	-5.35351	-2.02077	-2.89166	ethylene-responsive transcription factor ERF016-like
GSMUA_Achr3G05990_001	6.7908	0.479894	0.674467	0.746625	-3.82279	-3.33176	-3.18513	protein NRT1/ PTR FAMILY 6.4
GSMUA_Achr3G06200_001	8.08289	27.6855	17.4289	22.3571	1.77619	1.10854	1.46779	putative endo-1,3(4)-beta-glucanase 2
GSMUA_Achr3G06270_001	126.56	23.4224	134.953	175.118	-2.43386	0.0926355	0.468506	LOW QUALITY PROTEIN: peroxidase 11-like
GSMUA_Achr3G06370_001	8.95461	2.109	3.29263	2.55174	-2.08607	-1.44339	-1.81115	transcription factor BIM2-like isoform X3
GSMUA_Achr3G06420_001	2.36184	17.5865	8.92811	7.14476	2.89649	1.91844	1.59697	uncharacterized protein LOC103977492
GSMUA_Achr3G06660_001	0.669629	10.3415	3.3254	3.16138	3.94894	2.31209	2.23912	transcription factor bHLH94-like
GSMUA_Achr3G06670_001	0.740319	17.4407	2.2482	3.50461	4.55817	1.60255	2.24303	transcription factor bHLH94-like
GSMUA_Achr3G06860_001	2.36833	16.5863	8.05948	7.76214	2.80805	1.76682	1.71258	tuliposide A-converting enzyme 2, chloroplastic-like
GSMUA_Achr3G06880_001	6.76414	43.8644	12.0727	13.4057	2.69707	0.83577	0.986868	probable phenylalanine--tRNA ligase alpha subunit
GSMUA_Achr3G06970_001	4.26719	19.8657	13.4844	6.58028	2.21892	1.65993	0.624863	abscisic acid 8'-hydroxylase 3-like
GSMUA_Achr3G07040_001	26.0353	6.87561	8.51176	10.0348	-1.92091	-1.61294	-1.37546	mitochondrial phosphate carrier protein 3, mitochondrial-like
GSMUA_Achr3G07390_001	2.81091	20.2045	16.9522	4.8167	2.84557	2.59236	0.777008	cytokinin hydroxylase-like
GSMUA_Achr3G07660_001	11.9433	2.84611	2.28674	2.07547	-2.06914	-2.38484	-2.52469	non-functional NADPH-dependent codeinone reductase 2-like
GSMUA_Achr3G07760_001	169.929	8.88034	89.7044	8.92955	-4.25817	-0.921681	-4.2502	uncharacterized protein LOC103708624
GSMUA_Achr3G07870_001	11.5397	2.23385	6.66243	2.82139	-2.369	-0.792485	-2.03213	putative lipoxygenase 5
GSMUA_Achr3G07910_001	40.2222	8.00866	18.6138	38.958	-2.32836	-1.11162	-0.0460724	uncharacterized protein LOC103977615
GSMUA_Achr3G07970_001	2.20961	11.118	2.15616	2.54382	2.33103	-0.0353275	0.203205	uncharacterized protein LOC103977622
GSMUA_Achr3G08170_001	6.36479	31.8937	24.3958	4.50764	2.32509	1.93845	-0.497741	ethylene-responsive transcription factor ERF071-like
GSMUA_Achr3G08230_001	141.484	70.0922	27.7093	49.1668	-1.01331	-2.3522	-1.52488	pathogenesis-related protein 1-like
GSMUA_Achr3G08240_001	125.814	81.1556	27.3977	57.0359	-0.63253	-2.19917	-1.14135	pathogenesis-related protein 1-like
GSMUA_Achr3G08250_001	31.3005	22.5162	7.97473	7.19648	-0.475222	-1.97268	-2.12082	pathogenesis-related protein 1-like
GSMUA_Achr3G08760_001	5.23278	0.123259	1.33088	0.727861	-5.40781	-1.9752	-2.84584	cytokinin dehydrogenase 4-like isoform X2
GSMUA_Achr3G08990_001	22.4921	1.18792	2.22189	8.40657	-4.24291	-3.33956	-1.41983	probable esterase PIR7A
GSMUA_Achr3G09170_001	30.3449	1024.12	637.464	42.7544	5.07679	4.39282	0.494619	early nodulin-93-like isoform X2
GSMUA_Achr3G09200_001	1.7225	9.66787	3.43655	4.71966	2.48869	0.996457	1.45418	probable protein S-acyltransferase 17
GSMUA_Achr3G09580_001	20.4154	6.16327	9.32202	10.3875	-1.72789	-1.13094	-0.974809	probable leucine-rich repeat receptor-like protein kinase At5g49770
GSMUA_Achr3G09730_001	1.15217	7.92941	2.33721	1.47872	2.78286	1.02043	0.359995	receptor-like protein kinase FERONIA
GSMUA_Achr3G10110_001	2.09243	11.1493	5.72952	1.65445	2.4137	1.45323	-0.338828	pyruvate decarboxylase 1
GSMUA_Achr3G10340_001	20.4287	2.95712	5.44467	3.6038	-2.78833	-1.90768	-2.50301	zinc finger AN1 domain-containing stress-associated protein 12
GSMUA_Achr3G11070_001	336.674	97.8864	319.455	288.196	-1.78217	-0.0757396	-0.224302	zinc finger A20 and AN1 domain-containing stress-associated protein 11-like
GSMUA_Achr3G11450_001	15.1081	83.8909	20.9276	20.9285	2.47319	0.470085	0.470147	40S ribosomal protein S20-2-like
GSMUA_Achr3G11540_001	5.40754	6.50927	0.973341	2.68681	0.267523	-2.47396	-1.00908	subtilisin-like protease SBT5.3
GSMUA_Achr3G11650_001	34.5908	137.444	99.1414	55.0567	1.99038	1.5191	0.67053	pyrophosphate--fructose 6-phosphate 1-phosphotransferase subunit alpha {ECO:0000255|HAMAP-Rule:MF_03185}-like
GSMUA_Achr3G12060_001	21.7854	4.66746	17.6372	15.3243	-2.22265	-0.30474	-0.50754	UPF0481 protein At3g47200-like
GSMUA_Achr3G12250_001	3.66827	18.4675	8.83042	7.35116	2.33182	1.26738	1.00287	protein GPR107-like
GSMUA_Achr3G12370_001	2.21654	9.85816	2.84005	5.07452	2.15301	0.357607	1.19496	U-box domain-containing protein 15
GSMUA_Achr3G13190_001	170.018	18.5037	37.1083	103.731	-3.1998	-2.19587	-0.71284	ethylene-responsive transcription factor RAP2-9-like
GSMUA_Achr3G13440_001	15.9947	3.19752	5.81909	6.41609	-2.32257	-1.45873	-1.31783	WRKY transcription factor 18-like
GSMUA_Achr3G13470_001	0.401372	2.87958	0.585197	0.614026	2.84285	0.543982	0.61336	E3 ubiquitin-protein ligase UPL5-like
GSMUA_Achr3G14120_001	5.15097	19.8813	10.7483	6.16296	1.9485	1.06119	0.258779	BTB/POZ domain-containing protein At3g19850 isoform X2
GSMUA_Achr3G14210_001	39.8802	5.4895	9.77307	16.0774	-2.86093	-2.02879	-1.31064	protein YLS9-like
GSMUA_Achr3G14310_001	0.277449	7.03908	3.64931	0.522566	4.66509	3.71733	0.913391	CBS domain-containing protein CBSX5-like
GSMUA_Achr3G14620_001	1.70417	10.323	5.05632	6.76383	2.59872	1.56902	1.98877	uncharacterized protein LOC103978317
GSMUA_Achr3G14940_001	5.75188	0.826507	2.92228	2.74886	-2.79893	-0.976939	-1.0652	sulfate transporter, putative
GSMUA_Achr3G15170_001	34.1494	6.32022	7.5881	20.7403	-2.43381	-2.17005	-0.719423	branched-chain-amino-acid aminotransferase 3, chloroplastic-like
GSMUA_Achr3G15460_001	243.728	38.9056	55.9448	69.8997	-2.64722	-2.1232	-1.80191	heavy metal-associated isoprenylated plant protein 26-like
GSMUA_Achr3G15570_001	1.97427	8.90797	2.5988	1.25748	2.17378	0.396526	-0.650784	GDSL esterase/lipase At5g45670-like
GSMUA_Achr3G15750_001	49.2724	6.31821	29.0383	10.4123	-2.96319	-0.762823	-2.24249	allene oxide cyclase 3, chloroplastic-like
GSMUA_Achr3G15770_001	0.771432	5.26869	3.04544	2.36022	2.77183	1.98104	1.61331	golgin candidate 4-like
GSMUA_Achr3G15780_001	1.61392	12.2551	5.69155	3.39819	2.92474	1.81825	1.0742	delta(8)-fatty-acid desaturase 1-like
GSMUA_Achr3G16760_001	5.80342	0.579531	0.893555	1.4384	-3.32395	-2.69927	-2.01244	uncharacterized protein LOC103978498
GSMUA_Achr3G16850_001	133.716	28.6827	94.3982	181.343	-2.22092	-0.502341	0.439549	transcription factor bHLH113-like isoform X2
GSMUA_Achr3G16870_001	150.365	27.5318	195.06	167.127	-2.4493	0.375449	0.152476	calmodulin-like protein 3
GSMUA_Achr3G16980_001	1.41516	21.1751	14.6724	16.5225	3.90333	3.37407	3.54539	uncharacterized protein LOC103978510
GSMUA_Achr3G16990_001	5.94772	24.2046	19.8961	19.2593	2.02487	1.74208	1.69515	uncharacterized protein LOC103978510
GSMUA_Achr3G17440_001	2.78032	10.3734	3.65335	5.61022	1.89957	0.393969	1.01281	tubby-like F-box protein 6
GSMUA_Achr3G18020_001	38.7143	7.80807	18.2403	20.1155	-2.30983	-1.08574	-0.944559	NAC domain-containing protein 100-like
GSMUA_Achr3G19710_001	1.44713	12.322	3.62537	3.43946	3.08997	1.32493	1.24899	glycosyl transferase family 43 protein
GSMUA_Achr3G19810_001	45.8086	413.418	690.305	129.736	3.17391	3.91354	1.50189	uncharacterized protein LOC105052820
GSMUA_Achr3G20070_001	15.738	115.251	29.2143	34.9606	2.87246	0.892423	1.15148	60S ribosomal protein L34-like
GSMUA_Achr3G20140_001	1.16364	6.16135	2.45499	1.82625	2.4046	1.07707	0.650239	pre-mRNA-splicing factor 38
GSMUA_Achr3G20180_001	56.3435	174.518	131.074	113.431	1.63105	1.21806	1.00949	40S ribosomal protein S3-3-like
GSMUA_Achr3G20260_001	3.86828	24.5587	8.45888	9.19753	2.66647	1.12877	1.24955	prohibitin-3, mitochondrial-like
GSMUA_Achr3G20270_001	24.1293	4.50953	13.0343	16.6822	-2.41974	-0.888473	-0.532477	protein CURVATURE THYLAKOID 1A, chloroplastic-like
GSMUA_Achr3G20370_001	33.8051	5.40018	46.5187	18.0947	-2.64616	0.46057	-0.901674	patatin-like protein 2
GSMUA_Achr3G20800_001	46.1944	0.46496	30.0193	8.60082	-6.63447	-0.621828	-2.42517	uncharacterized protein LOC103979252
GSMUA_Achr3G20940_001	4.09475	28.5362	6.28138	7.59297	2.80095	0.617306	0.890889	uncharacterized protein LOC103979243 isoform X1
GSMUA_Achr3G21300_001	26.6934	143.702	72.3116	78.8807	2.42853	1.43774	1.56319	polyadenylate-binding protein 2-like
GSMUA_Achr3G22000_001	120.792	16.3016	54.9366	73.4575	-2.88944	-1.13669	-0.717543	dirigent protein 23-like
GSMUA_Achr3G22170_001	7.29455	11.4112	13.2286	27.6779	0.64556	0.85877	1.92384	patellin-3-like
GSMUA_Achr3G22190_001	8.28423	40.3843	10.3706	10.5444	2.28536	0.32406	0.348037	uncharacterized protein LOC103979123
GSMUA_Achr3G22430_001	7.73186	19.0858	34.121	20.8273	1.30361	2.14177	1.42959	probable serine/threonine-protein kinase At1g01540
GSMUA_Achr3G22540_001	4.20347	17.8579	4.92682	7.0537	2.08691	0.229076	0.746799	glycine-rich RNA-binding protein-like
GSMUA_Achr3G23000_001	171.157	30.4296	88.9431	164.663	-2.49177	-0.944366	-0.0558039	calcium-binding protein PBP1-like
GSMUA_Achr3G23710_001	146.277	40.8935	88.5983	74.7312	-1.83876	-0.723352	-0.96892	ethylene-responsive transcription factor 8-like
GSMUA_Achr3G24000_001	5.16999	0.0684151	2.77876	1.48761	-6.2397	-0.89572	-1.79717	protein LURP-one-related 11-like
GSMUA_Achr3G24060_001	3.69112	14.012	3.84081	6.56889	1.92453	0.057352	0.831591	exocyst complex component SEC15B
GSMUA_Achr3G24300_001	21.1422	0.818607	6.61719	3.08179	-4.69081	-1.67583	-2.77829	ocs element-binding factor 1-like
GSMUA_Achr3G25110_001	1.65273	18.5323	3.86963	4.32848	3.48712	1.22734	1.38901	uncharacterized protein LOC103978863
GSMUA_Achr3G25630_001	0.678976	6.07102	2.35652	1.68928	3.16051	1.79523	1.31498	F-box protein At5g06550
GSMUA_Achr3G26150_001	2.55723	14.1553	4.90405	6.62438	2.46869	0.939392	1.3732	probable LRR receptor-like serine/threonine-protein kinase At2g16250
GSMUA_Achr3G26180_001	17.5497	3.17245	13.554	15.7972	-2.46778	-0.372728	-0.151778	transcription factor bHLH25-like isoform X4
GSMUA_Achr3G26250_001	0.589762	13.4245	13.4272	0.185536	4.50859	4.50888	-1.66843	early nodulin-93-like
GSMUA_Achr3G26900_001	98.5692	38.2129	17.4217	50.7512	-1.36708	-2.50025	-0.957695	chitinase 1-like
GSMUA_Achr3G26970_001	5.31753	24.2815	8.57513	12.0069	2.19103	0.689402	1.17504	tail-anchored protein insertion receptor WRB-like
GSMUA_Achr3G27180_001	5.29665	53.1915	46.642	7.31032	3.32804	3.13848	0.464854	pyruvate kinase, cytosolic isozyme-like
GSMUA_Achr3G27460_001	25.5564	102.563	119.288	43.9719	2.00475	2.22269	0.782897	probable polygalacturonase, partial
GSMUA_Achr3G28000_001	3.09429	15.5817	6.07239	3.07778	2.33217	0.972656	-0.0077183	probable xyloglucan glycosyltransferase 5
GSMUA_Achr3G28240_001	1.75737	10.2131	3.83889	3.94138	2.53893	1.12727	1.16528	protein TIC 21, chloroplastic-like
GSMUA_Achr3G28280_001	5.08088	19.2359	8.44015	13.4387	1.92065	0.73219	1.40324	F-box protein At1g47056
GSMUA_Achr3G29100_001	26.8722	103.008	42.0942	38.144	1.93857	0.647507	0.505342	ATP synthase subunit beta, mitochondrial-like
GSMUA_Achr3G29130_001	2.47117	16.9893	5.07495	8.76186	2.78136	1.0382	1.82604	probable ribose-5-phosphate isomerase 2
GSMUA_Achr3G29210_001	3.13393	0.351662	0.78137	1.83377	-3.15571	-2.0039	-0.77316	vacuolar cation/proton exchanger 1a-like isoform X2
GSMUA_Achr3G29320_001	19.2556	0.567054	9.67137	5.82161	-5.08565	-0.993486	-1.72579	transcription factor bHLH92-like
GSMUA_Achr3G29530_001	73.5863	689.197	280.668	211.293	3.22741	1.93136	1.52174	beta-glucosidase 1-like
GSMUA_Achr3G30210_001	5.98002	1.0898	1.05737	1.33076	-2.45609	-2.49967	-2.1679	probable indole-3-acetic acid-amido synthetase GH3.8
GSMUA_Achr3G30570_001	10.3715	55.2003	19.8193	22.7265	2.41205	0.934281	1.13175	glycine-rich RNA-binding protein-like
GSMUA_Achr3G31640_001	7.61848	42.916	17.823	19.8912	2.49394	1.22617	1.38456	protein ASPARTIC PROTEASE IN GUARD CELL 1-like
GSMUA_Achr3G32160_001	15.5772	3.7177	5.97991	9.42094	-2.06695	-1.38124	-0.725493	probable protein phosphatase 2C 5
GSMUA_Achr3G32180_001	29.5216	110.395	51.0846	42.9869	1.90283	0.791118	0.542126	eukaryotic translation initiation factor 1A-like
GSMUA_Achr3G32420_001	0.717536	5.38923	2.02298	1.57792	2.90896	1.49536	1.1369	unnamed protein product
GSMUA_Achr4G00700_001	0.919876	6.33811	3.23551	4.50639	2.78454	1.81448	2.29246	uncharacterized protein LOC103980413
GSMUA_Achr4G00730_001	0.255909	3.57922	1.05896	0.963905	3.80594	2.04895	1.91326	LOW QUALITY PROTEIN: threonine synthase, chloroplastic-like
GSMUA_Achr4G00780_001	44.7789	156.104	92.8777	58.0921	1.80162	1.05251	0.375523	BnaC02g13240D
GSMUA_Achr4G00890_001	0.352948	2.29362	5.40165	1.16547	2.7001	3.93587	1.72338	uncharacterized protein LOC103984717
GSMUA_Achr4G01040_001	22.2164	132.229	46.2931	26.5164	2.57334	1.05917	0.25526	ATP-dependent 6-phosphofructokinase 6 {ECO:0000255|HAMAP-Rule:MF_03186}-like isoform X1
GSMUA_Achr4G01410_001	20.1488	4.26564	6.96348	15.6487	-2.23986	-1.53281	-0.364651	uncharacterized protein At1g01500-like
GSMUA_Achr4G02190_001	2.17629	15.7788	7.88385	7.69433	2.85804	1.85703	1.82192	lysine-rich arabinogalactan protein 19-like
GSMUA_Achr4G02240_001	22.7736	19.2031	51.6122	88.1009	-0.246023	1.18035	1.95179	probable xyloglucan endotransglucosylase/hydrolase protein 25
GSMUA_Achr4G02390_001	68.9097	3.66767	19.8456	19.803	-4.23177	-1.79589	-1.79899	NAC domain-containing protein 68-like
GSMUA_Achr4G02410_001	36.3133	4.96389	2.02507	22.3166	-2.87095	-4.16445	-0.702381	protein LURP-one-related 8-like
GSMUA_Achr4G02650_001	2.10352	10.3047	7.87411	3.21886	2.29243	1.90431	0.613744	glucan endo-1,3-beta-glucosidase 13 isoform X1
GSMUA_Achr4G03060_001	12.7045	60.7109	39.2194	10.8656	2.25662	1.62623	-0.225572	salicylic acid-binding protein 2-like
GSMUA_Achr4G03640_001	2.18826	79.8177	14.7567	11.739	5.18885	2.75351	2.42345	protein YLS3-like
GSMUA_Achr4G04100_001	4.3591	17.6475	7.99681	6.50136	2.01736	0.875394	0.576711	D-3-phosphoglycerate dehydrogenase 1, chloroplastic-like
GSMUA_Achr4G04120_001	8.56499	1.71522	2.23324	3.01287	-2.32006	-1.93931	-1.50731	uncharacterized protein LOC105039069
GSMUA_Achr4G04330_001	16.9754	4.50039	15.6752	8.90351	-1.91532	-0.114962	-0.930999	uncharacterized protein LOC103980583
GSMUA_Achr4G04400_001	5.63758	1.19263	3.302	0.216654	-2.24093	-0.771736	-4.70161	cytokinin hydroxylase-like
GSMUA_Achr4G04590_001	26.7756	101.969	43.4535	48.5098	1.92914	0.698553	0.857357	uncharacterized protein LOC103980607
GSMUA_Achr4G04970_001	7.38278	1.07862	0.676971	4.86448	-2.77498	-3.447	-0.601879	two-component response regulator-like PRR95
GSMUA_Achr4G05350_001	0.0963123	2.40302	0.979805	0.226577	4.64098	3.3467	1.23421	lysine-specific demethylase JMJ25-like
GSMUA_Achr4G05470_001	9.09071	41.3262	13.1044	12.5394	2.18459	0.527586	0.464003	putative dihydroxy-acid dehydratase, mitochondrial
GSMUA_Achr4G06590_001	15.1811	1.96624	3.43833	4.18733	-2.94876	-2.1425	-1.85817	vacuolar cation/proton exchanger 1a-like isoform X3
GSMUA_Achr4G06600_001	17.0124	2.64503	2.1926	3.51151	-2.68523	-2.95587	-2.27642	vacuolar cation/proton exchanger 1a-like isoform X3
GSMUA_Achr4G06820_001	35.3494	220.36	170.537	35.6887	2.6401	2.27033	0.0137816	LOB domain-containing protein 41-like
GSMUA_Achr4G06860_001	41.2273	5.9517	25.4105	12.8688	-2.79223	-0.698175	-1.67972	uncharacterized protein LOC103980802 isoform X1
GSMUA_Achr4G06910_001	39.4728	9.073	19.1495	53.7942	-2.12121	-1.04355	0.446592	photosystem II 5 kDa protein, chloroplastic-like
GSMUA_Achr4G07480_001	9.86519	25.7784	7.52546	59.1452	1.38574	-0.390567	2.58384	uncharacterized protein LOC103981453
GSMUA_Achr4G08100_001	3.71287	0.433858	1.57655	6.86816	-3.09724	-1.23576	0.887389	terpene synthase 10-like
GSMUA_Achr4G08210_001	25.4389	112.382	43.1056	49.5892	2.1433	0.760839	0.96299	keratin, type II cytoskeletal 2 epidermal-like
GSMUA_Achr4G08240_001	22.9611	93.5719	74.6857	45.3602	2.02688	1.70164	0.982235	ATP-dependent 6-phosphofructokinase 6 {ECO:0000255|HAMAP-Rule:MF_03186}
GSMUA_Achr4G08580_001	68.1036	239.04	109.164	94.4508	1.81145	0.680694	0.471832	malate dehydrogenase, mitochondrial-like
GSMUA_Achr4G08820_001	6.38156	1.16678	1.79478	4.31983	-2.45138	-1.8301	-0.562935	uncharacterized protein LOC103980967 isoform X1
GSMUA_Achr4G08980_001	2.97191	15.2504	5.63604	4.60272	2.35938	0.923291	0.631096	probable inactive receptor kinase At2g26730
GSMUA_Achr4G09470_001	81.2415	20.2654	85.8933	100.043	-2.0032	0.0803287	0.300331	GDSL esterase/lipase At2g04570-like
GSMUA_Achr4G09600_001	6.59439	53.7857	10.5506	11.0481	3.02791	0.678014	0.744487	biotin carboxylase 2, chloroplastic-like
GSMUA_Achr4G09750_001	4.5697	25.381	7.32863	7.77453	2.47358	0.681444	0.766656	KH domain-containing protein At5g56140-like
GSMUA_Achr4G10480_001	0.754373	4.70191	2.16322	1.75951	2.6399	1.51983	1.22182	pentatricopeptide repeat-containing protein At2g15690-like
GSMUA_Achr4G10820_001	10.2084	36.7328	16.4498	17.1965	1.84731	0.688313	0.752358	UDP-glucose 6-dehydrogenase 4-like
GSMUA_Achr4G11160_001	4.38791	0.214759	1.08046	0.295601	-4.35274	-2.02189	-3.89181	transcription factor bHLH92-like
GSMUA_Achr4G12460_001	150.197	39.1633	73.3653	124.636	-1.93928	-1.03369	-0.269135	WAT1-related protein At5g45370-like
GSMUA_Achr4G13150_001	0.0906386	3.43524	0.265627	0.597719	5.24414	1.5512	2.72127	sufE-like protein, chloroplastic
GSMUA_Achr4G13370_001	4.06961	0.413501	8.50316	1.52148	-3.29893	1.06311	-1.41942	mitogen-activated protein kinase kinase kinase YODA-like
GSMUA_Achr4G13990_001	12.0097	2.47074	5.45434	6.04187	-2.28119	-1.13872	-0.991133	polyol transporter 5-like
GSMUA_Achr4G14080_001	1.43499	11.1362	4.021	2.07304	2.95614	1.48651	0.530707	uncharacterized protein LOC103981401
GSMUA_Achr4G14150_001	32.6958	7.40912	17.1432	25.5117	-2.14173	-0.931469	-0.357946	LOB domain-containing protein 37-like
GSMUA_Achr4G14630_001	6.6151	0.903064	2.69247	2.80693	-2.87286	-1.29683	-1.23677	uncharacterized protein LOC103981450
GSMUA_Achr4G14680_001	6.44862	38.0734	17.6288	9.18509	2.56172	1.45087	0.510303	uncharacterized protein LOC103981453
GSMUA_Achr4G14950_001	83.2675	5.93996	10.284	49.6455	-3.80923	-3.01735	-0.746091	extensin-like
GSMUA_Achr4G14990_001	27.03	4.73149	12.9869	11.3512	-2.5142	-1.0575	-1.25172	probable WRKY transcription factor 71 isoform X2
GSMUA_Achr4G15340_001	11.0031	45.8155	21.1011	22.2422	2.05793	0.939408	1.01539	plasminogen activator inhibitor 1 RNA-binding protein-like
GSMUA_Achr4G15370_001	0.36378	4.5658	2.65537	1.42722	3.64973	2.86777	1.97207	zinc finger CCCH domain-containing protein 2-like
GSMUA_Achr4G16080_001	35.26	243.783	85.9467	82.196	2.78949	1.28541	1.22104	glycine-rich RNA-binding protein 4, mitochondrial-like
GSMUA_Achr4G16540_001	5.58251	20.1331	8.32515	7.9859	1.85058	0.576562	0.516541	T-complex protein 1 subunit zeta-like
GSMUA_Achr4G16780_001	5.63956	22.0365	13.1977	8.20119	1.96624	1.22663	0.540251	protein trichome birefringence-like 28
GSMUA_Achr4G16800_001	15.3602	52.5846	22.7217	18.6077	1.77544	0.564874	0.276703	protein GPR107-like
GSMUA_Achr4G17250_001	83.511	22.1063	32.8044	116.684	-1.91751	-1.34808	0.482569	germin-like protein 3-8
GSMUA_Achr4G17400_001	2.90235	22.5179	9.35828	5.72678	2.95578	1.68902	0.980503	uncharacterized protein LOC103981898
GSMUA_Achr4G17680_001	0.222846	3.0805	0.867013	0.472079	3.78905	1.96001	1.08298	uncharacterized protein LOC103981971
GSMUA_Achr4G17900_001	0.69688	6.44654	2.716	2.88763	3.20954	1.9625	2.0509	UDP-glucuronate 4-epimerase 3-like
GSMUA_Achr4G17920_001	22.7147	4.82327	19.8951	7.68311	-2.23554	-0.191213	-1.56386	uncharacterized protein LOC103981952
GSMUA_Achr4G18000_001	13.2824	2.2692	4.13561	7.47917	-2.54926	-1.68334	-0.828566	zinc transporter 8-like
GSMUA_Achr4G18830_001	46.5993	4.33507	26.6547	18.0305	-3.42618	-0.805918	-1.36987	putative calcium-binding protein CML19
GSMUA_Achr4G19390_001	0.224362	4.10931	1.14575	0.686537	4.195	2.35239	1.61351	protein ENDOSPERM DEFECTIVE 1-like
GSMUA_Achr4G19400_001	4.88904	33.4971	8.07848	12.3459	2.77641	0.724533	1.33641	ubiquitin-conjugating enzyme E2-17 kDa-like
GSMUA_Achr4G19660_001	25.8154	0.989906	6.98869	21.0706	-4.7048	-1.88514	-0.293001	dehydration-responsive element-binding protein 1G-like
GSMUA_Achr4G19860_001	1.44072	9.17409	2.82894	3.21029	2.67078	0.973472	1.15591	DNA-damage-repair/toleration protein DRT100-like, partial
GSMUA_Achr4G19900_001	53.3005	378.991	268.201	67.391	2.82994	2.33109	0.338407	uncharacterized protein LOC103990530
GSMUA_Achr4G20060_001	1.42768	0.0871717	0.244642	0.355731	-4.03367	-2.54493	-2.00481	hypothetical protein AALP_AA5G052800
GSMUA_Achr4G20450_001	8.70939	51.9111	22.4675	20.2912	2.5754	1.3672	1.22021	early nodulin-like protein 1
GSMUA_Achr4G20880_001	18.206	1.09118	3.77911	3.64554	-4.06045	-2.2683	-2.32021	uncharacterized protein LOC103983136
GSMUA_Achr4G20920_001	5.80419	19.5528	9.97011	14.3297	1.75221	0.780515	1.30384	protein TIME FOR COFFEE-like
GSMUA_Achr4G21120_001	12.5375	114.635	24.8312	21.3755	3.19273	0.985904	0.769708	60S ribosomal protein L4-1-like
GSMUA_Achr4G21760_001	2.89039	13.1643	4.26243	3.70629	2.18729	0.560412	0.358712	abscisic acid 8'-hydroxylase 1-like
GSMUA_Achr4G22120_001	2.01958	24.0946	4.70999	3.53228	3.57658	1.22167	0.806544	uncharacterized protein LOC103983020
GSMUA_Achr4G22290_001	5.15672	19.1555	15.1348	12.4405	1.89323	1.55334	1.27052	plasma membrane ATPase 1-like
GSMUA_Achr4G22370_001	1.80373	9.11217	4.57781	4.9999	2.33681	1.34367	1.47092	glycine-rich RNA-binding protein GRP1A-like
GSMUA_Achr4G23070_001	13.7255	2.57656	8.95355	5.19298	-2.41334	-0.616327	-1.40222	transcription factor bHLH18-like
GSMUA_Achr4G23150_001	29.1013	375.825	277.724	44.1735	3.69091	3.2545	0.602098	uncharacterized protein LOC103713846
GSMUA_Achr4G23300_001	23.5141	94.3434	36.4807	22.986	2.0044	0.633607	-0.0327707	lamin-like protein
GSMUA_Achr4G23940_001	43.2005	5.09246	16.0133	59.5582	-3.08461	-1.43178	0.463252	oxygen-evolving enhancer protein 3-1, chloroplastic-like
GSMUA_Achr4G24090_001	20.8112	3.23788	8.80686	21.8714	-2.68424	-1.24066	0.0716854	chlorophyll a-b binding protein 4, chloroplastic-like
GSMUA_Achr4G24640_001	20.3052	224.035	77.8027	59.3286	3.4638	1.93797	1.54688	Bifunctional inhibitor/lipid-transfer protein/seed storage 2S albumin superfamily protein
GSMUA_Achr4G25010_001	59.7192	12.4147	36.3673	67.4719	-2.26615	-0.715553	0.176092	photosystem I reaction center subunit IV, chloroplastic-like
GSMUA_Achr4G25720_001	1.20699	3.62536	7.40726	1.7867	1.58671	2.61753	0.565884	GDSL esterase/lipase At3g14820-like
GSMUA_Achr4G25860_001	3.50989	24.6615	5.934	10.59	2.81276	0.757579	1.5932	HMG1/2-like protein
GSMUA_Achr4G25990_001	175.236	49.9342	90.5906	144.53	-1.8112	-0.951866	-0.27793	putative GEM-like protein 8
GSMUA_Achr4G26080_001	2.31708	0.670499	0.145745	0.492773	-1.789	-3.99079	-2.23331	ethylene-responsive transcription factor ERF054-like
GSMUA_Achr4G26250_001	16.0423	21.8404	25.5555	55.6647	0.445118	0.671753	1.79488	tubulin beta-7 chain-like
GSMUA_Achr4G26370_001	0.694922	4.74943	0.677075	2.61773	2.77283	-0.0375354	1.91339	uncharacterized protein LOC103982660
GSMUA_Achr4G26590_001	54.4701	180.913	111.729	106.458	1.73176	1.03647	0.966748	60S ribosomal protein L37-3-like
GSMUA_Achr4G26620_001	9.39888	45.3998	21.2355	20.3035	2.27213	1.17592	1.11117	60S ribosomal protein L21-1-like
GSMUA_Achr4G26810_001	291.961	1701.82	395.286	172.774	2.54323	0.437121	-0.75689	14 kDa proline-rich protein DC2.15-like
GSMUA_Achr4G26820_001	6.29991	70.9258	89.0137	19.2325	3.49291	3.82062	1.61014	14 kDa proline-rich protein DC2.15-like
GSMUA_Achr4G27910_001	12.8855	114.897	87.8534	40.0004	3.15652	2.76935	1.63427	expansin-A9-like
GSMUA_Achr4G27950_001	2.46127	15.7898	6.69224	8.73784	2.68152	1.44309	1.82787	expansin-A9-like
GSMUA_Achr4G28010_001	24.372	112.422	68.8505	64.8479	2.20563	1.49824	1.41184	expansin-A9-like
GSMUA_Achr4G28020_001	5.78009	24.8659	8.9491	10.5286	2.105	0.630651	0.86515	probable mitochondrial-processing peptidase subunit beta
GSMUA_Achr4G28160_001	8.89815	33.4333	19.9526	23.1807	1.90971	1.165	1.38135	bifunctional aspartokinase/homoserine dehydrogenase 1, chloroplastic-like
GSMUA_Achr4G28550_001	1.86172	19.5388	2.21137	2.74475	3.39163	0.248304	0.560039	glycine-rich RNA-binding protein 8-like isoform X2
GSMUA_Achr4G28840_001	4.44721	0.380095	0.728521	3.387	-3.54847	-2.60986	-0.392893	beta-glucosidase 18-like
GSMUA_Achr4G29150_001	6.0378	1.25914	2.89264	2.14935	-2.26158	-1.06164	-1.49012	1-aminocyclopropane-1-carboxylate synthase-like
GSMUA_Achr4G29360_001	124.338	1162.48	420.186	747.891	3.22487	1.75676	2.58856	protein GOS9-like
GSMUA_Achr4G29370_001	29.1619	109.861	36.322	89.0852	1.91352	0.316759	1.6111	protein GOS9-like
GSMUA_Achr4G29440_001	4.25179	5.53003	4.96938	18.8226	0.379217	0.224996	2.14632	cytochrome P450 86B1-like
GSMUA_Achr4G30210_001	4.51456	22.9331	10.375	9.29815	2.34477	1.20045	1.04236	putative G3BP-like protein isoform X1
GSMUA_Achr4G30310_001	1.47864	10.3601	2.74033	3.13927	2.8087	0.890079	1.08616	SNF1-related protein kinase regulatory subunit beta-3-like isoform X1
GSMUA_Achr4G30400_001	75.2178	141.348	169.336	375.12	0.910105	1.17074	2.31821	uncharacterized protein LOC103982339
GSMUA_Achr4G30650_001	9.27863	58.2177	13.7945	16.8392	2.64947	0.572109	0.85984	14-3-3-like protein
GSMUA_Achr4G31330_001	1.51343	7.31489	2.59207	1.81832	2.27301	0.776283	0.264784	uncharacterized protein LOC103982267
GSMUA_Achr4G31460_001	4.59073	0.0648044	0.637191	0.485076	-6.14649	-2.84893	-3.24244	9-cis-epoxycarotenoid dioxygenase, chloroplastic-like
GSMUA_Achr4G31480_001	49.0597	0.603584	52.2741	31.8006	-6.34484	0.0915579	-0.625484	protein TIFY 5A-like
GSMUA_Achr4G32370_001	26.044	5.57364	13.5137	8.02709	-2.22426	-0.946528	-1.698	allene oxide synthase 1, chloroplastic-like
GSMUA_Achr4G32450_001	46.0797	205.386	89.0593	99.0501	2.15613	0.950635	1.10403	uncharacterized protein LOC103982183
GSMUA_Achr4G32620_001	6.19194	22.4451	9.99825	9.449	1.85794	0.691284	0.60977	heparanase-like protein 1
GSMUA_Achr4G33040_001	259.115	31.0874	47.3518	191.69	-3.05919	-2.4521	-0.434817	chlorophyll a-b binding protein 151, chloroplastic
GSMUA_Achr5G00840_001	20.8911	5.17926	21.8362	18.2292	-2.01207	0.0638334	-0.196637	probable galacturonosyltransferase 10
GSMUA_Achr5G01020_001	25.9965	6.53521	5.47952	4.84462	-1.99201	-2.2462	-2.42386	U-box domain-containing protein 29-like
GSMUA_Achr5G01070_001	57.6861	231.146	105.797	103.158	2.00251	0.875003	0.83856	60S ribosomal protein L3-like
GSMUA_Achr5G01200_001	34.3941	3.77208	18.2576	14.8798	-3.18873	-0.913664	-1.20881	ferredoxin, leaf L-A-like
GSMUA_Achr5G01550_001	2.19751	0.2726	0.383671	1.53849	-3.01101	-2.51793	-0.514355	probable indole-3-acetic acid-amido synthetase GH3.1
GSMUA_Achr5G01710_001	1.36869	7.97815	2.94533	2.8531	2.54326	1.10563	1.05973	BTB/POZ domain-containing protein NPY3-like
GSMUA_Achr5G01720_001	19.5827	4.10128	8.1348	5.80075	-2.25543	-1.2674	-1.75527	zinc finger protein 1-like
GSMUA_Achr5G01730_001	33.4001	166.35	44.928	54.2824	2.3163	0.427762	0.700632	adenine phosphoribosyltransferase 1, chloroplastic
GSMUA_Achr5G02660_001	16.1323	106.553	21.2969	21.5623	2.72355	0.400691	0.418559	fasciclin-like arabinogalactan protein 16
GSMUA_Achr5G02840_001	11.2016	1.29685	3.02877	7.01029	-3.11062	-1.8869	-0.676159	uncharacterized protein LOC103983782
GSMUA_Achr5G03060_001	18.8768	152.248	35.9436	32.0202	3.01174	0.929121	0.762368	60S ribosomal protein L4-like
GSMUA_Achr5G04080_001	32.8489	172.123	57.1617	58.5313	2.38952	0.799204	0.833363	leucoanthocyanidin dioxygenase-like
GSMUA_Achr5G04980_001	2.8319	17.6679	2.81723	3.78893	2.64129	-0.00749297	0.42002	60S acidic ribosomal protein P3-like
GSMUA_Achr5G05170_001	43.6865	11.0565	49.4653	36.7604	-1.98229	0.179229	-0.249035	protein TIFY 10B-like
GSMUA_Achr5G05240_001	76.7027	254.761	56.4211	61.6758	1.7318	-0.443043	-0.314573	uncharacterized protein LOC103983991
GSMUA_Achr5G05670_001	29.26	101.719	40.8769	49.8301	1.79759	0.482356	0.768088	uncharacterized protein LOC103984032
GSMUA_Achr5G05690_001	17.9452	3.7437	9.22416	15.6808	-2.26106	-0.960109	-0.194599	bZIP transcription factor TRAB1-like
GSMUA_Achr5G05710_001	5.86934	30.71	11.7337	9.6562	2.38744	0.999388	0.718257	uncharacterized protein LOC103984036
GSMUA_Achr5G05720_001	56.0947	11.6645	21.8164	17.5282	-2.26574	-1.36245	-1.67819	alpha carbonic anhydrase 7-like
GSMUA_Achr5G05830_001	2.44521	0.248192	0	2.37057	-3.30043	#NUM!	-0.0447244	hypothetical protein OsI_29540
GSMUA_Achr5G05940_001	42.7259	4.65551	15.6316	16.0284	-3.1981	-1.45065	-1.41448	nudix hydrolase 17, mitochondrial-like
GSMUA_Achr5G06890_001	35.679	189.081	86.5404	105.167	2.40586	1.2783	1.55953	ras-related protein Rab7-like
GSMUA_Achr5G07390_001	43.8023	145.018	131.918	41.3482	1.72715	1.59056	-0.0831821	pyruvate decarboxylase 2
GSMUA_Achr5G07480_001	110.212	387.117	169.891	78.9853	1.81249	0.624328	-0.480625	expansin-A2-like
GSMUA_Achr5G07590_001	24.334	2.57891	8.10803	15.7343	-3.23814	-1.58555	-0.62906	NAC domain-containing protein 68-like
GSMUA_Achr5G08600_001	0.773306	12.5163	3.30744	6.01085	4.01662	2.0966	2.95846	transcription elongation factor A protein 2-like
GSMUA_Achr5G08700_001	26.1949	275.119	47.5727	53.6298	3.3927	0.860848	1.03375	40S ribosomal protein S3a {ECO:0000255|HAMAP-Rule:MF_03122}-like
GSMUA_Achr5G08730_001	62.7655	16.7346	25.1752	36.4349	-1.90714	-1.31797	-0.784651	zinc finger protein ZAT6-like
GSMUA_Achr5G08880_001	8.60442	5.54996	8.86976	0.714903	-0.632601	0.0438171	-3.58926	1-aminocyclopropane-1-carboxylate synthase 3-like
GSMUA_Achr5G09010_001	31.1417	2.45569	7.28038	2.00121	-3.66465	-2.09676	-3.9599	neo-calmodulin-like
GSMUA_Achr5G09040_001	4.40326	22.185	9.70908	8.09574	2.33294	1.14076	0.878591	T-complex protein 1 subunit gamma-like
GSMUA_Achr5G09080_001	15.3705	69.8578	126.269	19.3911	2.18426	3.03826	0.335231	polygalacturonase At1g48100-like
GSMUA_Achr5G09130_001	1.91839	12.8864	4.8203	3.94877	2.74788	1.32923	1.04151	ras-related protein RABA1f-like
GSMUA_Achr5G09180_001	55.5854	11.1891	29.1467	18.2226	-2.31261	-0.931373	-1.60898	uncharacterized protein LOC103984321
GSMUA_Achr5G09630_001	7.80116	45.9485	9.15472	18.7968	2.55826	0.230827	1.26873	uncharacterized protein LOC103984712
GSMUA_Achr5G09690_001	54.9826	696.871	638.201	73.8861	3.66384	3.53696	0.426328	1-aminocyclopropane-1-carboxylate oxidase 1-like
GSMUA_Achr5G09910_001	1.79796	9.07963	3.13822	4.02814	2.33627	0.803586	1.16375	DEAD-box ATP-dependent RNA helicase 36
GSMUA_Achr5G10500_001	7.87858	24.7462	33.0894	8.46027	1.6512	2.07036	0.102768	cytochrome P450 87A3-like
GSMUA_Achr5G10610_001	0.851106	4.74388	2.37929	2.90469	2.47866	1.48312	1.77097	AT-rich interactive domain-containing protein 2
GSMUA_Achr5G11170_001	6.36776	22.194	6.4614	9.04144	1.80131	0.0210608	0.505767	F-box/LRR-repeat protein 10
GSMUA_Achr5G11240_001	16.6975	3.93614	13.2621	16.6257	-2.08478	-0.332323	-0.00621703	GDSL esterase/lipase At1g20120-like
GSMUA_Achr5G11280_001	8.53642	0.280341	1.7452	2.22076	-4.92838	-2.29024	-1.94258	thaumatin-like protein 1b
GSMUA_Achr5G11510_001	0.344876	8.57147	1.61279	3.63753	4.63539	2.22541	3.39881	uncharacterized protein LOC103984548
GSMUA_Achr5G11670_001	11.5196	53.5727	30.8408	28.4853	2.21741	1.42075	1.30613	callose synthase 9
GSMUA_Achr5G12110_001	505.36	117	128.78	314.084	-2.1108	-1.9724	-0.686161	uncharacterized protein LOC103984499
GSMUA_Achr5G12190_001	15.2988	60.715	12.9451	23.9317	1.98863	-0.241012	0.645504	membrane steroid-binding protein 1-like
GSMUA_Achr5G12310_001	48.0546	192.886	76.9504	66.4614	2.005	0.679254	0.467842	tubulin beta-7 chain-like
GSMUA_Achr5G12620_001	3.42061	23.8555	39.0787	3.26405	2.802	3.51406	-0.0675905	N/A
GSMUA_Achr5G12830_001	3.3704	40.586	4.46487	6.7287	3.58999	0.405698	0.997408	flavanone 3-dioxygenase-like
GSMUA_Achr5G12940_001	13.9775	53.3788	21.6852	21.8139	1.93316	0.633604	0.642141	eukaryotic translation initiation factor isoform 4E-2-like
GSMUA_Achr5G13120_001	0.232459	2.86219	0.496862	0.568956	3.62207	1.09587	1.29134	histone-lysine N-methyltransferase family member SUVH2-like
GSMUA_Achr5G14390_001	4.95208	16.6066	7.09213	8.72836	1.74565	0.518184	0.817676	regulatory-associated protein of TOR 2
GSMUA_Achr5G14600_001	23.7966	1.98242	4.59498	6.36955	-3.58542	-2.37262	-1.90149	myb-related protein Myb4-like
GSMUA_Achr5G16120_001	52.97	14.368	16.2169	21.9556	-1.88232	-1.70768	-1.27059	uncharacterized protein LOC103985139
GSMUA_Achr5G16380_001	16.9378	81.4778	26.1221	21.2873	2.26616	0.625024	0.329746	probable small nuclear ribonucleoprotein F isoform X1
GSMUA_Achr5G16800_001	11.9249	2.44822	11.9987	4.46129	-2.28417	0.00890094	-1.41844	cytochrome P450 94C1-like
GSMUA_Achr5G16830_001	34.3693	128.808	42.5497	47.1116	1.90603	0.308028	0.454962	cytochrome b-c1 complex subunit 9-like
GSMUA_Achr5G16900_001	1.16257	94.8127	88.0729	2.20216	6.34969	6.24331	0.921602	cytochrome c-like
GSMUA_Achr5G17240_001	2.25131	13.2715	8.37515	9.80257	2.55949	1.89535	2.1224	trihelix transcription factor GT-1-like isoform X2
GSMUA_Achr5G18010_001	10.7014	63.718	24.3052	17.1389	2.5739	1.18347	0.679475	probable methyltransferase PMT21
GSMUA_Achr5G18240_001	5.38351	21.1236	25.6614	9.78808	1.97224	2.25298	0.862479	uncharacterized protein At1g28695-like
GSMUA_Achr5G18490_001	1.32933	14.372	3.4557	3.89502	3.43449	1.37828	1.55093	pentatricopeptide repeat-containing protein At4g38150-like
GSMUA_Achr5G18680_001	24.047	94.358	31.9616	33.0569	1.97229	0.410483	0.459095	60S ribosomal protein L17
GSMUA_Achr5G18720_001	1.35738	8.72575	2.24785	2.50843	2.68445	0.727721	0.88596	calcium-dependent protein kinase 28-like
GSMUA_Achr5G18740_001	50.8038	175.558	96.1323	85.5064	1.78894	0.920085	0.751096	60S ribosomal protein L8
GSMUA_Achr5G18800_001	2.19991	32.6146	4.95467	3.52439	3.89	1.17134	0.679929	methylsterol monooxygenase 1-1-like
GSMUA_Achr5G18810_001	62.1354	421.716	136.656	110.164	2.76278	1.13706	0.826166	enolase-like
GSMUA_Achr5G18880_001	21.389	269.727	197.649	20.0393	3.65656	3.208	-0.0940369	thiosulfate sulfurtransferase 18-like isoform X1
GSMUA_Achr5G19030_001	4.25912	61.2941	12.3912	9.33441	3.84712	1.54069	1.132	expansin-like A2
GSMUA_Achr5G19320_001	3.90807	17.8294	4.99175	6.58554	2.18973	0.353089	0.752845	xyloglucan endotransglucosylase/hydrolase protein 9-like
GSMUA_Achr5G19480_001	109.328	42.562	35.4551	33.7628	-1.36103	-1.6246	-1.69516	bifunctional L-3-cyanoalanine synthase/cysteine synthase 2, mitochondrial
GSMUA_Achr5G19890_001	21.2663	71.1438	51.2259	29.4694	1.74217	1.2683	0.470649	monocopper oxidase-like protein SKU5
GSMUA_Achr5G19950_001	5.90277	21.8941	7.79916	6.73683	1.89108	0.401927	0.190678	trihelix transcription factor GTL1-like isoform X1
GSMUA_Achr5G21160_001	87.7548	17.103	36.1842	71.1881	-2.35923	-1.27812	-0.301842	uncharacterized protein LOC103985615
GSMUA_Achr5G21880_001	20.7034	10.2446	33.1802	76.4303	-1.015	0.680455	1.88428	probable xyloglucan endotransglucosylase/hydrolase protein 23
GSMUA_Achr5G21890_001	4.32645	22.1073	6.96046	7.2697	2.35327	0.685999	0.748712	ribosomal RNA processing protein 1 homolog
GSMUA_Achr5G22110_001	37.9244	9.29066	33.8917	31.0542	-2.02927	-0.162194	-0.288338	protein TIFY 10B-like
GSMUA_Achr5G22860_001	1.40318	20.1819	5.97548	7.16405	3.84629	2.09035	2.35208	uncharacterized protein LOC103985472
GSMUA_Achr5G22900_001	13.1252	0.642076	0.429233	2.53759	-4.35345	-4.93443	-2.37081	uncharacterized protein LOC103985469 isoform X1
GSMUA_Achr5G23750_001	2.13184	14.5984	2.26331	4.79515	2.77564	0.086335	1.16948	protein DCL, chloroplastic-like
GSMUA_Achr5G23790_001	1.00519	8.54612	1.35606	1.06597	3.0878	0.431953	0.0846986	uncharacterized protein At2g39795, mitochondrial-like
GSMUA_Achr5G25020_001	2.10837	15.2179	4.69919	5.61588	2.85157	1.15628	1.41338	serine/threonine-protein kinase PBS1-like
GSMUA_Achr5G25150_001	210.098	74.845	63.0122	145.688	-1.48908	-1.73736	-0.52818	uncharacterized protein At3g27210-like isoform X1
GSMUA_Achr5G26020_001	166.295	962.659	424.454	397.859	2.53328	1.35186	1.25851	cytochrome b-c1 complex subunit 8
GSMUA_Achr5G26360_001	104.091	18.2884	64.0714	57.4035	-2.50884	-0.700093	-0.858635	calcium-binding protein KIC-like
GSMUA_Achr5G26590_001	6.11479	0.808757	1.73901	0.806507	-2.91852	-1.81404	-2.92254	uncharacterized protein LOC103986322
GSMUA_Achr5G26620_001	4.28422	19.5866	3.84197	6.58913	2.19276	-0.157186	0.621055	N-acetyl-D-glucosamine kinase-like
GSMUA_Achr5G26850_001	10.892	0.582526	2.54232	3.02433	-4.2248	-2.09905	-1.84858	ethylene-responsive transcription factor 11-like
GSMUA_Achr5G26970_001	27.6301	107.659	86.6201	35.4488	1.96216	1.64846	0.359496	respiratory burst oxidase homolog protein B-like
GSMUA_Achr5G27320_001	0.809351	4.60584	0.739493	0.851388	2.50863	-0.130229	0.0730512	cation/H(+) antiporter 19-like
GSMUA_Achr5G27360_001	13.3823	2.45151	4.92198	10.9305	-2.44858	-1.44302	-0.291967	uncharacterized protein LOC103986259
GSMUA_Achr5G28050_001	16.9603	0.86773	6.53763	9.67907	-4.28877	-1.37532	-0.809221	dehydration-responsive element-binding protein 2B-like isoform X2
GSMUA_Achr5G28140_001	0.255122	2.32437	0.908394	0.200123	3.18758	1.83213	-0.3503	pyruvate decarboxylase 1-like
GSMUA_Achr5G28200_001	15.1737	0.826934	2.66764	16.9065	-4.19766	-2.50794	0.156005	asparagine synthetase
GSMUA_Achr5G28230_001	12.1734	61.2984	27.2869	25.3111	2.33212	1.16448	1.05604	glutamate--cysteine ligase A, chloroplastic-like
GSMUA_Achr5G28430_001	51.5279	16.5392	25.1534	13.7365	-1.63946	-1.0346	-1.90734	internal alternative NAD(P)H-ubiquinone oxidoreductase A1, mitochondrial-like isoform X3
GSMUA_Achr5G28860_001	0.668023	8.643	5.43772	1.77266	3.69356	3.02503	1.40795	3-oxo-Delta(4,5)-steroid 5-beta-reductase
GSMUA_Achr5G29560_001	112.354	792.288	979.509	149.953	2.81797	3.12401	0.416459	uncharacterized protein LOC103986067
GSMUA_Achr5G29600_001	94.7451	291.381	302.62	198.913	1.62078	1.67538	1.07001	peroxidase 4 {ECO:0000250|UniProtKB:Q42578}-like
GSMUA_Achr5G29740_001	12.9053	6.74487	1.48583	30.8042	-0.936101	-3.11862	1.25516	curcumin synthase 2-like
GSMUA_Achr6G00100_001	5.36188	22.4205	8.76186	7.403	2.06401	0.708498	0.465371	basic proline-rich protein-like
GSMUA_Achr6G00410_001	1.42926	10.4042	3.83893	4.965	2.86383	1.42544	1.79653	pentatricopeptide repeat-containing protein At1g61870, mitochondrial
GSMUA_Achr6G00470_001	2.21613	16.021	3.25139	5.7898	2.85385	0.553014	1.38547	septum-promoting GTP-binding protein 1
GSMUA_Achr6G00500_001	2.7647	17.7919	4.25213	3.94584	2.68603	0.621063	0.51321	probable dolichyl-diphosphooligosaccharide--protein glycosyltransferase subunit 3B
GSMUA_Achr6G00510_001	6.90271	37.0793	16.8682	6.42838	2.42538	1.28907	-0.102708	probable pyruvate, phosphate dikinase regulatory protein, chloroplastic isoform X2
GSMUA_Achr6G00530_001	2.72564	14.177	3.84291	4.72616	2.37889	0.495604	0.794073	peroxidase 57-like
GSMUA_Achr6G00590_001	0.303699	2.73001	1.23004	1.0007	3.16819	2.01799	1.7203	probable indole-3-acetic acid-amido synthetase GH3.1
GSMUA_Achr6G00870_001	48.1374	181.772	222.999	67.5152	1.9169	2.21181	0.488054	1-aminocyclopropane-1-carboxylate oxidase 1-like
GSMUA_Achr6G00880_001	1.88173	10.94	5.20483	4.32571	2.53948	1.46779	1.20088	beta-galactosidase-like
GSMUA_Achr6G00970_001	39.5213	8.79447	63.0043	31.9999	-2.16796	0.67282	-0.304563	pollen-specific protein SF21-like
GSMUA_Achr6G01170_001	31.5928	4.71516	8.12885	2.30391	-2.74422	-1.95847	-3.77744	ubiquinol oxidase 2, mitochondrial-like
GSMUA_Achr6G01380_001	7.19954	0.789026	1.93562	3.70584	-3.18976	-1.89511	-0.958104	pathogenesis-related protein PR-4-like
GSMUA_Achr6G01570_001	186.721	703.402	238.786	217.726	1.91347	0.354834	0.22163	40S ribosomal protein S13-like isoform X1
GSMUA_Achr6G01580_001	195.962	14.4458	56.4676	44.9504	-3.76185	-1.79508	-2.12417	uncharacterized protein LOC103973327
GSMUA_Achr6G01740_001	1.31675	9.40079	4.81467	1.37936	2.8358	1.87046	0.0670176	auxin response factor 19-like isoform X3
GSMUA_Achr6G02060_001	31.5555	5.61541	0.937564	14.1874	-2.49043	-5.07283	-1.15328	uncharacterized protein LOC103986706 isoform X3
GSMUA_Achr6G02070_001	36.2559	3.86296	1.90558	16.1105	-3.23044	-4.24991	-1.17021	uncharacterized protein LOC103986706 isoform X2
GSMUA_Achr6G02120_001	92.2648	15.2356	33.7946	33.3467	-2.59833	-1.44899	-1.46824	uncharacterized protein LOC103986711
GSMUA_Achr6G02770_001	19.2631	78.7636	46.5946	26.1389	2.03169	1.27432	0.440359	beta-xylosidase/alpha-L-arabinofuranosidase 2-like
GSMUA_Achr6G02820_001	24.7851	3.22271	6.84405	11.9588	-2.94313	-1.85655	-1.0514	nuclear transcription factor Y subunit B-3-like
GSMUA_Achr6G03020_001	18.0587	93.8413	77.3796	30.7092	2.37753	2.09926	0.765977	14 kDa proline-rich protein DC2.15-like
GSMUA_Achr6G03460_001	46.6057	213.471	86.5065	66.4612	2.19546	0.892302	0.512006	60S ribosomal protein L31
GSMUA_Achr6G04010_001	7.85774	72.2093	16.6236	16.6356	3.2	1.08105	1.08209	stromal cell-derived factor 2-like protein
GSMUA_Achr6G04300_001	644.552	173.075	209.022	340.002	-1.8969	-1.62464	-0.922754	calcium-binding protein CML24-like
GSMUA_Achr6G04440_001	9.5124	0.510504	2.74432	1.89181	-4.21982	-1.79336	-2.33004	ethylene-responsive transcription factor 1A-like
GSMUA_Achr6G04470_001	0.769933	37.4701	15.0015	0.640165	5.60486	4.28423	-0.266289	probable prolyl 4-hydroxylase 7
GSMUA_Achr6G04570_001	54.7595	582.427	778.734	135.631	3.4109	3.82995	1.30851	early nodulin-93-like
GSMUA_Achr6G04580_001	43.1831	600.698	549.852	68.6018	3.7981	3.6705	0.66778	early nodulin-93-like
GSMUA_Achr6G05560_001	0.622012	4.42667	2.01144	2.2116	2.83121	1.69321	1.83008	LOW QUALITY PROTEIN: uncharacterized protein LOC103988248
GSMUA_Achr6G05630_001	4.73423	0.0847339	0.515107	0.576235	-5.80405	-3.20019	-3.0384	potassium channel KAT3
GSMUA_Achr6G06130_001	3.26989	15.1317	14.9223	13.2574	2.21026	2.19016	2.01948	zinc finger protein CONSTANS-LIKE 13-like
GSMUA_Achr6G06280_001	1.97406	15.7411	2.23371	2.5287	2.9953	0.178276	0.35723	60S ribosomal protein L27a-3-like
GSMUA_Achr6G06370_001	4.76967	18.8021	6.86229	7.70907	1.97893	0.524801	0.692667	sphingosine-1-phosphate lyase
GSMUA_Achr6G06430_001	26.6199	5.54067	14.3088	10.2666	-2.26437	-0.895602	-1.37455	F-box protein At1g67340-like
GSMUA_Achr6G06550_001	8.06684	44.4707	21.6929	16.7361	2.46278	1.42715	1.05289	40S ribosomal protein S8-like
GSMUA_Achr6G06620_001	0.413903	2.88991	1.13768	0.941426	2.80366	1.45873	1.18555	probably inactive leucine-rich repeat receptor-like protein kinase At3g28040
GSMUA_Achr6G06770_001	15.8065	65.4542	25.7442	23.7441	2.04997	0.703729	0.587051	T-complex protein 1 subunit epsilon
GSMUA_Achr6G06850_001	9.95496	56.2848	14.1186	19.6482	2.49926	0.50411	0.98091	uncharacterized protein LOC103987159 isoform X1
GSMUA_Achr6G07010_001	74.6836	20.1589	44.1171	67.2798	-1.88937	-0.759454	-0.150618	photosystem I subunit O isoform X2
GSMUA_Achr6G07190_001	2.7707	0	0.0642467	0.0621217	#NUM!	-5.43048	-5.47901	zeaxanthin epoxidase, chloroplastic-like
GSMUA_Achr6G07910_001	14.1885	1.09236	0.996716	0.546081	-3.6992	-3.8314	-4.69946	protein HVA22-like
GSMUA_Achr6G08440_001	7.01033	0.113746	0.643885	0.543805	-5.94559	-3.44461	-3.68832	WAT1-related protein At5g07050-like
GSMUA_Achr6G08790_001	38.1167	124.467	53.3484	53.3928	1.70727	0.485022	0.486222	60S ribosomal protein L13a-4-like
GSMUA_Achr6G08840_001	1.34826	9.87294	1.7616	2.01323	2.87238	0.385788	0.578413	protein NSP-INTERACTING KINASE 3-like isoform X2
GSMUA_Achr6G09010_001	38.2669	146.031	50.3981	49.3185	1.93211	0.397272	0.366032	proteasome subunit alpha type-1-like
GSMUA_Achr6G09160_001	47.0415	2.53868	10.8706	4.9913	-4.21178	-2.1135	-3.23645	uncharacterized protein LOC103987361
GSMUA_Achr6G09510_001	54.4451	180.059	105.793	80.478	1.7256	0.95837	0.563792	fructose-bisphosphate aldolase 1, chloroplastic-like
GSMUA_Achr6G10300_001	13.294	118.008	22.5396	32.4962	3.15004	0.761687	1.2895	N/A
GSMUA_Achr6G10350_001	15.0779	3.79477	6.15001	6.32938	-1.99035	-1.29377	-1.2523	uncharacterized protein LOC103987455
GSMUA_Achr6G10600_001	4.15828	33.7154	10.7261	11.3969	3.01935	1.36707	1.45458	uncharacterized protein LOC103987474
GSMUA_Achr6G10730_001	155.68	342.82	704.359	404.194	1.13887	2.17773	1.37646	expansin-A15
GSMUA_Achr6G10990_001	0.348372	2.68441	0.967427	0.796486	2.9459	1.47352	1.19302	vacuolar protein 8-like
GSMUA_Achr6G12020_001	118.832	15.9179	50.3438	88.5696	-2.9002	-1.23904	-0.42404	uncharacterized protein DDB_G0271670-like
GSMUA_Achr6G12110_001	23.8494	4.66938	8.29191	17.5704	-2.35265	-1.52418	-0.440806	BTB/POZ and TAZ domain-containing protein 2-like isoform X2
GSMUA_Achr6G12670_001	90.1057	15.5947	36.4124	45.5974	-2.53056	-1.30719	-0.982667	chlorophyll a-b binding protein CP26, chloroplastic-like isoform X2
GSMUA_Achr6G12820_001	3.55635	15.0452	8.92887	10.0446	2.08083	1.32808	1.49795	probable thiamine biosynthetic bifunctional enzyme, chloroplastic
GSMUA_Achr6G12910_001	53.6557	8.13862	34.0664	38.8237	-2.72088	-0.655382	-0.466794	1-aminocyclopropane-1-carboxylate oxidase-like
GSMUA_Achr6G13160_001	12.2998	59.9976	46.5328	19.1292	2.28627	1.91961	0.637142	beta-fructofuranosidase, insoluble isoenzyme 3-like
GSMUA_Achr6G13450_001	4.01961	61.4332	30.0108	7.50353	3.93389	2.90035	0.900514	uncharacterized protein LOC103987728
GSMUA_Achr6G13750_001	14.6723	63.6933	38.3677	29.692	2.11805	1.3868	1.01698	fasciclin-like arabinogalactan protein 6
GSMUA_Achr6G13780_001	0.231125	2.40091	0.416331	0.621496	3.37684	0.849058	1.42707	receptor-like protein kinase HSL1
GSMUA_Achr6G13870_001	43.1647	7.3104	37.1115	47.7	-2.56183	-0.217986	0.144137	CASP-like protein Sb09g008190
GSMUA_Achr6G14160_001	0.753313	4.52668	1.37238	2.26042	2.58713	0.865359	1.58527	uncharacterized protein LOC103987782
GSMUA_Achr6G14470_001	201.275	116.708	52.3167	310.961	-0.786265	-1.94382	0.627566	copper transport protein CCH-like
GSMUA_Achr6G14600_001	20.5321	7.4517	11.2928	3.55928	-1.46224	-0.862478	-2.52822	peroxidase P7-like
GSMUA_Achr6G15070_001	2.50738	15.0331	6.48276	5.32081	2.58389	1.37043	1.08547	uncharacterized protein LOC103987863
GSMUA_Achr6G15100_001	14.3147	3.70404	4.44781	9.85479	-1.95033	-1.68633	-0.5386	lysosomal beta glucosidase-like
GSMUA_Achr6G15200_001	22.8342	85.255	43.4653	41.6377	1.90059	0.928668	0.866694	thaumatin-like protein isoform X1
GSMUA_Achr6G15290_001	2.53136	11.3025	3.96642	5.87169	2.15866	0.647925	1.21386	uncharacterized protein LOC103987882
GSMUA_Achr6G15340_001	4.40643	31.8654	8.01475	8.67444	2.85431	0.863047	0.97716	30 kDa ribonucleoprotein, chloroplastic
GSMUA_Achr6G15380_001	13.3981	1.62823	2.22694	2.50944	-3.04065	-2.58889	-2.41659	aquaporin TIP1-1-like
GSMUA_Achr6G15500_001	30.7473	6.33808	12.3104	19.9996	-2.27834	-1.32058	-0.620489	uncharacterized protein LOC103987907
GSMUA_Achr6G15840_001	4.3109	0.396725	0.630212	3.51858	-3.44178	-2.77408	-0.292996	probable WRKY transcription factor 70
GSMUA_Achr6G15880_001	13.7392	2.37921	3.25511	3.65243	-2.52974	-2.07752	-1.91137	protein LURP-one-related 8-like
GSMUA_Achr6G16330_001	3.19623	21.1386	9.2976	13.3866	2.72544	1.54049	2.06635	N/A
GSMUA_Achr6G16660_001	5.81813	24.2007	10.1218	13.055	2.05642	0.798838	1.16598	uncharacterized protein LOC103987998
GSMUA_Achr6G17050_001	6.13028	0.352565	0.995903	0.962242	-4.11999	-2.62188	-2.67148	mitogen-activated protein kinase kinase kinase A-like
GSMUA_Achr6G17120_001	72.3695	282.833	197.63	150.025	1.9665	1.44935	1.05175	UDP-D-apiose/UDP-D-xylose synthase 2-like
GSMUA_Achr6G17240_001	57.7488	10.1869	30.5902	24.3401	-2.50308	-0.916721	-1.24646	putative phytosulfokines 6
GSMUA_Achr6G17900_001	2.11514	2.12937	5.46975	10.3563	0.0096735	1.37072	2.29168	fructose-bisphosphate aldolase, chloroplastic
GSMUA_Achr6G18020_001	16.4158	0	2.43009	0.491282	#NUM!	-2.756	-5.06239	ethylene-responsive transcription factor ERF037-like, partial
GSMUA_Achr6G18410_001	51.7485	8.62062	2.39074	3.98895	-2.58565	-4.43599	-3.69744	peroxidase 47-like
GSMUA_Achr6G18590_001	60.3543	375.232	292.625	122.409	2.63625	2.27752	1.02018	alcohol dehydrogenase 3-like
GSMUA_Achr6G18880_001	23.7778	5.1484	10.3447	12.7706	-2.20742	-1.20072	-0.896789	chlorophyllide a oxygenase, chloroplastic-like
GSMUA_Achr6G18920_001	18.185	2.59709	6.91132	3.74759	-2.80778	-1.39572	-2.27871	uncharacterized protein LOC103988171 isoform X1
GSMUA_Achr6G18960_001	669.646	182.89	466.155	439.227	-1.87242	-0.522589	-0.608432	hypothetical protein OsI_24195
GSMUA_Achr6G19160_001	27.3649	184.543	212.762	29.3765	2.75356	2.95884	0.102336	uncharacterized protein LOC103988186
GSMUA_Achr6G19290_001	83.2444	310.164	126.552	106.21	1.89761	0.604305	0.351494	uncharacterized protein LOC103988491
GSMUA_Achr6G19480_001	0.743982	8.05175	3.80207	2.04326	3.43596	2.35345	1.45753	aspartic proteinase nepenthesin-2
GSMUA_Achr6G19540_001	8.95754	1.44184	0.867017	9.94227	-2.63519	-3.36897	0.150473	RING-H2 finger protein ATL78-like
GSMUA_Achr6G19570_001	25.2973	114.167	35.6102	63.7925	2.17409	0.493307	1.3344	uncharacterized bolA-like protein C8C9.11
GSMUA_Achr6G19880_001	16.4216	88.0663	52.2894	23.2983	2.423	1.67092	0.50463	peroxisomal (S)-2-hydroxy-acid oxidase GLO1-like
GSMUA_Achr6G19950_001	292.418	1464.99	400.042	421.406	2.32479	0.452119	0.527179	N/A
GSMUA_Achr6G20200_001	10.9946	47.244	29.0477	27.0974	2.10334	1.40163	1.30136	uncharacterized protein LOC103988565
GSMUA_Achr6G20390_001	73.9317	34.2842	16.1751	33.2004	-1.10865	-2.19242	-1.15499	N/A
GSMUA_Achr6G20660_001	6.93377	0.587257	2.19269	5.32766	-3.56158	-1.66094	-0.380138	chlorophyll a-b binding protein 7, chloroplastic-like
GSMUA_Achr6G20740_001	1.81664	9.09421	2.30224	2.90246	2.32368	0.341766	0.676004	SWI/SNF complex component SNF12 homolog isoform X2
GSMUA_Achr6G20750_001	6.32242	0.466459	0.776703	6.70461	-3.76065	-3.02504	0.0846765	F-box/kelch-repeat protein At1g67480-like
GSMUA_Achr6G20900_001	111.415	3.41536	44.4282	60.3653	-5.02776	-1.3264	-0.884152	protein TIFY 9-like isoform X2
GSMUA_Achr6G21060_001	6.38336	71.0985	19.5247	19.9471	3.47743	1.61291	1.64379	40S ribosomal protein S8-like
GSMUA_Achr6G21290_001	48.6815	7.6728	15.3551	14.6415	-2.66555	-1.66466	-1.73331	uncharacterized protein LOC103988679
GSMUA_Achr6G21320_001	68.2958	9.84549	18.3156	25.5271	-2.79426	-1.89872	-1.41977	salt tolerance protein-like
GSMUA_Achr6G21410_001	5.86903	23.0026	11.2326	12.9848	1.9706	0.936498	1.14563	ketol-acid reductoisomerase, chloroplastic-like
GSMUA_Achr6G21690_001	0.921702	13.3815	3.36139	2.11024	3.8598	1.86669	1.19503	uncharacterized protein LOC103988718
GSMUA_Achr6G21760_001	23.4052	85.4477	34.3379	45.2223	1.86821	0.552973	0.950205	UPF0136 membrane protein At2g26240
GSMUA_Achr6G21950_001	17.8533	3.78148	28.4	7.14613	-2.23917	0.6697	-1.32096	gibberellin 2-beta-dioxygenase 8
GSMUA_Achr6G21980_001	160.174	750.162	284.54	330.259	2.22756	0.828991	1.04396	peroxidase 1-like
GSMUA_Achr6G22250_001	1.56497	9.43033	4.11224	1.65881	2.59117	1.39379	0.0840136	polygalacturonase inhibitor 1-like
GSMUA_Achr6G22620_001	14.7297	3.98327	3.17296	10.0926	-1.8867	-2.21483	-0.54543	UDP-glucose 4-epimerase 1-like
GSMUA_Achr6G22940_001	0.892895	4.60212	0.997393	1.51293	2.36574	0.159672	0.760783	uncharacterized protein LOC103988833
GSMUA_Achr6G23390_001	8.40404	41.2096	15.1076	11.8706	2.29383	0.84612	0.498238	60S ribosomal protein L13a-4-like
GSMUA_Achr6G23670_001	39.332	242.857	84.717	98.5467	2.62633	1.10695	1.3251	calmodulin
GSMUA_Achr6G24030_001	3.22993	25.7864	5.47371	3.96754	2.99704	0.761016	0.296742	uncharacterized protein LOC103988981
GSMUA_Achr6G24070_001	13.1064	2.64231	4.09131	15.2562	-2.3104	-1.67964	0.219124	probable strigolactone esterase DAD2
GSMUA_Achr6G24240_001	29.9577	4.42311	14.6014	26.5736	-2.75979	-1.03682	-0.172933	potassium channel AKT2
GSMUA_Achr6G24310_001	19.8142	2.80055	11.5032	8.84933	-2.82275	-0.784499	-1.16289	chitin-inducible gibberellin-responsive protein 1-like
GSMUA_Achr6G25290_001	12.3712	52.6643	23.0189	24.3936	2.08984	0.895833	0.979517	uncharacterized protein At1g47420, mitochondrial-like isoform X1
GSMUA_Achr6G25320_001	10.3369	44.669	15.2925	17.4969	2.11147	0.565021	0.759296	serine decarboxylase 1-like
GSMUA_Achr6G25630_001	40.6134	127.046	110.123	67.8415	1.64532	1.43909	0.740212	auxin transporter-like protein 3
GSMUA_Achr6G25780_001	61.4609	13.52	22.4297	45.3455	-2.18457	-1.45426	-0.43871	photosystem I reaction center subunit N, chloroplastic-like
GSMUA_Achr6G26410_001	2.45784	19.379	9.11393	4.47591	2.97903	1.89068	0.86479	probable pectinesterase 53 isoform X2
GSMUA_Achr6G26500_001	19.799	90.5047	60.6804	57.1337	2.19257	1.6158	1.52891	plasminogen activator inhibitor 1 RNA-binding protein-like
GSMUA_Achr6G26910_001	34.2233	9.97368	22.7545	18.2238	-1.77878	-0.588827	-0.909155	potassium channel KAT3-like isoform X4
GSMUA_Achr6G27770_001	21.0392	5.3988	6.72879	6.7966	-1.96237	-1.64466	-1.63019	70 kDa peptidyl-prolyl isomerase-like
GSMUA_Achr6G27930_001	1.69089	9.91629	5.12197	2.59825	2.55202	1.59892	0.619757	probably inactive leucine-rich repeat receptor-like protein kinase At3g28040
GSMUA_Achr6G28760_001	7.39989	5.35332	13.4946	36.6252	-0.46707	0.866806	2.30726	transcription factor bHLH113-like
GSMUA_Achr6G29010_001	1.44072	10.0735	10.0299	4.44501	2.8057	2.79945	1.6254	two-component response regulator ARR17-like
GSMUA_Achr6G29660_001	6.02359	24.5497	13.9075	13.1691	2.02701	1.20717	1.12846	uncharacterized protein LOC103989421
GSMUA_Achr6G29920_001	0.502596	10.3589	4.43801	0.473766	4.36533	3.14244	-0.0852245	2-aminoethanethiol dioxygenase-like
GSMUA_Achr6G30350_001	16.9376	3.64106	6.83304	23.3609	-2.2178	-1.30963	0.463866	probable trehalose-phosphate phosphatase 6
GSMUA_Achr6G30580_001	4.47464	27.5881	7.12407	7.87908	2.6242	0.67093	0.816256	aminoacylase-1-like
GSMUA_Achr6G30670_001	1.9029	11.2597	4.13757	4.0018	2.5649	1.12058	1.07245	putative glycerol-3-phosphate transporter 5
GSMUA_Achr6G30830_001	8.35224	0.496856	2.82479	1.74891	-4.07126	-1.56402	-2.25571	transcription factor RAX3-like
GSMUA_Achr6G31010_001	13.1673	2.25014	3.95094	6.3876	-2.54887	-1.73669	-1.04361	RING-H2 finger protein ATL3-like
GSMUA_Achr6G31050_001	221.023	24.1927	156.43	97.7238	-3.19155	-0.498679	-1.17741	protein TIFY 10A-like
GSMUA_Achr6G31180_001	2.38905	0.29162	0.637191	0.0881957	-3.03428	-1.90664	-4.75958	9-cis-epoxycarotenoid dioxygenase, chloroplastic-like
GSMUA_Achr6G31200_001	95.3721	1.7688	88.9694	16.2195	-5.75272	-0.100258	-2.55584	protein TIFY 5A-like
GSMUA_Achr6G31900_001	4.86422	19.1289	5.04561	7.27649	1.97547	0.0528202	0.581034	calcium-dependent protein kinase 3-like
GSMUA_Achr6G31940_001	19.3884	3.52595	3.33167	24.1843	-2.45911	-2.54088	0.318877	chlorophyll a-b binding protein 6A, chloroplastic-like
GSMUA_Achr6G32080_001	71.0035	17.4302	73.3097	60.6368	-2.0263	0.046114	-0.227697	uncharacterized protein LOC103989635
GSMUA_Achr6G32320_001	14.2224	3.32909	5.63497	6.91147	-2.09497	-1.33569	-1.0411	NAC transcription factor 29-like
GSMUA_Achr6G32330_001	71.3959	8.30893	45.5198	21.6294	-3.10311	-0.649347	-1.72285	NAC domain-containing protein 68-like
GSMUA_Achr6G32380_001	377.312	88.155	62.4816	298.563	-2.09764	-2.59425	-0.337723	protein LURP-one-related 8-like
GSMUA_Achr6G32490_001	1.14529	5.52589	1.84049	1.95377	2.27049	0.684377	0.770548	Leucine-rich repeat protein kinase family protein
GSMUA_Achr6G33050_001	10.2143	35.145	14.555	12.919	1.78273	0.510925	0.338904	uncharacterized protein LOC103989721
GSMUA_Achr6G33100_001	166.926	18.7989	79.4318	82.0363	-3.15049	-1.07142	-1.02487	mitogen-activated protein kinase 5
GSMUA_Achr6G33140_001	7.47925	40.0014	14.5136	14.9492	2.41908	0.95644	0.999103	AP2-like ethylene-responsive transcription factor TOE3
GSMUA_Achr6G33790_001	44.1009	11.5445	35.4448	41.0238	-1.9336	-0.315234	-0.104347	cytochrome P450 86A1
GSMUA_Achr6G34000_001	7.39408	0.77226	0.775856	3.95639	-3.25921	-3.25251	-0.902186	ultraviolet-B receptor UVR8-like isoform X1
GSMUA_Achr6G34030_001	36.9638	8.94109	19.8349	12.2705	-2.04759	-0.898072	-1.59092	tropinone reductase homolog
GSMUA_Achr6G35190_001	10.3738	65.2618	46.6022	15.5478	2.65329	2.16745	0.583766	arogenate dehydrogenase 1, chloroplastic
GSMUA_Achr6G35440_001	24.0842	0.696798	8.37007	1.95492	-5.1112	-1.52478	-3.62291	vacuolar amino acid transporter 1-like
GSMUA_Achr6G35610_001	4.81901	25.5389	12.0432	6.66612	2.40589	1.32141	0.46811	cationic amino acid transporter 7, chloroplastic-like
GSMUA_Achr6G36260_001	2.2149	10.1138	4.38869	3.66953	2.19101	0.986549	0.728354	protein ASPARTIC PROTEASE IN GUARD CELL 1-like
GSMUA_Achr7G00180_001	18.2621	46.7681	8.25652	87.1847	1.35667	-1.14525	2.25522	thiamine thiazole synthase 2, chloroplastic {ECO:0000255|HAMAP-Rule:MF_03158}-like
GSMUA_Achr7G00310_001	2.2825	11.0375	3.843	5.63445	2.27373	0.751618	1.30366	putative E3 ubiquitin-protein ligase RING1b isoform X2
GSMUA_Achr7G00560_001	28.8279	95.9517	36.2817	34.1774	1.73484	0.331776	0.245577	probable mitochondrial-processing peptidase subunit beta
GSMUA_Achr7G01230_001	6.91388	0	0.475343	0.151656	#NUM!	-3.86245	-5.51062	protein TIFY 5A
GSMUA_Achr7G01570_001	12.2071	55.2221	23.7923	32.4618	2.17753	0.962774	1.41102	uncharacterized protein LOC103990913
GSMUA_Achr7G03060_001	2.47474	74.4575	50.4427	4.46945	4.91107	4.3493	0.85282	acyl-
GSMUA_Achr7G03890_001	2.281	16.3661	6.83913	9.07862	2.84297	1.58415	1.99281	uncharacterized protein LOC103990699 isoform X1
GSMUA_Achr7G05110_001	37.3807	163.439	56.4065	61.1418	2.12839	0.593568	0.709865	probable GDP-L-fucose synthase 1
GSMUA_Achr7G05200_001	28.0083	6.81797	19.5929	13.7532	-2.03844	-0.515523	-1.02609	probable WRKY transcription factor 60
GSMUA_Achr7G05270_001	10.9865	82.117	37.4567	30.8973	2.90195	1.76949	1.49175	lamin-like protein
GSMUA_Achr7G05660_001	55.1267	290.633	355.337	58.8015	2.39838	2.68836	0.0931017	uncharacterized protein LOC103990530
GSMUA_Achr7G05900_001	58.7073	10.2332	28.9187	63.4954	-2.52028	-1.02154	0.113112	dehydration-responsive element-binding protein 1G-like
GSMUA_Achr7G06320_001	39.6993	6.97257	14.035	18.0418	-2.50935	-1.50008	-1.13777	zinc finger A20 and AN1 domain-containing stress-associated protein 8-like
GSMUA_Achr7G06370_001	6.59689	1.36667	1.02795	9.69098	-2.27112	-2.68202	0.554857	uncharacterized protein LOC103990467
GSMUA_Achr7G06500_001	0.0948098	6.79221	0.648655	1.07189	6.1627	2.77434	3.49898	putative DNA-binding protein ESCAROLA isoform X1
GSMUA_Achr7G06590_001	28.3374	7.75154	7.0131	17.9765	-1.87015	-2.01458	-0.656595	cytochrome P450 89A2-like
GSMUA_Achr7G06660_001	24.3926	3.04111	5.97857	1.46512	-3.00377	-2.02857	-4.05735	L-lactate dehydrogenase A-like
GSMUA_Achr7G07120_001	11.8186	26.0134	50.2082	29.03	1.1382	2.08686	1.29649	adenine phosphoribosyltransferase 4-like
GSMUA_Achr7G07650_001	11.0979	1.41352	1.45812	6.85323	-2.97292	-2.92811	-0.695431	basic leucine zipper 63-like isoform X1
GSMUA_Achr7G08030_001	166.63	28.3631	112.054	148.031	-2.55456	-0.572454	-0.170749	CASP-like protein OsI_39078
GSMUA_Achr7G08240_001	36.7675	9.10723	26.0555	39.5484	-2.01335	-0.496843	0.105188	gibberellin 20 oxidase 2-like
GSMUA_Achr7G08250_001	14.1852	2.19542	2.61731	3.27844	-2.69182	-2.43823	-2.11331	putative disease resistance protein At5g47280
GSMUA_Achr7G08300_001	9.84332	1.03037	12.8501	17.3239	-3.25598	0.384563	0.815547	protein NRT1/ PTR FAMILY 6.2-like
GSMUA_Achr7G09200_001	3.18442	0.510893	0.774451	2.30222	-2.63994	-2.03978	-0.468005	uncharacterized protein LOC103991228
GSMUA_Achr7G09770_001	50.5887	32.462	11.2653	74.1403	-0.640063	-2.16693	0.551443	protein GIGANTEA-like isoform X2
GSMUA_Achr7G09950_001	16.9279	70.2155	20.7562	23.154	2.05239	0.294139	0.451858	26S protease regulatory subunit 8 homolog A-like
GSMUA_Achr7G10180_001	26.0221	5.76832	11.3449	13.5459	-2.17351	-1.19769	-0.941881	uncharacterized protein LOC103991306
GSMUA_Achr7G10980_001	17.7495	3.57597	6.48837	4.39247	-2.31137	-1.45185	-2.01467	transcription factor VOZ1-like
GSMUA_Achr7G11200_001	33.4577	16.0366	9.61013	27.3003	-1.06097	-1.79971	-0.293421	adagio-like protein 3
GSMUA_Achr7G11320_001	0.874464	4.42503	1.51321	1.31298	2.33922	0.791141	0.586374	uncharacterized protein LOC103991393
GSMUA_Achr7G11760_001	27.9571	137.911	43.9031	86.0265	2.30245	0.651108	1.62157	homeobox-leucine zipper protein HOX13-like
GSMUA_Achr7G11780_001	6.68035	23.2224	12.1167	16.9873	1.79752	0.859001	1.34646	F-box protein FBX14-like
GSMUA_Achr7G12010_001	5.69665	45.8964	29.3839	17.8761	3.0102	2.36684	1.64985	multicopper oxidase LPR1-like
GSMUA_Achr7G12480_001	109.774	33.2283	92.6091	100.695	-1.72405	-0.245311	-0.124544	nudix hydrolase 21, chloroplastic-like
GSMUA_Achr7G12720_001	23.0733	99.9952	28.5801	27.2767	2.11563	0.308787	0.241445	phospho-2-dehydro-3-deoxyheptonate aldolase 2, chloroplastic-like
GSMUA_Achr7G12740_001	163.553	46.1489	59.1885	140.631	-1.82539	-1.46637	-0.217844	homeobox-leucine zipper protein HOX4-like isoform X1
GSMUA_Achr7G12950_001	5.94094	24.3257	8.42743	5.74087	2.03372	0.504402	-0.0494218	probable carboxylesterase 7
GSMUA_Achr7G13070_001	0.249086	11.7939	18.0701	0.234627	5.56525	6.18082	-0.0862749	WAT1-related protein At1g21890-like
GSMUA_Achr7G13210_001	2.61134	6.45236	13.3897	13.2665	1.30504	2.35826	2.34493	cytochrome P450 734A6-like
GSMUA_Achr7G13480_001	1.48296	14.2338	2.68371	3.12568	3.26277	0.855749	1.07569	heterogeneous nuclear ribonucleoprotein 1-like
GSMUA_Achr7G13780_001	0.259202	6.31968	1.78106	1.22175	4.6077	2.78059	2.2368	uncharacterized protein LOC103991607
GSMUA_Achr7G13900_001	30.9128	4.32749	5.15471	7.90747	-2.8366	-2.58424	-1.96692	heavy metal-associated isoprenylated plant protein 26-like
GSMUA_Achr7G14140_001	5.8226	1.23141	4.06823	2.98983	-2.24135	-0.517262	-0.9616	probable WRKY transcription factor 41
GSMUA_Achr7G14210_001	4.29947	20.1814	11.0628	6.14293	2.2308	1.36349	0.514768	probable inactive receptor kinase At4g23740
GSMUA_Achr7G14250_001	1.30193	6.8696	2.01549	1.22586	2.39957	0.630479	-0.0868577	uncharacterized protein LOC103991649
GSMUA_Achr7G14740_001	8.2856	28.3938	16.1514	14.0466	1.7769	0.962981	0.761543	receptor-like protein kinase HSL1
GSMUA_Achr7G15010_001	16.3107	3.20195	10.1333	12.2977	-2.3488	-0.686715	-0.40743	uncharacterized protein LOC103991701
GSMUA_Achr7G15100_001	0.791563	5.51652	2.23311	0.828532	2.80098	1.49628	0.0658532	expansin-A6-like
GSMUA_Achr7G15300_001	0.942854	7.71926	1.37759	1.96604	3.03336	0.54704	1.06019	uncharacterized protein LOC103991725
GSMUA_Achr7G15590_001	58.743	16.4191	37.579	38.0982	-1.83904	-0.64449	-0.624694	probable protein phosphatase 2C 32
GSMUA_Achr7G15900_001	98.2415	353.862	480.096	109.041	1.84878	2.28892	0.150466	ribulose bisphosphate carboxylase small chain clone 512-like
GSMUA_Achr7G15970_001	6.38814	33.6245	8.75529	9.96281	2.39604	0.454759	0.641157	coatomer subunit beta-1
GSMUA_Achr7G16000_001	25.0321	0.955322	28.7541	8.24094	-4.71165	0.199988	-1.6029	transcription factor bHLH35
GSMUA_Achr7G16100_001	9.32611	59.6873	31.916	12.6166	2.67808	1.77493	0.435976	CBL-interacting serine/threonine-protein kinase 5-like
GSMUA_Achr7G16430_001	147.49	69.0694	345.466	554.572	-1.0945	1.22793	1.91076	probable xyloglucan endotransglucosylase/hydrolase protein 23
GSMUA_Achr7G16950_001	256.277	41.4186	203.294	253.473	-2.62935	-0.334136	-0.0158719	uncharacterized protein LOC103992021
GSMUA_Achr7G17410_001	1.49695	8.49696	2.06381	2.32265	2.50492	0.463284	0.633746	uncharacterized protein LOC103992074
GSMUA_Achr7G17500_001	0.40678	2.50553	0.750359	0.880651	2.6228	0.883332	1.11432	pentatricopeptide repeat-containing protein At1g71210
GSMUA_Achr7G18020_001	8.95142	57.2971	23.37	14.5063	2.67827	1.38447	0.696491	sphinganine C(4)-monooxygenase 2
GSMUA_Achr7G18030_001	1.21643	10.2636	4.77588	2.38192	3.07681	1.97311	0.969472	probable galacturonosyltransferase 9
GSMUA_Achr7G18570_001	12.8132	128.926	55.7544	62.1133	3.33084	2.12145	2.27727	40S ribosomal protein S3-3-like
GSMUA_Achr7G18850_001	15.8879	3.22325	11.5095	15.5438	-2.30134	-0.465103	-0.0315892	aspartic proteinase nepenthesin-2-like
GSMUA_Achr7G18930_001	10.8506	0.781424	15.7273	9.9097	-3.79553	0.535496	-0.130862	ethylene-responsive transcription factor ERF109-like
GSMUA_Achr7G19200_001	1.98752	0.0361548	0.101686	0.444633	-5.78064	-4.28878	-2.16028	alpha-humulene synthase-like
GSMUA_Achr7G20440_001	25.1962	2.36791	0.752377	14.7745	-3.41152	-5.06561	-0.770097	serine--glyoxylate aminotransferase-like
GSMUA_Achr7G20920_001	3.58378	18.7282	5.53422	11.0152	2.38566	0.626898	1.61994	loricrin-like
GSMUA_Achr7G21780_001	29.9746	5.28648	8.78171	15.8626	-2.50336	-1.77117	-0.918111	NAC domain-containing protein 68-like
GSMUA_Achr7G21880_001	10.532	6.92659	5.59771	1.47254	-0.604562	-0.911871	-2.8384	protein LURP-one-related 8-like
GSMUA_Achr7G22820_001	0.447955	5.31505	2.19378	3.58837	3.56866	2.29199	3.0019	uncharacterized protein DDB_G0284459-like
GSMUA_Achr7G23250_001	9.23029	2.59702	1.55294	5.14333	-1.82952	-2.57137	-0.843673	NAC domain-containing protein 48-like
GSMUA_Achr7G24350_001	15.2537	2.16952	8.35973	6.66521	-2.81371	-0.867631	-1.19444	uncharacterized protein LOC103722044
GSMUA_Achr7G24470_001	51.295	194.643	114.726	104.147	1.92394	1.1613	1.02173	ketol-acid reductoisomerase, chloroplastic-like
GSMUA_Achr7G24480_001	2.2406	10.0175	5.02143	3.04198	2.16057	1.16421	0.441126	TPR repeat-containing thioredoxin TTL1-like
GSMUA_Achr7G24780_001	46.0184	6.74592	25.3551	32.986	-2.77012	-0.859935	-0.480357	probable WRKY transcription factor 43 isoform X1
GSMUA_Achr7G25030_001	5.64842	3.51191	4.42369	23.9036	-0.685591	-0.352597	2.08131	hypothetical protein VITISV_026399
GSMUA_Achr7G25080_001	6.2647	51.745	13.8469	15.0878	3.0461	1.14425	1.26807	plasminogen activator inhibitor 1 RNA-binding protein-like
GSMUA_Achr7G25350_001	0.709954	9.91513	1.19051	1.14678	3.80383	0.745782	0.691791	protein-lysine methyltransferase METTL21D
GSMUA_Achr7G25360_001	5.4292	34.1461	17.5523	8.77755	2.65291	1.69285	0.693079	persulfide dioxygenase ETHE1 homolog, mitochondrial-like
GSMUA_Achr7G25650_001	7.1033	0.720884	3.8978	3.08035	-3.30065	-0.865829	-1.2054	putative calcium-transporting ATPase 13, plasma membrane-type
GSMUA_Achr7G25990_001	32.8461	4.78726	8.09785	9.44265	-2.77845	-2.02011	-1.79846	homeobox-leucine zipper protein HOX12-like
GSMUA_Achr7G26320_001	2.02174	13.509	6.88428	7.62426	2.74025	1.76771	1.915	keratin-associated protein 6-2 {ECO:0000312|MGI:MGI:1330280}
GSMUA_Achr7G27070_001	5.25491	0.146783	0	0	-5.16191	#NUM!	#NUM!	sugar transport protein 13-like
GSMUA_Achr7G27110_001	3.01466	13.1602	6.30357	28.6973	2.12611	1.06417	3.25085	calcium-binding protein KIC-like
GSMUA_Achr7G27650_001	72.0694	559.278	109.141	138.927	2.95611	0.598734	0.946868	glycine-rich RNA-binding protein GRP1A-like
GSMUA_Achr8G00380_001	4.42609	26.5355	6.26331	7.14405	2.58382	0.500892	0.690709	RNA-binding protein cabeza-like
GSMUA_Achr8G00490_001	0.393713	3.98774	1.34196	1.54479	3.34036	1.76913	1.97219	histone-lysine N-methyltransferase, H3 lysine-9 specific SUVH4
GSMUA_Achr8G00950_001	8.06685	33.2506	16.2881	19.4245	2.0433	1.01374	1.2678	UDP-glucuronate 4-epimerase 6-like
GSMUA_Achr8G01290_001	6.81309	32.3177	8.93915	9.795	2.24594	0.391828	0.523736	probable prefoldin subunit 2
GSMUA_Achr8G01660_001	0.709502	5.50122	1.126	0.835478	2.95487	0.666328	0.235795	uncharacterized protein LOC103994088
GSMUA_Achr8G01670_001	31.6058	340.07	270.292	30.4986	3.42757	3.09626	-0.0514463	N/A
GSMUA_Achr8G02420_001	23.9481	3.54588	5.95017	28.2936	-2.7557	-2.00891	0.240565	uncharacterized protein LOC103994031
GSMUA_Achr8G02520_001	12.1266	63.3302	29.2972	28.4686	2.38472	1.27259	1.2312	probable mannose-1-phosphate guanylyltransferase 3
GSMUA_Achr8G03020_001	35.0244	9.02161	22.9867	31.8179	-1.9569	-0.607561	-0.138522	syntaxin-121-like
GSMUA_Achr8G03110_001	29.2373	143.179	48.5219	39.6849	2.29194	0.730826	0.44078	unnamed protein product
GSMUA_Achr8G03320_001	4.036	22.8474	19.3285	2.41419	2.50103	2.25973	-0.741387	primary amine oxidase-like
GSMUA_Achr8G03900_001	221.138	65.8792	107.64	178.376	-1.74705	-1.03873	-0.310025	LOW QUALITY PROTEIN: oxygen-evolving enhancer protein 1, chloroplastic-like
GSMUA_Achr8G04660_001	40.1078	10.1126	12.6829	28.7777	-1.98773	-1.661	-0.478932	lysosomal beta glucosidase-like
GSMUA_Achr8G04860_001	2.80513	19.0954	6.50955	3.97372	2.76709	1.21449	0.502423	STS14 protein-like
GSMUA_Achr8G06200_001	31.9502	232.844	77.1781	123.947	2.86547	1.27237	1.95583	S-adenosylmethionine synthase
GSMUA_Achr8G06870_001	75.2418	6.93906	25.8478	26.8137	-3.43872	-1.54149	-1.48856	ethylene-responsive transcription factor 11-like
GSMUA_Achr8G07190_001	7.46963	25.5603	12.4025	15.7069	1.7748	0.731522	1.07229	serine/threonine-protein phosphatase 6 regulatory subunit 3-like
GSMUA_Achr8G07790_001	6.26564	31.6725	4.2486	10.0832	2.3377	-0.560474	0.68642	momilactone A synthase-like
GSMUA_Achr8G07840_001	3.21872	15.5777	5.46136	7.58285	2.27492	0.762773	1.23625	glycine-rich RNA-binding protein-like
GSMUA_Achr8G08000_001	7.98613	0	2.06193	0.221234	#NUM!	-1.9535	-5.17385	ethylene-responsive transcription factor ABR1-like
GSMUA_Achr8G08160_001	4.73133	22.3674	8.85526	11.3047	2.24108	0.904289	1.25661	30S ribosomal protein S17, chloroplastic
GSMUA_Achr8G08670_001	62.3417	324.822	111.351	110.313	2.38138	0.836845	0.823333	small ubiquitin-related modifier 2-like
GSMUA_Achr8G08940_001	2.31907	0.164345	1.21515	0.447914	-3.81875	-0.932412	-2.37225	putative ABC transporter C family member 15
GSMUA_Achr8G08950_001	1.85099	0.116301	1.41855	0.369674	-3.99236	-0.38388	-2.32397	putative ABC transporter C family member 15
GSMUA_Achr8G09230_001	1.68214	6.607	10.1312	1.359	1.9737	2.59044	-0.307752	bidirectional sugar transporter SWEET14-like
GSMUA_Achr8G09610_001	10.5711	97.605	42.8205	20.7535	3.20683	2.01818	0.973229	protein ASPARTIC PROTEASE IN GUARD CELL 2-like
GSMUA_Achr8G09680_001	273.892	75.6585	137.07	286.203	-1.85603	-0.998694	0.0634317	probable calcium-binding protein CML36
GSMUA_Achr8G10160_001	24.0764	139.257	50.3172	60.6587	2.53206	1.06343	1.33309	mitochondrial zinc maintenance protein 1, mitochondrial
GSMUA_Achr8G10250_001	200.728	44.935	159.224	114.172	-2.15933	-0.334184	-0.814033	phylloplanin-like
GSMUA_Achr8G10810_001	19.1837	4.20188	4.52812	9.75098	-2.19077	-2.0829	-0.976262	galactinol synthase 1
GSMUA_Achr8G11230_001	0.493699	6.17967	0.911669	1.20842	3.64583	0.884878	1.29142	uracil permease-like
GSMUA_Achr8G11260_001	0.208175	7.66897	1.44458	1.17906	5.20316	2.79478	2.50177	uncharacterized protein LOC103993270 isoform X1
GSMUA_Achr8G11540_001	53.821	49.6877	11.7851	56.2278	-0.11528	-2.19121	0.0631144	aquaporin PIP1-1-like
GSMUA_Achr8G11910_001	12.3471	49.094	14.2882	16.3154	1.99137	0.210652	0.402062	E3 ubiquitin-protein ligase At1g12760-like
GSMUA_Achr8G11980_001	2.99207	0.0762318	2.4961	7.51928	-5.29461	-0.261468	1.32945	dehydration-responsive element-binding protein 1G
GSMUA_Achr8G12250_001	15.7455	13.1161	2.9202	16.9167	-0.263601	-2.4308	0.103509	ferric reduction oxidase 2-like
GSMUA_Achr8G12370_001	281.454	1202.78	626.391	511.372	2.0954	1.15416	0.861474	peroxidase 5 {ECO:0000250|UniProtKB:P22195}-like
GSMUA_Achr8G12400_001	7.03303	54.8135	9.36748	17.1726	2.96231	0.413515	1.28789	40S ribosomal protein S17-like
GSMUA_Achr8G13400_001	4.0315	17.3347	13.6529	26.8673	2.10427	1.75982	2.73646	uncharacterized protein LOC103994450
GSMUA_Achr8G13800_001	35.8224	151.621	93.597	47.8978	2.08154	1.3856	0.419097	delta(24)-sterol reductase-like
GSMUA_Achr8G14230_001	5.32962	1.76143	1.23997	0.490902	-1.59729	-2.10373	-3.44053	high-affinity nitrate transporter 2.1-like
GSMUA_Achr8G15080_001	0.495682	2.74749	0.693997	1.19209	2.47063	0.485515	1.26601	H/ACA ribonucleoprotein complex subunit 4-like
GSMUA_Achr8G15310_001	68.0619	467.376	97.4846	127.106	2.77966	0.518327	0.901113	uncharacterized protein LOC103994642
GSMUA_Achr8G15440_001	1.72103	10.3445	3.77389	2.63382	2.58752	1.13278	0.613885	uncharacterized protein LOC103994651 isoform X1
GSMUA_Achr8G15600_001	2.37419	11.0294	5.15529	4.05476	2.21585	1.11862	0.772181	uncharacterized protein At4g06744-like
GSMUA_Achr8G15880_001	0.176741	3.53266	0.431513	0.582741	4.32105	1.28777	1.72122	dimethyladenosine transferase
GSMUA_Achr8G15900_001	5.81382	28.9028	11.1002	8.06103	2.31365	0.933027	0.471478	L-ascorbate oxidase homolog
GSMUA_Achr8G17080_001	1.61331	8.18704	1.63083	2.51239	2.34332	0.0155827	0.639037	zinc finger CCCH domain-containing protein 15
GSMUA_Achr8G17280_001	34.3637	6.35869	9.88289	36.6328	-2.43408	-1.79788	0.0922506	fructose-bisphosphate aldolase, chloroplastic-like
GSMUA_Achr8G17320_001	3.9713	0.818049	0.259976	1.12318	-2.27935	-3.93316	-1.82202	abscisic stress-ripening protein 1-like
GSMUA_Achr8G17690_001	0.694169	4.92562	1.35162	1.545	2.82695	0.961331	1.15425	uracil permease-like
GSMUA_Achr8G18420_001	48.5715	12.6238	55.4563	55.4155	-1.94396	0.191241	0.19018	NAC domain-containing protein 100-like
GSMUA_Achr8G18910_001	1324.14	647.054	253.771	610.309	-1.0331	-2.38346	-1.11744	aquaporin PIP2-4-like isoform X1
GSMUA_Achr8G19900_001	3.27441	21.6947	9.00743	3.7691	2.72804	1.45988	0.202985	probable polygalacturonase
GSMUA_Achr8G20380_001	5.61465	20.4454	11.0026	12.3878	1.86451	0.970576	1.14165	uncharacterized protein LOC103995103 isoform X2
GSMUA_Achr8G20390_001	1.66056	8.62067	1.89992	3.05976	2.37613	0.194269	0.881749	parafibromin
GSMUA_Achr8G21110_001	29.7143	2.57158	9.33446	6.31397	-3.53043	-1.67052	-2.23454	omega-3 fatty acid desaturase, chloroplastic-like
GSMUA_Achr8G21120_001	23.4807	2.73485	7.55481	6.65776	-3.10194	-1.63601	-1.81837	omega-3 fatty acid desaturase, chloroplastic-like
GSMUA_Achr8G21210_001	23.741	121.554	16.6632	61.6254	2.35614	-0.510715	1.37614	uncharacterized protein LOC103995419
GSMUA_Achr8G21270_001	12.267	2.88988	5.12631	7.417	-2.0857	-1.25879	-0.725875	uncharacterized protein LOC103995413
GSMUA_Achr8G21300_001	0.770915	5.61203	2.66324	2.57402	2.86388	1.78854	1.73938	WEB family protein At2g38370-like
GSMUA_Achr8G21350_001	55.0629	247.647	202.174	70.2481	2.16913	1.87644	0.351379	superoxide dismutase
GSMUA_Achr8G21520_001	7.11418	0.76335	1.61926	12.5081	-3.22028	-2.13536	0.814093	uncharacterized protein LOC103995386 isoform X1
GSMUA_Achr8G21550_001	75.2638	19.2584	64.0859	77.2288	-1.96647	-0.231949	0.0371828	ETHYLENE INSENSITIVE 3-like 1 protein
GSMUA_Achr8G21830_001	0.35751	3.2573	0.836196	0.538707	3.18762	1.22586	0.591517	neurogenic protein mastermind-like
GSMUA_Achr8G22010_001	7.08801	27.9055	14.2955	19.8035	1.9771	1.01211	1.4823	basic 7S globulin 2-like
GSMUA_Achr8G22060_001	19.6933	177.903	166.394	39.5259	3.17531	3.07883	1.00509	gibberellin-regulated protein 5-like isoform X2
GSMUA_Achr8G22090_001	20.3637	3.18676	4.57347	9.43041	-2.67584	-2.15464	-1.11061	uncharacterized protein LOC103995332 isoform X2
GSMUA_Achr8G22240_001	6.03048	28.0993	37.7945	4.75128	2.22019	2.64783	-0.343957	polygalacturonase At1g48100-like isoform X1
GSMUA_Achr8G22420_001	4.58811	21.9085	28.4134	5.57642	2.25552	2.6306	0.281439	uncharacterized protein LOC103995304
GSMUA_Achr8G22700_001	5.99903	1.23204	2.74757	3.40445	-2.28368	-1.12657	-0.817308	putative lipoxygenase 5
GSMUA_Achr8G23720_001	15.9143	1.77192	2.34327	3.20452	-3.16694	-2.76373	-2.31214	18.6 kDa class III heat shock protein
GSMUA_Achr8G23730_001	15.8877	70.7664	19.99	22.4931	2.15515	0.331368	0.501572	ethylene-responsive transcription factor 1-like isoform X2
GSMUA_Achr8G24020_001	0.964652	5.59647	2.44212	1.27171	2.53644	1.34005	0.398689	probable sugar phosphate/phosphate translocator At5g25400
GSMUA_Achr8G24160_001	11.4003	36.0211	21.2924	13.957	1.65977	0.901267	0.291917	ABC transporter B family member 19
GSMUA_Achr8G25170_001	17.8824	74.4926	49.9175	49.0009	2.05856	1.48101	1.45427	phosphopantothenoylcysteine decarboxylase subunit VHS3-like isoform X1
GSMUA_Achr8G25300_001	15.1081	60.6329	28.2372	23.1805	2.00478	0.902275	0.617589	H/ACA ribonucleoprotein complex subunit 2-like protein
GSMUA_Achr8G25310_001	17.1165	76.2446	26.4247	39.9611	2.15525	0.626499	1.22321	probable serine/threonine-protein kinase DDB_G0291350
GSMUA_Achr8G25430_001	27.1204	6.04571	15.6223	10.9646	-2.16539	-0.795772	-1.30653	phototropin-2
GSMUA_Achr8G25980_001	36.0686	4.29691	7.54976	34.24	-3.06937	-2.25624	-0.0750607	zinc finger CCCH domain-containing protein 2-like
GSMUA_Achr8G26110_001	61.9811	9.41347	39.4354	46.5997	-2.71903	-0.652337	-0.411508	uncharacterized protein LOC103996213
GSMUA_Achr8G26410_001	1.49073	29.9551	14.2447	2.29984	4.32871	3.25633	0.625515	N/A
GSMUA_Achr8G26540_001	0.990496	7.68635	8.95001	2.18005	2.95608	3.17567	1.13814	pathogenesis-related protein 5-like
GSMUA_Achr8G26960_001	1.23389	11.2057	7.54669	3.81731	3.18295	2.61263	1.62934	BURP domain-containing protein 12-like
GSMUA_Achr8G27850_001	14.5312	50.2	33.2285	22.4659	1.78853	1.19327	0.628583	delta(8)-fatty-acid desaturase 2-like
GSMUA_Achr8G27870_001	1.74237	13.1104	3.43741	2.89472	2.91159	0.980271	0.732373	uncharacterized protein LOC103996074
GSMUA_Achr8G28130_001	0.349425	3.23233	1.49806	1.31628	3.20952	2.10004	1.91341	cytochrome P450 85A-like
GSMUA_Achr8G28880_001	0.150975	1.65236	0.292772	0.454667	3.45215	0.955468	1.5905	putative receptor protein kinase CRINKLY4
GSMUA_Achr8G29470_001	63.2569	478.996	376.077	60.222	2.92072	2.57173	-0.0709322	alcohol dehydrogenase 1-like
GSMUA_Achr8G29790_001	2.00022	19.3258	5.27374	4.83149	3.2723	1.39867	1.27231	uncharacterized protein LOC103995916
GSMUA_Achr8G29860_001	59.307	9.78119	21.1898	20.5028	-2.60012	-1.48483	-1.53238	ABC transporter B family member 4
GSMUA_Achr8G30330_001	66.3398	17.0612	20.1522	49.0772	-1.95916	-1.71894	-0.434822	RNA polymerase II subunit A C-terminal domain phosphatase SSU72-like
GSMUA_Achr8G30340_001	1436.31	288.718	590.32	1142.34	-2.31463	-1.2828	-0.330375	abscisic stress ripening
GSMUA_Achr8G30710_001	3.05714	13.8569	5.15997	6.98326	2.18035	0.75518	1.19172	disease resistance protein RPM1-like
GSMUA_Achr8G30810_001	5.63418	21.3871	12.3086	15.3252	1.92446	1.12739	1.44363	probable receptor protein kinase TMK1
GSMUA_Achr8G30910_001	19.3336	7.28589	4.38842	1.90085	-1.40793	-2.13934	-3.34639	nudix hydrolase 17, mitochondrial-like
GSMUA_Achr8G31390_001	8.6889	50.6939	14.7788	12.3118	2.54457	0.766284	0.502796	pescadillo homolog {ECO:0000255|HAMAP-Rule:MF_03028}-like
GSMUA_Achr8G31900_001	18.5231	60.3924	29.5443	22.132	1.70504	0.673554	0.256808	phosphoenolpyruvate/phosphate translocator 1, chloroplastic-like
GSMUA_Achr8G32320_001	24.9415	86.6197	48.1297	81.6019	1.79615	0.948379	1.71005	KH domain-containing protein At1g09660/At1g09670
GSMUA_Achr8G32640_001	32.5721	158.143	110.502	26.8714	2.27952	1.76236	-0.277565	acyl-
GSMUA_Achr8G33010_001	1.4168	7.98148	1.69001	3.70721	2.49402	0.254396	1.3877	CMP-N-acetylneuraminate-beta-1,4-galactoside alpha-2,3-sialyltransferase-like
GSMUA_Achr8G33540_001	12.304	50.7651	60.3092	14.9308	2.04471	2.29325	0.279164	haloacid dehalogenase-like hydrolase domain-containing protein 3
GSMUA_Achr8G33700_001	6.22728	27.0474	11.1266	6.89163	2.11882	0.837339	0.146243	mevalonate kinase-like isoform X1
GSMUA_Achr8G33840_001	1175.57	591.858	346.209	1737.41	-0.990037	-1.76365	0.563578	phytohormone-binding protein-like
GSMUA_Achr8G34120_001	4.8094	21.6136	9.42751	6.8546	2.16801	0.97102	0.511216	transcription factor bHLH93-like
GSMUA_Achr8G34150_001	19.7636	4.01815	4.40792	22.1927	-2.29824	-2.16468	0.167239	thiosulfate sulfurtransferase 16, chloroplastic-like
GSMUA_Achr9G00270_001	68.5322	0	15.1271	4.06139	#NUM!	-2.17965	-4.07674	glyoxalase domain-containing protein 5-like
GSMUA_Achr9G00690_001	3.7834	0.353049	1.69707	1.62236	-3.42174	-1.15664	-1.22159	U-box domain-containing protein 4-like
GSMUA_Achr9G00860_001	2.11479	19.3858	4.72133	5.64741	3.19641	1.15868	1.41707	ras-related protein RABA3-like
GSMUA_Achr9G01120_001	14.229	0.657537	2.46177	2.02862	-4.43562	-2.53107	-2.81026	protein TIFY 9-like isoform X2
GSMUA_Achr9G01260_001	0.720917	7.59805	2.2383	0.566251	3.39772	1.6345	-0.348391	neurofilament heavy polypeptide
GSMUA_Achr9G01400_001	23.1059	3.61323	4.27578	16.0876	-2.6769	-2.434	-0.522312	probable WRKY transcription factor 43
GSMUA_Achr9G01470_001	18.6826	3.52111	6.82643	9.35746	-2.40759	-1.45249	-0.997506	chlorophyll a-b binding protein 7, chloroplastic-like isoform X2
GSMUA_Achr9G01740_001	2.08621	8.82689	3.82549	2.57699	2.08102	0.87476	0.304803	probably inactive leucine-rich repeat receptor-like protein kinase At3g28040
GSMUA_Achr9G02430_001	19.0826	66.0507	16.2185	21.2948	1.79132	-0.234617	0.158243	cysteine synthase-like
GSMUA_Achr9G02810_001	21.2136	3.72433	8.00667	8.22569	-2.50994	-1.40572	-1.36678	chlorophyll a-b binding protein CP29.2, chloroplastic-like
GSMUA_Achr9G02840_001	25.8293	2.15647	5.07848	3.05528	-3.58226	-2.34654	-3.07963	F-box protein SKIP27
GSMUA_Achr9G03900_001	8.61267	53.6471	13.0586	13.4536	2.63897	0.600468	0.64346	oxysterol-binding protein-related protein 3A-like
GSMUA_Achr9G04020_001	10.6797	56.582	20.4524	20.1099	2.40547	0.937399	0.913035	probable ADP-ribosylation factor GTPase-activating protein AGD6
GSMUA_Achr9G05860_001	0.439489	6.02807	2.3057	1.93399	3.7778	2.39131	2.13768	ethylene-responsive transcription factor TINY-like
GSMUA_Achr9G05920_001	21.4033	100.4	52.6597	49.366	2.22985	1.29887	1.20568	plasminogen activator inhibitor 1 RNA-binding protein-like
GSMUA_Achr9G05930_001	29.3661	7.96787	5.92915	19.2818	-1.88189	-2.30825	-0.606912	uncharacterized protein LOC103997055
GSMUA_Achr9G06290_001	12.937	79.2973	43.232	28.2553	2.61577	1.7406	1.12702	auxin-responsive protein IAA21-like
GSMUA_Achr9G07120_001	36.4075	198.798	76.8277	77.9863	2.449	1.07739	1.09899	ATP synthase subunit gamma, mitochondrial isoform X2
GSMUA_Achr9G07350_001	83.3169	378.007	172.601	149.042	2.18173	1.05076	0.839038	40S ribosomal protein S8
GSMUA_Achr9G08240_001	10.741	35.9913	15.967	18.1682	1.74452	0.571965	0.758287	far upstream element-binding protein 2-like isoform X1
GSMUA_Achr9G08330_001	16.0845	4.03286	8.07523	8.09706	-1.9958	-0.994096	-0.990201	protein NRT1/ PTR FAMILY 4.3-like
GSMUA_Achr9G08550_001	3.81558	26.4286	6.18916	3.61334	2.79213	0.697841	-0.0785694	dihydrolipoyllysine-residue acetyltransferase component of pyruvate dehydrogenase complex, mitochondrial-like
GSMUA_Achr9G09870_001	1.73022	8.41066	1.98647	2.55505	2.28126	0.199252	0.562396	receptor-like protein kinase HAIKU2
GSMUA_Achr9G10580_001	0.255963	3.5881	1.41598	1.04483	3.80921	2.46779	2.02926	parafibromin-like
GSMUA_Achr9G10720_001	397.804	182.022	59.7861	314.971	-1.12794	-2.73418	-0.336839	horcolin {ECO:0000312|EMBL:AAV39531.1}-like
GSMUA_Achr9G10830_001	31.8269	106.528	37.9638	26.3572	1.74291	0.254378	-0.27205	mannose/glucose-specific lectin-like
GSMUA_Achr9G11030_001	16.5273	94.5332	32.1164	35.925	2.51597	0.958459	1.12014	vesicle-associated membrane protein 721-like
GSMUA_Achr9G11220_001	57.1206	306.709	66.9205	118.996	2.42479	0.228437	1.05883	dirigent protein 21-like
GSMUA_Achr9G11230_001	91.4609	712.9	93.2526	182.342	2.96247	0.0279888	0.99542	dirigent protein 11-like
GSMUA_Achr9G12070_001	14.3968	2.84308	3.73053	7.01291	-2.34022	-1.9483	-1.03766	Chitin-inducible gibberellin-responsive protein, putative
GSMUA_Achr9G12130_001	18.6149	2.73844	10.391	10.358	-2.76503	-0.841123	-0.845712	disease resistance RPP13-like protein 4
GSMUA_Achr9G12200_001	16.8384	99.5835	112.309	20.3991	2.56415	2.73765	0.27675	hypothetical protein TRIUR3_01140
GSMUA_Achr9G12270_001	72.6794	7.69296	21.9756	14.3761	-3.23994	-1.72564	-2.33787	uncharacterized protein LOC103997701
GSMUA_Achr9G12340_001	3.86043	18.4718	6.29176	6.99488	2.25849	0.704702	0.857538	splicing factor U2af small subunit B-like isoform X2
GSMUA_Achr9G12360_001	6.87881	25.3782	12.7051	12.6242	1.88336	0.885177	0.875961	putative DNA-binding protein ESCAROLA
GSMUA_Achr9G12380_001	1.56806	18.8582	8.44461	5.69634	3.58814	2.42905	1.86105	omega-6 fatty acid desaturase, endoplasmic reticulum isozyme 2-like
GSMUA_Achr9G12400_001	9.20274	1.13881	3.33862	1.7538	-3.01454	-1.46281	-2.39158	3-oxoacyl-[acyl-carrier-protein] reductase
GSMUA_Achr9G12430_001	23.0191	78.0258	59.3458	24.5605	1.76112	1.36631	0.0935085	polygalacturonase inhibitor-like
GSMUA_Achr9G13520_001	10.6659	2.62552	9.66107	18.5717	-2.02233	-0.142751	0.8001	protein ECERIFERUM 3-like
GSMUA_Achr9G13770_001	24.7355	5.86144	9.24351	17.5932	-2.07726	-1.42007	-0.491565	uncharacterized protein LOC103997877
GSMUA_Achr9G13820_001	79.5426	16.7137	52.3145	70.6247	-2.2507	-0.604517	-0.171555	probable xyloglucan endotransglucosylase/hydrolase protein 23
GSMUA_Achr9G14190_001	4.96437	20.1025	11.5612	8.3715	2.01769	1.21961	0.753876	leucine-rich repeat extensin-like protein 4
GSMUA_Achr9G14280_001	83.7124	355.459	225.114	228.16	2.08617	1.42714	1.44653	ethylene-responsive transcription factor 1-like isoform X1
GSMUA_Achr9G14470_001	5.60207	0.679683	6.73398	1.75795	-3.04303	0.265499	-1.67207	IAA-amino acid hydrolase ILR1-like 1
GSMUA_Achr9G14590_001	15.42	52.6407	14.2703	18.8161	1.77138	-0.111787	0.287165	enolase 1, chloroplastic-like
GSMUA_Achr9G14630_001	150.662	39.2044	157.028	206.059	-1.94223	0.0597062	0.451742	LOW QUALITY PROTEIN: peroxidase 11-like
GSMUA_Achr9G15100_001	6.94599	32.1015	9.54167	10.9524	2.20839	0.458061	0.656995	glucose-6-phosphate isomerase 1, chloroplastic-like
GSMUA_Achr9G15480_001	24.9873	93.3847	33.6191	41.4583	1.90199	0.428086	0.730466	nitrate reductase
GSMUA_Achr9G16110_001	8.77861	24.9103	53.5359	17.8901	1.50468	2.60844	1.0271	germin-like protein 8-14
GSMUA_Achr9G16150_001	3.73767	17.0352	9.03519	6.69812	2.18831	1.27342	0.841617	glucan endo-1,3-beta-glucosidase 11-like
GSMUA_Achr9G16770_001	130.591	424.913	180.913	272.828	1.70211	0.470241	1.06294	chitinase 10-like
GSMUA_Achr9G16860_001	83.7863	40.7581	21.2433	60.2394	-1.03963	-1.97971	-0.476007	protein LURP-one-related 8-like isoform X2
GSMUA_Achr9G17490_001	1.77256	35.7495	4.82592	5.96346	4.33402	1.44497	1.75032	glutamine synthetase leaf isozyme, chloroplastic-like
GSMUA_Achr9G17880_001	43.1389	157.893	74.2445	100.248	1.87189	0.783295	1.21651	protein EARLY RESPONSIVE TO DEHYDRATION 15-like
GSMUA_Achr9G18040_001	1.0314	28.4247	5.56794	7.04912	4.78447	2.43254	2.77284	gamma-interferon-inducible lysosomal thiol reductase-like
GSMUA_Achr9G18920_001	95.3672	104.321	69.8407	27.1043	0.129465	-0.449425	-1.81497	probable xyloglucan endotransglucosylase/hydrolase protein 32
GSMUA_Achr9G19720_001	2.40515	12.2169	3.94685	4.46901	2.34468	0.714575	0.893828	probable LRR receptor-like serine/threonine-protein kinase At4g26540
GSMUA_Achr9G19860_001	66.633	13.836	57.2707	82.9447	-2.26781	-0.21844	0.315913	zinc finger A20 and AN1 domain-containing stress-associated protein 1-like
GSMUA_Achr9G19960_001	2.75797	25.7963	8.44878	5.58494	3.22549	1.61514	1.01794	uncharacterized protein LOC103998466
GSMUA_Achr9G20410_001	2.98257	27.122	6.35998	4.4166	3.18484	1.09247	0.56638	superoxide dismutase
GSMUA_Achr9G20670_001	5.65914	20.2767	14.4907	13.9289	1.84117	1.35647	1.29943	pentatricopeptide repeat-containing protein At1g55890, mitochondrial-like
GSMUA_Achr9G21690_001	44.6613	7.8902	21.1409	35.6074	-2.50089	-1.07899	-0.326848	uncharacterized protein LOC103998624
GSMUA_Achr9G22690_001	13.6355	1.33955	2.02081	3.99567	-3.34755	-2.75436	-1.77086	zinc finger protein HD1-like
GSMUA_Achr9G22750_001	4.65792	22.1886	8.5852	12.1085	2.25206	0.882166	1.37826	eukaryotic translation initiation factor isoform 4G-1-like
GSMUA_Achr9G22770_001	1.06673	19.4529	3.96773	1.20626	4.18872	1.89512	0.177346	protein ASPARTIC PROTEASE IN GUARD CELL 2-like
GSMUA_Achr9G23220_001	24.933	116.119	32.1945	30.6704	2.21948	0.368758	0.298791	uncharacterized protein LOC103998747
GSMUA_Achr9G23750_001	15.062	112.531	102.692	15.1634	2.90134	2.76934	0.00967993	pyruvate kinase, cytosolic isozyme
GSMUA_Achr9G23850_001	21.125	0.890096	2.54437	1.9548	-4.56885	-3.05357	-3.43386	lignin-forming anionic peroxidase-like
GSMUA_Achr9G24020_001	61.1523	2.30962	29.0772	13.4315	-4.72668	-1.07252	-2.18679	geraniol 8-hydroxylase-like
GSMUA_Achr9G24040_001	84.2247	8.04212	34.881	11.8495	-3.3886	-1.2718	-2.82942	geraniol 8-hydroxylase-like
GSMUA_Achr9G24120_001	35.7073	5.7782	22.9406	29.3128	-2.62753	-0.638316	-0.284688	plastocyanin-like
GSMUA_Achr9G24270_001	8.72036	99.8785	18.1433	13.861	3.51771	1.05698	0.668572	lipid transfer-like protein VAS isoform X2
GSMUA_Achr9G24980_001	5.29007	25.1024	9.34312	8.85101	2.24647	0.820618	0.742555	polyadenylate-binding protein RBP45-like
GSMUA_Achr9G25940_001	23.335	78.654	37.6912	46.3412	1.75302	0.691732	0.9898	dnaJ protein homolog isoform X1
GSMUA_Achr9G26040_001	20.2531	83.0113	30.7141	47.4871	2.03516	0.600758	1.22939	probable glutathione S-transferase parA
GSMUA_Achr9G26250_001	3.23741	12.4574	6.05374	6.12507	1.94409	0.902987	0.919886	uncharacterized protein LOC103999091 isoform X2
GSMUA_Achr9G26580_001	56.1543	10.2393	22.949	40.9751	-2.45528	-1.29097	-0.454649	zinc finger protein AZF3-like
GSMUA_Achr9G26680_001	1.34708	17.8922	1.6919	3.01061	3.73142	0.328809	1.16022	hypothetical protein MA4_64C22.10
GSMUA_Achr9G26700_001	5.2591	87.8609	108.668	4.21104	4.06233	4.36897	-0.320639	uncharacterized protein LOC103999135
GSMUA_Achr9G27230_001	8.22528	0.452701	5.26198	4.13406	-4.18343	-0.644459	-0.992505	nudix hydrolase 21, chloroplastic-like
GSMUA_Achr9G27300_001	16.8051	2.72287	3.76996	2.79422	-2.6257	-2.15628	-2.58838	cell number regulator 10-like
GSMUA_Achr9G27320_001	11.2529	45.7298	16.5365	12.7765	2.02284	0.555357	0.183196	activator of 90 kDa heat shock protein ATPase homolog
GSMUA_Achr9G28410_001	18.5293	100.21	29.5522	39.2949	2.43515	0.673457	1.08453	uncharacterized protein LOC103999282
GSMUA_Achr9G28530_001	186.941	92.5957	54.4812	93.5391	-1.01357	-1.77875	-0.998942	uncharacterized protein LOC103999289
GSMUA_Achr9G28780_001	15.0306	55.3208	25.7668	20.8704	1.87992	0.777611	0.473556	mitochondrial dicarboxylate/tricarboxylate transporter DTC-like
GSMUA_Achr9G28820_001	15.8744	3.42432	8.09944	5.75061	-2.21281	-0.970808	-1.46492	U-box domain-containing protein 17-like
GSMUA_Achr9G29920_001	7.58029	36.5182	31.3611	13.4049	2.26829	2.04865	0.822436	cyclic nucleotide-gated ion channel 4-like
GSMUA_Achr9G30070_001	1.5921	40.5403	23.3603	4.4985	4.67035	3.87506	1.49851	uncharacterized protein LOC103999581
GSMUA_Achr9G30080_001	4.31733	31.6164	35.1219	7.85494	2.87246	3.02416	0.863461	uncharacterized protein LOC103999544
GSMUA_Achr9G30090_001	21.3654	626.119	187.75	83.0261	4.87309	3.13546	1.95829	uncharacterized protein LOC103999544
GSMUA_Achr9G30120_001	13.8922	134.884	109.814	17.7641	3.27937	2.98272	0.35469	uncharacterized protein LOC103999581
GSMUA_Achr9G30160_001	125.785	25.6779	31.1382	59.4874	-2.29236	-2.0142	-1.0803	hypothetical protein B456_007G368200
GSMUA_Achr9G30450_001	583.085	112.263	216.024	527.086	-2.37682	-1.43251	-0.145668	photosystem II 10 kDa polypeptide, chloroplastic
GSMUA_AchrUn_randomG00090_001	2.61047	18.6117	8.03628	10.2458	2.83383	1.62222	1.97265	eukaryotic translation initiation factor 2 subunit gamma-like isoform X3
GSMUA_AchrUn_randomG00430_001	26.9369	6.60035	10.3424	15.0862	-2.02897	-1.38101	-0.836354	protein CHUP1, chloroplastic-like isoform X2
GSMUA_AchrUn_randomG01050_001	5.75991	28.5629	9.41016	14.5317	2.31002	0.708173	1.33509	probable protein S-acyltransferase 7
GSMUA_AchrUn_randomG01510_001	4.44439	24.4476	5.51925	6.66242	2.45964	0.312487	0.584061	carboxy-terminal domain RNA polymerase II polypeptide A small phosphatase 1-like
GSMUA_AchrUn_randomG02930_001	31.6751	5.95891	14.0807	13.9906	-2.41023	-1.16963	-1.17889	protein LSD1-like isoform X1
GSMUA_AchrUn_randomG03000_001	10.2509	2.4719	6.03079	3.93965	-2.05206	-0.765332	-1.37961	protein LHY-like isoform X7
GSMUA_AchrUn_randomG03160_001	5.7236	0	6.32446	7.38806	#NUM!	0.144019	0.368273	RNA polymerase beta (chloroplast)
GSMUA_AchrUn_randomG03510_001	25.4855	112.424	59.1161	48.0268	2.1412	1.21387	0.914163	40S ribosomal protein S24-1-like
GSMUA_AchrUn_randomG03850_001	4.55811	23.9879	8.81378	8.58431	2.3958	0.951325	0.913266	uncharacterized protein LOC103973058
GSMUA_AchrUn_randomG04410_001	8.30756	1.04657	11.0806	18.6818	-2.98876	0.415539	1.16914	shikimate O-hydroxycinnamoyltransferase-like
GSMUA_AchrUn_randomG05330_001	13.9696	3.50268	5.50608	7.71441	-1.99576	-1.34319	-0.856663	transmembrane protein 53-A
GSMUA_AchrUn_randomG06070_001	65.8444	15.467	49.0295	56.5454	-2.08987	-0.425411	-0.219651	stellacyanin
GSMUA_AchrUn_randomG06200_001	2.29941	15.2594	2.15277	5.06312	2.73036	-0.0950695	1.13876	uncharacterized protein LOC103973268
GSMUA_AchrUn_randomG06270_001	13.174	53.1736	13.6044	21.707	2.01302	0.0463799	0.720467	E3 ubiquitin-protein ligase RMA1H1-like isoform X2
GSMUA_AchrUn_randomG06450_001	24.0088	3.80286	5.48239	1.90655	-2.65841	-2.13069	-3.65453	gibberellin 2-beta-dioxygenase 8-like
GSMUA_AchrUn_randomG06830_001	51.5081	117.437	76.78	164.341	1.18902	0.575931	1.67382	phospholipase A2-alpha
GSMUA_AchrUn_randomG07850_001	4.21519	23.7559	11.2068	7.51962	2.49462	1.4107	0.835062	cellulose synthase-like protein D2
GSMUA_AchrUn_randomG08290_001	0.938529	4.17631	9.0789	0.884086	2.15376	3.27404	-0.0862146	auxin efflux carrier component 1
GSMUA_AchrUn_randomG09030_001	0.626524	5.67779	2.24797	1.77112	3.17989	1.84318	1.49922	homeobox-leucine zipper protein HAT4-like isoform X2
GSMUA_AchrUn_randomG09150_001	514.128	124.395	170.273	320.872	-2.0472	-1.59428	-0.68013	4-coumarate--CoA ligase-like 10
GSMUA_AchrUn_randomG09600_001	15.8674	2.18003	6.85102	15.7952	-2.86365	-1.21168	-0.00657955	nudix hydrolase 17, mitochondrial-like isoform X2
GSMUA_AchrUn_randomG09990_001	0.891545	14.1502	4.49068	3.42865	3.98837	2.33255	1.94326	probable N-acetyltransferase HLS1
GSMUA_AchrUn_randomG10420_001	26.9079	114.512	78.0136	64.0829	2.0894	1.5357	1.25191	uncharacterized protein LOC103973652
GSMUA_AchrUn_randomG10500_001	0.262299	2.59146	0.512262	1.1531	3.30448	0.96567	2.13623	glucan endo-1,3-beta-glucosidase 11-like
GSMUA_AchrUn_randomG11220_001	32.99	125.446	105.04	24.2895	1.92697	1.67084	-0.441696	pyruvate decarboxylase 1-like
GSMUA_AchrUn_randomG11400_001	5.18747	36.2881	17.6689	19.0446	2.80639	1.76811	1.87628	serine/arginine-rich splicing factor RSZ21A-like
GSMUA_AchrUn_randomG11830_001	40.8668	181.245	297.088	45.5672	2.14894	2.86189	0.157066	cytochrome b5-like
GSMUA_AchrUn_randomG12090_001	24.7899	406.289	367.496	39.2389	4.03468	3.8899	0.662532	uncharacterized protein LOC103973786
GSMUA_AchrUn_randomG12260_001	5.61415	24.1904	18.2817	5.29229	2.1073	1.70326	-0.0851755	geranylgeranyl pyrophosphate synthase 7, chloroplastic-like
GSMUA_AchrUn_randomG12290_001	1.74784	0.139253	0.982197	1.01289	-3.64979	-0.831489	-0.787096	1-aminocyclopropane-1-carboxylate synthase-like
GSMUA_AchrUn_randomG12950_001	6.29229	32.6437	11.3489	12.663	2.37515	0.850895	1.00896	short-chain dehydrogenase/reductase family 42E member 1
GSMUA_AchrUn_randomG13100_001	9.05816	0.72447	9.95549	4.55587	-3.64422	0.136274	-0.991491	chaperone protein dnaJ 8, chloroplastic-like
GSMUA_AchrUn_randomG13200_001	1.71083	13.4912	2.57007	1.18241	2.97925	0.587111	-0.532966	CBL-interacting protein kinase 6-like
GSMUA_AchrUn_randomG13860_001	11.668	2.34222	6.37315	6.9243	-2.31661	-0.872479	-0.752817	chlorophyll a-b binding protein 13, chloroplastic
GSMUA_AchrUn_randomG14080_001	0.765566	6.92435	1.25565	1.08627	3.17708	0.713836	0.504784	cysteine proteinase inhibitor 1 {ECO:0000303|PubMed:14697268}-like
GSMUA_AchrUn_randomG15020_001	225.588	129.67	508.695	812.261	-0.798846	1.17311	1.84825	hypothetical protein B456_008G094200, partial
GSMUA_AchrUn_randomG15520_001	23.5346	14.0254	4.49315	17.5031	-0.746741	-2.38898	-0.427173	homeobox-leucine zipper protein HOX19-like
GSMUA_AchrUn_randomG15560_001	9.56236	1.62492	4.6282	8.58775	-2.557	-1.04692	-0.155087	transcription factor MYB39-like
GSMUA_AchrUn_randomG15890_001	1.4296	43.2897	4.5049	1.80028	4.92034	1.65588	0.33261	protein ASPARTIC PROTEASE IN GUARD CELL 2
GSMUA_AchrUn_randomG15900_001	13.1192	114.356	49.8321	17.2107	3.12378	1.9254	0.391626	protein ASPARTIC PROTEASE IN GUARD CELL 2
GSMUA_AchrUn_randomG16100_001	51.4568	8.84226	35.3672	31.351	-2.54087	-0.54095	-0.71485	ethylene-responsive transcription factor 11-like
GSMUA_AchrUn_randomG16230_001	408.398	177.099	84.2437	379.426	-1.20542	-2.27734	-0.106157	aquaporin PIP2-5
GSMUA_AchrUn_randomG16720_001	3.54999	38.8554	6.83023	10.6841	3.45223	0.944119	1.58958	uncharacterized protein LOC103974252
GSMUA_AchrUn_randomG16850_001	11.2388	39.3172	11.5497	14.585	1.80667	0.0393674	0.375997	zeaxanthin epoxidase, chloroplastic-like
GSMUA_AchrUn_randomG16890_001	5.58793	32.4836	11.1854	4.61143	2.53933	1.00123	-0.2771	transcription factor bHLH93-like
GSMUA_AchrUn_randomG17360_001	6.353	1.88579	0.470751	5.68098	-1.75227	-3.7544	-0.161298	NAC transcription factor 29-like
GSMUA_AchrUn_randomG17600_001	0.648005	6.31968	2.16271	2.19915	3.28577	1.73876	1.76287	uncharacterized protein LOC103974327
GSMUA_AchrUn_randomG18090_001	0.201292	1.69962	0.820748	0.341046	3.07785	2.02765	0.760677	protein ECERIFERUM 3-like isoform X4
GSMUA_AchrUn_randomG18280_001	6.7858	3.4945	5.88459	1.10366	-0.957433	-0.205577	-2.62022	CBL-interacting protein kinase 1-like
GSMUA_AchrUn_randomG18470_001	9.69673	53.2357	14.4973	10.8489	2.45682	0.580214	0.161979	uncharacterized protein At2g39795, mitochondrial-like
GSMUA_AchrUn_randomG19380_001	5.86673	10.6555	6.00401	24.602	0.86097	0.0333698	2.06815	ethylene-responsive transcription factor 1-like
GSMUA_AchrUn_randomG19420_001	4.15739	0.40897	0.677575	1.02592	-3.34561	-2.61723	-2.01876	RING-H2 finger protein ATL70-like
GSMUA_AchrUn_randomG19690_001	42.1038	131.529	63.954	58.9727	1.64336	0.603084	0.486097	linoleate 9S-lipoxygenase A-like
GSMUA_AchrUn_randomG19710_001	37.6602	147.829	59.4918	90.2376	1.97282	0.65965	1.26069	probable linoleate 9S-lipoxygenase 5
GSMUA_AchrUn_randomG20430_001	13.8635	2.98626	8.74077	9.00636	-2.21488	-0.665459	-0.622275	1-aminocyclopropane-1-carboxylate oxidase-like
GSMUA_AchrUn_randomG20660_001	18.9414	64.3615	30.244	25.129	1.76465	0.675106	0.40781	T-complex protein 1 subunit epsilon-like
GSMUA_AchrUn_randomG20910_001	7.75143	40.9247	11.1406	12.3378	2.40044	0.523293	0.670551	uncharacterized protein LOC103974641
GSMUA_AchrUn_randomG21050_001	35.1753	146.959	61.4406	62.7458	2.06278	0.80463	0.834956	protein WALLS ARE THIN 1-like
GSMUA_AchrUn_randomG21110_001	40.2549	157.629	63.216	58.8581	1.9693	0.651125	0.548077	N/A
GSMUA_AchrUn_randomG21700_001	25.5187	471.158	72.816	49.1341	4.20658	1.5127	0.94517	N/A
GSMUA_AchrUn_randomG22970_001	22.2097	4.94937	5.07193	4.18573	-2.16587	-2.13058	-2.40764	uncharacterized protein LOC103974869
GSMUA_AchrUn_randomG23650_001	87.5647	616.941	315.363	159.695	2.81671	1.84859	0.866898	36.4 kDa proline-rich protein-like
GSMUA_AchrUn_randomG23790_001	3.10205	26.3109	0.295091	0.142518	3.08437	-3.39399	-4.44401	1-aminocyclopropane-1-carboxylate oxidase 5-like
GSMUA_AchrUn_randomG24080_001	0.680243	4.95437	1.84242	1.42373	2.86458	1.43748	1.06555	lysM domain-containing GPI-anchored protein 1-like
GSMUA_AchrUn_randomG24600_001	2.82724	0.337592	0.126073	2.96668	-3.06604	-4.48706	0.069455	uncharacterized protein LOC103975073 isoform X1
GSMUA_AchrUn_randomG24900_001	77.6859	1285.88	109.286	173.695	4.04896	0.492384	1.16083	Mitochondrial protein, putative
GSMUA_AchrUn_randomG24920_001	2.32521	0.360584	2.73909	4.92347	-2.68895	0.236336	1.08231	terpene synthase 10-like
GSMUA_AchrUn_randomG25500_001	10.7148	127.152	30.7282	23.0272	3.56888	1.51996	1.10373	fasciclin-like arabinogalactan protein 2
GSMUA_AchrUn_randomG25790_001	205.631	0.241944	89.6763	117.744	-9.73117	-1.19726	-0.804404	hypothetical protein
GSMUA_AchrUn_randomG25800_001	213.794	0	102.567	146.176	#NUM!	-1.05965	-0.548515	N/A
GSMUA_AchrUn_randomG25870_001	4793.35	0.636452	1505.62	2046.66	-12.8787	-1.67068	-1.22776	N/A
GSMUA_AchrUn_randomG26050_001	20.1654	3.58626	10.5637	10.1758	-2.49133	-0.932767	-0.98674	1-aminocyclopropane-1-carboxylate oxidase-like, partial
GSMUA_AchrUn_randomG26530_001	10.2731	0.800982	11.5593	3.92696	-3.68096	0.170182	-1.38739	tryptophan synthase alpha chain-like, partial
GSMUA_AchrUn_randomG26960_001	11.1309	0.547467	19.3409	4.30747	-4.34565	0.797085	-1.36966	1-aminocyclopropane-1-carboxylate oxidase-like
GSMUA_AchrUn_randomG27000_001	5.78713	26.1839	7.00652	6.23294	2.17776	0.27585	0.107065	transketolase, chloroplastic-like, partial
GSMUA_AchrUn_randomG27040_001	104.607	455.928	435.484	153.594	2.12383	2.05764	0.554142	cinnamate 4-hydroxylase, partial
GSMUA_AchrUn_randomG27100_001	22.6573	1.8023	3.29467	1.15993	-3.65206	-2.78177	-4.28787	ethylene-responsive transcription factor ERF071-like
GSMUA_AchrUn_randomG28530_001	16.1086	1.95595	3.92447	1.07533	-3.04189	-2.03726	-3.90498	protein PHLOEM PROTEIN 2-LIKE A2-like
GSMUA_AchrUn_randomG28670_001	44.9996	180.766	213.577	80.1403	2.00614	2.24677	0.832616	probable polygalacturonase, partial
Novel_000107	96.9204	26.7397	71.1368	102.42	-1.85782	-0.446204	0.0796252	Auxin-induced in root cultures protein 12
Novel_000121	153.937	62.3622	31.2722	138.222	-1.3036	-2.29939	-0.155353	N/A
Novel_000127	2.64697	13.0486	2.56985	2.91317	2.30148	-0.0426577	0.138248	Pentatricopeptide repeat-containing protein
Novel_000152	11.8153	6.29237	4.76752	2.29265	-0.908981	-1.30935	-2.36557	N/A
Novel_000186	0	14.0229	7.32468	6.39354	#DIV/0!	#DIV/0!	#DIV/0!	N/A
Novel_000214	25.4586	1.79257	4.84851	4.67605	-3.82805	-2.39254	-2.44479	N/A
Novel_000237	14.183	65.4403	11.3752	17.218	2.20602	-0.318271	0.279755	N/A
Novel_000265	124.033	37.0996	52.9559	130.893	-1.74125	-1.22786	0.0776639	N/A
Novel_000323	46.38	13.5904	47.125	50.4774	-1.77091	0.0229898	0.122135	N/A
Novel_000331	3.79429	0.438429	2.08095	1.5359	-3.11341	-0.866588	-1.30475	N/A
Novel_000351	11.2054	1.97091	1.69518	3.52196	-2.50726	-2.72468	-1.66974	N/A
Novel_000409	1.94532	24.8333	22.3946	2.88916	3.6742	3.52507	0.570643	Ethylene-responsive transcription factor ERF071
Novel_000438	1.05279	13.2484	21.9687	3.65344	3.65353	4.38316	1.79504	N/A
Novel_000445	61.9276	12.3371	28.7315	39.7561	-2.32758	-1.10795	-0.639406	N/A
Novel_000475	2.76354	10.7982	3.51717	2.93465	1.9662	0.347898	0.086671	RING-H2 finger protein ATL56
Novel_000479	0.428143	2.99811	0.932759	1.2906	2.80789	1.12341	1.59188	F-box/LRR-repeat protein 15
Novel_000527	1.4587	7.30635	2.18871	2.46087	2.32447	0.585398	0.754485	N/A
Novel_000537	15.8161	0.566353	5.94602	0.907683	-4.80355	-1.4114	-4.12306	N/A
Novel_000544	78.4542	18.6383	43.178	42.6403	-2.07358	-0.861554	-0.879633	N/A
Novel_000545	0.720403	3.58124	5.49267	5.62773	2.31358	2.93063	2.96568	N/A
Novel_000546	3.45627	0.309221	2.89512	2.72354	-3.48251	-0.255593	-0.343733	N/A
Novel_000556	0.604906	3.83597	2.69025	1.95186	2.66481	2.15296	1.69007	N/A
Novel_000583	14.578	3.49393	0.480775	18.7675	-2.06087	-4.92229	0.364444	Serine/threonine-protein kinase TNNI3K
Novel_000613	40.1126	7.23347	11.4454	34.7176	-2.4713	-1.80929	-0.208388	N/A
Novel_000654	1.44686	14.8057	9.11619	0.352121	3.35516	2.65551	-2.03878	Probable inactive poly
Novel_000673	1245.95	215.727	375.138	1044.32	-2.52997	-1.73175	-0.254682	Probable calcium-binding protein CML15
Novel_000677	4.07434	26.1061	9.21552	4.02822	2.67975	1.1775	-0.0164239	N/A
Novel_000685	6.73825	0	4.04461	6.56382	#NUM!	-0.736373	-0.0378383	RING-H2 finger protein ATL3
Novel_000696	71.5132	332.75	267.193	96.8755	2.21816	1.9016	0.437922	Trans-cinnamate 4-monooxygenase
Novel_000735	3.81182	5.88733e-05	0.194462	0.000656945	-15.9825	-4.29292	-12.5024	N/A
Novel_000738	2.10928	46.2731	5.48643	4.12035	4.45535	1.37912	0.966016	N/A
Novel_000744	0.794721	13.0395	3.44787	3.6379	4.0363	2.11719	2.19459	N/A
Novel_000749	16.3661	0.54233	1.96265	0.158312	-4.9154	-3.05984	-6.6918	Ethylene-responsive transcription factor ERF110
Novel_000780	2.95935	0.53418	1.74933	1.69562	-2.46988	-0.758478	-0.803467	N/A
Novel_000876	28.528	4.92416	6.64767	14.6044	-2.53443	-2.10146	-0.965976	N/A
Novel_000892	9.17369	83.0529	52.6547	16.243	3.17846	2.52099	0.824244	Cysteine proteinase inhibitor 1
Novel_000903	21.3992	1.63757	13.8604	20.0422	-3.70793	-0.626588	-0.094516	N/A
Novel_000928	0.190128	3.19556	1.41914	1.37258	4.07103	2.89997	2.85185	Zinc finger protein KNUCKLES
Novel_000942	6.59313	0.00228359	1.08096	2.85901	-11.4954	-2.60865	-1.20545	FAR1-RELATED SEQUENCE 5
Novel_000962	0.464785	5.87674	2.79971	4.24137	3.66038	2.59064	3.18989	Formin-like protein 11
Novel_000976	0.228481	3.35069	1.29064	1.1942	3.87431	2.49794	2.3859	N/A
Novel_000987	1.70668	0.0600035	0.778258	3.22734	-4.83	-1.13287	0.919153	N/A
Novel_000988	1.55165	0.0481774	0.763344	3.44214	-5.0093	-1.0234	1.1495	N/A
Novel_001050	69.2957	12.957	37.2886	53.5385	-2.41903	-0.894031	-0.372189	N/A
Novel_001066	6.66162	1.18453	2.27207	2.22989	-2.49156	-1.55187	-1.5789	N/A
Novel_001075	0.224997	4.48786	0.550976	1.37828	4.31805	1.29208	2.61489	RING-H2 finger protein ATL74
Novel_001118	14.8623	1.82827	2.3142	8.8635	-3.02311	-2.68307	-0.745709	Ethylene-responsive transcription factor ERF053
Novel_001146	42.1456	0	0	0	#NUM!	#NUM!	#NUM!	N/A
Novel_001175	3.72896	41.0757	15.8729	11.8912	3.46144	2.08972	1.67305	N/A
Novel_001200	109.534	13.5864	31.6239	31.7639	-3.01114	-1.79229	-1.78592	Arabinogalactan peptide 16
Novel_001215	0.316861	5.68263	2.08639	1.26841	4.16464	2.71909	2.0011	UDP-glycosyltransferase 86A2
Novel_001230	12.4212	1.63322	4.41159	5.23215	-2.92701	-1.49343	-1.24733	N/A
Novel_001237	36.8269	5.36149	1.75687	5.70433	-2.78005	-4.38968	-2.69063	N/A
Novel_001256	2.39681	0	0.45944	0.442238	#NUM!	-2.38317	-2.43822	Protein FAR1-RELATED SEQUENCE 5
Novel_001287	0.638086	4.82401	2.87794	3.7327	2.91841	2.17321	2.5484	N/A
Novel_001289	401.691	96.1264	301.317	422.922	-2.06308	-0.414804	0.0743055	N/A
Novel_001290	45.9096	1.965	25.1513	19.1263	-4.54619	-0.868163	-1.26324	N/A
Novel_001314	0.239034	11.0599	1.9031	1.12882	5.53198	2.99306	2.23953	N/A
Novel_001315	1.03514	6.26676	3.2775	2.51931	2.59789	1.66277	1.2832	N/A
Novel_001332	0.815417	5.01881	0.331319	0.663057	2.62174	-1.29932	-0.298405	N/A
Novel_001336	11.1185	52.8674	26.5194	17.6304	2.24942	1.25409	0.665103	N/A
Novel_001439	35.5887	9.51208	16.5109	16.9796	-1.90359	-1.108	-1.06762	N/A
Novel_001448	130.117	16.3927	55.142	43.4386	-2.98868	-1.23859	-1.58276	N/A
Novel_001450	8.81892	0.995526	2.65157	2.22335	-3.14707	-1.73376	-1.98787	N/A
Novel_001455	63.1095	22.9084	11.0985	52.6691	-1.46198	-2.50749	-0.2609	N/A
Novel_001471	0.112547	2.467	0.000341909	2.21465	4.45416	-8.3627	4.29848	FAR1-RELATED SEQUENCE 11
Novel_001474	3.85748	1.46845	3.16991	0	-1.39336	-0.283217	#NUM!	Protein FAR1-RELATED SEQUENCE 11
Novel_001479	0.975183	8.65824	5.98376	0.920335	3.15033	2.61731	-0.0835139	N/A
Novel_001493	1.91433	30.5254	9.56267	8.8754	3.9951	2.32057	2.21297	N/A
Novel_001499	10.5773	2.03938	7.94155	8.24038	-2.37477	-0.413479	-0.360189	N/A
Novel_001514	7.85431	63.4758	15.1561	17.5637	3.01465	0.948342	1.16104	Histone H4
Novel_001520	110.933	34.509	33.6747	105.576	-1.68464	-1.71995	-0.0714067	N/A
Novel_001526	4.98814	0.760714	3.26794	0.391921	-2.71308	-0.61012	-3.66987	Auxin-induced protein X15
Novel_001610	6.37374	26.9103	21.1054	3.39665	2.07795	1.7274	-0.908028	N/A
Novel_001662	9.59045	0.667947	3.84526	3.21977	-3.84379	-1.31852	-1.57464	N/A
Novel_001688	7.23553	0.872013	1.24564	8.97453	-3.05268	-2.53821	0.310738	N/A
Novel_001708	2.40306	15.4439	5.06562	5.88901	2.68409	1.07587	1.29315	17.3 kDa class I heat shock protein
Novel_001740	0.941397	7.28111	1.1534	0.554548	2.95128	0.293018	-0.763491	N/A
Novel_001826	3.28088	0.373078	2.11177	0.757278	-3.13653	-0.63563	-2.11519	Eukaryotic translation initiation factor 3 subunit A
Novel_001876	2.63134	1.80825	0	0.549341	-0.541204	#NUM!	-2.26002	N/A
Novel_001893	16.6688	60.0293	26.6171	18.7863	1.84852	0.675203	0.172531	Pistil-specific extensin-like protein
Novel_001909	18.0191	69.051	28.8391	45.5969	1.93814	0.678499	1.33941	proline-rich protein
Novel_001939	5.88002	0.0427573	5.84413	1.57359	-7.10351	-0.00883279	-1.90176	N/A
Novel_001965	1.76144	11.5764	5.05389	6.22874	2.71636	1.52064	1.82219	N/A
Novel_001992	1.99607	24.7108	5.58142	3.81971	3.62991	1.48347	0.936301	N/A
Novel_002025	22.6927	345.499	238.054	62.3443	3.92838	3.39099	1.45803	N/A
Novel_002026	55.4637	5.27561	69.45	49.5458	-3.39413	0.324431	-0.162781	N/A
Novel_002031	14.6223	102.759	31.9109	31.7618	2.81302	1.12588	1.11912	Blue copper protein
Novel_002045	27.5469	121.213	56.2444	38.5164	2.13758	1.02982	0.483583	Fasciclin-like arabinogalactan protein 2
Novel_002118	1.99685	12.005	3.55063	4.7057	2.58784	0.830349	1.23668	N/A
Novel_002214	6311.71	585.413	31332.3	51750.5	-3.4305	2.31155	3.03547	N/A
Novel_002261	7.23637	16.2355	62.0459	21.8688	1.16581	3.1	1.59554	N/A
Novel_002283	11.5909	63.4088	44.4151	36.8144	2.45169	1.93806	1.66728	N/A
Novel_002291	21.0616	1.62791	28.7233	8.81394	-3.69352	0.447606	-1.25676	Phylloplanin
Novel_002387	0.121531	4.6774	5.00543	1.48917	5.26631	5.3641	3.61511	Putative invertase inhibitor
Novel_002400	248.269	1779.94	347.853	425.395	2.84185	0.486574	0.776899	N/A
Novel_002464	1.24366	1.28837	8.31934	1.5256	0.0509548	2.74188	0.294785	N/A
Novel_002485	87.0756	34.263	244.689	415.694	-1.34562	1.49061	2.25518	Putative uncharacterized protein
Novel_002534	1875.44	453.794	6972.56	10631.2	-2.04712	1.89446	2.503	N/A
Novel_002623	337.331	206.48	959.747	1779.72	-0.708163	1.50849	2.39941	N/A
TCONS_00000153	35.6751	10.4909	19.0868	17.7427	-1.76578	-0.902342	-1.00769	N/A
TCONS_00009032	4.24637	0.382783	13.7638	6.55984	-3.47163	1.69658	0.627431	N/A
TCONS_00010052	20.8291	4.65933	7.8499	18.4564	-2.16041	-1.40785	-0.174479	N/A
TCONS_00023360	4.56101	36.492	7.11553	8.04598	3.00015	0.641618	0.818915	N/A
TCONS_00036435	25.2145	0.55453	5.89186	6.26712	-5.50684	-2.09746	-2.00838	N/A
TCONS_00039020	15.3684	72.0623	13.0459	39.006	2.22928	-0.23637	1.34373	N/A
TCONS_00041355	2.27527	15.9878	6.16556	5.22131	2.81286	1.43819	1.19837	N/A
TCONS_00065155	186.544	40.0848	173.472	186.098	-2.21839	-0.104813	-0.00345341	N/A
TCONS_00070140	25.5892	1.54121	5.61241	3.48353	-4.0534	-2.18884	-2.87691	N/A
TCONS_00080620	13.2975	2.4371	12.3559	1.79747	-2.44792	-0.105955	-2.88712	N/A
TCONS_00083452	0	6.07351	0	1.35171	#DIV/0!	#DIV/0!	#DIV/0!	N/A
TCONS_00093014	17.7921	0.987891	3.21438	6.34161	-4.17074	-2.46862	-1.48832	N/A
TCONS_00097212	182.033	42.1551	93.2556	224.213	-2.11042	-0.964938	0.30067	N/A
TCONS_00120517	4.18551	0.492288	0.464143	1.49384	-3.08783	-3.17276	-1.48638	N/A
TCONS_00131304	927.037	501.632	101.951	258.558	-0.885998	-3.18475	-1.84214	N/A
TCONS_00147229	106.962	17.2702	70.9864	84.953	-2.63074	-0.591484	-0.332362	N/A
TCONS_00150023	1.54082	0.453669	0	1.2566	-1.76399	#NUM!	-0.294173	N/A
TCONS_00151518	37324.1	11446.8	19942.8	17557.9	-1.70516	-0.904239	-1.08799	N/A
TCONS_00152125	23.7086	1.45254	29.5752	5.3008	-4.02876	0.318977	-2.16113	N/A
TCONS_00156513	0.907664	2.17779	7.8916	3.42389	1.26263	3.12009	1.91541	N/A
TCONS_00158100	5708.34	1850.02	1685.41	7012.65	-1.62553	-1.75997	0.296888	N/A
TCONS_00159232	0.359796	32.9703	12.9724	0.509208	6.51784	5.17212	0.501076	N/A
TCONS_00183466	1.72008	0.853289	0.112272	0.489856	-1.01137	-3.93741	-1.81205	N/A
TCONS_00183467	9.18165	2.20776	2.81861	5.42466	-2.05617	-1.70377	-0.759221	N/A
TCONS_00190385	30.1335	45.7577	205.284	54.7201	0.602646	2.76818	0.860703	N/A
TCONS_00193793	20.0091	307.818	211.873	160.178	3.94335	3.40447	3.00095	N/A
TCONS_00194808	352.473	71.6463	323.39	380.813	-2.29855	-0.124238	0.11157	N/A
TCONS_00195037	227.184	45.3235	136.581	97.7421	-2.32553	-0.734104	-1.21681	N/A
TCONS_00209553	4.12069	0.0355988	0.714435	0	-6.85491	-2.52801	#NUM!	N/A
TCONS_00209554	2.87976	1.23316	1.75681	0.219491	-1.22359	-0.71299	-3.71371	N/A
TCONS_00211483	34.5711	0.505632	3.80665	1.06744	-6.09533	-3.18297	-5.01734	N/A
TCONS_00214268	27.3111	2.54028	3.96523	11.4248	-3.42643	-2.78401	-1.25732	N/A
TCONS_00218412	137.363	13.7708	36.9334	72.4553	-3.31831	-1.895	-0.92283	N/A
TCONS_00221123	26.4114	5.48862	5.1145	35.5733	-2.26665	-2.3685	0.429634	N/A
TCONS_00244715	3.07247	0.165854	0.29477	0	-4.21141	-3.38174	#NUM!	N/A
TCONS_00251533	6.60696	1.57345	1.10964	4.42493	-2.07006	-2.57389	-0.578332	N/A
TCONS_00259462	20.9735	282.775	55.8079	57.9182	3.75302	1.4119	1.46545	N/A
TCONS_00260533	18.0984	186.85	64.1915	39.2458	3.36795	1.82652	1.11668	N/A
TCONS_00261014	4.44687	0.611405	1.10997	3.23119	-2.86259	-2.00227	-0.460725	N/A
TCONS_00261120	0	4.4197	2.71395	3.55829	#DIV/0!	#DIV/0!	#DIV/0!	N/A
TCONS_00263014	11.137	1.10566	2.20649	1.72014	-3.33238	-2.33554	-2.69476	N/A
TCONS_00312107	2.15906	77.2105	6.93566	4.6146	5.16032	1.68363	1.0958	N/A
TCONS_00322846	28.6617	41.9661	340.168	163.536	0.5501	3.56905	2.51241	N/A
TCONS_00334460	158.414	15.7637	119.171	27.25	-3.32902	-0.410667	-2.53937	N/A
TCONS_00335942	133.578	60.6954	17.2638	53.2201	-1.13802	-2.95186	-1.32764	N/A
TCONS_00336316	21.88	2.8447	5.18746	16.3379	-2.94326	-2.07651	-0.42139	N/A
TCONS_00341892	11.7404	45.1125	56.3379	16.2532	1.94205	2.26262	0.469242	N/A
TCONS_00342520	0.402187	24.3013	2.45318	1.14308	5.91702	2.60871	1.50699	N/A
TCONS_00343860	4.73624	0.890454	1.76557	0.567834	-2.41113	-1.42361	-3.0602	N/A
TCONS_00353930	0.474435	0	6.45391	0.089325	#NUM!	3.76589	-2.40907	N/A
TCONS_00355763	0.241229	0	3.79758	0	#NUM!	3.97661	#NUM!	N/A
TCONS_00359953	22.5006	0	30.175	32.416	#NUM!	0.42339	0.526743	N/A
TCONS_00360016	3.49557	2.78478	16.6422	3.24445	-0.327964	2.25125	-0.107554	N/A
TCONS_00360258	32.4274	4.43169	5.96597	3.37535	-2.87128	-2.44238	-3.2641	N/A
TCONS_00360528	37.0128	0	77.3045	54.3606	#NUM!	1.06253	0.554537	N/A
TCONS_00363647	2.10618	136.819	34.2171	6.43476	6.0215	4.02202	1.61126	N/A
TCONS_00365456	4.4339	0	5.31888	6.1162	#NUM!	0.262546	0.464059	N/A
TCONS_00365571	2.19225	0.0445317	6.96891	2.36792	-5.62144	1.66852	0.111208	N/A
TCONS_00366032	26.5147	27.6785	7.29391	25.1339	0.0619733	-1.86203	-0.0771579	N/A
TCONS_00366163	9.18558	0	165.394	10.238	#NUM!	4.17039	0.156491	N/A
TCONS_00366382	20.6128	51.9856	2.7468	13.1983	1.33457	-2.90772	-0.643188	N/A
TCONS_00369329	14.1829	18.6314	2.83987	11.3402	0.393584	-2.32026	-0.322706	N/A
TCONS_00369357	2.60651	2.01946	11.7094	2.79579	-0.36815	2.16748	0.101137	N/A
TCONS_00369363	3.72189	3.41579	15.1884	5.04979	-0.123816	2.02886	0.440188	N/A
TCONS_00370170	24.8382	207.632	68.4993	96.178	3.0634	1.46353	1.95315	N/A
TCONS_00371459	5.68584	0.720532	0.816296	3.31666	-2.98024	-2.80021	-0.777642	N/A
TCONS_00372226	4.21724	0.0152402	10.1029	8.52408	-8.11227	1.2604	1.01525	N/A
TCONS_00375023	5.60714	0.59937	1.72985	5.12467	-3.22575	-1.69662	-0.129806	N/A
TCONS_00377566	3.7185	8.87834	0.290015	3.71226	1.25557	-3.68052	-0.00242301	N/A
TCONS_00380074	8.72015	11.9685	1.15449	6.25574	0.456817	-2.9171	-0.479172	N/A
TCONS_00384942	301.835	14.5757	1069.32	2115.4	-4.37212	1.82486	2.8091	N/A
TCONS_00386274	3.29683	3.68252	0.197213	2.101	0.159614	-4.06325	-0.650003	N/A
TCONS_00386333	4.79004	13.0908	1.09631	4.44057	1.45044	-2.12738	-0.109293	N/A
TCONS_00386760	12.1537	26.0068	0.337813	5.32901	1.09749	-5.16903	-1.18946	N/A
TCONS_00387683	2.7299	0.030961	12.2586	4.29699	-6.46225	2.16687	0.654478	N/A
TCONS_00408168	483.675	52.8253	3206.58	4256.29	-3.19474	2.72893	3.13749	N/A
TCONS_00415089	52.3379	236.837	147.781	120.762	2.17797	1.49753	1.20624	N/A
TCONS_00416483	5.46376	0.855606	0.487244	2.5765	-2.67488	-3.48718	-1.08448	N/A
