# Supplementary material for: Identification and characterization of early Fusarium wilt responsive mRNAs and long non-coding RNAs in banana root using high-throughput sequencing
Source: Sci Rep. 2021 Aug 11;11:16363. doi: 10.1038/s41598-021-95832-8 (PMC8358008; doi:10.1038/s41598-021-95832-8)
Supplement: Supplementary file 1 — Supplementary Tables. [file 41598_2021_95832_MOESM1_ESM.zip › Supplementary Table S4.xlsx]

## Sheet: Sheet1
Table S4 The 48 DE transcripts identified in all the three comparisons (Comparison 1: Root_5H vs Root_CK, Comparison 2: Root_10H vs Root_CK; Comparison 3: Root_25H vs Root_CK).
Transcript ID	ROOT_CK	ROOT_5H	ROOT_10H	ROOT_25H	FC1	FC2	FC3	Gene Description
GSMUA_Achr10G10450_001	18.52	0.61	0.3	1.98	-4.93	-5.95	-3.23	ethylene-responsive transcription factor ABR1
GSMUA_Achr10G19080_001	15.42	1.16	1.33	2.06	-3.73	-3.54	-2.91	uncharacterized protein
GSMUA_Achr10G26780_001	36.07	0.87	6.67	2.67	-5.38	-2.44	-3.76	caffeoylshikimate esterase-like isoform X3
GSMUA_Achr2G00870_001	1.32	8.97	10.56	8.05	2.76	3	2.61	aspartic proteinase nepenthesin-1-like
GSMUA_Achr2G01200_001	49.94	8.34	10.91	10.89	-2.58	-2.19	-2.2	methyltransferase
GSMUA_Achr2G17220_001	70.48	6.34	14.6	16.39	-3.47	-2.27	-2.1	serine/arginine-rich splicing factor SR45-like
GSMUA_Achr2G17810_001	18.21	0.14	1.05	1.4	-6.98	-4.12	-3.7	ethylene-responsive transcription factor 2-like
GSMUA_Achr2G20800_001	30.63	3.17	6.28	2.04	-3.27	-2.29	-3.91	12-oxophytodienoate reductase 5
GSMUA_Achr3G01530_001	9.85	1.4	1.55	1.71	-2.81	-2.67	-2.53	sphinganine C(4)-monooxygenase 1-like
GSMUA_Achr3G05990_001	6.79	0.48	0.67	0.75	-3.82	-3.33	-3.19	protein NRT1/ PTR FAMILY 6.4
GSMUA_Achr3G15460_001	243.73	38.91	55.94	69.9	-2.65	-2.12	-1.8	heavy metal-associated isoprenylated plant protein 26-like
GSMUA_Achr3G16980_001	1.42	21.18	14.67	16.52	3.9	3.37	3.55	uncharacterized protein
GSMUA_Achr4G02390_001	68.91	3.67	19.85	19.8	-4.23	-1.8	-1.8	NAC domain-containing protein 68-like
GSMUA_Achr4G06600_001	17.01	2.65	2.19	3.51	-2.69	-2.96	-2.28	vacuolar cation/proton exchanger 1a-like isoform X3
GSMUA_Achr4G20880_001	18.21	1.09	3.78	3.65	-4.06	-2.27	-2.32	uncharacterized protein
GSMUA_Achr4G31460_001	4.59	0.06	0.64	0.49	-6.15	-2.85	-3.24	9-cis-epoxycarotenoid dioxygenase
GSMUA_Achr5G01020_001	26	6.54	5.48	4.84	-1.99	-2.25	-2.42	U-box domain-containing protein 29-like
GSMUA_Achr5G22900_001	13.13	0.64	0.43	2.54	-4.35	-4.93	-2.37	uncharacterized protein
GSMUA_Achr6G01580_001	195.96	14.45	56.47	44.95	-3.76	-1.8	-2.12	uncharacterized protein
GSMUA_Achr6G05630_001	4.73	0.08	0.52	0.58	-5.8	-3.2	-3.04	potassium channel KAT3
GSMUA_Achr6G07910_001	14.19	1.09	1	0.55	-3.7	-3.83	-4.7	protein HVA22-like
GSMUA_Achr6G08440_001	7.01	0.11	0.64	0.54	-5.95	-3.44	-3.69	WAT1-related protein
GSMUA_Achr6G09160_001	47.04	2.54	10.87	4.99	-4.21	-2.11	-3.24	uncharacterized protein
GSMUA_Achr6G15380_001	13.4	1.63	2.23	2.51	-3.04	-2.59	-2.42	aquaporin TIP1-1-like
GSMUA_Achr6G17050_001	6.13	0.35	1	0.96	-4.12	-2.62	-2.67	mitogen-activated protein kinase kinase kinase A-like
GSMUA_Achr6G18020_001	16.42	0	2.43	0.49	#NUM!	-2.76	-5.06	ethylene-responsive transcription factor ERF037-like
GSMUA_Achr6G18410_001	51.75	8.62	2.39	3.99	-2.59	-4.44	-3.7	peroxidase 47-like
GSMUA_Achr7G08250_001	14.19	2.2	2.62	3.28	-2.69	-2.44	-2.11	putative disease resistance protein
GSMUA_Achr7G18570_001	12.81	128.93	55.75	62.11	3.33	2.12	2.28	40S ribosomal protein S3-3
GSMUA_Achr7G27070_001	5.25	0.15	0	0	-5.16	#NUM!	#NUM!	sugar transport protein 13-like
GSMUA_Achr9G00270_001	68.53	0	15.13	4.06	#NUM!	-2.18	-4.08	glyoxalase domain-containing protein 5-like
GSMUA_Achr9G01120_001	14.23	0.66	2.46	2.03	-4.44	-2.53	-2.81	protein TIFY 9-like isoform X2
GSMUA_Achr9G02840_001	25.83	2.16	5.08	3.06	-3.58	-2.35	-3.08	F-box protein SKIP27
GSMUA_Achr9G23850_001	21.13	0.89	2.54	1.95	-4.57	-3.05	-3.43	lignin-forming anionic peroxidase-like
GSMUA_AchrUn_randomG06450_001	24.01	3.8	5.48	1.91	-2.66	-2.13	-3.65	gibberellin 2-beta-dioxygenase 8-like
GSMUA_AchrUn_randomG22970_001	22.21	4.95	5.07	4.19	-2.17	-2.13	-2.41	uncharacterized protein
GSMUA_AchrUn_randomG27100_001	22.66	1.8	3.29	1.16	-3.65	-2.78	-4.29	ethylene-responsive transcription factor ERF071-like
Novel_000749	16.37	0.54	1.96	0.16	-4.92	-3.06	-6.69	Ethylene-responsive transcription factor ERF110
Novel_001146	42.15	0	0	0	#NUM!	#NUM!	#NUM!	-
Novel_001200	109.53	13.59	31.62	31.76	-3.01	-1.79	-1.79	Arabinogalactan peptide 16
Novel_001237	36.83	5.36	1.76	5.7	-2.78	-4.39	-2.69	-
Novel_002214	6311.71	585.41	31332.3	51750.5	-3.43	2.31	3.04	-
Novel_002534	1875.44	453.79	6972.56	10631.2	-2.05	1.89	2.5	-
TCONS_00070140	25.59	1.54	5.61	3.48	-4.05	-2.19	-2.88	-
TCONS_00211483	34.57	0.51	3.81	1.07	-6.1	-3.18	-5.02	-
TCONS_00360258	32.43	4.43	5.97	3.38	-2.87	-2.44	-3.26	-
TCONS_00384942	301.84	14.58	1069.32	2115.4	-4.37	1.82	2.81	-
TCONS_00408168	483.68	52.83	3206.58	4256.29	-3.19	2.73	3.14	-
FC1~FC3: log2(fold change) of comparison 1, 2 and 3. #DIV/0!: no expression in ROOT_CK, #NUM!：no expression in FocTR4 treated sample or samples, -: no annotation
