# Supplementary material for: Identification and characterization of early Fusarium wilt responsive mRNAs and long non-coding RNAs in banana root using high-throughput sequencing
Source: Sci Rep. 2021 Aug 11;11:16363. doi: 10.1038/s41598-021-95832-8 (PMC8358008; doi:10.1038/s41598-021-95832-8)
Supplement: Supplementary file 1 — Supplementary Tables. [file 41598_2021_95832_MOESM1_ESM.zip › Supplementary Table S5.xlsx]

## Sheet: Additional file Table S4 GO enr
Table S5 GO enrichment analysis result of the differentially expressed genes
GO_accession	Description	Term_type	Over_represented_pValue	Corrected_pValue	DEG_item	DEG_list	Bg_item	Bg_list	Gene_names
GO:0055114	oxidation-reduction process	biological_process	2.0045e-17	1.1963e-13	141	935	1724	23828	GSMUA_Achr7G24470_001,GSMUA_AchrUn_randomG26960_001,GSMUA_Achr6G14600_001,GSMUA_Achr6G33790_001,GSMUA_Achr10G13090_001,GSMUA_Achr1G11570_001,GSMUA_Achr8G21350_001,XLOC_066318,GSMUA_Achr5G12830_001,GSMUA_Achr11G15630_001,GSMUA_Achr5G16830_001,GSMUA_Achr2G19600_001,GSMUA_Achr11G25550_001,GSMUA_Achr3G06270_001,GSMUA_Achr10G27590_001,XLOC_138469,GSMUA_Achr1G17270_001,GSMUA_Achr11G08740_001,GSMUA_Achr…
GO:0016491	oxidoreductase activity	molecular_function	1.9339e-14	5.7709e-11	135	935	1765	23828	GSMUA_Achr5G16800_001,XLOC_008693,GSMUA_Achr5G19890_001,GSMUA_Achr9G13520_001,GSMUA_Achr8G29470_001,GSMUA_Achr11G03560_001,GSMUA_Achr6G34030_001,GSMUA_Achr7G06590_001,GSMUA_Achr7G03060_001,GSMUA_Achr7G06660_001,GSMUA_Achr5G10500_001,GSMUA_Achr4G10820_001,GSMUA_Achr4G04100_001,GSMUA_Achr6G18410_001,GSMUA_Achr9G15480_001,GSMUA_Achr8G15900_001,XLOC_098561,GSMUA_Achr2G22730_001,GSMUA_AchrUn_randomG12…
GO:0046872	metal ion binding	molecular_function	1.0709e-13	2.1304e-10	229	935	3698	23828	GSMUA_Achr5G18720_001,GSMUA_Achr5G21160_001,GSMUA_Achr8G21350_001,GSMUA_Achr7G06320_001,GSMUA_Achr6G14600_001,GSMUA_Achr6G33790_001,GSMUA_Achr5G28140_001,GSMUA_Achr3G11650_001,GSMUA_Achr4G33040_001,GSMUA_Achr10G13090_001,GSMUA_Achr1G11570_001,XLOC_086442,GSMUA_Achr4G08100_001,GSMUA_Achr7G24470_001,GSMUA_AchrUn_randomG26960_001,GSMUA_Achr2G00590_001,GSMUA_Achr8G00380_001,GSMUA_AchrUn_randomG11830_…
GO:0043169	cation binding	molecular_function	1.8243e-13	2.7219e-10	229	935	3717	23828	GSMUA_Achr8G21350_001,GSMUA_Achr5G21160_001,GSMUA_Achr5G18720_001,GSMUA_Achr6G14600_001,GSMUA_Achr7G06320_001,GSMUA_Achr4G33040_001,GSMUA_Achr10G13090_001,GSMUA_Achr1G11570_001,GSMUA_Achr6G33790_001,GSMUA_Achr3G11650_001,GSMUA_Achr5G28140_001,GSMUA_Achr4G08100_001,XLOC_086442,GSMUA_Achr7G24470_001,GSMUA_Achr2G00590_001,GSMUA_AchrUn_randomG26960_001,GSMUA_Achr5G13120_001,GSMUA_AchrUn_randomG11830_…
GO:0046906	tetrapyrrole binding	molecular_function	3.0254e-12	3.6111e-09	55	935	496	23828	GSMUA_Achr11G03560_001,GSMUA_Achr4G24090_001,GSMUA_Achr6G00530_001,GSMUA_Achr6G31940_001,GSMUA_Achr10G25880_001,GSMUA_Achr10G01000_001,GSMUA_Achr4G32370_001,GSMUA_Achr5G16900_001,GSMUA_AchrUn_randomG27040_001,GSMUA_Achr6G21980_001,GSMUA_Achr10G15270_001,GSMUA_Achr3G06970_001,GSMUA_Achr5G16800_001,GSMUA_Achr9G23850_001,GSMUA_Achr3G04110_001,GSMUA_Achr6G18410_001,GSMUA_AchrUn_randomG13860_001,GSMUA…
GO:0044710	single-organism metabolic process	biological_process	2.9646e-10	2.9487e-07	250	935	4477	23828	GSMUA_Achr7G13210_001,GSMUA_Achr8G28130_001,GSMUA_Achr11G01590_001,GSMUA_Achr8G17280_001,GSMUA_Achr7G12720_001,GSMUA_Achr4G01040_001,GSMUA_Achr11G14050_001,GSMUA_AchrUn_randomG18090_001,GSMUA_Achr10G16070_001,GSMUA_AchrUn_randomG06830_001,GSMUA_Achr1G22040_001,GSMUA_Achr9G19960_001,GSMUA_Achr10G09870_001,GSMUA_Achr11G10100_001,GSMUA_Achr10G25880_001,GSMUA_Achr1G00580_001,GSMUA_Achr1G12200_001,GSM…
GO:0016705	oxidoreductase activity, acting on paired donors, with incorporation or reduction of molecular oxygen	molecular_function	4.9728e-10	4.2397e-07	49	935	474	23828	GSMUA_Achr5G16800_001,GSMUA_AchrUn_randomG27040_001,GSMUA_Achr3G06970_001,GSMUA_Achr10G01000_001,GSMUA_Achr8G21120_001,GSMUA_Achr4G32370_001,GSMUA_Achr11G10100_001,GSMUA_Achr6G21950_001,GSMUA_Achr10G25250_001,GSMUA_Achr11G03560_001,GSMUA_Achr1G27030_001,GSMUA_Achr5G10500_001,GSMUA_Achr7G06590_001,GSMUA_Achr10G16070_001,GSMUA_Achr7G03060_001,GSMUA_Achr5G04080_001,GSMUA_Achr9G24020_001,GSMUA_Achr7G…
GO:0009765	photosynthesis, light harvesting	biological_process	7.1151e-10	5.3079e-07	13	935	37	23828	GSMUA_Achr9G02810_001,GSMUA_Achr6G12670_001,GSMUA_Achr2G06350_001,GSMUA_Achr9G01470_001,GSMUA_Achr10G15270_001,GSMUA_Achr4G33040_001,GSMUA_Achr3G04110_001,GSMUA_Achr4G24090_001,GSMUA_AchrUn_randomG13860_001,GSMUA_Achr6G31940_001,GSMUA_Achr3G02780_001,GSMUA_Achr6G07010_001,GSMUA_Achr6G20660_001
GO:0009522	photosystem I	cellular_component	1.0401e-09	6.8967e-07	13	935	38	23828	GSMUA_Achr4G24090_001,GSMUA_Achr3G04110_001,GSMUA_Achr4G33040_001,GSMUA_Achr1G04570_001,GSMUA_Achr6G07010_001,GSMUA_Achr3G02780_001,GSMUA_Achr6G31940_001,GSMUA_Achr2G06350_001,GSMUA_Achr6G12670_001,GSMUA_Achr9G02810_001,GSMUA_Achr6G25780_001,GSMUA_Achr4G25010_001,GSMUA_Achr9G01470_001
GO:0006091	generation of precursor metabolites and energy	biological_process	1.7232e-09	1.0284e-06	42	935	385	23828	GSMUA_Achr9G01470_001,GSMUA_Achr11G26300_001,GSMUA_Achr2G20210_001,GSMUA_Achr9G02810_001,GSMUA_Achr10G28640_001,GSMUA_Achr3G11650_001,GSMUA_Achr4G33040_001,GSMUA_AchrUn_randomG00430_001,GSMUA_Achr5G01200_001,GSMUA_Achr9G15100_001,XLOC_066318,GSMUA_Achr11G21550_001,GSMUA_Achr6G12670_001,GSMUA_Achr4G08580_001,GSMUA_Achr6G20660_001,GSMUA_Achr6G07010_001,GSMUA_Achr6G17900_001,GSMUA_Achr9G14590_001,GS…
GO:0016168	chlorophyll binding	molecular_function	3.0663e-09	1.6636e-06	12	935	34	23828	GSMUA_Achr2G06350_001,GSMUA_Achr6G12670_001,GSMUA_Achr9G02810_001,GSMUA_Achr10G15270_001,GSMUA_Achr9G01470_001,GSMUA_Achr4G24090_001,GSMUA_AchrUn_randomG13860_001,GSMUA_Achr4G33040_001,GSMUA_Achr3G04110_001,GSMUA_Achr6G20660_001,GSMUA_Achr6G31940_001,GSMUA_Achr3G02780_001
GO:0008152	metabolic process	biological_process	6.5455e-09	3.2553e-06	565	935	12301	23828	XLOC_089572,GSMUA_Achr8G02520_001,GSMUA_Achr4G21760_001,GSMUA_Achr3G24000_001,GSMUA_Achr7G14740_001,GSMUA_Achr1G04770_001,GSMUA_Achr2G21710_001,GSMUA_Achr3G05220_001,GSMUA_Achr10G13450_001,GSMUA_Achr2G04260_001,GSMUA_Achr4G05470_001,GSMUA_Achr8G15880_001,GSMUA_Achr3G03360_001,GSMUA_Achr8G32640_001,GSMUA_Achr11G09460_001,GSMUA_Achr11G01590_001,GSMUA_Achr8G28130_001,GSMUA_Achr7G13210_001,GSMUA_Achr…
GO:0009521	photosystem	cellular_component	9.0338e-09	3.9603e-06	18	935	89	23828	GSMUA_Achr4G25010_001,GSMUA_Achr6G25780_001,GSMUA_Achr4G23940_001,GSMUA_Achr6G12670_001,GSMUA_Achr10G15270_001,GSMUA_Achr4G24090_001,GSMUA_Achr6G31940_001,GSMUA_Achr1G04570_001,GSMUA_Achr6G20660_001,GSMUA_Achr6G07010_001,GSMUA_Achr9G02810_001,GSMUA_Achr2G06350_001,GSMUA_Achr9G01470_001,GSMUA_Achr4G33040_001,GSMUA_Achr3G04110_001,GSMUA_AchrUn_randomG13860_001,GSMUA_Achr3G02780_001,GSMUA_Achr9G3045…
GO:0018298	protein-chromophore linkage	biological_process	9.2903e-09	3.9603e-06	12	935	37	23828	GSMUA_Achr10G15270_001,GSMUA_Achr9G01470_001,GSMUA_Achr6G12670_001,GSMUA_Achr2G06350_001,GSMUA_Achr9G02810_001,GSMUA_Achr6G20660_001,GSMUA_Achr6G31940_001,GSMUA_Achr3G02780_001,GSMUA_AchrUn_randomG13860_001,GSMUA_Achr4G24090_001,GSMUA_Achr4G33040_001,GSMUA_Achr3G04110_001
GO:0051213	dioxygenase activity	molecular_function	1.6696e-08	6.6429e-06	25	935	172	23828	GSMUA_Achr7G08240_001,GSMUA_Achr10G13090_001,GSMUA_Achr1G05280_001,GSMUA_Achr6G00870_001,GSMUA_AchrUn_randomG23790_001,GSMUA_AchrUn_randomG20430_001,GSMUA_Achr5G09690_001,GSMUA_Achr5G04080_001,GSMUA_AchrUn_randomG26960_001,GSMUA_Achr10G16070_001,GSMUA_Achr6G12910_001,GSMUA_AchrUn_randomG06450_001,GSMUA_Achr6G21950_001,GSMUA_Achr11G04470_001,GSMUA_Achr10G25250_001,GSMUA_Achr2G19600_001,GSMUA_AchrU…
GO:0005506	iron ion binding	molecular_function	5.4289e-08	2.025e-05	42	935	430	23828	GSMUA_Achr5G16900_001,GSMUA_Achr1G24370_001,GSMUA_AchrUn_randomG27040_001,GSMUA_Achr5G16800_001,GSMUA_Achr3G06970_001,GSMUA_Achr10G01000_001,GSMUA_Achr4G32370_001,GSMUA_Achr9G13520_001,GSMUA_Achr7G18020_001,GSMUA_Achr1G12200_001,GSMUA_Achr11G03560_001,GSMUA_Achr5G18800_001,GSMUA_Achr8G22700_001,GSMUA_AchrUn_randomG19710_001,GSMUA_AchrUn_randomG18090_001,GSMUA_Achr5G10500_001,GSMUA_Achr7G06590_001…
GO:0005576	extracellular region	cellular_component	6.0046e-08	2.108e-05	34	935	308	23828	GSMUA_Achr7G16430_001,GSMUA_Achr5G19030_001,GSMUA_Achr1G27280_001,GSMUA_Achr5G19320_001,GSMUA_Achr4G28010_001,GSMUA_Achr5G07480_001,GSMUA_AchrUn_randomG06830_001,GSMUA_Achr1G17270_001,GSMUA_Achr3G05000_001,GSMUA_Achr2G14330_001,GSMUA_Achr1G25160_001,GSMUA_Achr6G17240_001,GSMUA_Achr6G10730_001,GSMUA_Achr5G09080_001,GSMUA_Achr8G19900_001,GSMUA_Achr9G18920_001,GSMUA_Achr4G27910_001,GSMUA_Achr9G16110…
GO:0020037	heme binding	molecular_function	1.3696e-07	4.541e-05	43	935	461	23828	GSMUA_Achr2G21710_001,GSMUA_Achr3G15780_001,XLOC_048093,GSMUA_Achr11G25550_001,GSMUA_Achr3G06270_001,GSMUA_Achr10G14330_001,GSMUA_Achr9G14630_001,GSMUA_Achr9G15480_001,GSMUA_Achr3G07390_001,GSMUA_Achr4G29440_001,GSMUA_Achr11G15630_001,GSMUA_Achr8G12370_001,GSMUA_Achr11G21180_001,GSMUA_Achr5G29600_001,GSMUA_Achr5G12190_001,GSMUA_Achr9G24040_001,GSMUA_Achr8G27850_001,GSMUA_Achr6G14600_001,GSMUA_Ach…
GO:0009523	photosystem II	cellular_component	1.7574e-07	5.5202e-05	14	935	65	23828	GSMUA_Achr3G04110_001,GSMUA_Achr4G33040_001,GSMUA_Achr4G24090_001,GSMUA_AchrUn_randomG13860_001,GSMUA_Achr6G31940_001,GSMUA_Achr3G02780_001,GSMUA_Achr6G20660_001,GSMUA_Achr9G30450_001,GSMUA_Achr9G02810_001,GSMUA_Achr6G12670_001,GSMUA_Achr4G23940_001,GSMUA_Achr2G06350_001,GSMUA_Achr9G01470_001,GSMUA_Achr10G15270_001
GO:0015979	photosynthesis	biological_process	1.6745e-06	0.00049967	27	935	247	23828	GSMUA_Achr3G04110_001,GSMUA_Achr4G33040_001,GSMUA_AchrUn_randomG13860_001,GSMUA_AchrUn_randomG00430_001,GSMUA_Achr3G02780_001,GSMUA_Achr10G19930_001,GSMUA_Achr9G30450_001,GSMUA_Achr8G25430_001,GSMUA_Achr9G02810_001,GSMUA_Achr1G17270_001,GSMUA_Achr10G00370_001,GSMUA_Achr2G06350_001,GSMUA_Achr9G01470_001,GSMUA_Achr4G24090_001,GSMUA_Achr6G31940_001,GSMUA_Achr6G20660_001,GSMUA_Achr3G32160_001,GSMUA_A…
GO:0016706	oxidoreductase activity, acting on paired donors, with incorporation or reduction of molecular oxygen, 2-oxoglutarate as one donor, and incorporation of one atom each of oxygen into both donors	molecular_function	2.6892e-06	0.00076424	18	935	128	23828	GSMUA_Achr5G12830_001,GSMUA_Achr1G03100_001,GSMUA_Achr6G04470_001,GSMUA_Achr10G25250_001,GSMUA_Achr11G04470_001,GSMUA_Achr6G21950_001,GSMUA_AchrUn_randomG06450_001,GSMUA_Achr6G12910_001,GSMUA_Achr10G16070_001,GSMUA_AchrUn_randomG26960_001,GSMUA_Achr5G04080_001,GSMUA_Achr5G09690_001,GSMUA_AchrUn_randomG23790_001,GSMUA_AchrUn_randomG20430_001,GSMUA_Achr6G00870_001,GSMUA_Achr1G05280_001,GSMUA_Achr10…
GO:0005618	cell wall	cellular_component	4.4882e-06	0.0012175	23	935	201	23828	GSMUA_Achr4G02650_001,GSMUA_Achr7G16430_001,GSMUA_Achr4G02240_001,GSMUA_Achr5G19320_001,GSMUA_Achr5G21880_001,GSMUA_Achr4G28010_001,XLOC_030901,GSMUA_Achr9G30160_001,GSMUA_Achr5G07480_001,GSMUA_Achr4G27950_001,GSMUA_Achr9G13820_001,GSMUA_Achr6G26410_001,GSMUA_Achr7G15100_001,GSMUA_Achr1G13750_001,GSMUA_Achr3G05220_001,GSMUA_Achr6G10730_001,GSMUA_AchrUn_randomG15900_001,GSMUA_Achr10G30870_001,GSMU…
GO:0016829	lyase activity	molecular_function	5.2873e-06	0.0013719	32	935	341	23828	GSMUA_Achr4G08100_001,GSMUA_Achr7G19200_001,GSMUA_Achr10G19930_001,GSMUA_Achr5G28140_001,GSMUA_Achr5G07390_001,GSMUA_Achr10G14140_001,GSMUA_Achr10G07810_001,GSMUA_Achr2G22730_001,GSMUA_Achr11G21550_001,XLOC_051001,GSMUA_Achr11G16380_001,GSMUA_AchrUn_randomG26530_001,GSMUA_Achr5G19480_001,GSMUA_Achr4G05470_001,GSMUA_Achr9G14590_001,GSMUA_Achr6G17900_001,GSMUA_Achr6G09510_001,GSMUA_Achr6G06370_001,…
GO:0030312	external encapsulating structure	cellular_component	5.7606e-06	0.0014325	23	935	204	23828	GSMUA_Achr7G16430_001,GSMUA_Achr4G02650_001,GSMUA_Achr5G19320_001,GSMUA_Achr4G02240_001,GSMUA_Achr4G28010_001,GSMUA_Achr5G21880_001,XLOC_030901,GSMUA_Achr5G07480_001,GSMUA_Achr4G27950_001,GSMUA_Achr9G30160_001,GSMUA_Achr9G13820_001,GSMUA_Achr6G26410_001,GSMUA_Achr7G15100_001,GSMUA_Achr1G13750_001,GSMUA_Achr3G05220_001,GSMUA_Achr10G30870_001,GSMUA_AchrUn_randomG15900_001,GSMUA_Achr6G10730_001,GSMU…
GO:0044391	ribosomal subunit	cellular_component	9.1658e-06	0.0021881	14	935	89	23828	GSMUA_Achr11G15730_001,GSMUA_Achr8G08160_001,GSMUA_AchrUn_randomG10420_001,GSMUA_AchrUn_randomG16720_001,GSMUA_Achr6G23390_001,GSMUA_Achr6G08790_001,GSMUA_Achr3G20180_001,GSMUA_Achr5G18680_001,GSMUA_Achr7G18570_001,GSMUA_Achr11G22610_001,GSMUA_Achr5G08700_001,GSMUA_Achr3G11450_001,GSMUA_Achr5G18740_001,GSMUA_Achr1G19810_001
GO:0046034	ATP metabolic process	biological_process	3.0709e-05	0.007049	23	935	226	23828	GSMUA_Achr9G23750_001,GSMUA_Achr3G29100_001,GSMUA_Achr5G18810_001,GSMUA_Achr9G15100_001,GSMUA_Achr9G07120_001,GSMUA_Achr11G18370_001,GSMUA_Achr4G22290_001,GSMUA_Achr3G27180_001,GSMUA_Achr6G17900_001,GSMUA_Achr9G14590_001,GSMUA_Achr1G00580_001,GSMUA_Achr4G08240_001,GSMUA_Achr1G12870_001,GSMUA_Achr5G19480_001,GSMUA_Achr5G16830_001,GSMUA_Achr7G06660_001,GSMUA_Achr4G01040_001,GSMUA_Achr6G09510_001,GS…
GO:0034357	photosynthetic membrane	cellular_component	4.2261e-05	0.0093413	20	935	185	23828	GSMUA_Achr3G04110_001,GSMUA_Achr4G33040_001,GSMUA_AchrUn_randomG13860_001,GSMUA_Achr3G02780_001,GSMUA_Achr9G30450_001,GSMUA_Achr9G02810_001,GSMUA_Achr2G06350_001,GSMUA_Achr1G09050_001,GSMUA_Achr9G01470_001,GSMUA_Achr4G24090_001,GSMUA_Achr6G31940_001,GSMUA_Achr6G07010_001,GSMUA_Achr6G20660_001,GSMUA_Achr1G04570_001,GSMUA_Achr4G25010_001,GSMUA_Achr6G25780_001,GSMUA_Achr5G02840_001,GSMUA_Achr6G12670…
GO:0009144	purine nucleoside triphosphate metabolic process	biological_process	4.9564e-05	0.0102	23	935	233	23828	GSMUA_Achr5G18810_001,GSMUA_Achr9G15100_001,GSMUA_Achr9G23750_001,GSMUA_Achr3G29100_001,GSMUA_Achr4G22290_001,GSMUA_Achr9G07120_001,GSMUA_Achr11G18370_001,GSMUA_Achr3G27180_001,GSMUA_Achr1G12870_001,GSMUA_Achr5G19480_001,GSMUA_Achr5G16830_001,GSMUA_Achr6G17900_001,GSMUA_Achr9G14590_001,GSMUA_Achr1G00580_001,GSMUA_Achr4G08240_001,GSMUA_Achr6G09510_001,GSMUA_Achr4G01040_001,GSMUA_Achr7G06660_001,GS…
GO:0009205	purine ribonucleoside triphosphate metabolic process	biological_process	4.9564e-05	0.0102	23	935	233	23828	GSMUA_Achr2G20210_001,GSMUA_Achr10G27350_001,GSMUA_Achr4G01040_001,GSMUA_Achr7G06660_001,GSMUA_Achr6G09510_001,GSMUA_Achr3G11650_001,GSMUA_Achr8G17280_001,GSMUA_Achr10G28640_001,GSMUA_Achr11G18370_001,GSMUA_Achr9G07120_001,GSMUA_Achr4G22290_001,GSMUA_Achr3G29100_001,GSMUA_Achr9G23750_001,GSMUA_Achr5G18810_001,GSMUA_Achr9G15100_001,GSMUA_Achr6G17900_001,GSMUA_Achr9G14590_001,GSMUA_Achr1G00580_001,…
GO:0019684	photosynthesis, light reaction	biological_process	5.5075e-05	0.010258	18	935	159	23828	GSMUA_Achr6G31940_001,GSMUA_Achr6G20660_001,GSMUA_Achr3G32160_001,GSMUA_Achr6G07010_001,GSMUA_Achr4G24090_001,GSMUA_Achr10G15270_001,GSMUA_Achr6G25780_001,GSMUA_Achr6G12670_001,GSMUA_Achr3G02780_001,GSMUA_Achr8G25430_001,GSMUA_Achr4G33040_001,GSMUA_Achr3G04110_001,GSMUA_AchrUn_randomG00430_001,GSMUA_AchrUn_randomG13860_001,GSMUA_Achr9G01470_001,GSMUA_Achr1G17270_001,GSMUA_Achr9G02810_001,GSMUA_Ac…
GO:0006096	glycolytic process	biological_process	6.1879e-05	0.010258	16	935	132	23828	GSMUA_Achr9G23750_001,GSMUA_Achr5G18810_001,GSMUA_Achr9G15100_001,GSMUA_Achr11G18370_001,GSMUA_Achr3G27180_001,GSMUA_Achr9G14590_001,GSMUA_Achr4G08240_001,GSMUA_Achr6G17900_001,GSMUA_Achr5G19480_001,GSMUA_Achr4G01040_001,GSMUA_Achr7G06660_001,GSMUA_Achr6G09510_001,GSMUA_Achr2G20210_001,GSMUA_Achr10G28640_001,GSMUA_Achr8G17280_001,GSMUA_Achr3G11650_001
GO:0006757	ATP generation from ADP	biological_process	6.1879e-05	0.010258	16	935	132	23828	GSMUA_Achr6G17900_001,GSMUA_Achr9G14590_001,GSMUA_Achr4G08240_001,GSMUA_Achr5G19480_001,GSMUA_Achr3G27180_001,GSMUA_Achr11G18370_001,GSMUA_Achr9G23750_001,GSMUA_Achr9G15100_001,GSMUA_Achr5G18810_001,GSMUA_Achr3G11650_001,GSMUA_Achr8G17280_001,GSMUA_Achr10G28640_001,GSMUA_Achr2G20210_001,GSMUA_Achr7G06660_001,GSMUA_Achr4G01040_001,GSMUA_Achr6G09510_001
GO:0009135	purine nucleoside diphosphate metabolic process	biological_process	6.1879e-05	0.010258	16	935	132	23828	GSMUA_Achr9G15100_001,GSMUA_Achr5G18810_001,GSMUA_Achr9G23750_001,GSMUA_Achr11G18370_001,GSMUA_Achr3G27180_001,GSMUA_Achr5G19480_001,GSMUA_Achr9G14590_001,GSMUA_Achr4G08240_001,GSMUA_Achr6G17900_001,GSMUA_Achr6G09510_001,GSMUA_Achr7G06660_001,GSMUA_Achr4G01040_001,GSMUA_Achr2G20210_001,GSMUA_Achr10G28640_001,GSMUA_Achr8G17280_001,GSMUA_Achr3G11650_001
GO:0009179	purine ribonucleoside diphosphate metabolic process	biological_process	6.1879e-05	0.010258	16	935	132	23828	GSMUA_Achr6G09510_001,GSMUA_Achr4G01040_001,GSMUA_Achr7G06660_001,GSMUA_Achr2G20210_001,GSMUA_Achr10G28640_001,GSMUA_Achr8G17280_001,GSMUA_Achr3G11650_001,GSMUA_Achr5G18810_001,GSMUA_Achr9G15100_001,GSMUA_Achr9G23750_001,GSMUA_Achr11G18370_001,GSMUA_Achr3G27180_001,GSMUA_Achr5G19480_001,GSMUA_Achr4G08240_001,GSMUA_Achr9G14590_001,GSMUA_Achr6G17900_001
GO:0009185	ribonucleoside diphosphate metabolic process	biological_process	6.1879e-05	0.010258	16	935	132	23828	GSMUA_Achr9G23750_001,GSMUA_Achr9G15100_001,GSMUA_Achr5G18810_001,GSMUA_Achr11G18370_001,GSMUA_Achr3G27180_001,GSMUA_Achr6G17900_001,GSMUA_Achr9G14590_001,GSMUA_Achr4G08240_001,GSMUA_Achr5G19480_001,GSMUA_Achr7G06660_001,GSMUA_Achr4G01040_001,GSMUA_Achr6G09510_001,GSMUA_Achr2G20210_001,GSMUA_Achr10G28640_001,GSMUA_Achr3G11650_001,GSMUA_Achr8G17280_001
GO:0046031	ADP metabolic process	biological_process	6.1879e-05	0.010258	16	935	132	23828	GSMUA_Achr3G27180_001,GSMUA_Achr5G19480_001,GSMUA_Achr6G17900_001,GSMUA_Achr9G14590_001,GSMUA_Achr4G08240_001,GSMUA_Achr9G15100_001,GSMUA_Achr5G18810_001,GSMUA_Achr9G23750_001,GSMUA_Achr11G18370_001,GSMUA_Achr10G28640_001,GSMUA_Achr3G11650_001,GSMUA_Achr8G17280_001,GSMUA_Achr6G09510_001,GSMUA_Achr7G06660_001,GSMUA_Achr4G01040_001,GSMUA_Achr2G20210_001
GO:0005975	carbohydrate metabolic process	biological_process	7.753e-05	0.01194	79	935	1301	23828	XLOC_046652,GSMUA_Achr2G20210_001,GSMUA_Achr3G27460_001,GSMUA_Achr4G32620_001,GSMUA_Achr2G12770_001,GSMUA_Achr9G13820_001,GSMUA_Achr3G29530_001,GSMUA_Achr3G11650_001,GSMUA_Achr1G11570_001,GSMUA_Achr10G28640_001,GSMUA_Achr8G10810_001,GSMUA_Achr1G01710_001,GSMUA_Achr5G21880_001,GSMUA_Achr11G01020_001,GSMUA_Achr9G15100_001,GSMUA_Achr6G17900_001,GSMUA_Achr6G02770_001,GSMUA_Achr9G14590_001,GSMUA_Achr8…
GO:0004497	monooxygenase activity	molecular_function	7.7979e-05	0.01194	24	935	256	23828	GSMUA_Achr11G15630_001,GSMUA_Achr3G06970_001,GSMUA_AchrUn_randomG27040_001,GSMUA_Achr3G07390_001,GSMUA_Achr4G29440_001,GSMUA_Achr10G01000_001,GSMUA_Achr4G32370_001,GSMUA_Achr2G22730_001,GSMUA_Achr7G15900_001,GSMUA_Achr1G27030_001,GSMUA_Achr5G10500_001,GSMUA_Achr7G06590_001,GSMUA_Achr6G18880_001,GSMUA_Achr2G08560_001,GSMUA_Achr10G00370_001,GSMUA_Achr9G24040_001,GSMUA_Achr9G24020_001,GSMUA_Achr7G13…
GO:0072521	purine-containing compound metabolic process	biological_process	7.8025e-05	0.01194	28	935	322	23828	GSMUA_Achr9G15100_001,GSMUA_Achr5G18810_001,GSMUA_Achr3G29100_001,GSMUA_Achr9G23750_001,GSMUA_Achr4G22290_001,GSMUA_Achr11G18370_001,GSMUA_Achr9G07120_001,GSMUA_Achr3G27180_001,GSMUA_Achr5G19480_001,GSMUA_Achr1G12870_001,GSMUA_Achr5G16830_001,GSMUA_Achr5G01730_001,GSMUA_Achr8G15880_001,GSMUA_Achr6G17900_001,GSMUA_Achr9G14590_001,GSMUA_Achr1G00580_001,GSMUA_Achr4G08240_001,GSMUA_Achr6G09510_001,GS…
GO:0046939	nucleotide phosphorylation	biological_process	9.4125e-05	0.013604	17	935	151	23828	GSMUA_Achr4G01040_001,GSMUA_Achr7G06660_001,GSMUA_Achr6G09510_001,GSMUA_Achr2G20210_001,GSMUA_Achr11G01590_001,GSMUA_Achr10G28640_001,GSMUA_Achr3G11650_001,GSMUA_Achr8G17280_001,GSMUA_Achr9G23750_001,GSMUA_Achr9G15100_001,GSMUA_Achr5G18810_001,GSMUA_Achr11G18370_001,GSMUA_Achr3G27180_001,GSMUA_Achr6G17900_001,GSMUA_Achr9G14590_001,GSMUA_Achr4G08240_001,GSMUA_Achr5G19480_001
GO:0016831	carboxy-lyase activity	molecular_function	9.4836e-05	0.013604	11	935	71	23828	GSMUA_Achr10G19930_001,GSMUA_AchrUn_randomG11220_001,GSMUA_Achr7G15900_001,GSMUA_Achr10G28740_001,GSMUA_Achr5G28140_001,GSMUA_Achr3G10110_001,GSMUA_Achr6G25320_001,GSMUA_Achr6G06370_001,GSMUA_Achr5G07390_001,XLOC_051001,GSMUA_Achr2G22730_001
GO:0046914	transition metal ion binding	molecular_function	9.5737e-05	0.013604	114	935	2054	23828	GSMUA_AchrUn_randomG11400_001,GSMUA_Achr5G19480_001,GSMUA_AchrUn_randomG19690_001,GSMUA_AchrUn_randomG01050_001,GSMUA_Achr6G04470_001,GSMUA_Achr4G05350_001,GSMUA_Achr3G15780_001,GSMUA_Achr3G07870_001,GSMUA_Achr8G11910_001,GSMUA_Achr9G07120_001,GSMUA_Achr2G08040_001,XLOC_098561,GSMUA_Achr8G15900_001,GSMUA_Achr11G08210_001,GSMUA_Achr8G17080_001,GSMUA_Achr4G29440_001,GSMUA_Achr9G15480_001,GSMUA_Achr…
GO:0016798	hydrolase activity, acting on glycosyl bonds	molecular_function	0.00010553	0.014647	39	935	523	23828	GSMUA_Achr3G05200_001,GSMUA_Achr11G09510_001,GSMUA_Achr9G16770_001,GSMUA_Achr4G28840_001,GSMUA_Achr1G27280_001,GSMUA_Achr5G19320_001,GSMUA_Achr3G26900_001,GSMUA_Achr11G06330_001,GSMUA_Achr7G16430_001,GSMUA_Achr8G04660_001,GSMUA_Achr6G00880_001,GSMUA_Achr5G09080_001,GSMUA_Achr8G19900_001,GSMUA_Achr3G06200_001,GSMUA_Achr9G18920_001,GSMUA_Achr2G14330_001,GSMUA_Achr9G19960_001,GSMUA_AchrUn_randomG105…
GO:0006165	nucleoside diphosphate phosphorylation	biological_process	0.00011519	0.014984	16	935	139	23828	GSMUA_Achr7G06660_001,GSMUA_Achr4G01040_001,GSMUA_Achr6G09510_001,GSMUA_Achr2G20210_001,GSMUA_Achr10G28640_001,GSMUA_Achr8G17280_001,GSMUA_Achr3G11650_001,GSMUA_Achr9G23750_001,GSMUA_Achr9G15100_001,GSMUA_Achr5G18810_001,GSMUA_Achr11G18370_001,GSMUA_Achr3G27180_001,GSMUA_Achr9G14590_001,GSMUA_Achr4G08240_001,GSMUA_Achr6G17900_001,GSMUA_Achr5G19480_001
GO:0042278	purine nucleoside metabolic process	biological_process	0.00011549	0.014984	25	935	279	23828	GSMUA_Achr4G22290_001,GSMUA_Achr11G18370_001,GSMUA_Achr9G07120_001,GSMUA_Achr5G18810_001,GSMUA_Achr9G15100_001,GSMUA_Achr3G29100_001,GSMUA_Achr9G23750_001,GSMUA_Achr8G15880_001,GSMUA_Achr5G19480_001,GSMUA_Achr1G12870_001,GSMUA_Achr5G16830_001,GSMUA_Achr9G14590_001,GSMUA_Achr4G08240_001,GSMUA_Achr1G00580_001,GSMUA_Achr6G17900_001,GSMUA_Achr3G27180_001,GSMUA_Achr10G27350_001,GSMUA_Achr2G20210_001,G…
GO:0046128	purine ribonucleoside metabolic process	biological_process	0.00011549	0.014984	25	935	279	23828	GSMUA_Achr3G27180_001,GSMUA_Achr8G15880_001,GSMUA_Achr5G19480_001,GSMUA_Achr5G16830_001,GSMUA_Achr1G12870_001,GSMUA_Achr4G08240_001,GSMUA_Achr9G14590_001,GSMUA_Achr1G00580_001,GSMUA_Achr6G17900_001,GSMUA_Achr9G15100_001,GSMUA_Achr5G18810_001,GSMUA_Achr9G23750_001,GSMUA_Achr3G29100_001,GSMUA_Achr4G22290_001,GSMUA_Achr9G07120_001,GSMUA_Achr11G18370_001,GSMUA_Achr10G28640_001,GSMUA_Achr8G06200_001,G…
GO:0032787	monocarboxylic acid metabolic process	biological_process	0.00012335	0.015663	41	935	564	23828	GSMUA_Achr7G18020_001,GSMUA_Achr3G27180_001,GSMUA_Achr4G08240_001,GSMUA_Achr8G22700_001,GSMUA_AchrUn_randomG19710_001,GSMUA_Achr5G18800_001,GSMUA_Achr1G12200_001,GSMUA_Achr9G23750_001,GSMUA_Achr1G24370_001,GSMUA_Achr4G13150_001,GSMUA_Achr5G18810_001,GSMUA_Achr11G18370_001,GSMUA_Achr9G13520_001,GSMUA_Achr1G09070_001,GSMUA_Achr8G17280_001,GSMUA_AchrUn_randomG18090_001,GSMUA_Achr4G01040_001,GSMUA_Ac…
GO:0009199	ribonucleoside triphosphate metabolic process	biological_process	0.00012828	0.015949	23	935	248	23828	GSMUA_Achr4G22290_001,GSMUA_Achr11G18370_001,GSMUA_Achr9G07120_001,GSMUA_Achr9G15100_001,GSMUA_Achr5G18810_001,GSMUA_Achr9G23750_001,GSMUA_Achr3G29100_001,GSMUA_Achr5G19480_001,GSMUA_Achr1G12870_001,GSMUA_Achr5G16830_001,GSMUA_Achr9G14590_001,GSMUA_Achr1G00580_001,GSMUA_Achr4G08240_001,GSMUA_Achr6G17900_001,GSMUA_Achr3G27180_001,GSMUA_Achr2G20210_001,GSMUA_Achr10G27350_001,GSMUA_Achr6G09510_001,G…
GO:0030976	thiamine pyrophosphate binding	molecular_function	0.00013705	0.016472	5	935	14	23828	GSMUA_Achr5G28140_001,GSMUA_Achr3G10110_001,GSMUA_Achr11G24780_001,GSMUA_AchrUn_randomG11220_001,GSMUA_Achr5G07390_001
GO:0016830	carbon-carbon lyase activity	molecular_function	0.0001381	0.016472	14	935	113	23828	GSMUA_Achr10G19930_001,GSMUA_AchrUn_randomG11220_001,GSMUA_Achr7G15900_001,GSMUA_Achr10G28740_001,GSMUA_Achr5G28140_001,GSMUA_Achr6G17900_001,GSMUA_Achr3G10110_001,GSMUA_Achr8G17280_001,GSMUA_Achr6G25320_001,GSMUA_Achr6G06370_001,GSMUA_Achr5G07390_001,GSMUA_Achr6G09510_001,XLOC_051001,GSMUA_Achr2G22730_001
GO:0044724	single-organism carbohydrate catabolic process	biological_process	0.00014076	0.016472	17	935	156	23828	GSMUA_Achr6G09510_001,GSMUA_Achr7G06660_001,GSMUA_Achr4G01040_001,GSMUA_Achr10G27590_001,GSMUA_Achr2G20210_001,GSMUA_Achr10G28640_001,GSMUA_Achr8G17280_001,GSMUA_Achr3G11650_001,GSMUA_Achr5G18810_001,GSMUA_Achr9G15100_001,GSMUA_Achr9G23750_001,GSMUA_Achr11G18370_001,GSMUA_Achr3G27180_001,GSMUA_Achr5G19480_001,GSMUA_Achr4G08240_001,GSMUA_Achr9G14590_001,GSMUA_Achr6G17900_001
GO:0044436	thylakoid part	cellular_component	0.00014401	0.016528	20	935	202	23828	GSMUA_Achr1G09050_001,GSMUA_Achr9G01470_001,GSMUA_Achr9G02810_001,GSMUA_Achr2G06350_001,GSMUA_Achr3G02780_001,GSMUA_Achr9G30450_001,GSMUA_Achr4G33040_001,GSMUA_Achr3G04110_001,GSMUA_AchrUn_randomG13860_001,GSMUA_Achr10G15270_001,GSMUA_Achr6G25780_001,GSMUA_Achr4G25010_001,GSMUA_Achr5G02840_001,GSMUA_Achr6G12670_001,GSMUA_Achr4G23940_001,GSMUA_Achr6G31940_001,GSMUA_Achr6G07010_001,GSMUA_Achr6G2066…
GO:0009141	nucleoside triphosphate metabolic process	biological_process	0.00015339	0.01711	23	935	251	23828	GSMUA_Achr3G27180_001,GSMUA_Achr5G19480_001,GSMUA_Achr1G12870_001,GSMUA_Achr5G16830_001,GSMUA_Achr1G00580_001,GSMUA_Achr9G14590_001,GSMUA_Achr4G08240_001,GSMUA_Achr6G17900_001,GSMUA_Achr9G15100_001,GSMUA_Achr5G18810_001,GSMUA_Achr3G29100_001,GSMUA_Achr9G23750_001,GSMUA_Achr4G22290_001,GSMUA_Achr11G18370_001,GSMUA_Achr9G07120_001,GSMUA_Achr10G28640_001,GSMUA_Achr8G17280_001,GSMUA_Achr3G11650_001,G…
GO:1901657	glycosyl compound metabolic process	biological_process	0.00015482	0.01711	30	935	370	23828	GSMUA_Achr8G25430_001,GSMUA_Achr10G08800_001,GSMUA_Achr10G28640_001,GSMUA_Achr3G11650_001,GSMUA_Achr8G17280_001,GSMUA_Achr8G06200_001,GSMUA_Achr7G07120_001,GSMUA_Achr4G01040_001,GSMUA_Achr7G06660_001,GSMUA_Achr6G09510_001,GSMUA_Achr1G17270_001,GSMUA_Achr2G20210_001,GSMUA_Achr10G27350_001,GSMUA_Achr3G27180_001,GSMUA_Achr6G17900_001,GSMUA_Achr9G14590_001,GSMUA_Achr1G00580_001,GSMUA_Achr4G08240_001,…
GO:0004553	hydrolase activity, hydrolyzing O-glycosyl compounds	molecular_function	0.00016241	0.017623	37	935	497	23828	GSMUA_Achr2G01790_001,GSMUA_Achr9G13820_001,GSMUA_Achr6G13160_001,GSMUA_Achr2G12770_001,XLOC_046652,GSMUA_Achr3G27460_001,GSMUA_Achr6G15100_001,GSMUA_Achr5G21880_001,GSMUA_Achr4G02650_001,GSMUA_Achr4G02240_001,GSMUA_Achr3G29530_001,GSMUA_Achr9G16150_001,GSMUA_Achr10G15740_001,GSMUA_Achr11G01020_001,GSMUA_Achr3G05220_001,GSMUA_Achr8G22240_001,GSMUA_Achr10G30870_001,GSMUA_Achr2G10630_001,GSMUA_Achr…
GO:0009126	purine nucleoside monophosphate metabolic process	biological_process	0.00017247	0.017965	23	935	253	23828	GSMUA_Achr2G20210_001,GSMUA_Achr10G27350_001,GSMUA_Achr6G09510_001,GSMUA_Achr7G06660_001,GSMUA_Achr4G01040_001,GSMUA_Achr3G11650_001,GSMUA_Achr8G17280_001,GSMUA_Achr10G28640_001,GSMUA_Achr4G22290_001,GSMUA_Achr11G18370_001,GSMUA_Achr9G07120_001,GSMUA_Achr9G15100_001,GSMUA_Achr5G18810_001,GSMUA_Achr3G29100_001,GSMUA_Achr9G23750_001,GSMUA_Achr5G16830_001,GSMUA_Achr5G19480_001,GSMUA_Achr1G12870_001,…
GO:0009167	purine ribonucleoside monophosphate metabolic process	biological_process	0.00017247	0.017965	23	935	253	23828	GSMUA_Achr5G18810_001,GSMUA_Achr9G15100_001,GSMUA_Achr9G23750_001,GSMUA_Achr3G29100_001,GSMUA_Achr4G22290_001,GSMUA_Achr11G18370_001,GSMUA_Achr9G07120_001,GSMUA_Achr3G27180_001,GSMUA_Achr5G19480_001,GSMUA_Achr1G12870_001,GSMUA_Achr5G16830_001,GSMUA_Achr1G00580_001,GSMUA_Achr9G14590_001,GSMUA_Achr4G08240_001,GSMUA_Achr6G17900_001,GSMUA_Achr6G09510_001,GSMUA_Achr4G01040_001,GSMUA_Achr7G06660_001,GS…
GO:0009132	nucleoside diphosphate metabolic process	biological_process	0.00017459	0.017965	16	935	144	23828	GSMUA_Achr5G19480_001,GSMUA_Achr4G08240_001,GSMUA_Achr9G14590_001,GSMUA_Achr6G17900_001,GSMUA_Achr3G27180_001,GSMUA_Achr11G18370_001,GSMUA_Achr5G18810_001,GSMUA_Achr9G15100_001,GSMUA_Achr9G23750_001,GSMUA_Achr8G17280_001,GSMUA_Achr3G11650_001,GSMUA_Achr10G28640_001,GSMUA_Achr2G20210_001,GSMUA_Achr6G09510_001,GSMUA_Achr7G06660_001,GSMUA_Achr4G01040_001
GO:0016053	organic acid biosynthetic process	biological_process	0.00018306	0.018209	37	935	500	23828	GSMUA_Achr11G16380_001,GSMUA_Achr3G01530_001,GSMUA_Achr6G07010_001,GSMUA_Achr3G15780_001,GSMUA_Achr10G00520_001,GSMUA_AchrUn_randomG26530_001,GSMUA_Achr2G00420_001,GSMUA_Achr5G19480_001,GSMUA_AchrUn_randomG19690_001,GSMUA_Achr4G05470_001,GSMUA_Achr3G07870_001,GSMUA_Achr8G27850_001,GSMUA_Achr8G08000_001,GSMUA_Achr6G35190_001,GSMUA_Achr7G24470_001,GSMUA_Achr6G20200_001,GSMUA_Achr7G18020_001,GSMUA_A…
GO:0046394	carboxylic acid biosynthetic process	biological_process	0.00018306	0.018209	37	935	500	23828	GSMUA_Achr9G30450_001,GSMUA_Achr7G12720_001,GSMUA_Achr4G04100_001,GSMUA_Achr3G04110_001,GSMUA_Achr4G28160_001,GSMUA_AchrUn_randomG18090_001,GSMUA_Achr1G17270_001,GSMUA_Achr7G18020_001,GSMUA_AchrUn_randomG19710_001,GSMUA_Achr8G22700_001,GSMUA_Achr5G18800_001,GSMUA_Achr1G12200_001,GSMUA_Achr5G28200_001,GSMUA_Achr1G24370_001,GSMUA_Achr4G13150_001,GSMUA_Achr9G02430_001,GSMUA_Achr9G13520_001,GSMUA_Ach…
GO:0016165	linoleate 13S-lipoxygenase activity	molecular_function	0.00019895	0.019343	5	935	15	23828	GSMUA_Achr1G24370_001,GSMUA_Achr3G07870_001,GSMUA_AchrUn_randomG19710_001,GSMUA_AchrUn_randomG19690_001,GSMUA_Achr8G22700_001
GO:0016717	oxidoreductase activity, acting on paired donors, with oxidation of a pair of donors resulting in the reduction of molecular oxygen to two molecules of water	molecular_function	0.00020416	0.019343	6	935	23	23828	GSMUA_Achr8G27850_001,GSMUA_Achr8G32640_001,GSMUA_Achr3G15780_001,GSMUA_Achr7G03060_001,GSMUA_Achr11G10100_001,GSMUA_Achr8G21120_001
GO:0008150	biological_process	biological_process	0.00020419	0.019343	693	935	16418	23828	GSMUA_Achr6G00470_001,GSMUA_AchrUn_randomG10500_001,GSMUA_Achr4G15370_001,GSMUA_Achr3G05990_001,GSMUA_Achr6G34030_001,GSMUA_Achr4G29150_001,GSMUA_Achr9G13520_001,GSMUA_Achr7G00560_001,GSMUA_Achr6G35610_001,GSMUA_Achr7G18030_001,GSMUA_Achr8G17320_001,GSMUA_Achr2G04350_001,GSMUA_Achr3G06200_001,GSMUA_Achr8G21550_001,GSMUA_Achr9G22770_001,GSMUA_Achr3G13470_001,GSMUA_Achr5G19320_001,GSMUA_Achr7G03060…
GO:0043436	oxoacid metabolic process	biological_process	0.00021191	0.019602	68	935	1114	23828	GSMUA_Achr3G11650_001,GSMUA_Achr6G33790_001,GSMUA_Achr10G28640_001,GSMUA_Achr10G08800_001,GSMUA_Achr3G15170_001,GSMUA_Achr2G20210_001,GSMUA_Achr6G20200_001,GSMUA_Achr7G24470_001,GSMUA_Achr4G05470_001,GSMUA_Achr2G00420_001,GSMUA_Achr6G17900_001,GSMUA_Achr9G14590_001,GSMUA_Achr10G00520_001,GSMUA_Achr6G07010_001,GSMUA_Achr3G01530_001,GSMUA_Achr4G08580_001,GSMUA_Achr9G15100_001,GSMUA_Achr8G32640_001,…
GO:0006082	organic acid metabolic process	biological_process	0.00021735	0.019602	68	935	1115	23828	GSMUA_Achr8G27850_001,GSMUA_Achr8G08000_001,GSMUA_Achr6G35190_001,GSMUA_AchrUn_randomG26530_001,GSMUA_AchrUn_randomG19690_001,GSMUA_Achr5G19480_001,GSMUA_Achr11G16380_001,GSMUA_Achr3G15780_001,GSMUA_Achr11G21550_001,GSMUA_Achr9G07120_001,GSMUA_Achr3G07870_001,GSMUA_Achr2G01870_001,GSMUA_Achr9G15480_001,GSMUA_Achr4G04100_001,GSMUA_Achr8G25430_001,GSMUA_Achr9G30450_001,GSMUA_Achr7G06660_001,GSMUA_A…
GO:0009116	nucleoside metabolic process	biological_process	0.00021966	0.019602	27	935	325	23828	GSMUA_Achr9G15100_001,GSMUA_Achr5G18810_001,GSMUA_Achr9G23750_001,GSMUA_Achr3G29100_001,GSMUA_Achr4G22290_001,GSMUA_Achr11G18370_001,GSMUA_Achr9G07120_001,GSMUA_Achr3G27180_001,GSMUA_Achr8G15880_001,GSMUA_Achr5G19480_001,GSMUA_Achr5G16830_001,GSMUA_Achr1G12870_001,GSMUA_Achr5G01730_001,GSMUA_Achr9G14590_001,GSMUA_Achr4G08240_001,GSMUA_Achr1G00580_001,GSMUA_Achr6G17900_001,GSMUA_Achr6G09510_001,GS…
GO:0043167	ion binding	molecular_function	0.00022006	0.019602	330	935	7151	23828	GSMUA_Achr4G32370_001,GSMUA_Achr6G21410_001,GSMUA_Achr4G09600_001,GSMUA_Achr9G24120_001,GSMUA_Achr4G17250_001,GSMUA_Achr1G24370_001,GSMUA_Achr2G00270_001,GSMUA_Achr5G28200_001,GSMUA_Achr7G11320_001,GSMUA_Achr9G00860_001,GSMUA_Achr1G27030_001,GSMUA_Achr5G18800_001,GSMUA_AchrUn_randomG13200_001,GSMUA_Achr4G00780_001,GSMUA_Achr9G01740_001,GSMUA_Achr6G31940_001,GSMUA_Achr10G10860_001,XLOC_138469,GSMU…
GO:0044281	small molecule metabolic process	biological_process	0.00022512	0.019757	96	935	1707	23828	GSMUA_Achr9G15100_001,GSMUA_Achr8G32640_001,GSMUA_Achr6G07010_001,GSMUA_Achr3G01530_001,GSMUA_Achr4G08580_001,GSMUA_Achr4G05470_001,GSMUA_Achr5G16830_001,GSMUA_Achr2G00420_001,GSMUA_Achr8G15880_001,GSMUA_Achr6G17900_001,GSMUA_Achr10G00520_001,GSMUA_Achr9G14590_001,GSMUA_Achr7G24470_001,GSMUA_Achr10G06560_001,GSMUA_Achr10G27350_001,GSMUA_Achr2G20210_001,GSMUA_Achr3G15170_001,GSMUA_Achr6G20200_001,…
GO:0016984	ribulose-bisphosphate carboxylase activity	molecular_function	0.00023338	0.020186	3	935	4	23828	GSMUA_Achr2G22730_001,GSMUA_Achr7G15900_001,GSMUA_Achr10G19930_001
GO:0009579	thylakoid	cellular_component	0.00027127	0.023128	23	935	261	23828	GSMUA_Achr1G09050_001,GSMUA_Achr9G01470_001,GSMUA_Achr9G02810_001,GSMUA_Achr1G17270_001,GSMUA_Achr2G06350_001,GSMUA_Achr3G02780_001,GSMUA_Achr9G30450_001,GSMUA_Achr3G04110_001,GSMUA_Achr4G33040_001,GSMUA_AchrUn_randomG13860_001,GSMUA_Achr10G15270_001,GSMUA_Achr6G25780_001,GSMUA_Achr4G25010_001,GSMUA_Achr5G02840_001,GSMUA_Achr6G12670_001,GSMUA_Achr4G23940_001,GSMUA_Achr6G31940_001,GSMUA_Achr6G2066…
GO:0009161	ribonucleoside monophosphate metabolic process	biological_process	0.00037558	0.03157	23	935	267	23828	GSMUA_Achr8G17280_001,GSMUA_Achr3G11650_001,GSMUA_Achr10G28640_001,GSMUA_Achr10G27350_001,GSMUA_Achr2G20210_001,GSMUA_Achr4G01040_001,GSMUA_Achr7G06660_001,GSMUA_Achr6G09510_001,GSMUA_Achr4G08240_001,GSMUA_Achr9G14590_001,GSMUA_Achr1G00580_001,GSMUA_Achr6G17900_001,GSMUA_Achr5G16830_001,GSMUA_Achr5G19480_001,GSMUA_Achr1G12870_001,GSMUA_Achr3G27180_001,GSMUA_Achr9G07120_001,GSMUA_Achr11G18370_001,…
GO:0009123	nucleoside monophosphate metabolic process	biological_process	0.00039598	0.032822	23	935	268	23828	GSMUA_Achr8G17280_001,GSMUA_Achr3G11650_001,GSMUA_Achr10G28640_001,GSMUA_Achr10G27350_001,GSMUA_Achr2G20210_001,GSMUA_Achr6G09510_001,GSMUA_Achr7G06660_001,GSMUA_Achr4G01040_001,GSMUA_Achr1G12870_001,GSMUA_Achr5G19480_001,GSMUA_Achr5G16830_001,GSMUA_Achr9G14590_001,GSMUA_Achr4G08240_001,GSMUA_Achr1G00580_001,GSMUA_Achr6G17900_001,GSMUA_Achr3G27180_001,GSMUA_Achr4G22290_001,GSMUA_Achr11G18370_001,…
GO:0019752	carboxylic acid metabolic process	biological_process	0.0004048	0.033094	65	935	1078	23828	GSMUA_Achr4G05470_001,GSMUA_Achr2G00420_001,GSMUA_Achr6G17900_001,GSMUA_Achr9G14590_001,GSMUA_Achr10G00520_001,GSMUA_Achr6G07010_001,GSMUA_Achr3G01530_001,GSMUA_Achr4G08580_001,GSMUA_Achr9G15100_001,GSMUA_Achr8G32640_001,GSMUA_Achr3G11650_001,GSMUA_Achr6G33790_001,GSMUA_Achr10G28640_001,GSMUA_Achr2G20210_001,GSMUA_Achr3G15170_001,GSMUA_Achr6G20200_001,GSMUA_Achr7G24470_001,GSMUA_AchrUn_randomG197…
GO:0044283	small molecule biosynthetic process	biological_process	0.00047533	0.038334	41	935	602	23828	GSMUA_Achr4G04100_001,GSMUA_Achr7G12720_001,GSMUA_Achr3G04110_001,GSMUA_Achr9G30450_001,GSMUA_Achr1G17270_001,GSMUA_Achr4G28160_001,GSMUA_AchrUn_randomG18090_001,GSMUA_Achr6G12820_001,GSMUA_Achr8G22700_001,GSMUA_AchrUn_randomG19710_001,GSMUA_Achr5G18800_001,GSMUA_Achr1G12200_001,GSMUA_Achr7G18020_001,GSMUA_Achr9G13520_001,GSMUA_Achr1G09070_001,GSMUA_Achr5G02840_001,GSMUA_Achr4G00730_001,GSMUA_Ach…
GO:0009150	purine ribonucleotide metabolic process	biological_process	0.0004876	0.0388	23	935	272	23828	GSMUA_Achr3G27180_001,GSMUA_Achr6G17900_001,GSMUA_Achr4G08240_001,GSMUA_Achr9G14590_001,GSMUA_Achr1G00580_001,GSMUA_Achr1G12870_001,GSMUA_Achr5G19480_001,GSMUA_Achr5G16830_001,GSMUA_Achr3G29100_001,GSMUA_Achr9G23750_001,GSMUA_Achr5G18810_001,GSMUA_Achr9G15100_001,GSMUA_Achr11G18370_001,GSMUA_Achr9G07120_001,GSMUA_Achr4G22290_001,GSMUA_Achr10G28640_001,GSMUA_Achr3G11650_001,GSMUA_Achr8G17280_001,G…
GO:0009119	ribonucleoside metabolic process	biological_process	0.00052146	0.040948	25	935	308	23828	GSMUA_Achr11G18370_001,GSMUA_Achr9G07120_001,GSMUA_Achr4G22290_001,GSMUA_Achr3G29100_001,GSMUA_Achr9G23750_001,GSMUA_Achr5G18810_001,GSMUA_Achr9G15100_001,GSMUA_Achr9G14590_001,GSMUA_Achr4G08240_001,GSMUA_Achr1G00580_001,GSMUA_Achr6G17900_001,GSMUA_Achr8G15880_001,GSMUA_Achr5G16830_001,GSMUA_Achr5G19480_001,GSMUA_Achr1G12870_001,GSMUA_Achr3G27180_001,GSMUA_Achr10G27350_001,GSMUA_Achr2G20210_001,G…
GO:1901564	organonitrogen compound metabolic process	biological_process	0.00053026	0.041098	105	935	1948	23828	GSMUA_Achr3G08760_001,GSMUA_Achr6G19950_001,GSMUA_Achr2G15370_001,GSMUA_Achr8G03320_001,GSMUA_Achr5G22860_001,GSMUA_Achr10G00370_001,GSMUA_Achr6G35190_001,GSMUA_Achr5G03060_001,GSMUA_Achr5G04980_001,GSMUA_Achr11G15730_001,GSMUA_Achr5G19480_001,GSMUA_Achr8G08160_001,GSMUA_AchrUn_randomG26530_001,GSMUA_Achr11G16380_001,GSMUA_AchrUn_randomG10420_001,GSMUA_Achr6G23390_001,GSMUA_Achr4G26590_001,GSMUA_…
GO:0003824	catalytic activity	molecular_function	0.00055	0.041217	439	935	9941	23828	GSMUA_Achr1G17420_001,GSMUA_Achr7G12720_001,GSMUA_Achr8G17280_001,GSMUA_Achr2G04000_001,GSMUA_Achr2G20550_001,GSMUA_Achr11G14050_001,GSMUA_Achr4G01040_001,GSMUA_Achr7G18850_001,XLOC_083958,GSMUA_Achr3G05200_001,GSMUA_Achr8G24160_001,GSMUA_Achr4G04330_001,GSMUA_Achr11G10100_001,GSMUA_Achr8G29860_001,GSMUA_Achr10G25880_001,GSMUA_Achr11G12210_001,GSMUA_Achr1G08900_001,GSMUA_Achr7G05110_001,GSMUA_Ach…
GO:0001071	nucleic acid binding transcription factor activity	molecular_function	0.00055251	0.041217	65	935	1091	23828	GSMUA_Achr4G14990_001,GSMUA_Achr11G15610_001,GSMUA_Achr1G10080_001,GSMUA_Achr3G08170_001,GSMUA_Achr11G20930_001,GSMUA_Achr4G19660_001,GSMUA_AchrUn_randomG16100_001,GSMUA_Achr1G12410_001,GSMUA_Achr2G16660_001,GSMUA_Achr7G05900_001,XLOC_064727,XLOC_073625,GSMUA_Achr5G28050_001,GSMUA_AchrUn_randomG09030_001,GSMUA_Achr7G18930_001,GSMUA_Achr8G11980_001,GSMUA_Achr3G13440_001,GSMUA_Achr11G03210_001,GSMU…
GO:0003700	transcription factor activity, sequence-specific DNA binding	molecular_function	0.00055251	0.041217	65	935	1091	23828	GSMUA_Achr10G06560_001,GSMUA_Achr10G30100_001,GSMUA_Achr5G26850_001,GSMUA_Achr1G04770_001,GSMUA_Achr5G05690_001,GSMUA_Achr1G01380_001,GSMUA_Achr11G08290_001,GSMUA_Achr4G26080_001,GSMUA_Achr8G06870_001,GSMUA_Achr9G01400_001,GSMUA_Achr7G25990_001,GSMUA_AchrUn_randomG16100_001,GSMUA_Achr1G12410_001,GSMUA_Achr2G16660_001,XLOC_064727,GSMUA_Achr7G05900_001,GSMUA_Achr11G20930_001,GSMUA_Achr4G19660_001,G…
GO:0045229	external encapsulating structure organization	biological_process	0.00058205	0.042885	26	935	328	23828	GSMUA_Achr7G16430_001,GSMUA_Achr5G19320_001,GSMUA_Achr1G27280_001,GSMUA_Achr5G21880_001,GSMUA_Achr4G28010_001,GSMUA_Achr4G27950_001,GSMUA_Achr5G07480_001,GSMUA_Achr9G13820_001,GSMUA_Achr5G00840_001,GSMUA_Achr6G26410_001,GSMUA_Achr2G14330_001,GSMUA_Achr7G15100_001,GSMUA_Achr1G13750_001,GSMUA_Achr3G05220_001,GSMUA_Achr10G06400_001,GSMUA_Achr10G30870_001,GSMUA_Achr6G10730_001,GSMUA_Achr8G22240_001,G…
GO:0016701	oxidoreductase activity, acting on single donors with incorporation of molecular oxygen	molecular_function	0.00066493	0.047969	9	935	62	23828	GSMUA_Achr2G19600_001,GSMUA_Achr8G22700_001,GSMUA_AchrUn_randomG19710_001,GSMUA_AchrUn_randomG19690_001,GSMUA_Achr1G24370_001,GSMUA_Achr6G29920_001,GSMUA_Achr6G18880_001,GSMUA_Achr3G07870_001,GSMUA_Achr10G27590_001
GO:0071554	cell wall organization or biogenesis	biological_process	0.00066713	0.047969	31	935	422	23828	GSMUA_Achr9G16770_001,GSMUA_Achr1G08040_001,GSMUA_Achr4G27950_001,GSMUA_Achr2G10710_001,GSMUA_Achr5G07480_001,GSMUA_Achr6G26410_001,GSMUA_Achr9G13820_001,GSMUA_Achr5G00840_001,GSMUA_AchrUn_randomG24080_001,GSMUA_Achr5G19320_001,GSMUA_Achr1G27280_001,GSMUA_Achr7G16430_001,GSMUA_Achr3G26900_001,GSMUA_Achr5G21880_001,GSMUA_Achr4G28010_001,GSMUA_Achr7G18030_001,GSMUA_Achr8G19900_001,GSMUA_Achr5G09080…
GO:0009259	ribonucleotide metabolic process	biological_process	0.00072854	0.051761	26	935	333	23828	GSMUA_Achr3G29100_001,GSMUA_Achr9G23750_001,GSMUA_Achr9G15100_001,GSMUA_Achr5G18810_001,GSMUA_Achr9G07120_001,GSMUA_Achr11G18370_001,GSMUA_Achr4G22290_001,GSMUA_Achr3G27180_001,GSMUA_Achr4G08240_001,GSMUA_Achr9G14590_001,GSMUA_Achr1G00580_001,GSMUA_Achr6G17900_001,GSMUA_Achr1G12870_001,GSMUA_Achr5G19480_001,GSMUA_Achr5G16830_001,GSMUA_Achr4G05470_001,GSMUA_Achr4G01040_001,GSMUA_Achr7G06660_001,GS…
GO:0003674	molecular_function	molecular_function	0.00074394	0.052233	846	935	20764	23828	GSMUA_Achr10G27590_001,GSMUA_Achr6G32490_001,GSMUA_Achr3G22190_001,GSMUA_Achr2G21330_001,GSMUA_Achr9G08240_001,XLOC_064727,GSMUA_Achr5G01070_001,GSMUA_AchrUn_randomG25790_001,GSMUA_Achr8G09610_001,GSMUA_Achr3G03710_001,GSMUA_Achr2G06760_001,GSMUA_Achr3G04110_001,GSMUA_Achr9G23850_001,GSMUA_Achr4G13990_001,GSMUA_Achr10G28740_001,GSMUA_Achr11G24570_001,GSMUA_Achr9G24120_001,GSMUA_Achr10G15090_001,G…
GO:0048046	apoplast	cellular_component	0.00075273	0.052236	10	935	76	23828	GSMUA_Achr4G02240_001,GSMUA_Achr5G19320_001,GSMUA_Achr7G16430_001,GSMUA_AchrUn_randomG15900_001,GSMUA_Achr10G30870_001,GSMUA_Achr3G05220_001,GSMUA_Achr5G21880_001,GSMUA_Achr1G17270_001,GSMUA_Achr9G13820_001,GSMUA_Achr9G18920_001
GO:0071555	cell wall organization	biological_process	0.00079127	0.05428	25	935	317	23828	GSMUA_Achr4G27950_001,GSMUA_Achr5G07480_001,GSMUA_Achr9G13820_001,GSMUA_Achr5G00840_001,GSMUA_Achr6G26410_001,GSMUA_Achr7G16430_001,GSMUA_Achr5G19320_001,GSMUA_Achr1G27280_001,GSMUA_Achr5G21880_001,GSMUA_Achr4G28010_001,GSMUA_Achr5G09080_001,GSMUA_Achr8G19900_001,GSMUA_Achr7G18030_001,GSMUA_Achr9G18920_001,GSMUA_Achr11G22960_001,GSMUA_Achr10G22630_001,GSMUA_Achr4G27910_001,GSMUA_Achr6G25630_001,G…
GO:0016762	xyloglucan:xyloglucosyl transferase activity	molecular_function	0.00088614	0.060097	8	935	52	23828	GSMUA_Achr7G16430_001,GSMUA_Achr5G19320_001,GSMUA_Achr4G02240_001,GSMUA_Achr5G21880_001,GSMUA_Achr3G05220_001,GSMUA_Achr10G30870_001,GSMUA_Achr9G18920_001,GSMUA_Achr9G13820_001
GO:0072330	monocarboxylic acid biosynthetic process	biological_process	0.00096382	0.064124	19	935	217	23828	GSMUA_Achr8G27850_001,GSMUA_Achr8G08000_001,GSMUA_Achr1G17270_001,GSMUA_AchrUn_randomG18090_001,GSMUA_Achr5G18800_001,GSMUA_Achr2G00420_001,GSMUA_Achr1G12200_001,GSMUA_AchrUn_randomG19690_001,GSMUA_AchrUn_randomG19710_001,GSMUA_Achr8G22700_001,GSMUA_Achr5G19480_001,GSMUA_Achr11G16380_001,GSMUA_Achr3G01530_001,GSMUA_Achr3G15780_001,GSMUA_Achr7G18020_001,GSMUA_Achr3G07870_001,GSMUA_Achr1G09070_001,…
GO:0006163	purine nucleotide metabolic process	biological_process	0.00096968	0.064124	23	935	286	23828	GSMUA_Achr3G27180_001,GSMUA_Achr9G14590_001,GSMUA_Achr4G08240_001,GSMUA_Achr1G00580_001,GSMUA_Achr6G17900_001,GSMUA_Achr5G19480_001,GSMUA_Achr1G12870_001,GSMUA_Achr5G16830_001,GSMUA_Achr3G29100_001,GSMUA_Achr9G23750_001,GSMUA_Achr9G15100_001,GSMUA_Achr5G18810_001,GSMUA_Achr9G07120_001,GSMUA_Achr11G18370_001,GSMUA_Achr4G22290_001,GSMUA_Achr10G28640_001,GSMUA_Achr8G17280_001,GSMUA_Achr3G11650_001,G…
GO:0055086	nucleobase-containing small molecule metabolic process	biological_process	0.00097777	0.064124	40	935	605	23828	GSMUA_Achr5G01730_001,GSMUA_Achr1G12870_001,GSMUA_Achr7G05110_001,GSMUA_Achr1G00580_001,GSMUA_Achr4G08240_001,GSMUA_Achr3G27180_001,GSMUA_Achr4G22290_001,GSMUA_Achr11G18370_001,GSMUA_Achr6G25780_001,GSMUA_Achr5G18810_001,GSMUA_Achr9G23750_001,GSMUA_Achr7G07120_001,GSMUA_Achr8G06200_001,GSMUA_Achr8G17280_001,GSMUA_Achr11G01590_001,GSMUA_Achr2G06230_001,GSMUA_Achr10G29840_001,GSMUA_Achr10G10860_001…
GO:0009055	electron carrier activity	molecular_function	0.0011578	0.074339	35	935	513	23828	GSMUA_Achr9G24120_001,GSMUA_Achr10G15090_001,GSMUA_Achr4G32370_001,GSMUA_Achr10G01000_001,GSMUA_AchrUn_randomG27040_001,GSMUA_Achr5G16800_001,GSMUA_Achr3G06970_001,GSMUA_Achr5G16900_001,GSMUA_Achr4G20450_001,GSMUA_Achr11G03560_001,GSMUA_AchrUn_randomG06070_001,XLOC_138469,GSMUA_Achr7G05270_001,GSMUA_Achr11G08740_001,GSMUA_Achr7G06590_001,GSMUA_Achr5G10500_001,GSMUA_Achr4G04400_001,GSMUA_Achr8G281…
GO:0016209	antioxidant activity	molecular_function	0.0011584	0.074339	17	935	187	23828	GSMUA_Achr9G20410_001,GSMUA_Achr1G22040_001,GSMUA_Achr8G21350_001,GSMUA_Achr8G12370_001,GSMUA_Achr5G29600_001,GSMUA_Achr6G18410_001,GSMUA_Achr9G23850_001,GSMUA_Achr10G06740_001,GSMUA_Achr6G14600_001,GSMUA_Achr6G21980_001,GSMUA_Achr5G26970_001,GSMUA_Achr3G06270_001,GSMUA_Achr11G25550_001,GSMUA_Achr10G25880_001,GSMUA_Achr2G21710_001,GSMUA_Achr9G14630_001,GSMUA_Achr6G00530_001
GO:0048037	cofactor binding	molecular_function	0.0012119	0.076942	40	935	612	23828	GSMUA_Achr1G14280_001,GSMUA_Achr8G03320_001,GSMUA_Achr5G08880_001,GSMUA_Achr11G22300_001,GSMUA_Achr7G24470_001,GSMUA_Achr3G08760_001,GSMUA_Achr1G11570_001,GSMUA_Achr5G28140_001,GSMUA_Achr5G28430_001,GSMUA_Achr8G00950_001,GSMUA_Achr11G19110_001,GSMUA_Achr5G07390_001,GSMUA_Achr10G14140_001,GSMUA_Achr10G07810_001,GSMUA_Achr2G20800_001,GSMUA_Achr6G19880_001,GSMUA_Achr4G17900_001,GSMUA_Achr1G12760_001…
GO:0015934	large ribosomal subunit	cellular_component	0.0013101	0.082299	7	935	43	23828	GSMUA_AchrUn_randomG10420_001,GSMUA_AchrUn_randomG16720_001,GSMUA_Achr6G08790_001,GSMUA_Achr6G23390_001,GSMUA_Achr5G18740_001,GSMUA_Achr11G22610_001,GSMUA_Achr5G18680_001
GO:0016702	oxidoreductase activity, acting on single donors with incorporation of molecular oxygen, incorporation of two atoms of oxygen	molecular_function	0.0015086	0.093786	7	935	44	23828	GSMUA_AchrUn_randomG19690_001,GSMUA_AchrUn_randomG19710_001,GSMUA_Achr8G22700_001,GSMUA_Achr3G07870_001,GSMUA_Achr2G19600_001,GSMUA_Achr6G29920_001,GSMUA_Achr1G24370_001
GO:0009099	valine biosynthetic process	biological_process	0.0015382	0.09464	2	935	2	23828	GSMUA_Achr6G21410_001,GSMUA_Achr7G24470_001
GO:0098796	membrane protein complex	cellular_component	0.0015621	0.095126	30	935	426	23828	GSMUA_Achr9G01470_001,GSMUA_Achr9G02810_001,GSMUA_Achr10G27350_001,GSMUA_Achr2G06350_001,GSMUA_Achr3G02780_001,XLOC_089572,GSMUA_Achr9G30450_001,GSMUA_Achr4G33040_001,GSMUA_Achr3G04110_001,GSMUA_Achr1G11570_001,GSMUA_Achr1G04330_001,GSMUA_Achr7G15970_001,GSMUA_AchrUn_randomG13860_001,GSMUA_Achr11G09010_001,GSMUA_Achr3G29100_001,GSMUA_Achr10G15270_001,GSMUA_Achr4G25010_001,GSMUA_Achr9G07120_001,GS…
GO:0016835	carbon-oxygen lyase activity	molecular_function	0.0016928	0.10204	16	935	177	23828	GSMUA_Achr10G07810_001,GSMUA_Achr9G02430_001,GSMUA_Achr5G18810_001,GSMUA_Achr10G14140_001,GSMUA_Achr11G21550_001,GSMUA_Achr4G00730_001,GSMUA_Achr2G01270_001,GSMUA_Achr5G05720_001,GSMUA_Achr9G14590_001,GSMUA_AchrUn_randomG26530_001,GSMUA_Achr5G19480_001,GSMUA_Achr4G05470_001,GSMUA_Achr4G08100_001,GSMUA_Achr2G03420_001,GSMUA_Achr7G19200_001,GSMUA_AchrUn_randomG24920_001
GO:0015935	small ribosomal subunit	cellular_component	0.0019679	0.11744	7	935	46	23828	GSMUA_Achr3G20180_001,GSMUA_Achr1G19810_001,GSMUA_Achr7G18570_001,GSMUA_Achr11G15730_001,GSMUA_Achr3G11450_001,GSMUA_Achr5G08700_001,GSMUA_Achr8G08160_001
GO:0031407	oxylipin metabolic process	biological_process	0.0020995	0.12284	5	935	24	23828	GSMUA_AchrUn_randomG19690_001,GSMUA_AchrUn_randomG19710_001,GSMUA_Achr8G22700_001,GSMUA_Achr3G07870_001,GSMUA_Achr1G24370_001
GO:0031408	oxylipin biosynthetic process	biological_process	0.0020995	0.12284	5	935	24	23828	GSMUA_AchrUn_randomG19710_001,GSMUA_AchrUn_randomG19690_001,GSMUA_Achr8G22700_001,GSMUA_Achr3G07870_001,GSMUA_Achr1G24370_001
GO:0005507	copper ion binding	molecular_function	0.0026157	0.15156	15	935	168	23828	XLOC_138469,GSMUA_Achr8G03320_001,GSMUA_Achr9G24120_001,GSMUA_Achr8G15900_001,GSMUA_Achr2G00590_001,GSMUA_Achr5G19890_001,GSMUA_Achr7G05270_001,GSMUA_Achr7G12010_001,GSMUA_AchrUn_randomG06070_001,GSMUA_Achr5G23750_001,GSMUA_Achr11G14850_001,GSMUA_Achr5G19480_001,GSMUA_Achr4G20450_001,GSMUA_Achr4G05470_001,GSMUA_Achr4G23300_001
GO:0044699	single-organism process	biological_process	0.0026631	0.15282	336	935	7551	23828	GSMUA_Achr9G13520_001,GSMUA_Achr6G35610_001,GSMUA_Achr7G18030_001,GSMUA_Achr1G09070_001,GSMUA_Achr5G16800_001,GSMUA_Achr6G34030_001,GSMUA_Achr6G00470_001,GSMUA_Achr8G29470_001,GSMUA_Achr3G24060_001,GSMUA_Achr7G03060_001,GSMUA_Achr7G25650_001,GSMUA_Achr7G06590_001,GSMUA_Achr4G26250_001,GSMUA_Achr5G10500_001,GSMUA_Achr4G04100_001,GSMUA_AchrUn_randomG08290_001,GSMUA_Achr2G22730_001,GSMUA_Achr1G19890…
GO:0019842	vitamin binding	molecular_function	0.0029474	0.16752	6	935	37	23828	GSMUA_Achr3G10110_001,GSMUA_Achr5G28140_001,GSMUA_Achr11G24780_001,GSMUA_AchrUn_randomG11220_001,GSMUA_Achr6G04470_001,GSMUA_Achr5G07390_001
GO:0009070	serine family amino acid biosynthetic process	biological_process	0.0031251	0.17595	8	935	63	23828	GSMUA_Achr1G17270_001,GSMUA_Achr6G25780_001,GSMUA_Achr9G02430_001,GSMUA_Achr3G04110_001,GSMUA_Achr5G19480_001,GSMUA_Achr4G04100_001,GSMUA_Achr9G30450_001,GSMUA_Achr6G07010_001
GO:0004190	aspartic-type endopeptidase activity	molecular_function	0.0032131	0.17755	11	935	107	23828	GSMUA_Achr6G19480_001,GSMUA_Achr3G31640_001,GSMUA_AchrUn_randomG15900_001,GSMUA_Achr9G22770_001,GSMUA_Achr1G17420_001,GSMUA_Achr6G36260_001,GSMUA_Achr7G18850_001,GSMUA_Achr8G22010_001,GSMUA_AchrUn_randomG15890_001,GSMUA_Achr2G00870_001,GSMUA_Achr8G09610_001
GO:0070001	aspartic-type peptidase activity	molecular_function	0.0032131	0.17755	11	935	107	23828	GSMUA_Achr3G31640_001,GSMUA_Achr6G19480_001,GSMUA_Achr9G22770_001,GSMUA_Achr1G17420_001,GSMUA_AchrUn_randomG15900_001,GSMUA_Achr8G22010_001,GSMUA_Achr6G36260_001,GSMUA_Achr7G18850_001,GSMUA_Achr8G09610_001,GSMUA_AchrUn_randomG15890_001,GSMUA_Achr2G00870_001
GO:0009117	nucleotide metabolic process	biological_process	0.0032482	0.17785	35	935	546	23828	GSMUA_Achr6G09510_001,GSMUA_Achr7G06660_001,GSMUA_Achr4G01040_001,GSMUA_Achr10G29840_001,GSMUA_Achr1G17270_001,GSMUA_Achr2G06230_001,GSMUA_Achr11G01590_001,GSMUA_Achr8G17280_001,GSMUA_Achr5G18810_001,GSMUA_Achr9G23750_001,GSMUA_Achr4G22290_001,GSMUA_Achr11G18370_001,GSMUA_Achr6G25780_001,GSMUA_Achr3G27180_001,GSMUA_Achr1G12870_001,GSMUA_Achr7G05110_001,GSMUA_Achr1G00580_001,GSMUA_Achr4G08240_001,…
GO:0019693	ribose phosphate metabolic process	biological_process	0.0033103	0.1796	30	935	448	23828	GSMUA_Achr4G22290_001,GSMUA_Achr6G25780_001,GSMUA_Achr9G07120_001,GSMUA_Achr11G18370_001,GSMUA_Achr9G15100_001,GSMUA_Achr5G18810_001,GSMUA_Achr3G29100_001,GSMUA_Achr9G23750_001,GSMUA_Achr5G19480_001,GSMUA_Achr5G16830_001,GSMUA_Achr1G12870_001,GSMUA_Achr4G05470_001,GSMUA_Achr6G17900_001,GSMUA_Achr4G08240_001,GSMUA_Achr9G14590_001,GSMUA_Achr1G00580_001,GSMUA_Achr3G27180_001,GSMUA_Achr6G07010_001,GS…
GO:0004601	peroxidase activity	molecular_function	0.0036218	0.19473	14	935	157	23828	GSMUA_Achr6G21980_001,GSMUA_Achr5G26970_001,GSMUA_Achr1G22040_001,GSMUA_Achr5G29600_001,GSMUA_Achr8G12370_001,GSMUA_Achr2G21710_001,GSMUA_Achr11G25550_001,GSMUA_Achr10G25880_001,GSMUA_Achr3G06270_001,GSMUA_Achr6G14600_001,GSMUA_Achr6G00530_001,GSMUA_Achr6G18410_001,GSMUA_Achr9G23850_001,GSMUA_Achr9G14630_001
GO:0016836	hydro-lyase activity	molecular_function	0.0037378	0.19917	9	935	79	23828	GSMUA_Achr11G21550_001,GSMUA_Achr2G01270_001,GSMUA_Achr10G07810_001,GSMUA_Achr10G14140_001,GSMUA_Achr5G18810_001,GSMUA_Achr9G14590_001,GSMUA_Achr4G05470_001,GSMUA_AchrUn_randomG26530_001,GSMUA_Achr5G05720_001
GO:0006753	nucleoside phosphate metabolic process	biological_process	0.003859	0.20381	35	935	552	23828	GSMUA_Achr5G16830_001,GSMUA_Achr5G19480_001,GSMUA_Achr4G05470_001,GSMUA_Achr6G17900_001,GSMUA_Achr9G14590_001,GSMUA_Achr6G07010_001,GSMUA_Achr9G07120_001,GSMUA_Achr10G14140_001,GSMUA_Achr9G15100_001,GSMUA_Achr3G29100_001,GSMUA_Achr10G07810_001,GSMUA_Achr3G11650_001,GSMUA_Achr10G28640_001,GSMUA_Achr8G25300_001,GSMUA_Achr3G29130_001,GSMUA_Achr2G20210_001,GSMUA_Achr10G27350_001,GSMUA_Achr7G05110_001…
GO:0046496	nicotinamide nucleotide metabolic process	biological_process	0.0039905	0.20891	20	935	264	23828	GSMUA_Achr6G17900_001,GSMUA_Achr4G08240_001,GSMUA_Achr9G14590_001,GSMUA_Achr5G19480_001,GSMUA_Achr3G27180_001,GSMUA_Achr6G07010_001,GSMUA_Achr6G25780_001,GSMUA_Achr11G18370_001,GSMUA_Achr9G23750_001,GSMUA_Achr9G15100_001,GSMUA_Achr5G18810_001,GSMUA_Achr3G11650_001,GSMUA_Achr8G17280_001,GSMUA_Achr3G29130_001,GSMUA_Achr10G28640_001,GSMUA_Achr1G17270_001,GSMUA_Achr2G20210_001,GSMUA_Achr4G01040_001,G…
GO:0019362	pyridine nucleotide metabolic process	biological_process	0.0041621	0.216	20	935	265	23828	GSMUA_Achr5G19480_001,GSMUA_Achr6G17900_001,GSMUA_Achr9G14590_001,GSMUA_Achr4G08240_001,GSMUA_Achr6G07010_001,GSMUA_Achr3G27180_001,GSMUA_Achr11G18370_001,GSMUA_Achr6G25780_001,GSMUA_Achr5G18810_001,GSMUA_Achr9G15100_001,GSMUA_Achr9G23750_001,GSMUA_Achr3G11650_001,GSMUA_Achr8G17280_001,GSMUA_Achr10G28640_001,GSMUA_Achr3G29130_001,GSMUA_Achr1G17270_001,GSMUA_Achr2G20210_001,GSMUA_Achr6G09510_001,G…
GO:0019748	secondary metabolic process	biological_process	0.0042634	0.21935	11	935	111	23828	GSMUA_Achr6G06370_001,GSMUA_Achr1G09070_001,GSMUA_Achr2G01200_001,GSMUA_Achr5G04080_001,GSMUA_Achr1G17270_001,GSMUA_Achr10G08800_001,GSMUA_Achr8G25430_001,GSMUA_Achr3G10340_001,GSMUA_Achr11G16380_001,GSMUA_Achr5G19480_001,GSMUA_Achr6G33790_001
GO:0019344	cysteine biosynthetic process	biological_process	0.0044742	0.2273	7	935	53	23828	GSMUA_Achr1G17270_001,GSMUA_Achr3G04110_001,GSMUA_Achr6G25780_001,GSMUA_Achr5G19480_001,GSMUA_Achr9G02430_001,GSMUA_Achr9G30450_001,GSMUA_Achr6G07010_001
GO:0004455	ketol-acid reductoisomerase activity	molecular_function	0.0044942	0.2273	2	935	3	23828	GSMUA_Achr7G24470_001,GSMUA_Achr6G21410_001
GO:0045261	proton-transporting ATP synthase complex, catalytic core F(1)	cellular_component	0.0046403	0.23272	4	935	18	23828	GSMUA_Achr1G12870_001,GSMUA_Achr1G00580_001,GSMUA_Achr9G07120_001,GSMUA_Achr3G29100_001
GO:1901681	sulfur compound binding	molecular_function	0.0049894	0.24814	5	935	29	23828	GSMUA_AchrUn_randomG11220_001,GSMUA_Achr5G07390_001,GSMUA_Achr3G10110_001,GSMUA_Achr5G28140_001,GSMUA_Achr11G24780_001
GO:0016684	oxidoreductase activity, acting on peroxide as acceptor	molecular_function	0.0050557	0.24936	14	935	163	23828	GSMUA_Achr6G14600_001,GSMUA_Achr6G00530_001,GSMUA_Achr6G18410_001,GSMUA_Achr9G23850_001,GSMUA_Achr9G14630_001,GSMUA_Achr11G25550_001,GSMUA_Achr10G25880_001,GSMUA_Achr8G12370_001,GSMUA_Achr2G21710_001,GSMUA_Achr5G29600_001,GSMUA_Achr3G06270_001,GSMUA_Achr5G26970_001,GSMUA_Achr1G22040_001,GSMUA_Achr6G21980_001
GO:0006534	cysteine metabolic process	biological_process	0.0055066	0.26937	7	935	55	23828	GSMUA_Achr5G19480_001,GSMUA_Achr6G25780_001,GSMUA_Achr3G04110_001,GSMUA_Achr1G17270_001,GSMUA_Achr6G07010_001,GSMUA_Achr9G30450_001,GSMUA_Achr9G02430_001
GO:0009699	phenylpropanoid biosynthetic process	biological_process	0.0056978	0.27475	4	935	19	23828	GSMUA_Achr11G16380_001,GSMUA_Achr1G09070_001,GSMUA_Achr6G33790_001,GSMUA_Achr5G04080_001
GO:0003735	structural constituent of ribosome	molecular_function	0.0057087	0.27475	34	935	546	23828	GSMUA_Achr3G20070_001,GSMUA_Achr2G15370_001,GSMUA_Achr11G22610_001,GSMUA_Achr8G03110_001,GSMUA_Achr5G22860_001,GSMUA_Achr4G26620_001,GSMUA_Achr6G19950_001,GSMUA_Achr4G21120_001,GSMUA_Achr7G18570_001,GSMUA_Achr9G07350_001,GSMUA_Achr3G11450_001,GSMUA_Achr6G01570_001,GSMUA_Achr1G05100_001,GSMUA_AchrUn_randomG10420_001,GSMUA_Achr4G26590_001,GSMUA_Achr6G23390_001,GSMUA_Achr6G06550_001,GSMUA_Achr3G2018…
GO:0015977	carbon fixation	biological_process	0.0058711	0.28031	3	935	10	23828	GSMUA_Achr10G19930_001,GSMUA_Achr7G15900_001,GSMUA_Achr2G22730_001
GO:0044712	single-organism catabolic process	biological_process	0.0059242	0.2806	29	935	447	23828	GSMUA_Achr5G19480_001,GSMUA_Achr6G17900_001,GSMUA_Achr9G14590_001,GSMUA_Achr4G08240_001,GSMUA_Achr3G27180_001,GSMUA_Achr11G16380_001,GSMUA_Achr3G10340_001,GSMUA_Achr1G09070_001,GSMUA_Achr11G18370_001,GSMUA_Achr9G07120_001,GSMUA_Achr5G18810_001,GSMUA_Achr9G15100_001,GSMUA_Achr9G23750_001,GSMUA_Achr4G13150_001,GSMUA_Achr3G11650_001,GSMUA_Achr10G23000_001,GSMUA_Achr8G17280_001,GSMUA_Achr10G28640_001…
GO:0070469	respiratory chain	cellular_component	0.0060743	0.28544	7	935	56	23828	GSMUA_Achr2G05980_001,GSMUA_Achr5G16830_001,GSMUA_Achr5G26020_001,GSMUA_Achr1G11570_001,GSMUA_Achr6G01170_001,GSMUA_Achr5G16900_001,GSMUA_Achr11G26300_001
GO:0072524	pyridine-containing compound metabolic process	biological_process	0.0064872	0.30246	20	935	276	23828	GSMUA_Achr6G07010_001,GSMUA_Achr3G27180_001,GSMUA_Achr5G19480_001,GSMUA_Achr9G14590_001,GSMUA_Achr4G08240_001,GSMUA_Achr6G17900_001,GSMUA_Achr9G15100_001,GSMUA_Achr5G18810_001,GSMUA_Achr9G23750_001,GSMUA_Achr6G25780_001,GSMUA_Achr11G18370_001,GSMUA_Achr10G28640_001,GSMUA_Achr3G29130_001,GSMUA_Achr8G17280_001,GSMUA_Achr3G11650_001,GSMUA_Achr6G09510_001,GSMUA_Achr7G06660_001,GSMUA_Achr4G01040_001,G…
GO:0016052	carbohydrate catabolic process	biological_process	0.006823	0.31566	17	935	222	23828	GSMUA_Achr6G09510_001,GSMUA_Achr4G01040_001,GSMUA_Achr7G06660_001,GSMUA_Achr10G27590_001,GSMUA_Achr2G20210_001,GSMUA_Achr10G28640_001,GSMUA_Achr8G17280_001,GSMUA_Achr3G11650_001,GSMUA_Achr9G15100_001,GSMUA_Achr5G18810_001,GSMUA_Achr9G23750_001,GSMUA_Achr11G18370_001,GSMUA_Achr3G27180_001,GSMUA_Achr5G19480_001,GSMUA_Achr4G08240_001,GSMUA_Achr9G14590_001,GSMUA_Achr6G17900_001
GO:1901566	organonitrogen compound biosynthetic process	biological_process	0.0072763	0.33404	75	935	1438	23828	GSMUA_Achr4G13150_001,GSMUA_Achr9G02430_001,GSMUA_Achr3G32180_001,GSMUA_Achr5G28200_001,GSMUA_Achr6G25780_001,GSMUA_Achr6G21410_001,GSMUA_Achr4G00730_001,GSMUA_Achr4G22290_001,GSMUA_AchrUn_randomG03510_001,GSMUA_Achr1G00580_001,GSMUA_Achr1G12870_001,GSMUA_Achr5G01730_001,GSMUA_Achr5G01070_001,GSMUA_Achr6G03460_001,GSMUA_Achr1G19810_001,GSMUA_Achr10G10860_001,GSMUA_Achr1G17270_001,GSMUA_AchrUn_ran…
GO:0044550	secondary metabolite biosynthetic process	biological_process	0.00738	0.33621	7	935	58	23828	GSMUA_Achr11G16380_001,GSMUA_Achr8G25430_001,GSMUA_Achr1G17270_001,GSMUA_Achr6G33790_001,GSMUA_Achr5G04080_001,GSMUA_Achr1G09070_001,GSMUA_Achr5G19480_001
GO:0050662	coenzyme binding	molecular_function	0.008191	0.37033	28	935	438	23828	GSMUA_Achr3G08760_001,GSMUA_Achr4G04100_001,GSMUA_Achr6G07910_001,GSMUA_Achr5G28140_001,GSMUA_Achr5G28430_001,GSMUA_Achr8G25430_001,GSMUA_Achr4G10820_001,GSMUA_Achr1G12760_001,GSMUA_Achr4G17900_001,GSMUA_Achr11G22300_001,GSMUA_Achr4G28160_001,GSMUA_Achr7G24470_001,GSMUA_Achr11G14050_001,GSMUA_Achr1G27030_001,GSMUA_Achr7G05110_001,GSMUA_Achr11G24780_001,GSMUA_Achr6G22620_001,GSMUA_Achr3G10110_001,…
GO:0004109	coproporphyrinogen oxidase activity	molecular_function	0.0087534	0.38701	2	935	4	23828	GSMUA_Achr2G02480_001,GSMUA_Achr11G25600_001
GO:2000028	regulation of photoperiodism, flowering	biological_process	0.0087545	0.38701	2	935	4	23828	GSMUA_Achr7G09770_001,GSMUA_Achr10G27330_001
GO:0009638	phototropism	biological_process	0.0087545	0.38701	2	935	4	23828	GSMUA_Achr8G25430_001,GSMUA_Achr11G23590_001
GO:0006090	pyruvate metabolic process	biological_process	0.0089755	0.39386	18	935	247	23828	GSMUA_Achr7G06660_001,GSMUA_Achr4G01040_001,GSMUA_Achr6G09510_001,GSMUA_Achr1G17270_001,GSMUA_Achr2G20210_001,GSMUA_Achr10G28640_001,GSMUA_Achr3G11650_001,GSMUA_Achr8G17280_001,GSMUA_Achr9G23750_001,GSMUA_Achr2G01870_001,GSMUA_Achr9G15100_001,GSMUA_Achr5G18810_001,GSMUA_Achr11G18370_001,GSMUA_Achr3G27180_001,GSMUA_Achr6G17900_001,GSMUA_Achr9G14590_001,GSMUA_Achr4G08240_001,GSMUA_Achr5G19480_001
GO:0071704	organic substance metabolic process	biological_process	0.0093626	0.40785	422	935	9855	23828	GSMUA_Achr9G02810_001,GSMUA_Achr7G11200_001,GSMUA_Achr9G13820_001,GSMUA_Achr10G30100_001,XLOC_086442,GSMUA_Achr7G24470_001,GSMUA_Achr2G12770_001,GSMUA_Achr4G32620_001,GSMUA_Achr3G15570_001,GSMUA_Achr3G11650_001,GSMUA_Achr4G26080_001,GSMUA_Achr1G11570_001,GSMUA_Achr4G33040_001,GSMUA_Achr8G10810_001,GSMUA_Achr8G25300_001,GSMUA_Achr3G29130_001,GSMUA_Achr5G05690_001,GSMUA_Achr3G25110_001,GSMUA_Achr11…
GO:0006733	oxidoreduction coenzyme metabolic process	biological_process	0.0094339	0.40798	20	935	286	23828	GSMUA_Achr8G17280_001,GSMUA_Achr3G11650_001,GSMUA_Achr10G28640_001,GSMUA_Achr3G29130_001,GSMUA_Achr2G20210_001,GSMUA_Achr1G17270_001,GSMUA_Achr6G09510_001,GSMUA_Achr7G06660_001,GSMUA_Achr4G01040_001,GSMUA_Achr5G19480_001,GSMUA_Achr9G14590_001,GSMUA_Achr4G08240_001,GSMUA_Achr6G17900_001,GSMUA_Achr6G07010_001,GSMUA_Achr3G27180_001,GSMUA_Achr6G25780_001,GSMUA_Achr11G18370_001,GSMUA_Achr5G18810_001,G…
GO:0000287	magnesium ion binding	molecular_function	0.0097773	0.41914	15	935	194	23828	GSMUA_Achr2G03420_001,GSMUA_Achr2G20210_001,GSMUA_Achr5G07390_001,GSMUA_Achr4G08100_001,GSMUA_Achr2G12150_001,GSMUA_Achr5G18810_001,GSMUA_Achr9G23750_001,GSMUA_Achr11G24780_001,GSMUA_AchrUn_randomG24920_001,GSMUA_Achr3G10110_001,GSMUA_Achr5G28140_001,GSMUA_Achr9G14590_001,GSMUA_Achr7G19200_001,GSMUA_Achr3G27180_001,GSMUA_AchrUn_randomG11220_001
GO:1901576	organic substance biosynthetic process	biological_process	0.0099827	0.41914	216	935	4771	23828	GSMUA_Achr9G07120_001,GSMUA_Achr7G24780_001,GSMUA_Achr3G07870_001,GSMUA_AchrUn_randomG17360_001,XLOC_027046,GSMUA_Achr4G02390_001,GSMUA_Achr3G18020_001,GSMUA_Achr6G25630_001,GSMUA_Achr10G14140_001,GSMUA_Achr3G13190_001,GSMUA_Achr11G15730_001,GSMUA_AchrUn_randomG26530_001,GSMUA_AchrUn_randomG19690_001,GSMUA_Achr8G08160_001,GSMUA_AchrUn_randomG10420_001,GSMUA_Achr3G25630_001,GSMUA_Achr11G16380_001,…
GO:0009058	biosynthetic process	biological_process	0.010002	0.41914	225	935	4989	23828	GSMUA_Achr7G05200_001,GSMUA_Achr2G04350_001,GSMUA_Achr6G04440_001,GSMUA_Achr9G13520_001,GSMUA_Achr7G18030_001,GSMUA_Achr1G09070_001,GSMUA_Achr7G14140_001,GSMUA_Achr4G29150_001,GSMUA_Achr6G30350_001,GSMUA_Achr8G06200_001,GSMUA_Achr4G04100_001,GSMUA_Achr11G21630_001,GSMUA_Achr6G32320_001,GSMUA_Achr4G10820_001,GSMUA_Achr8G25430_001,GSMUA_Achr8G21550_001,GSMUA_Achr7G12740_001,GSMUA_Achr5G08700_001,GS…
GO:0005198	structural molecule activity	molecular_function	0.010029	0.41914	39	935	672	23828	GSMUA_Achr5G08700_001,GSMUA_Achr5G18680_001,GSMUA_Achr6G03460_001,GSMUA_Achr5G18740_001,GSMUA_Achr1G19810_001,GSMUA_Achr4G26250_001,GSMUA_Achr5G01070_001,XLOC_039087,GSMUA_Achr1G04330_001,GSMUA_Achr6G08790_001,GSMUA_Achr2G03150_001,GSMUA_AchrUn_randomG16720_001,GSMUA_AchrUn_randomG03510_001,GSMUA_Achr10G12620_001,GSMUA_Achr5G22860_001,GSMUA_Achr8G03110_001,GSMUA_Achr4G26620_001,GSMUA_Achr3G20070_…
GO:0006633	fatty acid biosynthetic process	biological_process	0.010043	0.41914	13	935	159	23828	GSMUA_Achr8G22700_001,GSMUA_AchrUn_randomG19710_001,GSMUA_AchrUn_randomG19690_001,GSMUA_Achr5G18800_001,GSMUA_Achr1G12200_001,GSMUA_Achr8G27850_001,GSMUA_Achr3G01530_001,GSMUA_Achr3G15780_001,GSMUA_Achr7G18020_001,GSMUA_Achr3G07870_001,GSMUA_Achr9G13520_001,GSMUA_AchrUn_randomG18090_001,GSMUA_Achr1G24370_001
GO:0004332	fructose-bisphosphate aldolase activity	molecular_function	0.010159	0.42102	3	935	12	23828	GSMUA_Achr8G17280_001,GSMUA_Achr6G17900_001,GSMUA_Achr6G09510_001
GO:0009664	plant-type cell wall organization	biological_process	0.010535	0.4336	8	935	77	23828	GSMUA_Achr11G22960_001,GSMUA_Achr4G27910_001,GSMUA_Achr10G22630_001,GSMUA_Achr5G07480_001,GSMUA_Achr4G27950_001,GSMUA_Achr4G28010_001,GSMUA_Achr6G10730_001,GSMUA_Achr7G15100_001
GO:0044445	cytosolic part	cellular_component	0.010818	0.44189	6	935	48	23828	GSMUA_Achr5G08700_001,GSMUA_Achr9G14590_001,GSMUA_Achr4G08240_001,GSMUA_Achr3G11650_001,GSMUA_Achr5G18810_001,GSMUA_Achr4G01040_001
GO:0005840	ribosome	cellular_component	0.010884	0.44189	34	935	571	23828	GSMUA_Achr9G07350_001,GSMUA_Achr3G11450_001,GSMUA_Achr6G06280_001,GSMUA_Achr7G18570_001,GSMUA_Achr4G21120_001,GSMUA_Achr6G21060_001,GSMUA_Achr8G08160_001,GSMUA_Achr8G12400_001,GSMUA_Achr5G03060_001,GSMUA_Achr5G04980_001,GSMUA_Achr11G15730_001,GSMUA_Achr6G23390_001,GSMUA_Achr4G26590_001,GSMUA_Achr6G06550_001,GSMUA_Achr3G20180_001,GSMUA_Achr1G05100_001,GSMUA_Achr6G01570_001,GSMUA_AchrUn_randomG1042…
GO:0006631	fatty acid metabolic process	biological_process	0.012122	0.4888	17	935	236	23828	GSMUA_Achr7G03060_001,GSMUA_Achr6G06370_001,GSMUA_AchrUn_randomG18090_001,GSMUA_Achr6G33790_001,GSMUA_Achr8G27850_001,GSMUA_Achr9G13520_001,GSMUA_Achr3G07870_001,GSMUA_Achr1G24370_001,GSMUA_Achr8G32640_001,GSMUA_Achr1G12200_001,GSMUA_Achr5G18800_001,GSMUA_AchrUn_randomG19690_001,GSMUA_AchrUn_randomG19710_001,GSMUA_Achr8G22700_001,GSMUA_Achr3G15780_001,GSMUA_Achr7G18020_001,GSMUA_Achr3G01530_001
GO:0005743	mitochondrial inner membrane	cellular_component	0.012698	0.50859	10	935	112	23828	XLOC_066318,GSMUA_Achr9G07120_001,GSMUA_Achr10G27350_001,GSMUA_Achr2G05980_001,GSMUA_Achr5G26020_001,GSMUA_Achr3G29100_001,GSMUA_Achr11G26300_001,GSMUA_Achr11G08740_001,GSMUA_Achr1G11570_001,GSMUA_Achr5G16830_001
GO:0022900	electron transport chain	biological_process	0.013085	0.5206	8	935	80	23828	GSMUA_Achr1G17270_001,XLOC_066318,GSMUA_Achr6G25780_001,GSMUA_Achr5G26020_001,GSMUA_Achr11G26300_001,GSMUA_Achr5G01200_001,GSMUA_Achr5G16830_001,GSMUA_Achr3G32160_001
GO:0008652	cellular amino acid biosynthetic process	biological_process	0.013824	0.54025	20	935	297	23828	GSMUA_Achr3G04110_001,GSMUA_Achr4G04100_001,GSMUA_Achr7G12720_001,GSMUA_Achr9G30450_001,GSMUA_Achr6G20200_001,GSMUA_Achr1G17270_001,GSMUA_Achr4G28160_001,GSMUA_Achr6G35190_001,GSMUA_Achr7G24470_001,GSMUA_Achr10G00520_001,GSMUA_AchrUn_randomG26530_001,GSMUA_Achr5G19480_001,GSMUA_Achr4G05470_001,GSMUA_Achr6G07010_001,GSMUA_Achr6G25780_001,GSMUA_Achr4G00730_001,GSMUA_Achr6G21410_001,GSMUA_Achr4G1315…
GO:0071669	plant-type cell wall organization or biogenesis	biological_process	0.013965	0.54025	9	935	97	23828	GSMUA_Achr4G28010_001,GSMUA_Achr6G10730_001,GSMUA_Achr7G15100_001,GSMUA_Achr11G22960_001,GSMUA_Achr4G27910_001,GSMUA_Achr10G22630_001,GSMUA_Achr1G08040_001,GSMUA_Achr5G07480_001,GSMUA_Achr4G27950_001
GO:0035303	regulation of dephosphorylation	biological_process	0.01416	0.54025	5	935	37	23828	GSMUA_Achr6G25780_001,GSMUA_Achr1G17270_001,GSMUA_AchrUn_randomG00430_001,GSMUA_Achr6G07010_001,GSMUA_Achr8G25430_001
GO:0035304	regulation of protein dephosphorylation	biological_process	0.01416	0.54025	5	935	37	23828	GSMUA_AchrUn_randomG00430_001,GSMUA_Achr1G17270_001,GSMUA_Achr6G25780_001,GSMUA_Achr8G25430_001,GSMUA_Achr6G07010_001
GO:0045259	proton-transporting ATP synthase complex	cellular_component	0.014162	0.54025	5	935	37	23828	GSMUA_Achr3G29100_001,GSMUA_Achr9G07120_001,GSMUA_Achr1G00580_001,GSMUA_Achr10G27350_001,GSMUA_Achr1G12870_001
GO:0004347	glucose-6-phosphate isomerase activity	molecular_function	0.014208	0.54025	2	935	5	23828	GSMUA_Achr10G28640_001,GSMUA_Achr9G15100_001
GO:0048582	positive regulation of post-embryonic development	biological_process	0.014212	0.54025	2	935	5	23828	GSMUA_Achr3G25630_001,GSMUA_Achr7G11200_001
GO:0009698	phenylpropanoid metabolic process	biological_process	0.015442	0.58327	4	935	25	23828	GSMUA_Achr1G09070_001,GSMUA_Achr5G04080_001,GSMUA_Achr6G33790_001,GSMUA_Achr11G16380_001
GO:0044212	transcription regulatory region DNA binding	molecular_function	0.015784	0.5876	5	935	38	23828	GSMUA_Achr7G11200_001,GSMUA_Achr7G25990_001,GSMUA_Achr2G14750_001,GSMUA_Achr7G11760_001,GSMUA_Achr3G25630_001
GO:0009853	photorespiration	biological_process	0.015789	0.5876	5	935	38	23828	GSMUA_Achr10G19930_001,GSMUA_Achr7G15900_001,GSMUA_Achr1G11570_001,GSMUA_Achr9G07120_001,GSMUA_Achr2G22730_001
GO:0009113	purine nucleobase biosynthetic process	biological_process	0.015852	0.5876	3	935	14	23828	GSMUA_Achr5G01730_001,GSMUA_Achr7G07120_001,GSMUA_Achr10G10860_001
GO:0030529	ribonucleoprotein complex	cellular_component	0.016175	0.59589	39	935	694	23828	GSMUA_Achr5G08700_001,GSMUA_Achr5G18680_001,GSMUA_Achr5G18740_001,GSMUA_Achr1G19810_001,GSMUA_Achr6G03460_001,GSMUA_Achr5G16380_001,GSMUA_Achr5G01070_001,GSMUA_Achr6G08790_001,GSMUA_AchrUn_randomG16720_001,GSMUA_AchrUn_randomG03510_001,GSMUA_Achr8G03110_001,GSMUA_Achr4G26620_001,GSMUA_Achr5G22860_001,GSMUA_Achr2G04990_001,GSMUA_Achr2G15370_001,GSMUA_Achr3G20070_001,GSMUA_Achr11G22610_001,GSMUA_Ac…
GO:0044249	cellular biosynthetic process	biological_process	0.016672	0.61042	209	935	4661	23828	GSMUA_Achr5G18800_001,GSMUA_Achr5G01730_001,GSMUA_AchrUn_randomG09030_001,GSMUA_Achr7G18930_001,GSMUA_AchrUn_randomG03510_001,GSMUA_AchrUn_randomG03160_001,GSMUA_Achr6G21410_001,GSMUA_Achr8G11980_001,GSMUA_Achr3G13440_001,GSMUA_Achr6G32330_001,GSMUA_Achr7G11760_001,GSMUA_Achr5G28200_001,GSMUA_Achr10G11750_001,GSMUA_Achr9G02430_001,GSMUA_Achr3G32180_001,GSMUA_Achr4G13150_001,GSMUA_Achr1G24370_001,…
GO:0000975	regulatory region DNA binding	molecular_function	0.017537	0.63432	5	935	39	23828	GSMUA_Achr7G11200_001,GSMUA_Achr7G25990_001,GSMUA_Achr2G14750_001,GSMUA_Achr7G11760_001,GSMUA_Achr3G25630_001
GO:0001067	regulatory region nucleic acid binding	molecular_function	0.017537	0.63432	5	935	39	23828	GSMUA_Achr7G11200_001,GSMUA_Achr7G25990_001,GSMUA_Achr7G11760_001,GSMUA_Achr2G14750_001,GSMUA_Achr3G25630_001
GO:1901135	carbohydrate derivative metabolic process	biological_process	0.018353	0.65982	45	935	830	23828	GSMUA_Achr3G29100_001,GSMUA_Achr10G07810_001,GSMUA_Achr10G14140_001,GSMUA_Achr9G15100_001,GSMUA_Achr9G07120_001,GSMUA_Achr6G07010_001,GSMUA_Achr8G33010_001,GSMUA_Achr6G17900_001,XLOC_045660,GSMUA_Achr9G14590_001,GSMUA_Achr5G16830_001,GSMUA_Achr5G19480_001,GSMUA_Achr4G05470_001,GSMUA_Achr8G15880_001,GSMUA_Achr10G27350_001,GSMUA_Achr2G20210_001,GSMUA_Achr3G29130_001,GSMUA_Achr10G08800_001,GSMUA_Ach…
GO:0004803	transposase activity	molecular_function	0.019058	0.68107	3	935	15	23828	XLOC_086442,XLOC_022081,XLOC_066318
GO:0010583	response to cyclopentenone	biological_process	0.019224	0.6829	3	935	15	23828	GSMUA_Achr3G10340_001,GSMUA_Achr6G25630_001,GSMUA_Achr2G01200_001
GO:0044711	single-organism biosynthetic process	biological_process	0.019764	0.69792	78	935	1574	23828	GSMUA_Achr9G13520_001,GSMUA_Achr7G18030_001,GSMUA_Achr1G09070_001,GSMUA_Achr5G02840_001,GSMUA_Achr8G22700_001,GSMUA_Achr7G18020_001,GSMUA_Achr10G29840_001,GSMUA_Achr5G04080_001,GSMUA_Achr4G28160_001,GSMUA_Achr6G12820_001,GSMUA_Achr8G06200_001,GSMUA_Achr4G04100_001,GSMUA_Achr6G30350_001,GSMUA_Achr8G25430_001,GSMUA_Achr9G30450_001,GSMUA_Achr4G10820_001,GSMUA_Achr8G33700_001,GSMUA_Achr3G07870_001,GS…
GO:0000015	phosphopyruvate hydratase complex	cellular_component	0.020768	0.71231	2	935	6	23828	GSMUA_Achr5G18810_001,GSMUA_Achr9G14590_001
GO:0004634	phosphopyruvate hydratase activity	molecular_function	0.020768	0.71231	2	935	6	23828	GSMUA_Achr9G14590_001,GSMUA_Achr5G18810_001
GO:0006573	valine metabolic process	biological_process	0.020768	0.71231	2	935	6	23828	GSMUA_Achr7G24470_001,GSMUA_Achr6G21410_001
GO:0051094	positive regulation of developmental process	biological_process	0.020768	0.71231	2	935	6	23828	GSMUA_Achr7G11200_001,GSMUA_Achr3G25630_001
GO:0051240	positive regulation of multicellular organismal process	biological_process	0.020768	0.71231	2	935	6	23828	GSMUA_Achr7G11200_001,GSMUA_Achr3G25630_001
GO:1901607	alpha-amino acid biosynthetic process	biological_process	0.021156	0.72147	16	935	232	23828	GSMUA_AchrUn_randomG26530_001,GSMUA_Achr5G19480_001,GSMUA_Achr10G00520_001,GSMUA_Achr6G07010_001,GSMUA_Achr6G25780_001,GSMUA_Achr6G21410_001,GSMUA_Achr4G00730_001,GSMUA_Achr5G28200_001,GSMUA_Achr9G02430_001,GSMUA_Achr4G04100_001,GSMUA_Achr3G04110_001,GSMUA_Achr9G30450_001,GSMUA_Achr6G20200_001,GSMUA_Achr1G17270_001,GSMUA_Achr7G24470_001,GSMUA_Achr6G35190_001
GO:0016998	cell wall macromolecule catabolic process	biological_process	0.02143	0.72667	5	935	41	23828	GSMUA_AchrUn_randomG24080_001,GSMUA_Achr3G26900_001,GSMUA_Achr9G16770_001,GSMUA_Achr2G10710_001,GSMUA_Achr3G06200_001
GO:0044271	cellular nitrogen compound biosynthetic process	biological_process	0.02167	0.73066	158	935	3462	23828	GSMUA_Achr6G06550_001,GSMUA_Achr10G18770_001,GSMUA_Achr6G23390_001,GSMUA_Achr4G26590_001,GSMUA_Achr5G04980_001,GSMUA_Achr5G03060_001,GSMUA_Achr9G12070_001,GSMUA_Achr5G19480_001,GSMUA_Achr5G07590_001,GSMUA_Achr5G17240_001,GSMUA_Achr3G29100_001,GSMUA_Achr5G28230_001,GSMUA_Achr7G18570_001,GSMUA_AchrUn_randomG19380_001,GSMUA_Achr6G01740_001,GSMUA_Achr6G33140_001,GSMUA_Achr11G08010_001,GSMUA_Achr8G150…
GO:0046933	proton-transporting ATP synthase activity, rotational mechanism	molecular_function	0.02279	0.76022	4	935	28	23828	GSMUA_Achr1G12870_001,GSMUA_Achr9G07120_001,GSMUA_Achr1G00580_001,GSMUA_Achr3G29100_001
GO:0006313	transposition, DNA-mediated	biological_process	0.022802	0.76022	3	935	16	23828	XLOC_086442,XLOC_022081,XLOC_066318
GO:0006144	purine nucleobase metabolic process	biological_process	0.023011	0.76294	3	935	16	23828	GSMUA_Achr7G07120_001,GSMUA_Achr5G01730_001,GSMUA_Achr10G10860_001
GO:0016861	intramolecular oxidoreductase activity, interconverting aldoses and ketoses	molecular_function	0.025581	0.84345	4	935	29	23828	XLOC_036897,GSMUA_Achr3G29130_001,GSMUA_Achr9G15100_001,GSMUA_Achr10G28640_001
GO:0044238	primary metabolic process	biological_process	0.02629	0.86208	400	935	9455	23828	GSMUA_Achr6G06770_001,GSMUA_Achr9G28820_001,GSMUA_Achr1G26510_001,GSMUA_Achr4G00730_001,GSMUA_Achr11G03210_001,GSMUA_Achr4G22290_001,GSMUA_Achr9G19960_001,GSMUA_AchrUn_randomG20660_001,GSMUA_Achr7G09950_001,XLOC_073625,GSMUA_Achr1G12870_001,GSMUA_AchrUn_randomG19710_001,GSMUA_Achr1G12410_001,GSMUA_AchrUn_randomG18090_001,GSMUA_Achr10G08690_001,GSMUA_Achr1G19810_001,GSMUA_Achr2G16660_001,GSMUA_Ach…
GO:0032196	transposition	biological_process	0.026914	0.86642	3	935	17	23828	XLOC_066318,XLOC_022081,XLOC_086442
GO:0016774	phosphotransferase activity, carboxyl group as acceptor	molecular_function	0.027112	0.86642	3	935	17	23828	GSMUA_Achr4G28160_001,GSMUA_Achr11G18370_001,GSMUA_Achr10G00520_001
GO:0004784	superoxide dismutase activity	molecular_function	0.027146	0.86642	3	935	17	23828	GSMUA_Achr8G21350_001,GSMUA_Achr9G20410_001,GSMUA_Achr10G06740_001
GO:0016721	oxidoreductase activity, acting on superoxide radicals as acceptor	molecular_function	0.027146	0.86642	3	935	17	23828	GSMUA_Achr10G06740_001,GSMUA_Achr9G20410_001,GSMUA_Achr8G21350_001
GO:0016832	aldehyde-lyase activity	molecular_function	0.027148	0.86642	3	935	17	23828	GSMUA_Achr6G09510_001,GSMUA_Achr6G17900_001,GSMUA_Achr8G17280_001
GO:0000097	sulfur amino acid biosynthetic process	biological_process	0.028075	0.89124	8	935	92	23828	GSMUA_Achr6G20200_001,GSMUA_Achr6G25780_001,GSMUA_Achr1G17270_001,GSMUA_Achr9G02430_001,GSMUA_Achr5G19480_001,GSMUA_Achr3G04110_001,GSMUA_Achr6G07010_001,GSMUA_Achr9G30450_001
GO:0009081	branched-chain amino acid metabolic process	biological_process	0.028691	0.90597	4	935	30	23828	GSMUA_Achr6G21410_001,GSMUA_Achr3G15170_001,GSMUA_Achr4G05470_001,GSMUA_Achr7G24470_001
GO:0000096	sulfur amino acid metabolic process	biological_process	0.029119	0.91123	9	935	110	23828	GSMUA_Achr5G19480_001,GSMUA_Achr3G04110_001,GSMUA_Achr6G07010_001,GSMUA_Achr9G30450_001,GSMUA_Achr11G10550_001,GSMUA_Achr6G25780_001,GSMUA_Achr6G20200_001,GSMUA_Achr1G17270_001,GSMUA_Achr9G02430_001
GO:1901362	organic cyclic compound biosynthetic process	biological_process	0.029398	0.91123	132	935	2874	23828	GSMUA_AchrUn_randomG09030_001,GSMUA_Achr5G01730_001,GSMUA_Achr7G18930_001,GSMUA_Achr3G13440_001,GSMUA_Achr8G11980_001,GSMUA_AchrUn_randomG03160_001,GSMUA_Achr10G11750_001,GSMUA_Achr7G11760_001,GSMUA_Achr6G32330_001,GSMUA_Achr4G13150_001,GSMUA_Achr7G07120_001,GSMUA_Achr2G02480_001,GSMUA_Achr2G06760_001,GSMUA_Achr5G08600_001,GSMUA_Achr2G06230_001,GSMUA_Achr3G08170_001,GSMUA_Achr1G10080_001,GSMUA_Ac…
GO:0043094	cellular metabolic compound salvage	biological_process	0.029436	0.91123	7	935	76	23828	GSMUA_Achr1G11570_001,GSMUA_Achr9G07120_001,GSMUA_Achr7G07120_001,GSMUA_Achr5G01730_001,GSMUA_Achr2G22730_001,GSMUA_Achr10G19930_001,GSMUA_Achr7G15900_001
GO:0080147	root hair cell development	biological_process	0.031625	0.91123	3	935	18	23828	GSMUA_Achr5G19480_001,GSMUA_Achr8G21210_001,GSMUA_Achr6G25630_001
GO:0019866	organelle inner membrane	cellular_component	0.032182	0.91123	10	935	130	23828	GSMUA_Achr1G11570_001,GSMUA_Achr5G16830_001,GSMUA_Achr3G29100_001,GSMUA_Achr11G26300_001,GSMUA_Achr11G08740_001,XLOC_066318,GSMUA_Achr10G27350_001,GSMUA_Achr9G07120_001,GSMUA_Achr2G05980_001,GSMUA_Achr5G26020_001
GO:0015985	energy coupled proton transport, down electrochemical gradient	biological_process	0.036266	0.91123	5	935	47	23828	GSMUA_Achr1G12870_001,GSMUA_Achr1G00580_001,GSMUA_Achr9G07120_001,GSMUA_Achr10G27350_001,GSMUA_Achr3G29100_001
GO:0015986	ATP synthesis coupled proton transport	biological_process	0.036266	0.91123	5	935	47	23828	GSMUA_Achr1G12870_001,GSMUA_Achr9G07120_001,GSMUA_Achr1G00580_001,GSMUA_Achr10G27350_001,GSMUA_Achr3G29100_001
GO:0006801	superoxide metabolic process	biological_process	0.036514	0.91123	3	935	19	23828	GSMUA_Achr10G06740_001,GSMUA_Achr8G21350_001,GSMUA_Achr9G20410_001
GO:0009082	branched-chain amino acid biosynthetic process	biological_process	0.036516	0.91123	3	935	19	23828	GSMUA_Achr7G24470_001,GSMUA_Achr4G05470_001,GSMUA_Achr6G21410_001
GO:0098800	inner mitochondrial membrane protein complex	cellular_component	0.03669	0.91123	6	935	63	23828	GSMUA_Achr10G27350_001,GSMUA_Achr9G07120_001,GSMUA_Achr1G11570_001,GSMUA_Achr2G05980_001,GSMUA_Achr5G16830_001,GSMUA_Achr3G29100_001
GO:0003999	adenine phosphoribosyltransferase activity	molecular_function	0.036791	0.91123	2	935	8	23828	GSMUA_Achr5G01730_001,GSMUA_Achr7G07120_001
GO:0006168	adenine salvage	biological_process	0.036791	0.91123	2	935	8	23828	GSMUA_Achr7G07120_001,GSMUA_Achr5G01730_001
GO:0043096	purine nucleobase salvage	biological_process	0.036791	0.91123	2	935	8	23828	GSMUA_Achr7G07120_001,GSMUA_Achr5G01730_001
GO:0046083	adenine metabolic process	biological_process	0.036791	0.91123	2	935	8	23828	GSMUA_Achr7G07120_001,GSMUA_Achr5G01730_001
GO:0046084	adenine biosynthetic process	biological_process	0.036791	0.91123	2	935	8	23828	GSMUA_Achr7G07120_001,GSMUA_Achr5G01730_001
GO:0009636	response to toxic substance	biological_process	0.036794	0.91123	2	935	8	23828	GSMUA_Achr5G19480_001,GSMUA_AchrUn_randomG25790_001
GO:0015368	calcium:cation antiporter activity	molecular_function	0.036798	0.91123	2	935	8	23828	GSMUA_Achr3G29210_001,GSMUA_Achr4G06590_001
GO:0015369	calcium:proton antiporter activity	molecular_function	0.036798	0.91123	2	935	8	23828	GSMUA_Achr4G06590_001,GSMUA_Achr3G29210_001
GO:0051139	metal ion:proton antiporter activity	molecular_function	0.036798	0.91123	2	935	8	23828	GSMUA_Achr3G29210_001,GSMUA_Achr4G06590_001
GO:0009800	cinnamic acid biosynthetic process	biological_process	0.036798	0.91123	2	935	8	23828	GSMUA_Achr11G16380_001,GSMUA_Achr1G09070_001
GO:0009803	cinnamic acid metabolic process	biological_process	0.036798	0.91123	2	935	8	23828	GSMUA_Achr11G16380_001,GSMUA_Achr1G09070_001
GO:0045548	phenylalanine ammonia-lyase activity	molecular_function	0.036798	0.91123	2	935	8	23828	GSMUA_Achr1G09070_001,GSMUA_Achr11G16380_001
GO:0003956	NAD(P)+-protein-arginine ADP-ribosyltransferase activity	molecular_function	0.038498	0.91123	1	935	1	23828	XLOC_045660
GO:0030435	sporulation resulting in formation of a cellular spore	biological_process	0.038498	0.91123	1	935	1	23828	XLOC_030901
GO:0031160	spore wall	cellular_component	0.038498	0.91123	1	935	1	23828	XLOC_030901
GO:0043934	sporulation	biological_process	0.038498	0.91123	1	935	1	23828	XLOC_030901
GO:0071436	sodium ion export	biological_process	0.038498	0.91123	1	935	1	23828	XLOC_051001
GO:0000976	transcription regulatory region sequence-specific DNA binding	molecular_function	0.039069	0.91123	4	935	33	23828	GSMUA_Achr7G25990_001,GSMUA_Achr3G25630_001,GSMUA_Achr2G14750_001,GSMUA_Achr7G11760_001
GO:0042754	negative regulation of circadian rhythm	biological_process	0.039205	0.91123	1	935	1	23828	GSMUA_Achr10G06560_001
GO:0043393	regulation of protein binding	biological_process	0.039205	0.91123	1	935	1	23828	GSMUA_Achr10G06560_001
GO:0043496	regulation of protein homodimerization activity	biological_process	0.039205	0.91123	1	935	1	23828	GSMUA_Achr10G06560_001
GO:0051098	regulation of binding	biological_process	0.039205	0.91123	1	935	1	23828	GSMUA_Achr10G06560_001
GO:0008800	beta-lactamase activity	molecular_function	0.039219	0.91123	1	935	1	23828	GSMUA_AchrUn_randomG25790_001
GO:0017001	antibiotic catabolic process	biological_process	0.039219	0.91123	1	935	1	23828	GSMUA_AchrUn_randomG25790_001
GO:0030655	beta-lactam antibiotic catabolic process	biological_process	0.039219	0.91123	1	935	1	23828	GSMUA_AchrUn_randomG25790_001
GO:0072340	cellular lactam catabolic process	biological_process	0.039219	0.91123	1	935	1	23828	GSMUA_AchrUn_randomG25790_001
GO:0031118	rRNA pseudouridine synthesis	biological_process	0.039219	0.91123	1	935	1	23828	GSMUA_Achr8G25300_001
GO:0008446	GDP-mannose 4,6-dehydratase activity	molecular_function	0.03924	0.91123	1	935	1	23828	GSMUA_Achr10G07810_001
GO:0046085	adenosine metabolic process	biological_process	0.03924	0.91123	1	935	1	23828	GSMUA_Achr8G15880_001
GO:0007023	post-chaperonin tubulin folding pathway	biological_process	0.03924	0.91123	1	935	1	23828	GSMUA_Achr1G21520_001
GO:0019499	cyanide metabolic process	biological_process	0.03924	0.91123	1	935	1	23828	GSMUA_Achr5G19480_001
GO:0019500	cyanide catabolic process	biological_process	0.03924	0.91123	1	935	1	23828	GSMUA_Achr5G19480_001
GO:0051410	detoxification of nitrogen compound	biological_process	0.03924	0.91123	1	935	1	23828	GSMUA_Achr5G19480_001
GO:0004160	dihydroxy-acid dehydratase activity	molecular_function	0.03924	0.91123	1	935	1	23828	GSMUA_Achr4G05470_001
GO:0004333	fumarate hydratase activity	molecular_function	0.03924	0.91123	1	935	1	23828	GSMUA_Achr11G21550_001
GO:0004789	thiamine-phosphate diphosphorylase activity	molecular_function	0.03924	0.91123	1	935	1	23828	GSMUA_Achr6G12820_001
GO:0006106	fumarate metabolic process	biological_process	0.03924	0.91123	1	935	1	23828	GSMUA_Achr11G21550_001
GO:0008972	phosphomethylpyrimidine kinase activity	molecular_function	0.03924	0.91123	1	935	1	23828	GSMUA_Achr6G12820_001
GO:0010328	auxin influx transmembrane transporter activity	molecular_function	0.03924	0.91123	1	935	1	23828	GSMUA_Achr6G25630_001
GO:0010360	negative regulation of anion channel activity	biological_process	0.03924	0.91123	1	935	1	23828	GSMUA_Achr8G25430_001
GO:0010361	regulation of anion channel activity by blue light	biological_process	0.03924	0.91123	1	935	1	23828	GSMUA_Achr8G25430_001
GO:0010362	negative regulation of anion channel activity by blue light	biological_process	0.03924	0.91123	1	935	1	23828	GSMUA_Achr8G25430_001
GO:0015112	nitrate transmembrane transporter activity	molecular_function	0.03924	0.91123	1	935	1	23828	GSMUA_Achr1G25450_001
GO:0016174	NAD(P)H oxidase activity	molecular_function	0.03924	0.91123	1	935	1	23828	GSMUA_Achr5G26970_001
GO:0032410	negative regulation of transporter activity	biological_process	0.03924	0.91123	1	935	1	23828	GSMUA_Achr8G25430_001
GO:0032413	negative regulation of ion transmembrane transporter activity	biological_process	0.03924	0.91123	1	935	1	23828	GSMUA_Achr8G25430_001
GO:0034763	negative regulation of transmembrane transport	biological_process	0.03924	0.91123	1	935	1	23828	GSMUA_Achr8G25430_001
GO:0034766	negative regulation of ion transmembrane transport	biological_process	0.03924	0.91123	1	935	1	23828	GSMUA_Achr8G25430_001
GO:0043271	negative regulation of ion transport	biological_process	0.03924	0.91123	1	935	1	23828	GSMUA_Achr8G25430_001
GO:0047268	galactinol-raffinose galactosyltransferase activity	molecular_function	0.03924	0.91123	1	935	1	23828	GSMUA_Achr11G14030_001
GO:0048829	root cap development	biological_process	0.03924	0.91123	1	935	1	23828	GSMUA_Achr6G25630_001
GO:0051051	negative regulation of transport	biological_process	0.03924	0.91123	1	935	1	23828	GSMUA_Achr8G25430_001
GO:0052736	beta-glucanase activity	molecular_function	0.03924	0.91123	1	935	1	23828	GSMUA_Achr3G06200_001
GO:0052861	glucan endo-1,3-beta-glucanase activity, C-3 substituted reducing group	molecular_function	0.03924	0.91123	1	935	1	23828	GSMUA_Achr3G06200_001
GO:0052862	glucan endo-1,4-beta-glucanase activity, C-3 substituted reducing group	molecular_function	0.03924	0.91123	1	935	1	23828	GSMUA_Achr3G06200_001
GO:0060919	auxin influx	biological_process	0.03924	0.91123	1	935	1	23828	GSMUA_Achr6G25630_001
GO:1903792	negative regulation of anion transport	biological_process	0.03924	0.91123	1	935	1	23828	GSMUA_Achr8G25430_001
GO:1903960	negative regulation of anion transmembrane transport	biological_process	0.03924	0.91123	1	935	1	23828	GSMUA_Achr8G25430_001
GO:0048038	quinone binding	molecular_function	0.041723	0.95646	3	935	20	23828	GSMUA_Achr8G03320_001,GSMUA_Achr1G11570_001,GSMUA_Achr5G23750_001
GO:0009225	nucleotide-sugar metabolic process	biological_process	0.041741	0.95646	3	935	20	23828	GSMUA_Achr7G05110_001,GSMUA_Achr10G07810_001,GSMUA_Achr10G14140_001
GO:0019438	aromatic compound biosynthetic process	biological_process	0.041749	0.95646	127	935	2793	23828	GSMUA_Achr6G18020_001,GSMUA_Achr10G15510_001,GSMUA_Achr10G09560_001,GSMUA_Achr8G06200_001,GSMUA_Achr11G25600_001,GSMUA_Achr11G21630_001,GSMUA_Achr6G32320_001,GSMUA_Achr8G21550_001,GSMUA_Achr8G25430_001,GSMUA_Achr1G27980_001,GSMUA_Achr5G04080_001,GSMUA_Achr10G29840_001,XLOC_077381,GSMUA_Achr7G12740_001,GSMUA_Achr6G12820_001,GSMUA_Achr10G03980_001,GSMUA_AchrUn_randomG15520_001,GSMUA_Achr7G07650_001…
GO:0004650	polygalacturonase activity	molecular_function	0.041829	0.95646	6	935	65	23828	GSMUA_Achr8G22240_001,GSMUA_Achr2G14330_001,GSMUA_Achr3G27460_001,GSMUA_Achr8G19900_001,GSMUA_Achr5G09080_001,GSMUA_Achr1G27280_001
GO:0006754	ATP biosynthetic process	biological_process	0.044558	1	6	935	66	23828	GSMUA_Achr3G29100_001,GSMUA_Achr4G22290_001,GSMUA_Achr1G12870_001,GSMUA_Achr1G00580_001,GSMUA_Achr9G07120_001,GSMUA_Achr10G27350_001
GO:0006979	response to oxidative stress	biological_process	0.044733	1	14	935	215	23828	GSMUA_Achr6G21980_001,GSMUA_Achr1G22040_001,GSMUA_Achr3G06270_001,GSMUA_Achr9G27320_001,GSMUA_Achr5G29600_001,GSMUA_Achr8G12370_001,GSMUA_Achr2G21710_001,GSMUA_Achr11G25550_001,GSMUA_Achr10G25880_001,GSMUA_Achr9G23850_001,GSMUA_Achr6G18410_001,GSMUA_Achr9G14630_001,GSMUA_Achr6G14600_001,GSMUA_Achr6G00530_001
GO:0071944	cell periphery	cellular_component	0.046967	1	30	935	553	23828	GSMUA_Achr7G16430_001,GSMUA_Achr4G02650_001,GSMUA_Achr4G02240_001,GSMUA_Achr5G19320_001,GSMUA_Achr4G28010_001,GSMUA_Achr10G14100_001,GSMUA_Achr5G21880_001,XLOC_030901,GSMUA_AchrUn_randomG24600_001,GSMUA_Achr3G03240_001,GSMUA_Achr9G30160_001,GSMUA_Achr8G09230_001,GSMUA_Achr5G07480_001,GSMUA_Achr4G27950_001,GSMUA_Achr3G24060_001,GSMUA_Achr9G13820_001,GSMUA_Achr6G26410_001,GSMUA_Achr7G15100_001,GSMU…
GO:0072522	purine-containing compound biosynthetic process	biological_process	0.047393	1	10	935	139	23828	GSMUA_Achr3G29100_001,GSMUA_Achr10G10860_001,GSMUA_Achr9G07120_001,GSMUA_Achr10G27350_001,GSMUA_Achr4G22290_001,GSMUA_Achr1G00580_001,GSMUA_Achr8G06200_001,GSMUA_Achr1G12870_001,GSMUA_Achr5G01730_001,GSMUA_Achr7G07120_001
GO:0044425	membrane part	cellular_component	0.048485	1	127	935	2810	23828	GSMUA_Achr4G16800_001,GSMUA_AchrUn_randomG01050_001,GSMUA_Achr6G27930_001,GSMUA_Achr6G12670_001,GSMUA_Achr4G20060_001,GSMUA_Achr6G30670_001,GSMUA_Achr6G13780_001,GSMUA_Achr9G07120_001,GSMUA_Achr3G12250_001,GSMUA_Achr6G25630_001,XLOC_015128,GSMUA_Achr9G19720_001,XLOC_098561,GSMUA_Achr3G29100_001,GSMUA_Achr7G14210_001,GSMUA_Achr7G15970_001,GSMUA_Achr4G02650_001,GSMUA_Achr7G13070_001,GSMUA_Achr4G089…
GO:0006790	sulfur compound metabolic process	biological_process	0.050518	1	15	935	239	23828	GSMUA_Achr6G25630_001,GSMUA_Achr5G28230_001,GSMUA_Achr6G12820_001,GSMUA_Achr9G02430_001,GSMUA_Achr11G10550_001,GSMUA_Achr1G17270_001,GSMUA_Achr6G25780_001,GSMUA_Achr6G20200_001,GSMUA_Achr9G30450_001,GSMUA_Achr8G25430_001,GSMUA_Achr6G07010_001,GSMUA_Achr10G08800_001,GSMUA_Achr5G19480_001,GSMUA_Achr8G06200_001,GSMUA_Achr3G04110_001
GO:0006732	coenzyme metabolic process	biological_process	0.050994	1	23	935	406	23828	GSMUA_Achr6G17900_001,GSMUA_Achr4G08240_001,GSMUA_Achr9G14590_001,GSMUA_Achr5G19480_001,GSMUA_Achr6G07010_001,GSMUA_Achr3G27180_001,GSMUA_Achr11G18370_001,GSMUA_Achr6G25780_001,GSMUA_Achr11G10550_001,GSMUA_Achr9G23750_001,GSMUA_Achr9G15100_001,GSMUA_Achr5G18810_001,GSMUA_Achr6G25630_001,GSMUA_Achr3G11650_001,GSMUA_Achr8G17280_001,GSMUA_Achr8G06200_001,GSMUA_Achr3G29130_001,GSMUA_Achr10G28640_001,…
GO:0006807	nitrogen compound metabolic process	biological_process	0.051389	1	223	935	5154	23828	GSMUA_Achr10G08690_001,GSMUA_Achr2G16660_001,GSMUA_Achr6G03460_001,GSMUA_Achr1G19810_001,GSMUA_Achr4G01040_001,GSMUA_Achr1G12410_001,XLOC_083958,GSMUA_Achr7G23250_001,GSMUA_Achr3G03400_001,GSMUA_Achr11G20930_001,GSMUA_Achr11G01590_001,GSMUA_AchrUn_randomG16720_001,GSMUA_Achr9G06290_001,GSMUA_Achr11G15610_001,GSMUA_Achr7G12720_001,GSMUA_Achr9G22750_001,GSMUA_Achr8G17280_001,GSMUA_Achr3G26900_001,G…
GO:0080129	proteasome core complex assembly	biological_process	0.053238	1	3	935	22	23828	GSMUA_Achr6G06370_001,GSMUA_Achr9G07120_001,GSMUA_Achr1G11570_001
GO:0015085	calcium ion transmembrane transporter activity	molecular_function	0.053245	1	3	935	22	23828	GSMUA_Achr4G06590_001,GSMUA_Achr3G29210_001,GSMUA_Achr7G25650_001
GO:0003872	6-phosphofructokinase activity	molecular_function	0.053245	1	3	935	22	23828	GSMUA_Achr4G01040_001,GSMUA_Achr4G08240_001,GSMUA_Achr3G11650_001
GO:0005945	6-phosphofructokinase complex	cellular_component	0.053245	1	3	935	22	23828	GSMUA_Achr4G01040_001,GSMUA_Achr3G11650_001,GSMUA_Achr4G08240_001
GO:0009069	serine family amino acid metabolic process	biological_process	0.054473	1	8	935	105	23828	GSMUA_Achr6G07010_001,GSMUA_Achr9G30450_001,GSMUA_Achr3G04110_001,GSMUA_Achr4G04100_001,GSMUA_Achr5G19480_001,GSMUA_Achr9G02430_001,GSMUA_Achr6G25780_001,GSMUA_Achr1G17270_001
GO:0030001	metal ion transport	biological_process	0.055143	1	21	935	367	23828	GSMUA_Achr4G18000_001,GSMUA_Achr8G21830_001,GSMUA_Achr6G33790_001,GSMUA_Achr3G29210_001,GSMUA_Achr6G14470_001,GSMUA_Achr6G00100_001,GSMUA_Achr8G26110_001,GSMUA_Achr4G06590_001,GSMUA_Achr8G00380_001,GSMUA_Achr6G05630_001,GSMUA_Achr9G01260_001,XLOC_064727,GSMUA_Achr10G05190_001,GSMUA_Achr7G13900_001,GSMUA_Achr7G25650_001,GSMUA_Achr6G24240_001,GSMUA_Achr6G26910_001,GSMUA_Achr6G07010_001,XLOC_051001,…
GO:0004869	cysteine-type endopeptidase inhibitor activity	molecular_function	0.055959	1	2	935	10	23828	XLOC_064026,GSMUA_AchrUn_randomG14080_001
GO:0045300	acyl-[acyl-carrier-protein] desaturase activity	molecular_function	0.056154	1	2	935	10	23828	GSMUA_Achr8G32640_001,GSMUA_Achr7G03060_001
GO:0006549	isoleucine metabolic process	biological_process	0.056159	1	2	935	10	23828	GSMUA_Achr6G21410_001,GSMUA_Achr7G24470_001
GO:0006559	L-phenylalanine catabolic process	biological_process	0.056159	1	2	935	10	23828	GSMUA_Achr11G16380_001,GSMUA_Achr1G09070_001
GO:0009097	isoleucine biosynthetic process	biological_process	0.056159	1	2	935	10	23828	GSMUA_Achr7G24470_001,GSMUA_Achr6G21410_001
GO:1902222	erythrose 4-phosphate/phosphoenolpyruvate family amino acid catabolic process	biological_process	0.056159	1	2	935	10	23828	GSMUA_Achr11G16380_001,GSMUA_Achr1G09070_001
GO:0004124	cysteine synthase activity	molecular_function	0.056159	1	2	935	10	23828	GSMUA_Achr5G19480_001,GSMUA_Achr9G02430_001
GO:0044429	mitochondrial part	cellular_component	0.059298	1	12	935	184	23828	GSMUA_Achr11G08740_001,GSMUA_Achr11G26300_001,GSMUA_Achr5G23790_001,GSMUA_Achr3G29100_001,GSMUA_Achr5G26020_001,GSMUA_Achr2G05980_001,GSMUA_Achr10G27350_001,GSMUA_Achr9G07120_001,XLOC_066318,GSMUA_AchrUn_randomG18470_001,GSMUA_Achr5G16830_001,GSMUA_Achr1G11570_001
GO:0009404	toxin metabolic process	biological_process	0.059458	1	3	935	23	23828	GSMUA_Achr6G06370_001,GSMUA_Achr3G10340_001,GSMUA_Achr2G01200_001
GO:0009407	toxin catabolic process	biological_process	0.059458	1	3	935	23	23828	GSMUA_Achr2G01200_001,GSMUA_Achr3G10340_001,GSMUA_Achr6G06370_001
GO:0090487	secondary metabolite catabolic process	biological_process	0.059458	1	3	935	23	23828	GSMUA_Achr3G10340_001,GSMUA_Achr6G06370_001,GSMUA_Achr2G01200_001
GO:0005488	binding	molecular_function	0.059796	1	600	935	14702	23828	XLOC_085018,GSMUA_Achr3G02780_001,GSMUA_Achr11G14050_001,GSMUA_Achr5G28050_001,GSMUA_Achr7G05110_001,GSMUA_Achr11G00820_001,GSMUA_Achr1G12200_001,GSMUA_Achr6G23670_001,GSMUA_Achr10G25880_001,GSMUA_Achr6G06130_001,GSMUA_Achr6G25780_001,GSMUA_Achr9G09870_001,GSMUA_Achr5G12310_001,GSMUA_Achr9G16110_001,GSMUA_Achr6G21320_001,GSMUA_Achr8G08670_001,GSMUA_Achr11G17430_001,GSMUA_Achr9G22690_001,GSMUA_Ach…
GO:0009637	response to blue light	biological_process	0.060586	1	4	935	38	23828	GSMUA_Achr7G11200_001,GSMUA_Achr11G23590_001,GSMUA_Achr8G25430_001,GSMUA_Achr9G30450_001
GO:0006730	one-carbon metabolic process	biological_process	0.060603	1	4	935	38	23828	GSMUA_Achr5G05720_001,GSMUA_Achr8G06200_001,GSMUA_Achr2G01270_001,GSMUA_Achr11G10550_001
GO:0033178	proton-transporting two-sector ATPase complex, catalytic domain	cellular_component	0.065523	1	4	935	39	23828	GSMUA_Achr3G29100_001,GSMUA_Achr1G00580_001,GSMUA_Achr9G07120_001,GSMUA_Achr1G12870_001
GO:0044769	ATPase activity, coupled to transmembrane movement of ions, rotational mechanism	molecular_function	0.065523	1	4	935	39	23828	GSMUA_Achr3G29100_001,GSMUA_Achr9G07120_001,GSMUA_Achr1G00580_001,GSMUA_Achr1G12870_001
GO:0005753	mitochondrial proton-transporting ATP synthase complex	cellular_component	0.066095	1	3	935	24	23828	GSMUA_Achr9G07120_001,GSMUA_Achr10G27350_001,GSMUA_Achr3G29100_001
GO:0005249	voltage-gated potassium channel activity	molecular_function	0.066097	1	3	935	24	23828	GSMUA_Achr6G24240_001,GSMUA_Achr6G26910_001,GSMUA_Achr6G05630_001
GO:0008443	phosphofructokinase activity	molecular_function	0.066097	1	3	935	24	23828	GSMUA_Achr4G08240_001,GSMUA_Achr3G11650_001,GSMUA_Achr4G01040_001
GO:0098798	mitochondrial protein complex	cellular_component	0.066623	1	6	935	73	23828	GSMUA_Achr2G05980_001,GSMUA_Achr5G16830_001,GSMUA_Achr1G11570_001,GSMUA_Achr9G07120_001,GSMUA_Achr10G27350_001,GSMUA_Achr3G29100_001
GO:0031966	mitochondrial membrane	cellular_component	0.066655	1	10	935	148	23828	XLOC_066318,GSMUA_Achr10G27350_001,GSMUA_Achr9G07120_001,GSMUA_Achr2G05980_001,GSMUA_Achr5G26020_001,GSMUA_Achr3G29100_001,GSMUA_Achr11G26300_001,GSMUA_Achr11G08740_001,GSMUA_Achr1G11570_001,GSMUA_Achr5G16830_001
GO:0009145	purine nucleoside triphosphate biosynthetic process	biological_process	0.06666	1	6	935	73	23828	GSMUA_Achr3G29100_001,GSMUA_Achr1G12870_001,GSMUA_Achr4G22290_001,GSMUA_Achr1G00580_001,GSMUA_Achr9G07120_001,GSMUA_Achr10G27350_001
GO:0009206	purine ribonucleoside triphosphate biosynthetic process	biological_process	0.06666	1	6	935	73	23828	GSMUA_Achr3G29100_001,GSMUA_Achr1G00580_001,GSMUA_Achr9G07120_001,GSMUA_Achr10G27350_001,GSMUA_Achr4G22290_001,GSMUA_Achr1G12870_001
GO:0019202	amino acid kinase activity	molecular_function	0.0668	1	2	935	11	23828	GSMUA_Achr4G28160_001,GSMUA_Achr10G00520_001
GO:0008121	ubiquinol-cytochrome-c reductase activity	molecular_function	0.066834	1	2	935	11	23828	GSMUA_Achr5G26020_001,GSMUA_Achr11G26300_001
GO:0016681	oxidoreductase activity, acting on diphenols and related substances as donors, cytochrome as acceptor	molecular_function	0.066834	1	2	935	11	23828	GSMUA_Achr5G26020_001,GSMUA_Achr11G26300_001
GO:0000154	rRNA modification	biological_process	0.066889	1	2	935	11	23828	GSMUA_Achr8G15880_001,GSMUA_Achr8G25300_001
GO:0015205	nucleobase transmembrane transporter activity	molecular_function	0.066895	1	2	935	11	23828	GSMUA_Achr8G11230_001,GSMUA_Achr8G17690_001
GO:0044237	cellular metabolic process	biological_process	0.069467	1	368	935	8819	23828	GSMUA_AchrUn_randomG03160_001,GSMUA_Achr3G13440_001,GSMUA_Achr8G11980_001,GSMUA_Achr6G21410_001,GSMUA_Achr5G28200_001,GSMUA_Achr3G32180_001,GSMUA_Achr1G24370_001,GSMUA_Achr5G18800_001,GSMUA_Achr5G01730_001,GSMUA_Achr7G11320_001,GSMUA_AchrUn_randomG13200_001,GSMUA_Achr6G31940_001,GSMUA_Achr9G01740_001,GSMUA_Achr6G32490_001,GSMUA_Achr10G27590_001,GSMUA_Achr9G16770_001,GSMUA_Achr10G10860_001,GSMUA_A…
GO:0044272	sulfur compound biosynthetic process	biological_process	0.069615	1	12	935	189	23828	GSMUA_Achr3G04110_001,GSMUA_Achr5G19480_001,GSMUA_Achr8G06200_001,GSMUA_Achr6G07010_001,GSMUA_Achr9G30450_001,GSMUA_Achr8G25430_001,GSMUA_Achr6G20200_001,GSMUA_Achr6G25780_001,GSMUA_Achr1G17270_001,GSMUA_Achr9G02430_001,GSMUA_Achr6G12820_001,GSMUA_Achr5G28230_001
GO:0016616	oxidoreductase activity, acting on the CH-OH group of donors, NAD or NADP as acceptor	molecular_function	0.069629	1	12	935	189	23828	GSMUA_Achr4G10820_001,GSMUA_Achr4G08580_001,GSMUA_Achr7G05110_001,GSMUA_Achr3G08760_001,GSMUA_Achr4G04100_001,GSMUA_Achr3G03360_001,GSMUA_Achr6G07910_001,GSMUA_AchrUn_randomG12950_001,GSMUA_Achr7G24470_001,GSMUA_Achr10G14140_001,GSMUA_Achr7G06660_001,GSMUA_Achr6G21410_001
GO:0046351	disaccharide biosynthetic process	biological_process	0.070646	1	4	935	40	23828	GSMUA_Achr1G01710_001,GSMUA_Achr1G18370_001,GSMUA_Achr1G17270_001,GSMUA_Achr6G30350_001
GO:0051186	cofactor metabolic process	biological_process	0.070734	1	26	935	487	23828	GSMUA_Achr3G29130_001,GSMUA_Achr10G28640_001,GSMUA_Achr3G11650_001,GSMUA_Achr8G17280_001,GSMUA_Achr11G25600_001,GSMUA_Achr8G06200_001,GSMUA_Achr2G02480_001,GSMUA_Achr4G01040_001,GSMUA_Achr7G06660_001,GSMUA_Achr6G09510_001,GSMUA_Achr1G17270_001,GSMUA_Achr2G20210_001,GSMUA_Achr10G00370_001,GSMUA_Achr6G07010_001,GSMUA_Achr3G27180_001,GSMUA_Achr6G17900_001,GSMUA_Achr9G14590_001,GSMUA_Achr4G08240_001,…
GO:0010256	endomembrane system organization	biological_process	0.072989	1	3	935	25	23828	GSMUA_Achr1G19890_001,GSMUA_Achr5G19480_001,GSMUA_Achr3G26970_001
GO:0016651	oxidoreductase activity, acting on NAD(P)H	molecular_function	0.073821	1	6	935	75	23828	XLOC_066318,GSMUA_Achr1G12760_001,GSMUA_Achr1G11570_001,GSMUA_Achr5G26970_001,GSMUA_Achr11G14050_001,XLOC_008693
GO:0044723	single-organism carbohydrate metabolic process	biological_process	0.075779	1	37	935	737	23828	GSMUA_Achr6G30350_001,GSMUA_Achr8G17280_001,GSMUA_Achr6G07910_001,GSMUA_Achr4G10820_001,GSMUA_Achr1G18370_001,GSMUA_Achr8G25430_001,GSMUA_Achr1G17270_001,GSMUA_Achr10G27590_001,GSMUA_Achr7G06660_001,GSMUA_Achr4G01040_001,GSMUA_Achr6G09510_001,GSMUA_Achr4G08240_001,GSMUA_Achr6G22620_001,GSMUA_Achr5G11170_001,GSMUA_Achr3G27180_001,GSMUA_Achr11G18370_001,GSMUA_Achr7G18030_001,GSMUA_Achr9G23750_001,G…
GO:0019068	virion assembly	biological_process	0.076229	1	1	935	2	23828	XLOC_073625
GO:0019069	viral capsid assembly	biological_process	0.076229	1	1	935	2	23828	XLOC_073625
GO:0035725	sodium ion transmembrane transport	biological_process	0.076229	1	1	935	2	23828	XLOC_051001
GO:0016925	protein sumoylation	biological_process	0.076797	1	1	935	2	23828	GSMUA_Achr6G20200_001
GO:0000312	plastid small ribosomal subunit	cellular_component	0.07686	1	1	935	2	23828	GSMUA_Achr8G08160_001
GO:0009768	photosynthesis, light harvesting in photosystem I	biological_process	0.076891	1	1	935	2	23828	GSMUA_Achr6G07010_001
GO:0016999	antibiotic metabolic process	biological_process	0.076922	1	1	935	2	23828	GSMUA_AchrUn_randomG25790_001
GO:0017144	drug metabolic process	biological_process	0.076922	1	1	935	2	23828	GSMUA_AchrUn_randomG25790_001
GO:0030653	beta-lactam antibiotic metabolic process	biological_process	0.076922	1	1	935	2	23828	GSMUA_AchrUn_randomG25790_001
GO:0046677	response to antibiotic	biological_process	0.076922	1	1	935	2	23828	GSMUA_AchrUn_randomG25790_001
GO:0072338	cellular lactam metabolic process	biological_process	0.076922	1	1	935	2	23828	GSMUA_AchrUn_randomG25790_001
GO:0042351	'de novo' GDP-L-fucose biosynthetic process	biological_process	0.076942	1	1	935	2	23828	GSMUA_Achr7G05110_001
GO:0050577	GDP-L-fucose synthase activity	molecular_function	0.076942	1	1	935	2	23828	GSMUA_Achr7G05110_001
GO:0031369	translation initiation factor binding	molecular_function	0.076942	1	1	935	2	23828	GSMUA_Achr3G04920_001
GO:0000987	core promoter proximal region sequence-specific DNA binding	molecular_function	0.076942	1	1	935	2	23828	GSMUA_Achr3G25630_001
GO:0001159	core promoter proximal region DNA binding	molecular_function	0.076942	1	1	935	2	23828	GSMUA_Achr3G25630_001
GO:0004148	dihydrolipoyl dehydrogenase activity	molecular_function	0.076942	1	1	935	2	23828	GSMUA_Achr11G14050_001
GO:0004357	glutamate-cysteine ligase activity	molecular_function	0.076942	1	1	935	2	23828	GSMUA_Achr5G28230_001
GO:0004489	methylenetetrahydrofolate reductase (NAD(P)H) activity	molecular_function	0.076942	1	1	935	2	23828	GSMUA_Achr11G10550_001
GO:0004496	mevalonate kinase activity	molecular_function	0.076942	1	1	935	2	23828	GSMUA_Achr8G33700_001
GO:0004795	threonine synthase activity	molecular_function	0.076942	1	1	935	2	23828	GSMUA_Achr4G00730_001
GO:0007032	endosome organization	biological_process	0.076942	1	1	935	2	23828	GSMUA_Achr1G19890_001
GO:0009882	blue light photoreceptor activity	molecular_function	0.076942	1	1	935	2	23828	GSMUA_Achr8G25430_001
GO:0010030	positive regulation of seed germination	biological_process	0.076942	1	1	935	2	23828	GSMUA_Achr3G25630_001
GO:0010345	suberin biosynthetic process	biological_process	0.076942	1	1	935	2	23828	GSMUA_Achr6G33790_001
GO:0016713	oxidoreductase activity, acting on paired donors, with incorporation or reduction of molecular oxygen, reduced iron-sulfur protein as one donor, and incorporation of one atom of oxygen	molecular_function	0.076942	1	1	935	2	23828	GSMUA_Achr6G33790_001
GO:0018685	alkane 1-monooxygenase activity	molecular_function	0.076942	1	1	935	2	23828	GSMUA_Achr6G33790_001
GO:0030688	preribosome, small subunit precursor	cellular_component	0.076942	1	1	935	2	23828	GSMUA_Achr5G21890_001
GO:0034969	histone arginine methylation	biological_process	0.076942	1	1	935	2	23828	GSMUA_Achr3G25630_001
GO:0043985	histone H4-R3 methylation	biological_process	0.076942	1	1	935	2	23828	GSMUA_Achr3G25630_001
GO:0080005	photosystem stoichiometry adjustment	biological_process	0.076942	1	1	935	2	23828	GSMUA_Achr3G32160_001
GO:0080161	auxin transmembrane transporter activity	molecular_function	0.076942	1	1	935	2	23828	GSMUA_Achr6G25630_001
GO:0016634	oxidoreductase activity, acting on the CH-CH group of donors, oxygen as acceptor	molecular_function	0.078239	1	2	935	12	23828	GSMUA_Achr2G02480_001,GSMUA_Achr11G25600_001
GO:0006355	regulation of transcription, DNA-templated	biological_process	0.079929	1	96	935	2125	23828	GSMUA_Achr8G06870_001,XLOC_066318,GSMUA_Achr9G01400_001,GSMUA_Achr7G25990_001,GSMUA_Achr10G03030_001,GSMUA_Achr10G30100_001,GSMUA_Achr8G18420_001,GSMUA_Achr10G06560_001,GSMUA_Achr7G11200_001,GSMUA_Achr1G04770_001,GSMUA_Achr5G26850_001,GSMUA_Achr2G17590_001,GSMUA_Achr11G08290_001,GSMUA_Achr6G12110_001,GSMUA_Achr1G01380_001,GSMUA_Achr5G05690_001,GSMUA_Achr4G26080_001,GSMUA_Achr6G32330_001,GSMUA_Ach…
GO:1903506	regulation of nucleic acid-templated transcription	biological_process	0.079929	1	96	935	2125	23828	GSMUA_Achr4G02390_001,GSMUA_AchrUn_randomG17360_001,XLOC_027046,GSMUA_AchrUn_randomG19380_001,GSMUA_Achr7G24780_001,GSMUA_Achr3G13190_001,GSMUA_Achr3G18020_001,GSMUA_Achr5G17240_001,GSMUA_Achr5G07590_001,GSMUA_Achr9G12070_001,GSMUA_Achr10G18770_001,GSMUA_Achr3G25630_001,GSMUA_Achr9G05860_001,GSMUA_Achr2G17810_001,XLOC_051893,GSMUA_Achr6G29010_001,GSMUA_Achr6G02820_001,GSMUA_Achr2G14750_001,GSMUA_…
GO:2001141	regulation of RNA biosynthetic process	biological_process	0.079929	1	96	935	2125	23828	GSMUA_Achr7G24780_001,GSMUA_AchrUn_randomG19380_001,XLOC_027046,GSMUA_AchrUn_randomG17360_001,GSMUA_Achr4G02390_001,GSMUA_Achr3G18020_001,GSMUA_Achr3G13190_001,GSMUA_Achr9G12070_001,GSMUA_Achr5G07590_001,GSMUA_Achr5G17240_001,GSMUA_Achr3G25630_001,GSMUA_Achr10G18770_001,GSMUA_Achr6G02820_001,GSMUA_Achr6G29010_001,XLOC_051893,GSMUA_Achr2G17810_001,GSMUA_Achr9G05860_001,GSMUA_Achr4G04970_001,GSMUA_…
GO:0018130	heterocycle biosynthetic process	biological_process	0.080111	1	122	935	2751	23828	GSMUA_Achr9G01400_001,GSMUA_Achr10G00520_001,GSMUA_Achr10G03030_001,GSMUA_Achr7G25990_001,GSMUA_Achr2G00420_001,GSMUA_Achr4G05470_001,GSMUA_Achr8G06870_001,XLOC_066318,GSMUA_Achr5G05690_001,GSMUA_Achr8G25300_001,GSMUA_Achr11G08290_001,GSMUA_Achr2G17590_001,GSMUA_Achr6G12110_001,GSMUA_Achr1G01380_001,GSMUA_Achr4G26080_001,GSMUA_Achr8G18420_001,GSMUA_Achr10G06560_001,GSMUA_Achr10G30100_001,GSMUA_Ac…
GO:0046112	nucleobase biosynthetic process	biological_process	0.080212	1	3	935	26	23828	GSMUA_Achr10G10860_001,GSMUA_Achr5G01730_001,GSMUA_Achr7G07120_001
GO:0006006	glucose metabolic process	biological_process	0.081263	1	5	935	59	23828	GSMUA_Achr10G28640_001,GSMUA_Achr9G15100_001,GSMUA_Achr6G07910_001,GSMUA_Achr11G22300_001,GSMUA_Achr11G19110_001
GO:0019318	hexose metabolic process	biological_process	0.083305	1	7	935	96	23828	GSMUA_Achr11G19110_001,GSMUA_Achr6G07910_001,GSMUA_Achr11G22300_001,GSMUA_Achr6G22620_001,GSMUA_Achr10G28640_001,GSMUA_Achr9G15100_001,GSMUA_Achr8G10810_001
GO:0015077	monovalent inorganic cation transmembrane transporter activity	molecular_function	0.084644	1	14	935	237	23828	XLOC_051001,GSMUA_Achr4G06590_001,GSMUA_Achr9G07120_001,GSMUA_Achr10G27350_001,GSMUA_Achr5G26020_001,GSMUA_Achr6G05630_001,GSMUA_Achr3G29100_001,GSMUA_Achr11G26300_001,GSMUA_Achr5G27320_001,GSMUA_Achr6G24240_001,GSMUA_Achr1G00580_001,GSMUA_Achr1G12870_001,GSMUA_Achr3G29210_001,GSMUA_Achr6G26910_001
GO:0016765	transferase activity, transferring alkyl or aryl (other than methyl) groups	molecular_function	0.085863	1	5	935	60	23828	XLOC_123403,GSMUA_Achr6G12820_001,GSMUA_Achr8G06200_001,GSMUA_Achr7G12720_001,GSMUA_Achr2G00420_001
GO:0051252	regulation of RNA metabolic process	biological_process	0.086396	1	96	935	2134	23828	XLOC_066318,GSMUA_Achr8G06870_001,GSMUA_Achr7G25990_001,GSMUA_Achr10G03030_001,GSMUA_Achr9G01400_001,GSMUA_Achr1G04770_001,GSMUA_Achr7G11200_001,GSMUA_Achr5G26850_001,GSMUA_Achr10G30100_001,GSMUA_Achr10G06560_001,GSMUA_Achr8G18420_001,GSMUA_Achr4G26080_001,GSMUA_Achr2G17590_001,GSMUA_Achr11G08290_001,GSMUA_Achr1G01380_001,GSMUA_Achr6G12110_001,GSMUA_Achr5G05690_001,GSMUA_Achr8G11980_001,GSMUA_Ach…
GO:0006816	calcium ion transport	biological_process	0.087728	1	3	935	27	23828	GSMUA_Achr4G06590_001,GSMUA_Achr3G29210_001,GSMUA_Achr7G25650_001
GO:0005200	structural constituent of cytoskeleton	molecular_function	0.087728	1	3	935	27	23828	GSMUA_Achr4G26250_001,GSMUA_Achr10G12620_001,GSMUA_Achr11G25690_001
GO:0022843	voltage-gated cation channel activity	molecular_function	0.087728	1	3	935	27	23828	GSMUA_Achr6G05630_001,GSMUA_Achr6G26910_001,GSMUA_Achr6G24240_001
GO:0005732	small nucleolar ribonucleoprotein complex	cellular_component	0.090121	1	2	935	13	23828	GSMUA_Achr8G25300_001,GSMUA_Achr5G16380_001
GO:0003854	3-beta-hydroxy-delta5-steroid dehydrogenase activity	molecular_function	0.090136	1	2	935	13	23828	GSMUA_AchrUn_randomG12950_001,GSMUA_Achr3G03360_001
GO:0033764	steroid dehydrogenase activity, acting on the CH-OH group of donors, NAD or NADP as acceptor	molecular_function	0.090136	1	2	935	13	23828	GSMUA_Achr3G03360_001,GSMUA_AchrUn_randomG12950_001
GO:0016841	ammonia-lyase activity	molecular_function	0.090136	1	2	935	13	23828	GSMUA_Achr1G09070_001,GSMUA_Achr11G16380_001
GO:0031224	intrinsic component of membrane	cellular_component	0.090434	1	107	935	2404	23828	GSMUA_Achr11G18130_001,GSMUA_AchrUn_randomG08290_001,GSMUA_Achr9G11030_001,GSMUA_AchrUn_randomG13860_001,GSMUA_Achr6G07910_001,GSMUA_Achr6G08440_001,GSMUA_Achr7G25650_001,GSMUA_Achr8G31900_001,GSMUA_Achr6G05630_001,GSMUA_Achr2G06350_001,GSMUA_Achr4G06590_001,GSMUA_Achr8G09230_001,GSMUA_Achr11G00650_001,GSMUA_Achr6G26910_001,GSMUA_Achr7G08030_001,GSMUA_Achr9G28780_001,GSMUA_Achr3G22170_001,GSMUA_A…
GO:0072350	tricarboxylic acid metabolic process	biological_process	0.093085	1	4	935	44	23828	GSMUA_Achr2G00420_001,GSMUA_Achr11G21550_001,GSMUA_Achr11G08740_001,GSMUA_Achr4G08580_001
GO:0005740	mitochondrial envelope	cellular_component	0.093317	1	10	935	158	23828	GSMUA_Achr2G05980_001,GSMUA_Achr5G26020_001,XLOC_066318,GSMUA_Achr9G07120_001,GSMUA_Achr10G27350_001,GSMUA_Achr11G08740_001,GSMUA_Achr3G29100_001,GSMUA_Achr11G26300_001,GSMUA_Achr5G16830_001,GSMUA_Achr1G11570_001
GO:0005267	potassium channel activity	molecular_function	0.095521	1	3	935	28	23828	GSMUA_Achr6G05630_001,GSMUA_Achr6G26910_001,GSMUA_Achr6G24240_001
GO:0008080	N-acetyltransferase activity	molecular_function	0.0957	1	5	935	62	23828	GSMUA_Achr8G11260_001,GSMUA_Achr10G03980_001,GSMUA_AchrUn_randomG09990_001,GSMUA_Achr6G12110_001,GSMUA_Achr2G02810_001
GO:0015078	hydrogen ion transmembrane transporter activity	molecular_function	0.096375	1	10	935	159	23828	GSMUA_Achr3G29100_001,GSMUA_Achr5G27320_001,GSMUA_Achr11G26300_001,GSMUA_Achr9G07120_001,GSMUA_Achr10G27350_001,GSMUA_Achr4G06590_001,GSMUA_Achr5G26020_001,GSMUA_Achr1G00580_001,GSMUA_Achr1G12870_001,GSMUA_Achr3G29210_001
GO:1901605	alpha-amino acid metabolic process	biological_process	0.099159	1	19	935	351	23828	GSMUA_Achr7G24470_001,GSMUA_Achr6G35190_001,GSMUA_Achr6G20200_001,GSMUA_Achr1G17270_001,GSMUA_Achr9G30450_001,GSMUA_Achr4G04100_001,GSMUA_Achr3G04110_001,GSMUA_Achr5G28200_001,GSMUA_Achr9G02430_001,GSMUA_Achr11G10550_001,GSMUA_Achr1G09070_001,GSMUA_Achr6G25780_001,GSMUA_Achr6G21410_001,GSMUA_Achr4G00730_001,GSMUA_Achr6G07010_001,GSMUA_Achr11G16380_001,GSMUA_AchrUn_randomG26530_001,GSMUA_Achr5G194…
GO:0016021	integral component of membrane	cellular_component	0.09967	1	105	935	2368	23828	GSMUA_AchrUn_randomG16230_001,GSMUA_Achr8G24020_001,GSMUA_Achr4G18000_001,GSMUA_Achr4G33040_001,GSMUA_Achr6G15380_001,GSMUA_Achr1G25450_001,GSMUA_Achr9G01470_001,GSMUA_Achr3G09200_001,GSMUA_Achr7G14740_001,GSMUA_Achr9G02810_001,GSMUA_Achr6G06620_001,GSMUA_Achr3G01530_001,GSMUA_Achr2G04260_001,GSMUA_Achr6G20660_001,GSMUA_Achr6G24240_001,GSMUA_Achr8G14230_001,GSMUA_Achr8G11540_001,GSMUA_Achr5G16830…
GO:0010556	regulation of macromolecule biosynthetic process	biological_process	0.10192	1	98	935	2202	23828	XLOC_027046,GSMUA_AchrUn_randomG17360_001,GSMUA_Achr4G02390_001,GSMUA_AchrUn_randomG19380_001,GSMUA_Achr7G24780_001,GSMUA_Achr3G13190_001,GSMUA_Achr3G18020_001,GSMUA_Achr5G17240_001,GSMUA_Achr5G07590_001,GSMUA_Achr9G12070_001,GSMUA_Achr10G18770_001,GSMUA_Achr3G25630_001,GSMUA_Achr2G17810_001,GSMUA_Achr9G05860_001,GSMUA_Achr6G02820_001,GSMUA_Achr6G29010_001,XLOC_051893,GSMUA_Achr2G14750_001,GSMUA_…
GO:2000112	regulation of cellular macromolecule biosynthetic process	biological_process	0.10192	1	98	935	2202	23828	GSMUA_AchrUn_randomG17360_001,XLOC_027046,GSMUA_Achr4G02390_001,GSMUA_Achr7G24780_001,GSMUA_AchrUn_randomG19380_001,GSMUA_Achr3G13190_001,GSMUA_Achr3G18020_001,GSMUA_Achr5G17240_001,GSMUA_Achr5G07590_001,GSMUA_Achr9G12070_001,GSMUA_Achr10G18770_001,GSMUA_Achr3G25630_001,GSMUA_Achr2G17810_001,GSMUA_Achr9G05860_001,GSMUA_Achr6G02820_001,GSMUA_Achr6G29010_001,XLOC_051893,GSMUA_Achr2G14750_001,GSMUA_…
GO:0043101	purine-containing compound salvage	biological_process	0.1025	1	2	935	14	23828	GSMUA_Achr5G01730_001,GSMUA_Achr7G07120_001
GO:0016229	steroid dehydrogenase activity	molecular_function	0.10252	1	2	935	14	23828	GSMUA_Achr3G03360_001,GSMUA_AchrUn_randomG12950_001
GO:0015851	nucleobase transport	biological_process	0.10252	1	2	935	14	23828	GSMUA_Achr8G17690_001,GSMUA_Achr8G11230_001
GO:0098803	respiratory chain complex	cellular_component	0.1035	1	3	935	29	23828	GSMUA_Achr1G11570_001,GSMUA_Achr2G05980_001,GSMUA_Achr5G16830_001
GO:0016860	intramolecular oxidoreductase activity	molecular_function	0.1053	1	4	935	46	23828	XLOC_036897,GSMUA_Achr3G29130_001,GSMUA_Achr10G28640_001,GSMUA_Achr9G15100_001
GO:0010181	FMN binding	molecular_function	0.10542	1	4	935	46	23828	GSMUA_Achr2G20800_001,GSMUA_Achr6G19880_001,GSMUA_Achr8G25430_001,GSMUA_Achr1G12760_001
GO:0019219	regulation of nucleobase-containing compound metabolic process	biological_process	0.1062	1	97	935	2183	23828	GSMUA_Achr1G04770_001,GSMUA_Achr7G11200_001,GSMUA_Achr5G26850_001,GSMUA_Achr10G30100_001,GSMUA_Achr8G18420_001,GSMUA_Achr10G06560_001,GSMUA_Achr4G26080_001,GSMUA_Achr11G08290_001,GSMUA_Achr2G17590_001,GSMUA_Achr6G12110_001,GSMUA_Achr1G01380_001,GSMUA_Achr5G05690_001,XLOC_066318,GSMUA_Achr8G06870_001,GSMUA_Achr10G03030_001,GSMUA_Achr7G25990_001,GSMUA_Achr9G01400_001,GSMUA_Achr7G23250_001,GSMUA_Ach…
GO:0042626	ATPase activity, coupled to transmembrane movement of substances	molecular_function	0.1067	1	11	935	183	23828	GSMUA_Achr1G12870_001,GSMUA_Achr1G00580_001,GSMUA_Achr8G29860_001,GSMUA_Achr8G08940_001,GSMUA_Achr8G24160_001,GSMUA_Achr8G08950_001,GSMUA_Achr4G22290_001,GSMUA_Achr4G20060_001,GSMUA_Achr9G07120_001,GSMUA_Achr7G25650_001,GSMUA_Achr3G29100_001
GO:0034654	nucleobase-containing compound biosynthetic process	biological_process	0.10688	1	113	935	2571	23828	GSMUA_Achr7G23250_001,GSMUA_Achr4G19660_001,GSMUA_Achr3G03400_001,GSMUA_Achr11G20930_001,GSMUA_Achr10G08690_001,GSMUA_Achr2G16660_001,XLOC_064727,GSMUA_Achr7G05900_001,GSMUA_Achr1G12410_001,GSMUA_AchrUn_randomG16100_001,GSMUA_Achr7G07120_001,GSMUA_Achr11G15610_001,GSMUA_Achr5G08600_001,GSMUA_Achr2G06760_001,GSMUA_Achr2G04570_001,GSMUA_Achr4G14990_001,GSMUA_Achr3G08170_001,GSMUA_Achr2G06230_001,GS…
GO:0031326	regulation of cellular biosynthetic process	biological_process	0.10693	1	98	935	2208	23828	GSMUA_Achr10G09560_001,GSMUA_Achr11G25600_001,GSMUA_Achr6G18020_001,GSMUA_Achr10G15510_001,GSMUA_Achr8G21550_001,GSMUA_Achr8G25430_001,GSMUA_Achr6G32320_001,GSMUA_Achr11G21630_001,GSMUA_Achr7G12740_001,XLOC_077381,GSMUA_Achr1G27980_001,GSMUA_AchrUn_randomG15520_001,GSMUA_Achr7G07650_001,GSMUA_Achr2G12630_001,GSMUA_Achr10G03980_001,GSMUA_AchrUn_randomG27100_001,GSMUA_Achr3G24300_001,GSMUA_Achr7G05…
GO:0044455	mitochondrial membrane part	cellular_component	0.10745	1	6	935	83	23828	GSMUA_Achr10G27350_001,GSMUA_Achr9G07120_001,GSMUA_Achr1G11570_001,GSMUA_Achr2G05980_001,GSMUA_Achr5G16830_001,GSMUA_Achr3G29100_001
GO:1901659	glycosyl compound biosynthetic process	biological_process	0.10883	1	10	935	163	23828	GSMUA_Achr8G25430_001,GSMUA_Achr1G12870_001,GSMUA_Achr8G06200_001,GSMUA_Achr5G19480_001,GSMUA_Achr1G00580_001,GSMUA_Achr3G29100_001,GSMUA_Achr4G22290_001,GSMUA_Achr1G17270_001,GSMUA_Achr10G27350_001,GSMUA_Achr9G07120_001
GO:0042451	purine nucleoside biosynthetic process	biological_process	0.11041	1	7	935	103	23828	GSMUA_Achr1G12870_001,GSMUA_Achr8G06200_001,GSMUA_Achr4G22290_001,GSMUA_Achr9G07120_001,GSMUA_Achr1G00580_001,GSMUA_Achr10G27350_001,GSMUA_Achr3G29100_001
GO:0046129	purine ribonucleoside biosynthetic process	biological_process	0.11041	1	7	935	103	23828	GSMUA_Achr1G00580_001,GSMUA_Achr9G07120_001,GSMUA_Achr10G27350_001,GSMUA_Achr8G06200_001,GSMUA_Achr1G12870_001,GSMUA_Achr4G22290_001,GSMUA_Achr3G29100_001
GO:0016143	S-glycoside metabolic process	biological_process	0.11183	1	4	935	47	23828	GSMUA_Achr5G19480_001,GSMUA_Achr1G17270_001,GSMUA_Achr10G08800_001,GSMUA_Achr8G25430_001
GO:0019757	glycosinolate metabolic process	biological_process	0.11183	1	4	935	47	23828	GSMUA_Achr1G17270_001,GSMUA_Achr5G19480_001,GSMUA_Achr8G25430_001,GSMUA_Achr10G08800_001
GO:0019760	glucosinolate metabolic process	biological_process	0.11183	1	4	935	47	23828	GSMUA_Achr1G17270_001,GSMUA_Achr5G19480_001,GSMUA_Achr8G25430_001,GSMUA_Achr10G08800_001
GO:0016679	oxidoreductase activity, acting on diphenols and related substances as donors	molecular_function	0.11186	1	3	935	30	23828	GSMUA_Achr11G26300_001,GSMUA_Achr5G26020_001,GSMUA_Achr6G01170_001
GO:0009112	nucleobase metabolic process	biological_process	0.1119	1	3	935	30	23828	GSMUA_Achr5G01730_001,GSMUA_Achr7G07120_001,GSMUA_Achr10G10860_001
GO:0043043	peptide biosynthetic process	biological_process	0.11202	1	37	935	765	23828	GSMUA_AchrUn_randomG16720_001,GSMUA_Achr5G12940_001,GSMUA_Achr6G08790_001,GSMUA_Achr5G01070_001,GSMUA_Achr1G19810_001,GSMUA_Achr6G03460_001,GSMUA_Achr5G18740_001,GSMUA_Achr5G18680_001,GSMUA_Achr5G08700_001,GSMUA_AchrUn_randomG03510_001,GSMUA_Achr3G32180_001,GSMUA_Achr6G19950_001,GSMUA_Achr11G22610_001,GSMUA_Achr3G20070_001,GSMUA_Achr2G15370_001,GSMUA_Achr8G03110_001,GSMUA_Achr4G26620_001,GSMUA_Ac…
GO:0009889	regulation of biosynthetic process	biological_process	0.11211	1	98	935	2214	23828	GSMUA_Achr4G04970_001,GSMUA_Achr2G14750_001,GSMUA_Achr6G29010_001,XLOC_051893,GSMUA_Achr6G02820_001,GSMUA_Achr9G05860_001,GSMUA_Achr2G17810_001,GSMUA_Achr10G06050_001,GSMUA_Achr6G01740_001,GSMUA_Achr6G33140_001,GSMUA_Achr6G24310_001,GSMUA_Achr11G08010_001,GSMUA_Achr8G08000_001,GSMUA_Achr8G15080_001,GSMUA_Achr8G23730_001,GSMUA_Achr7G21780_001,GSMUA_AchrUn_randomG00430_001,GSMUA_Achr3G18020_001,GSM…
GO:0031323	regulation of cellular metabolic process	biological_process	0.11216	1	103	935	2335	23828	GSMUA_Achr6G25780_001,GSMUA_Achr1G26510_001,GSMUA_Achr8G11980_001,GSMUA_Achr11G03210_001,GSMUA_Achr3G13440_001,GSMUA_Achr6G32330_001,GSMUA_Achr7G11760_001,GSMUA_Achr3G23710_001,GSMUA_Achr10G11750_001,GSMUA_AchrUn_randomG14080_001,GSMUA_AchrUn_randomG09030_001,XLOC_073625,GSMUA_Achr5G28050_001,GSMUA_Achr7G18930_001,GSMUA_Achr7G23250_001,GSMUA_Achr4G19660_001,GSMUA_Achr3G03400_001,GSMUA_Achr1G17270…
GO:0005785	signal recognition particle receptor complex	cellular_component	0.11248	1	1	935	3	23828	XLOC_089572
GO:0004349	glutamate 5-kinase activity	molecular_function	0.11285	1	1	935	3	23828	GSMUA_Achr10G00520_001
GO:0071816	tail-anchored membrane protein insertion into ER membrane	biological_process	0.11308	1	1	935	3	23828	GSMUA_Achr3G26970_001
GO:0030515	snoRNA binding	molecular_function	0.11315	1	1	935	3	23828	GSMUA_Achr8G25300_001
GO:0030410	nicotianamine synthase activity	molecular_function	0.11316	1	1	935	3	23828	GSMUA_Achr2G00420_001
GO:0030417	nicotianamine metabolic process	biological_process	0.11316	1	1	935	3	23828	GSMUA_Achr2G00420_001
GO:0030418	nicotianamine biosynthetic process	biological_process	0.11316	1	1	935	3	23828	GSMUA_Achr2G00420_001
GO:0072351	tricarboxylic acid biosynthetic process	biological_process	0.11316	1	1	935	3	23828	GSMUA_Achr2G00420_001
GO:0010287	plastoglobule	cellular_component	0.11317	1	1	935	3	23828	GSMUA_Achr3G04110_001
GO:0001671	ATPase activator activity	molecular_function	0.11317	1	1	935	3	23828	GSMUA_Achr9G27320_001
GO:0032781	positive regulation of ATPase activity	biological_process	0.11317	1	1	935	3	23828	GSMUA_Achr9G27320_001
GO:0042350	GDP-L-fucose biosynthetic process	biological_process	0.11317	1	1	935	3	23828	GSMUA_Achr7G05110_001
GO:0043462	regulation of ATPase activity	biological_process	0.11317	1	1	935	3	23828	GSMUA_Achr9G27320_001
GO:0046368	GDP-L-fucose metabolic process	biological_process	0.11317	1	1	935	3	23828	GSMUA_Achr7G05110_001
GO:0000104	succinate dehydrogenase activity	molecular_function	0.11317	1	1	935	3	23828	GSMUA_Achr11G08740_001
GO:0008177	succinate dehydrogenase (ubiquinone) activity	molecular_function	0.11317	1	1	935	3	23828	GSMUA_Achr11G08740_001
GO:0008974	phosphoribulokinase activity	molecular_function	0.11317	1	1	935	3	23828	GSMUA_Achr1G23890_001
GO:0051538	3 iron, 4 sulfur cluster binding	molecular_function	0.11317	1	1	935	3	23828	GSMUA_Achr11G08740_001
GO:0098754	detoxification	biological_process	0.11317	1	1	935	3	23828	GSMUA_Achr5G19480_001
GO:0010023	proanthocyanidin biosynthetic process	biological_process	0.11317	1	1	935	3	23828	GSMUA_Achr5G04080_001
GO:0001047	core promoter binding	molecular_function	0.11317	1	1	935	3	23828	GSMUA_Achr7G11200_001
GO:0004637	phosphoribosylamine-glycine ligase activity	molecular_function	0.11317	1	1	935	3	23828	GSMUA_Achr10G10860_001
GO:0005986	sucrose biosynthetic process	biological_process	0.11317	1	1	935	3	23828	GSMUA_Achr1G17270_001
GO:0009911	positive regulation of flower development	biological_process	0.11317	1	1	935	3	23828	GSMUA_Achr7G11200_001
GO:0010311	lateral root formation	biological_process	0.11317	1	1	935	3	23828	GSMUA_Achr6G25630_001
GO:0010359	regulation of anion channel activity	biological_process	0.11317	1	1	935	3	23828	GSMUA_Achr8G25430_001
GO:0022898	regulation of transmembrane transporter activity	biological_process	0.11317	1	1	935	3	23828	GSMUA_Achr8G25430_001
GO:0031929	TOR signaling	biological_process	0.11317	1	1	935	3	23828	GSMUA_Achr5G14390_001
GO:0031931	TORC1 complex	cellular_component	0.11317	1	1	935	3	23828	GSMUA_Achr5G14390_001
GO:0032409	regulation of transporter activity	biological_process	0.11317	1	1	935	3	23828	GSMUA_Achr8G25430_001
GO:0032412	regulation of ion transmembrane transporter activity	biological_process	0.11317	1	1	935	3	23828	GSMUA_Achr8G25430_001
GO:0034762	regulation of transmembrane transport	biological_process	0.11317	1	1	935	3	23828	GSMUA_Achr8G25430_001
GO:0034765	regulation of ion transmembrane transport	biological_process	0.11317	1	1	935	3	23828	GSMUA_Achr8G25430_001
GO:0038201	TOR complex	cellular_component	0.11317	1	1	935	3	23828	GSMUA_Achr5G14390_001
GO:0048529	magnesium-protoporphyrin IX monomethyl ester (oxidative) cyclase activity	molecular_function	0.11317	1	1	935	3	23828	GSMUA_Achr10G00370_001
GO:0070981	L-asparagine biosynthetic process	biological_process	0.11317	1	1	935	3	23828	GSMUA_Achr5G28200_001
GO:0070982	L-asparagine metabolic process	biological_process	0.11317	1	1	935	3	23828	GSMUA_Achr5G28200_001
GO:1903959	regulation of anion transmembrane transport	biological_process	0.11317	1	1	935	3	23828	GSMUA_Achr8G25430_001
GO:2000243	positive regulation of reproductive process	biological_process	0.11317	1	1	935	3	23828	GSMUA_Achr7G11200_001
GO:0016668	oxidoreductase activity, acting on a sulfur group of donors, NAD(P) as acceptor	molecular_function	0.11508	1	2	935	15	23828	GSMUA_Achr11G14050_001,XLOC_008693
GO:0007623	circadian rhythm	biological_process	0.11531	1	2	935	15	23828	GSMUA_Achr7G11200_001,GSMUA_Achr10G06560_001
GO:0048511	rhythmic process	biological_process	0.11531	1	2	935	15	23828	GSMUA_Achr10G06560_001,GSMUA_Achr7G11200_001
GO:0006535	cysteine biosynthetic process from serine	biological_process	0.11533	1	2	935	15	23828	GSMUA_Achr9G02430_001,GSMUA_Achr5G19480_001
GO:0043492	ATPase activity, coupled to movement of substances	molecular_function	0.11588	1	11	935	186	23828	GSMUA_Achr7G25650_001,GSMUA_Achr3G29100_001,GSMUA_Achr8G08950_001,GSMUA_Achr4G22290_001,GSMUA_Achr4G20060_001,GSMUA_Achr8G08940_001,GSMUA_Achr8G24160_001,GSMUA_Achr9G07120_001,GSMUA_Achr8G29860_001,GSMUA_Achr1G12870_001,GSMUA_Achr1G00580_001
GO:0009312	oligosaccharide biosynthetic process	biological_process	0.12523	1	4	935	49	23828	GSMUA_Achr1G18370_001,GSMUA_Achr1G01710_001,GSMUA_Achr6G30350_001,GSMUA_Achr1G17270_001
GO:0051171	regulation of nitrogen compound metabolic process	biological_process	0.12579	1	98	935	2229	23828	GSMUA_Achr7G18930_001,GSMUA_AchrUn_randomG09030_001,GSMUA_Achr5G28050_001,XLOC_073625,GSMUA_Achr3G23710_001,GSMUA_Achr10G11750_001,GSMUA_Achr6G32330_001,GSMUA_Achr7G11760_001,GSMUA_Achr8G11980_001,GSMUA_Achr1G26510_001,GSMUA_Achr3G13440_001,GSMUA_Achr11G03210_001,GSMUA_Achr3G08170_001,GSMUA_Achr9G06290_001,GSMUA_Achr1G10080_001,GSMUA_Achr11G15610_001,GSMUA_Achr2G06760_001,GSMUA_Achr2G04570_001,GS…
GO:0043604	amide biosynthetic process	biological_process	0.12692	1	38	935	798	23828	GSMUA_Achr5G08700_001,GSMUA_Achr5G18680_001,GSMUA_Achr1G19810_001,GSMUA_Achr6G03460_001,GSMUA_Achr5G18740_001,GSMUA_Achr5G01070_001,GSMUA_Achr6G08790_001,GSMUA_Achr5G12940_001,GSMUA_AchrUn_randomG16720_001,GSMUA_Achr5G28200_001,GSMUA_Achr3G32180_001,GSMUA_AchrUn_randomG03510_001,GSMUA_Achr4G26620_001,GSMUA_Achr8G03110_001,GSMUA_Achr5G22860_001,GSMUA_Achr3G20070_001,GSMUA_Achr2G15370_001,GSMUA_Ach…
GO:0043603	cellular amide metabolic process	biological_process	0.12751	1	40	935	845	23828	GSMUA_Achr5G18740_001,GSMUA_Achr6G03460_001,GSMUA_Achr1G19810_001,GSMUA_AchrUn_randomG25790_001,GSMUA_Achr5G01070_001,GSMUA_Achr5G08700_001,GSMUA_Achr5G18680_001,GSMUA_Achr5G12940_001,GSMUA_Achr6G08790_001,GSMUA_AchrUn_randomG16720_001,GSMUA_Achr5G28200_001,GSMUA_Achr3G32180_001,GSMUA_Achr11G10550_001,GSMUA_AchrUn_randomG03510_001,GSMUA_Achr8G03110_001,GSMUA_Achr5G22860_001,GSMUA_Achr4G26620_001,…
GO:0072593	reactive oxygen species metabolic process	biological_process	0.12817	1	5	935	68	23828	GSMUA_Achr9G20410_001,GSMUA_Achr8G21350_001,GSMUA_Achr1G17270_001,GSMUA_Achr5G19480_001,GSMUA_Achr10G06740_001
GO:0016838	carbon-oxygen lyase activity, acting on phosphates	molecular_function	0.12818	1	5	935	68	23828	GSMUA_Achr4G08100_001,GSMUA_Achr7G19200_001,GSMUA_AchrUn_randomG24920_001,GSMUA_Achr4G00730_001,GSMUA_Achr2G03420_001
GO:0043900	regulation of multi-organism process	biological_process	0.12826	1	2	935	16	23828	XLOC_010746,GSMUA_Achr1G17270_001
GO:0048767	root hair elongation	biological_process	0.12844	1	2	935	16	23828	GSMUA_Achr8G21210_001,GSMUA_Achr6G25630_001
GO:0042435	indole-containing compound biosynthetic process	biological_process	0.12851	1	2	935	16	23828	GSMUA_Achr5G19480_001,GSMUA_AchrUn_randomG26530_001
GO:0000152	nuclear ubiquitin ligase complex	cellular_component	0.12877	1	3	935	32	23828	XLOC_073625,XLOC_033387,XLOC_047352
GO:0005680	anaphase-promoting complex	cellular_component	0.12877	1	3	935	32	23828	XLOC_033387,XLOC_073625,XLOC_047352
GO:0051788	response to misfolded protein	biological_process	0.12926	1	3	935	32	23828	GSMUA_Achr6G06370_001,GSMUA_Achr9G07120_001,GSMUA_Achr1G11570_001
GO:0004743	pyruvate kinase activity	molecular_function	0.12927	1	3	935	32	23828	GSMUA_Achr3G27180_001,GSMUA_Achr9G23750_001,GSMUA_Achr2G20210_001
GO:0016857	racemase and epimerase activity, acting on carbohydrates and derivatives	molecular_function	0.12927	1	3	935	32	23828	GSMUA_Achr8G00950_001,GSMUA_Achr6G22620_001,GSMUA_Achr4G17900_001
GO:0030955	potassium ion binding	molecular_function	0.12927	1	3	935	32	23828	GSMUA_Achr9G23750_001,GSMUA_Achr3G27180_001,GSMUA_Achr2G20210_001
GO:0031420	alkali metal ion binding	molecular_function	0.12927	1	3	935	32	23828	GSMUA_Achr9G23750_001,GSMUA_Achr3G27180_001,GSMUA_Achr2G20210_001
GO:0080090	regulation of primary metabolic process	biological_process	0.13045	1	102	935	2331	23828	GSMUA_Achr4G04970_001,GSMUA_Achr2G14750_001,XLOC_051893,GSMUA_Achr6G29010_001,GSMUA_Achr6G02820_001,GSMUA_Achr9G05860_001,GSMUA_Achr2G17810_001,GSMUA_Achr10G06050_001,GSMUA_Achr6G33140_001,GSMUA_Achr6G01740_001,GSMUA_Achr6G24310_001,GSMUA_Achr11G08010_001,GSMUA_Achr8G08000_001,GSMUA_Achr8G23730_001,GSMUA_Achr8G15080_001,GSMUA_Achr7G21780_001,GSMUA_AchrUn_randomG00430_001,GSMUA_Achr3G18020_001,GSM…
GO:0009142	nucleoside triphosphate biosynthetic process	biological_process	0.13182	1	6	935	88	23828	GSMUA_Achr3G29100_001,GSMUA_Achr10G27350_001,GSMUA_Achr9G07120_001,GSMUA_Achr1G00580_001,GSMUA_Achr4G22290_001,GSMUA_Achr1G12870_001
GO:0009201	ribonucleoside triphosphate biosynthetic process	biological_process	0.13182	1	6	935	88	23828	GSMUA_Achr4G22290_001,GSMUA_Achr1G12870_001,GSMUA_Achr10G27350_001,GSMUA_Achr9G07120_001,GSMUA_Achr1G00580_001,GSMUA_Achr3G29100_001
GO:0016820	hydrolase activity, acting on acid anhydrides, catalyzing transmembrane movement of substances	molecular_function	0.13213	1	11	935	191	23828	GSMUA_Achr3G29100_001,GSMUA_Achr7G25650_001,GSMUA_Achr9G07120_001,GSMUA_Achr8G24160_001,GSMUA_Achr8G08940_001,GSMUA_Achr4G20060_001,GSMUA_Achr8G08950_001,GSMUA_Achr4G22290_001,GSMUA_Achr8G29860_001,GSMUA_Achr1G00580_001,GSMUA_Achr1G12870_001
GO:0006412	translation	biological_process	0.13262	1	36	935	755	23828	GSMUA_Achr1G19810_001,GSMUA_Achr5G18740_001,GSMUA_Achr6G03460_001,GSMUA_Achr5G01070_001,GSMUA_Achr5G08700_001,GSMUA_Achr5G18680_001,GSMUA_Achr5G12940_001,GSMUA_Achr6G08790_001,GSMUA_AchrUn_randomG16720_001,GSMUA_Achr3G32180_001,GSMUA_AchrUn_randomG03510_001,GSMUA_Achr8G03110_001,GSMUA_Achr5G22860_001,GSMUA_Achr4G26620_001,GSMUA_Achr11G22610_001,GSMUA_Achr3G20070_001,GSMUA_Achr2G15370_001,GSMUA_Ac…
GO:1990204	oxidoreductase complex	cellular_component	0.13393	1	5	935	69	23828	GSMUA_Achr9G30450_001,GSMUA_Achr1G11570_001,GSMUA_Achr4G23940_001,GSMUA_Achr5G16830_001,GSMUA_Achr2G05980_001
GO:0016410	N-acyltransferase activity	molecular_function	0.134	1	5	935	69	23828	GSMUA_Achr2G02810_001,GSMUA_Achr6G12110_001,GSMUA_AchrUn_randomG09990_001,GSMUA_Achr8G11260_001,GSMUA_Achr10G03980_001
GO:0016614	oxidoreductase activity, acting on CH-OH group of donors	molecular_function	0.13416	1	12	935	213	23828	GSMUA_Achr6G21410_001,GSMUA_AchrUn_randomG12950_001,GSMUA_Achr10G14140_001,GSMUA_Achr7G24470_001,GSMUA_Achr7G06660_001,GSMUA_Achr7G05110_001,GSMUA_Achr3G08760_001,GSMUA_Achr4G04100_001,GSMUA_Achr3G03360_001,GSMUA_Achr6G07910_001,GSMUA_Achr4G08580_001,GSMUA_Achr4G10820_001
GO:0030170	pyridoxal phosphate binding	molecular_function	0.13632	1	9	935	150	23828	GSMUA_Achr1G14280_001,GSMUA_Achr5G08880_001,GSMUA_AchrUn_randomG12290_001,GSMUA_Achr4G00730_001,GSMUA_Achr4G29150_001,GSMUA_Achr6G06370_001,GSMUA_Achr6G25320_001,GSMUA_Achr10G28740_001,GSMUA_Achr7G20440_001
GO:0051537	2 iron, 2 sulfur cluster binding	molecular_function	0.13825	1	3	935	33	23828	GSMUA_Achr11G08740_001,GSMUA_Achr6G18880_001,GSMUA_Achr5G01200_001
GO:0043647	inositol phosphate metabolic process	biological_process	0.13828	1	3	935	33	23828	GSMUA_Achr2G12150_001,GSMUA_Achr10G06560_001,GSMUA_Achr5G02840_001
GO:0019203	carbohydrate phosphatase activity	molecular_function	0.13829	1	3	935	33	23828	GSMUA_Achr6G30350_001,GSMUA_Achr1G17270_001,GSMUA_Achr1G01710_001
GO:0006812	cation transport	biological_process	0.13986	1	30	935	620	23828	GSMUA_Achr6G00100_001,GSMUA_Achr8G26110_001,GSMUA_Achr4G06590_001,GSMUA_Achr8G00380_001,GSMUA_Achr10G27350_001,GSMUA_Achr6G05630_001,GSMUA_Achr9G01260_001,XLOC_064727,GSMUA_Achr7G25650_001,GSMUA_Achr10G05190_001,GSMUA_Achr7G13900_001,GSMUA_Achr8G21830_001,GSMUA_Achr6G33790_001,GSMUA_Achr4G18000_001,GSMUA_Achr3G29210_001,GSMUA_Achr9G30450_001,GSMUA_Achr6G14470_001,GSMUA_Achr8G25430_001,GSMUA_Achr9…
GO:0006518	peptide metabolic process	biological_process	0.14047	1	37	935	783	23828	GSMUA_Achr3G32180_001,GSMUA_AchrUn_randomG03510_001,GSMUA_Achr6G03460_001,GSMUA_Achr5G18740_001,GSMUA_Achr1G19810_001,GSMUA_Achr5G01070_001,GSMUA_Achr5G08700_001,GSMUA_Achr5G18680_001,GSMUA_Achr5G12940_001,GSMUA_Achr6G08790_001,GSMUA_AchrUn_randomG16720_001,GSMUA_Achr5G28230_001,GSMUA_Achr4G21120_001,GSMUA_Achr3G11450_001,GSMUA_Achr9G07350_001,GSMUA_Achr7G18570_001,GSMUA_Achr6G06550_001,GSMUA_Ach…
GO:0047800	cysteamine dioxygenase activity	molecular_function	0.14202	1	2	935	17	23828	GSMUA_Achr2G19600_001,GSMUA_Achr6G29920_001
GO:0006364	rRNA processing	biological_process	0.14373	1	8	935	131	23828	GSMUA_Achr8G15880_001,GSMUA_AchrUn_randomG00430_001,GSMUA_Achr5G09910_001,GSMUA_Achr6G07010_001,GSMUA_Achr8G25430_001,GSMUA_Achr8G25300_001,GSMUA_Achr1G17270_001,GSMUA_Achr5G21890_001
GO:0004366	glycerol-3-phosphate O-acyltransferase activity	molecular_function	0.14731	1	1	935	4	23828	XLOC_064727
GO:0005047	signal recognition particle binding	molecular_function	0.14731	1	1	935	4	23828	XLOC_089572
GO:0005746	mitochondrial respiratory chain	cellular_component	0.14741	1	3	935	34	23828	GSMUA_Achr5G16830_001,GSMUA_Achr2G05980_001,GSMUA_Achr1G11570_001
GO:0043248	proteasome assembly	biological_process	0.1475	1	3	935	34	23828	GSMUA_Achr6G06370_001,GSMUA_Achr9G07120_001,GSMUA_Achr1G11570_001
GO:0009606	tropism	biological_process	0.14751	1	3	935	34	23828	GSMUA_Achr11G23590_001,GSMUA_Achr8G25430_001,GSMUA_Achr5G01710_001
GO:0048574	long-day photoperiodism, flowering	biological_process	0.14794	1	1	935	4	23828	GSMUA_Achr10G06560_001
GO:0004457	lactate dehydrogenase activity	molecular_function	0.14795	1	1	935	4	23828	GSMUA_Achr7G06660_001
GO:0004459	L-lactate dehydrogenase activity	molecular_function	0.14795	1	1	935	4	23828	GSMUA_Achr7G06660_001
GO:0043605	cellular amide catabolic process	biological_process	0.14795	1	1	935	4	23828	GSMUA_AchrUn_randomG25790_001
GO:0000179	rRNA (adenine-N6,N6-)-dimethyltransferase activity	molecular_function	0.14797	1	1	935	4	23828	GSMUA_Achr8G15880_001
GO:0016433	rRNA (adenine) methyltransferase activity	molecular_function	0.14797	1	1	935	4	23828	GSMUA_Achr8G15880_001
GO:0007021	tubulin complex assembly	biological_process	0.14797	1	1	935	4	23828	GSMUA_Achr1G21520_001
GO:0004084	branched-chain-amino-acid transaminase activity	molecular_function	0.14797	1	1	935	4	23828	GSMUA_Achr3G15170_001
GO:0008460	dTDP-glucose 4,6-dehydratase activity	molecular_function	0.14797	1	1	935	4	23828	GSMUA_Achr10G14140_001
GO:0009228	thiamine biosynthetic process	biological_process	0.14797	1	1	935	4	23828	GSMUA_Achr6G12820_001
GO:0009785	blue light signaling pathway	biological_process	0.14797	1	1	935	4	23828	GSMUA_Achr8G25430_001
GO:0016781	phosphotransferase activity, paired acceptors	molecular_function	0.14797	1	1	935	4	23828	GSMUA_Achr2G01870_001
GO:0030149	sphingolipid catabolic process	biological_process	0.14797	1	1	935	4	23828	GSMUA_Achr6G06370_001
GO:0042724	thiamine-containing compound biosynthetic process	biological_process	0.14797	1	1	935	4	23828	GSMUA_Achr6G12820_001
GO:0045239	tricarboxylic acid cycle enzyme complex	cellular_component	0.14797	1	1	935	4	23828	GSMUA_Achr11G21550_001
GO:0046466	membrane lipid catabolic process	biological_process	0.14797	1	1	935	4	23828	GSMUA_Achr6G06370_001
GO:0050242	pyruvate, phosphate dikinase activity	molecular_function	0.14797	1	1	935	4	23828	GSMUA_Achr2G01870_001
GO:0052654	L-leucine transaminase activity	molecular_function	0.14797	1	1	935	4	23828	GSMUA_Achr3G15170_001
GO:0052655	L-valine transaminase activity	molecular_function	0.14797	1	1	935	4	23828	GSMUA_Achr3G15170_001
GO:0052656	L-isoleucine transaminase activity	molecular_function	0.14797	1	1	935	4	23828	GSMUA_Achr3G15170_001
GO:0019637	organophosphate metabolic process	biological_process	0.14841	1	40	935	858	23828	GSMUA_Achr8G17280_001,GSMUA_Achr2G06230_001,GSMUA_Achr11G01590_001,GSMUA_Achr10G29840_001,GSMUA_AchrUn_randomG06830_001,GSMUA_Achr1G17270_001,GSMUA_Achr6G09510_001,GSMUA_Achr2G12150_001,GSMUA_Achr10G19590_001,GSMUA_Achr4G01040_001,GSMUA_Achr7G06660_001,GSMUA_Achr7G05110_001,GSMUA_Achr1G12870_001,GSMUA_Achr4G08240_001,GSMUA_Achr1G00580_001,GSMUA_Achr3G27180_001,GSMUA_Achr4G22290_001,GSMUA_Achr5G02…
GO:0009620	response to fungus	biological_process	0.15379	1	4	935	53	23828	GSMUA_Achr8G08000_001,GSMUA_Achr1G24830_001,GSMUA_Achr1G17270_001,GSMUA_Achr6G01380_001
GO:0005747	mitochondrial respiratory chain complex I	cellular_component	0.15573	1	2	935	18	23828	GSMUA_Achr2G05980_001,GSMUA_Achr1G11570_001
GO:0004089	carbonate dehydratase activity	molecular_function	0.15582	1	2	935	18	23828	GSMUA_Achr2G01270_001,GSMUA_Achr5G05720_001
GO:0004402	histone acetyltransferase activity	molecular_function	0.15583	1	2	935	18	23828	GSMUA_Achr10G03980_001,GSMUA_Achr6G12110_001
GO:0006002	fructose 6-phosphate metabolic process	biological_process	0.15583	1	2	935	18	23828	GSMUA_Achr4G01040_001,GSMUA_Achr4G08240_001
GO:0009074	aromatic amino acid family catabolic process	biological_process	0.15583	1	2	935	18	23828	GSMUA_Achr11G16380_001,GSMUA_Achr1G09070_001
GO:0034212	peptide N-acetyltransferase activity	molecular_function	0.15583	1	2	935	18	23828	GSMUA_Achr6G12110_001,GSMUA_Achr10G03980_001
GO:0061733	peptide-lysine-N-acetyltransferase activity	molecular_function	0.15583	1	2	935	18	23828	GSMUA_Achr6G12110_001,GSMUA_Achr10G03980_001
GO:0048764	trichoblast maturation	biological_process	0.15688	1	3	935	35	23828	GSMUA_Achr8G21210_001,GSMUA_Achr5G19480_001,GSMUA_Achr6G25630_001
GO:0048765	root hair cell differentiation	biological_process	0.15688	1	3	935	35	23828	GSMUA_Achr6G25630_001,GSMUA_Achr8G21210_001,GSMUA_Achr5G19480_001
GO:0005261	cation channel activity	molecular_function	0.15693	1	3	935	35	23828	GSMUA_Achr6G26910_001,GSMUA_Achr6G05630_001,GSMUA_Achr6G24240_001
GO:0016144	S-glycoside biosynthetic process	biological_process	0.15693	1	3	935	35	23828	GSMUA_Achr1G17270_001,GSMUA_Achr5G19480_001,GSMUA_Achr8G25430_001
GO:0019758	glycosinolate biosynthetic process	biological_process	0.15693	1	3	935	35	23828	GSMUA_Achr5G19480_001,GSMUA_Achr1G17270_001,GSMUA_Achr8G25430_001
GO:0019761	glucosinolate biosynthetic process	biological_process	0.15693	1	3	935	35	23828	GSMUA_Achr8G25430_001,GSMUA_Achr1G17270_001,GSMUA_Achr5G19480_001
GO:0016407	acetyltransferase activity	molecular_function	0.15851	1	5	935	73	23828	GSMUA_Achr2G02810_001,GSMUA_Achr6G12110_001,GSMUA_AchrUn_randomG09990_001,GSMUA_Achr8G11260_001,GSMUA_Achr10G03980_001
GO:0010468	regulation of gene expression	biological_process	0.15851	1	98	935	2261	23828	GSMUA_Achr6G29010_001,XLOC_051893,GSMUA_Achr6G02820_001,GSMUA_Achr9G05860_001,GSMUA_Achr2G17810_001,GSMUA_Achr4G04970_001,GSMUA_Achr2G14750_001,GSMUA_Achr8G15080_001,GSMUA_Achr8G23730_001,GSMUA_Achr7G21780_001,GSMUA_AchrUn_randomG00430_001,GSMUA_Achr10G06050_001,GSMUA_Achr6G33140_001,GSMUA_Achr6G01740_001,GSMUA_Achr6G24310_001,GSMUA_Achr11G08010_001,GSMUA_Achr8G08000_001,GSMUA_AchrUn_randomG19380…
GO:0009127	purine nucleoside monophosphate biosynthetic process	biological_process	0.15851	1	6	935	93	23828	GSMUA_Achr3G29100_001,GSMUA_Achr9G07120_001,GSMUA_Achr10G27350_001,GSMUA_Achr1G00580_001,GSMUA_Achr4G22290_001,GSMUA_Achr1G12870_001
GO:0009168	purine ribonucleoside monophosphate biosynthetic process	biological_process	0.15851	1	6	935	93	23828	GSMUA_Achr3G29100_001,GSMUA_Achr4G22290_001,GSMUA_Achr1G12870_001,GSMUA_Achr1G00580_001,GSMUA_Achr9G07120_001,GSMUA_Achr10G27350_001
GO:0006520	cellular amino acid metabolic process	biological_process	0.15946	1	25	935	514	23828	GSMUA_Achr9G30450_001,GSMUA_Achr10G28740_001,GSMUA_Achr4G04100_001,GSMUA_Achr7G12720_001,GSMUA_Achr3G04110_001,GSMUA_Achr7G24470_001,GSMUA_Achr6G35190_001,GSMUA_Achr4G28160_001,GSMUA_Achr1G17270_001,GSMUA_Achr6G20200_001,GSMUA_Achr3G15170_001,GSMUA_Achr6G07010_001,GSMUA_Achr11G16380_001,GSMUA_Achr4G05470_001,GSMUA_Achr5G19480_001,GSMUA_AchrUn_randomG26530_001,GSMUA_Achr10G00520_001,GSMUA_Achr5G28…
GO:0051082	unfolded protein binding	molecular_function	0.16115	1	7	935	114	23828	GSMUA_Achr3G04010_001,GSMUA_Achr9G25940_001,GSMUA_Achr6G06770_001,GSMUA_Achr8G01290_001,GSMUA_AchrUn_randomG20660_001,GSMUA_Achr5G09040_001,GSMUA_Achr4G16540_001
GO:0016072	rRNA metabolic process	biological_process	0.16164	1	8	935	135	23828	GSMUA_Achr5G21890_001,GSMUA_Achr1G17270_001,GSMUA_Achr8G25430_001,GSMUA_Achr6G07010_001,GSMUA_Achr8G25300_001,GSMUA_AchrUn_randomG00430_001,GSMUA_Achr8G15880_001,GSMUA_Achr5G09910_001
GO:0045088	regulation of innate immune response	biological_process	0.16629	1	3	935	36	23828	GSMUA_Achr3G10340_001,XLOC_010746,GSMUA_Achr1G17270_001
GO:0048469	cell maturation	biological_process	0.16647	1	3	935	36	23828	GSMUA_Achr6G25630_001,GSMUA_Achr5G19480_001,GSMUA_Achr8G21210_001
GO:0009767	photosynthetic electron transport chain	biological_process	0.16652	1	3	935	36	23828	GSMUA_Achr6G25780_001,GSMUA_Achr1G17270_001,GSMUA_Achr3G32160_001
GO:0006563	L-serine metabolic process	biological_process	0.16652	1	3	935	36	23828	GSMUA_Achr5G19480_001,GSMUA_Achr4G04100_001,GSMUA_Achr9G02430_001
GO:0016854	racemase and epimerase activity	molecular_function	0.16652	1	3	935	36	23828	GSMUA_Achr8G00950_001,GSMUA_Achr4G17900_001,GSMUA_Achr6G22620_001
GO:0030964	NADH dehydrogenase complex	cellular_component	0.16976	1	2	935	19	23828	GSMUA_Achr1G11570_001,GSMUA_Achr2G05980_001
GO:0045271	respiratory chain complex I	cellular_component	0.16976	1	2	935	19	23828	GSMUA_Achr1G11570_001,GSMUA_Achr2G05980_001
GO:0004805	trehalose-phosphatase activity	molecular_function	0.16986	1	2	935	19	23828	GSMUA_Achr6G30350_001,GSMUA_Achr1G01710_001
GO:0015018	galactosylgalactosylxylosylprotein 3-beta-glucuronosyltransferase activity	molecular_function	0.16986	1	2	935	19	23828	GSMUA_Achr1G15930_001,GSMUA_Achr3G19710_001
GO:0010053	root epidermal cell differentiation	biological_process	0.17623	1	3	935	37	23828	GSMUA_Achr6G25630_001,GSMUA_Achr5G19480_001,GSMUA_Achr8G21210_001
GO:0010054	trichoblast differentiation	biological_process	0.17623	1	3	935	37	23828	GSMUA_Achr6G25630_001,GSMUA_Achr8G21210_001,GSMUA_Achr5G19480_001
GO:0005992	trehalose biosynthetic process	biological_process	0.17629	1	3	935	37	23828	GSMUA_Achr6G30350_001,GSMUA_Achr1G18370_001,GSMUA_Achr1G01710_001
GO:0045333	cellular respiration	biological_process	0.17788	1	5	935	76	23828	GSMUA_Achr5G16830_001,XLOC_066318,GSMUA_Achr11G21550_001,GSMUA_Achr11G08740_001,GSMUA_Achr4G08580_001
GO:0034641	cellular nitrogen compound metabolic process	biological_process	0.17965	1	199	935	4779	23828	XLOC_086442,GSMUA_Achr10G30100_001,GSMUA_Achr5G26850_001,GSMUA_Achr3G20070_001,GSMUA_Achr10G27350_001,GSMUA_Achr11G22610_001,GSMUA_Achr2G20210_001,GSMUA_Achr4G26620_001,GSMUA_Achr7G11200_001,GSMUA_Achr8G25300_001,GSMUA_Achr3G29130_001,GSMUA_Achr5G05690_001,GSMUA_Achr1G01380_001,GSMUA_Achr10G08800_001,GSMUA_Achr11G08290_001,GSMUA_Achr3G11650_001,GSMUA_Achr4G26080_001,GSMUA_Achr4G21120_001,XLOC_022…
GO:0006471	protein ADP-ribosylation	biological_process	0.18078	1	1	935	5	23828	XLOC_045660
GO:0008318	protein prenyltransferase activity	molecular_function	0.18078	1	1	935	5	23828	XLOC_123403
GO:0008948	oxaloacetate decarboxylase activity	molecular_function	0.18078	1	1	935	5	23828	XLOC_051001
GO:0010112	regulation of systemic acquired resistance	biological_process	0.18078	1	1	935	5	23828	XLOC_010746
GO:0033647	host intracellular organelle	cellular_component	0.18078	1	1	935	5	23828	XLOC_073625
GO:0033648	host intracellular membrane-bounded organelle	cellular_component	0.18078	1	1	935	5	23828	XLOC_073625
GO:0042025	host cell nucleus	cellular_component	0.18078	1	1	935	5	23828	XLOC_073625
GO:0016145	S-glycoside catabolic process	biological_process	0.18127	1	1	935	5	23828	GSMUA_Achr10G08800_001
GO:0019759	glycosinolate catabolic process	biological_process	0.18127	1	1	935	5	23828	GSMUA_Achr10G08800_001
GO:0019762	glucosinolate catabolic process	biological_process	0.18127	1	1	935	5	23828	GSMUA_Achr10G08800_001
GO:0050898	nitrile metabolic process	biological_process	0.18127	1	1	935	5	23828	GSMUA_Achr10G08800_001
GO:0080028	nitrile biosynthetic process	biological_process	0.18127	1	1	935	5	23828	GSMUA_Achr10G08800_001
GO:0002238	response to molecule of fungal origin	biological_process	0.18131	1	1	935	5	23828	GSMUA_Achr1G24830_001
GO:0045048	protein insertion into ER membrane	biological_process	0.18133	1	1	935	5	23828	GSMUA_Achr3G26970_001
GO:0000314	organellar small ribosomal subunit	cellular_component	0.18134	1	1	935	5	23828	GSMUA_Achr8G08160_001
GO:0042752	regulation of circadian rhythm	biological_process	0.18138	1	1	935	5	23828	GSMUA_Achr10G06560_001
GO:0048571	long-day photoperiodism	biological_process	0.18138	1	1	935	5	23828	GSMUA_Achr10G06560_001
GO:0009308	amine metabolic process	biological_process	0.1814	1	6	935	97	23828	GSMUA_Achr5G23750_001,GSMUA_Achr3G08760_001,GSMUA_AchrUn_randomG26530_001,GSMUA_Achr2G00420_001,GSMUA_Achr8G03320_001,GSMUA_AchrUn_randomG25790_001
GO:0004623	phospholipase A2 activity	molecular_function	0.18141	1	1	935	5	23828	GSMUA_AchrUn_randomG06830_001
GO:0032880	regulation of protein localization	biological_process	0.18141	1	1	935	5	23828	GSMUA_Achr5G19480_001
GO:0035250	UDP-galactosyltransferase activity	molecular_function	0.18141	1	1	935	5	23828	GSMUA_Achr8G10810_001
GO:0047216	inositol 3-alpha-galactosyltransferase activity	molecular_function	0.18141	1	1	935	5	23828	GSMUA_Achr8G10810_001
GO:0004030	aldehyde dehydrogenase [NAD(P)+] activity	molecular_function	0.18141	1	1	935	5	23828	GSMUA_Achr10G09870_001
GO:0004066	asparagine synthase (glutamine-hydrolyzing) activity	molecular_function	0.18141	1	1	935	5	23828	GSMUA_Achr5G28200_001
GO:0004075	biotin carboxylase activity	molecular_function	0.18141	1	1	935	5	23828	GSMUA_Achr4G09600_001
GO:0004617	phosphoglycerate dehydrogenase activity	molecular_function	0.18141	1	1	935	5	23828	GSMUA_Achr4G04100_001
GO:0004665	prephenate dehydrogenase (NADP+) activity	molecular_function	0.18141	1	1	935	5	23828	GSMUA_Achr6G35190_001
GO:0006528	asparagine metabolic process	biological_process	0.18141	1	1	935	5	23828	GSMUA_Achr5G28200_001
GO:0006529	asparagine biosynthetic process	biological_process	0.18141	1	1	935	5	23828	GSMUA_Achr5G28200_001
GO:0008977	prephenate dehydrogenase activity	molecular_function	0.18141	1	1	935	5	23828	GSMUA_Achr6G35190_001
GO:0009088	threonine biosynthetic process	biological_process	0.18141	1	1	935	5	23828	GSMUA_Achr4G00730_001
GO:0010101	post-embryonic root morphogenesis	biological_process	0.18141	1	1	935	5	23828	GSMUA_Achr6G25630_001
GO:0010102	lateral root morphogenesis	biological_process	0.18141	1	1	935	5	23828	GSMUA_Achr6G25630_001
GO:0018195	peptidyl-arginine modification	biological_process	0.18141	1	1	935	5	23828	GSMUA_Achr3G25630_001
GO:0018216	peptidyl-arginine methylation	biological_process	0.18141	1	1	935	5	23828	GSMUA_Achr3G25630_001
GO:0030522	intracellular receptor signaling pathway	biological_process	0.18141	1	1	935	5	23828	GSMUA_Achr8G25430_001
GO:0042126	nitrate metabolic process	biological_process	0.18141	1	1	935	5	23828	GSMUA_Achr9G15480_001
GO:0042128	nitrate assimilation	biological_process	0.18141	1	1	935	5	23828	GSMUA_Achr9G15480_001
GO:0071483	cellular response to blue light	biological_process	0.18141	1	1	935	5	23828	GSMUA_Achr8G25430_001
GO:0090406	pollen tube	cellular_component	0.18141	1	1	935	5	23828	GSMUA_Achr5G09910_001
GO:2001057	reactive nitrogen species metabolic process	biological_process	0.18141	1	1	935	5	23828	GSMUA_Achr9G15480_001
GO:0006972	hyperosmotic response	biological_process	0.18402	1	2	935	20	23828	GSMUA_Achr3G10340_001,GSMUA_Achr5G19480_001
GO:0015706	nitrate transport	biological_process	0.1841	1	2	935	20	23828	GSMUA_Achr1G25450_001,GSMUA_Achr6G30670_001
GO:0050776	regulation of immune response	biological_process	0.18596	1	3	935	38	23828	GSMUA_Achr1G17270_001,GSMUA_Achr3G10340_001,XLOC_010746
GO:0005991	trehalose metabolic process	biological_process	0.1862	1	3	935	38	23828	GSMUA_Achr6G30350_001,GSMUA_Achr1G01710_001,GSMUA_Achr1G18370_001
GO:0016409	palmitoyltransferase activity	molecular_function	0.1862	1	3	935	38	23828	GSMUA_AchrUn_randomG01050_001,GSMUA_Achr11G18130_001,GSMUA_Achr3G09200_001
GO:0019706	protein-cysteine S-palmitoyltransferase activity	molecular_function	0.1862	1	3	935	38	23828	GSMUA_AchrUn_randomG01050_001,GSMUA_Achr3G09200_001,GSMUA_Achr11G18130_001
GO:0019707	protein-cysteine S-acyltransferase activity	molecular_function	0.1862	1	3	935	38	23828	GSMUA_AchrUn_randomG01050_001,GSMUA_Achr11G18130_001,GSMUA_Achr3G09200_001
GO:0009260	ribonucleotide biosynthetic process	biological_process	0.18723	1	9	935	162	23828	GSMUA_Achr10G29840_001,GSMUA_Achr4G22290_001,GSMUA_Achr9G07120_001,GSMUA_Achr10G27350_001,GSMUA_Achr3G29100_001,GSMUA_Achr1G12870_001,GSMUA_Achr4G05470_001,GSMUA_Achr1G00580_001,GSMUA_Achr2G06230_001
GO:0046390	ribose phosphate biosynthetic process	biological_process	0.18723	1	9	935	162	23828	GSMUA_Achr3G29100_001,GSMUA_Achr4G22290_001,GSMUA_Achr10G29840_001,GSMUA_Achr9G07120_001,GSMUA_Achr10G27350_001,GSMUA_Achr2G06230_001,GSMUA_Achr1G12870_001,GSMUA_Achr4G05470_001,GSMUA_Achr1G00580_001
GO:0005057	receptor signaling protein activity	molecular_function	0.18733	1	6	935	98	23828	GSMUA_Achr6G33100_001,GSMUA_Achr2G04570_001,GSMUA_Achr6G29010_001,GSMUA_Achr2G06760_001,GSMUA_Achr4G04970_001,GSMUA_Achr8G25430_001
GO:0060255	regulation of macromolecule metabolic process	biological_process	0.18842	1	102	935	2385	23828	XLOC_066318,GSMUA_Achr8G06870_001,GSMUA_Achr10G03030_001,GSMUA_Achr7G25990_001,GSMUA_Achr3G04920_001,GSMUA_Achr6G07010_001,GSMUA_Achr9G01400_001,GSMUA_Achr5G26850_001,GSMUA_Achr1G04770_001,GSMUA_Achr7G11200_001,GSMUA_Achr10G06560_001,GSMUA_Achr8G18420_001,GSMUA_Achr10G30100_001,GSMUA_Achr4G26080_001,GSMUA_Achr5G05690_001,GSMUA_Achr11G08290_001,GSMUA_Achr2G17590_001,GSMUA_Achr1G01380_001,GSMUA_Ach…
GO:0006629	lipid metabolic process	biological_process	0.18881	1	43	935	952	23828	GSMUA_AchrUn_randomG12950_001,GSMUA_Achr3G15570_001,GSMUA_Achr8G27850_001,GSMUA_Achr3G25110_001,GSMUA_Achr6G33790_001,GSMUA_Achr8G32640_001,GSMUA_AchrUn_randomG12260_001,GSMUA_Achr6G25630_001,GSMUA_Achr3G07870_001,GSMUA_Achr8G33700_001,GSMUA_Achr11G20370_001,GSMUA_Achr3G01530_001,GSMUA_Achr3G15780_001,GSMUA_Achr10G20620_001,GSMUA_Achr3G03360_001,GSMUA_Achr10G20630_001,GSMUA_AchrUn_randomG19690_00…
GO:0009733	response to auxin	biological_process	0.19019	1	8	935	141	23828	GSMUA_Achr10G08690_001,GSMUA_Achr6G25630_001,GSMUA_Achr2G12630_001,GSMUA_Achr3G03400_001,GSMUA_Achr3G10340_001,GSMUA_Achr6G01740_001,GSMUA_Achr9G06290_001,XLOC_103044
GO:0003924	GTPase activity	molecular_function	0.19065	1	12	935	229	23828	GSMUA_Achr1G00610_001,GSMUA_AchrUn_randomG00090_001,GSMUA_Achr4G26250_001,GSMUA_Achr5G12310_001,GSMUA_Achr9G00860_001,GSMUA_Achr3G01690_001,GSMUA_Achr11G25690_001,GSMUA_Achr4G00780_001,GSMUA_Achr10G12620_001,GSMUA_Achr5G09130_001,GSMUA_Achr5G06890_001,XLOC_089572
GO:0016763	transferase activity, transferring pentosyl groups	molecular_function	0.19245	1	4	935	58	23828	XLOC_045660,GSMUA_Achr11G00820_001,GSMUA_Achr7G07120_001,GSMUA_Achr5G01730_001
GO:0006351	transcription, DNA-templated	biological_process	0.19282	1	99	935	2315	23828	GSMUA_Achr11G21630_001,GSMUA_Achr6G32320_001,GSMUA_Achr8G21550_001,GSMUA_Achr8G25430_001,GSMUA_Achr6G18020_001,GSMUA_Achr10G15510_001,GSMUA_Achr10G09560_001,GSMUA_Achr11G25600_001,GSMUA_Achr10G03980_001,GSMUA_AchrUn_randomG15520_001,GSMUA_Achr7G07650_001,GSMUA_Achr2G12630_001,GSMUA_Achr1G27980_001,XLOC_077381,GSMUA_Achr7G12740_001,GSMUA_Achr7G05200_001,GSMUA_Achr3G24300_001,GSMUA_AchrUn_randomG27…
GO:0097659	nucleic acid-templated transcription	biological_process	0.19282	1	99	935	2315	23828	GSMUA_Achr11G15610_001,GSMUA_Achr2G04570_001,GSMUA_Achr4G14990_001,GSMUA_Achr2G06760_001,GSMUA_Achr5G08600_001,GSMUA_Achr3G08170_001,GSMUA_Achr9G06290_001,GSMUA_Achr1G10080_001,GSMUA_Achr4G19660_001,GSMUA_Achr7G23250_001,GSMUA_Achr11G20930_001,GSMUA_Achr3G03400_001,XLOC_064727,GSMUA_Achr2G16660_001,GSMUA_Achr7G05900_001,GSMUA_Achr10G08690_001,GSMUA_AchrUn_randomG16100_001,GSMUA_Achr1G12410_001,GS…
GO:1901363	heterocyclic compound binding	molecular_function	0.19403	1	332	935	8136	23828	GSMUA_Achr11G18370_001,GSMUA_Achr6G00530_001,GSMUA_AchrUn_randomG27100_001,GSMUA_Achr2G05360_001,GSMUA_Achr5G06890_001,GSMUA_AchrUn_randomG03000_001,GSMUA_Achr1G27980_001,GSMUA_Achr6G17050_001,GSMUA_AchrUn_randomG15520_001,GSMUA_Achr7G07650_001,GSMUA_Achr5G18740_001,GSMUA_AchrUn_randomG18280_001,GSMUA_Achr10G03980_001,GSMUA_Achr9G05930_001,GSMUA_Achr4G13370_001,GSMUA_Achr8G07840_001,GSMUA_Achr11G…
GO:0097159	organic cyclic compound binding	molecular_function	0.19479	1	332	935	8137	23828	GSMUA_Achr9G25940_001,GSMUA_Achr5G10610_001,GSMUA_Achr8G25310_001,GSMUA_Achr6G19880_001,GSMUA_Achr4G29440_001,GSMUA_Achr2G16450_001,GSMUA_Achr3G18020_001,GSMUA_Achr4G02390_001,GSMUA_Achr4G20060_001,GSMUA_Achr6G13780_001,GSMUA_AchrUn_randomG17360_001,GSMUA_Achr6G12670_001,GSMUA_Achr11G19110_001,GSMUA_Achr5G28430_001,GSMUA_Achr9G12340_001,GSMUA_Achr7G16100_001,GSMUA_Achr4G30210_001,GSMUA_Achr7G1421…
GO:0016747	transferase activity, transferring acyl groups other than amino-acyl groups	molecular_function	0.19565	1	15	935	298	23828	GSMUA_Achr10G03980_001,GSMUA_Achr8G11260_001,GSMUA_AchrUn_randomG09990_001,GSMUA_Achr3G09200_001,XLOC_064727,GSMUA_Achr2G02810_001,GSMUA_Achr5G29740_001,GSMUA_AchrUn_randomG04410_001,GSMUA_Achr10G29110_001,GSMUA_Achr1G09500_001,GSMUA_Achr6G12110_001,GSMUA_Achr11G18130_001,GSMUA_Achr10G20630_001,GSMUA_Achr10G20620_001,GSMUA_AchrUn_randomG01050_001
GO:0002682	regulation of immune system process	biological_process	0.19601	1	3	935	39	23828	GSMUA_Achr1G17270_001,XLOC_010746,GSMUA_Achr3G10340_001
GO:0051539	4 iron, 4 sulfur cluster binding	molecular_function	0.19625	1	3	935	39	23828	GSMUA_Achr11G08740_001,GSMUA_Achr1G12760_001,GSMUA_Achr1G11570_001
GO:0006099	tricarboxylic acid cycle	biological_process	0.19626	1	3	935	39	23828	GSMUA_Achr11G21550_001,GSMUA_Achr11G08740_001,GSMUA_Achr4G08580_001
GO:0006101	citrate metabolic process	biological_process	0.19626	1	3	935	39	23828	GSMUA_Achr4G08580_001,GSMUA_Achr11G08740_001,GSMUA_Achr11G21550_001
GO:0032774	RNA biosynthetic process	biological_process	0.19652	1	99	935	2318	23828	GSMUA_Achr3G13190_001,GSMUA_Achr3G18020_001,GSMUA_Achr4G02390_001,GSMUA_AchrUn_randomG17360_001,XLOC_027046,GSMUA_AchrUn_randomG19380_001,GSMUA_Achr7G24780_001,GSMUA_Achr10G18770_001,GSMUA_Achr3G25630_001,GSMUA_AchrUn_randomG10420_001,GSMUA_Achr5G17240_001,GSMUA_Achr5G07590_001,GSMUA_Achr9G12070_001,GSMUA_Achr2G14750_001,GSMUA_Achr4G04970_001,GSMUA_Achr9G05860_001,GSMUA_Achr2G17810_001,XLOC_05189…
GO:0004866	endopeptidase inhibitor activity	molecular_function	0.19821	1	2	935	21	23828	GSMUA_AchrUn_randomG14080_001,XLOC_064026
GO:0061135	endopeptidase regulator activity	molecular_function	0.19821	1	2	935	21	23828	GSMUA_AchrUn_randomG14080_001,XLOC_064026
GO:0006811	ion transport	biological_process	0.19835	1	36	935	790	23828	GSMUA_Achr1G12870_001,GSMUA_Achr1G00580_001,GSMUA_Achr6G26910_001,GSMUA_Achr6G35610_001,GSMUA_Achr4G22290_001,GSMUA_Achr3G15460_001,GSMUA_Achr5G27320_001,GSMUA_Achr3G29210_001,GSMUA_Achr8G21830_001,GSMUA_Achr8G25430_001,GSMUA_Achr9G30450_001,GSMUA_Achr8G26110_001,GSMUA_Achr8G22010_001,GSMUA_Achr4G06590_001,XLOC_064727,GSMUA_Achr7G25650_001,GSMUA_Achr10G05190_001,GSMUA_Achr7G13900_001,GSMUA_Achr6G…
GO:0010114	response to red light	biological_process	0.19844	1	2	935	21	23828	GSMUA_Achr9G30450_001,GSMUA_Achr8G25430_001
GO:0010218	response to far red light	biological_process	0.19844	1	2	935	21	23828	GSMUA_Achr8G25430_001,GSMUA_Achr9G30450_001
GO:0004620	phospholipase activity	molecular_function	0.1985	1	2	935	21	23828	GSMUA_AchrUn_randomG06830_001,GSMUA_Achr10G23000_001
GO:0009773	photosynthetic electron transport in photosystem I	biological_process	0.1985	1	2	935	21	23828	GSMUA_Achr1G17270_001,GSMUA_Achr6G25780_001
GO:0006473	protein acetylation	biological_process	0.1985	1	2	935	21	23828	GSMUA_Achr6G12110_001,GSMUA_Achr10G03980_001
GO:0006475	internal protein amino acid acetylation	biological_process	0.1985	1	2	935	21	23828	GSMUA_Achr10G03980_001,GSMUA_Achr6G12110_001
GO:0016573	histone acetylation	biological_process	0.1985	1	2	935	21	23828	GSMUA_Achr6G12110_001,GSMUA_Achr10G03980_001
GO:0018393	internal peptidyl-lysine acetylation	biological_process	0.1985	1	2	935	21	23828	GSMUA_Achr6G12110_001,GSMUA_Achr10G03980_001
GO:0018394	peptidyl-lysine acetylation	biological_process	0.1985	1	2	935	21	23828	GSMUA_Achr10G03980_001,GSMUA_Achr6G12110_001
GO:0015399	primary active transmembrane transporter activity	molecular_function	0.19994	1	11	935	209	23828	GSMUA_Achr4G22290_001,GSMUA_Achr8G08950_001,GSMUA_Achr4G20060_001,GSMUA_Achr8G08940_001,GSMUA_Achr8G24160_001,GSMUA_Achr9G07120_001,GSMUA_Achr7G25650_001,GSMUA_Achr3G29100_001,GSMUA_Achr1G12870_001,GSMUA_Achr1G00580_001,GSMUA_Achr8G29860_001
GO:0015405	P-P-bond-hydrolysis-driven transmembrane transporter activity	molecular_function	0.19994	1	11	935	209	23828	GSMUA_Achr8G08950_001,GSMUA_Achr4G22290_001,GSMUA_Achr4G20060_001,GSMUA_Achr8G24160_001,GSMUA_Achr8G08940_001,GSMUA_Achr9G07120_001,GSMUA_Achr7G25650_001,GSMUA_Achr3G29100_001,GSMUA_Achr1G12870_001,GSMUA_Achr1G00580_001,GSMUA_Achr8G29860_001
GO:0035556	intracellular signal transduction	biological_process	0.20299	1	18	935	369	23828	GSMUA_Achr8G25430_001,GSMUA_Achr5G14390_001,GSMUA_Achr2G04570_001,GSMUA_Achr2G06760_001,GSMUA_Achr10G23000_001,GSMUA_Achr3G01690_001,GSMUA_Achr4G04970_001,GSMUA_Achr1G17270_001,GSMUA_Achr6G29010_001,GSMUA_Achr6G33100_001,XLOC_036897,GSMUA_Achr6G00470_001,GSMUA_Achr5G09130_001,GSMUA_Achr4G00780_001,GSMUA_Achr5G06890_001,GSMUA_Achr9G00860_001,XLOC_008693,GSMUA_Achr1G00610_001
GO:0016469	proton-transporting two-sector ATPase complex	cellular_component	0.2053	1	5	935	80	23828	GSMUA_Achr3G29100_001,GSMUA_Achr9G07120_001,GSMUA_Achr1G00580_001,GSMUA_Achr10G27350_001,GSMUA_Achr1G12870_001
GO:0009152	purine ribonucleotide biosynthetic process	biological_process	0.20553	1	6	935	101	23828	GSMUA_Achr3G29100_001,GSMUA_Achr9G07120_001,GSMUA_Achr10G27350_001,GSMUA_Achr1G00580_001,GSMUA_Achr4G22290_001,GSMUA_Achr1G12870_001
GO:0090627	plant epidermal cell differentiation	biological_process	0.20639	1	3	935	40	23828	GSMUA_Achr5G19480_001,GSMUA_Achr8G21210_001,GSMUA_Achr6G25630_001
GO:0042537	benzene-containing compound metabolic process	biological_process	0.20644	1	3	935	40	23828	GSMUA_Achr11G16380_001,GSMUA_Achr1G09070_001,GSMUA_Achr1G17270_001
GO:0032991	macromolecular complex	cellular_component	0.21289	1	91	935	2134	23828	GSMUA_Achr4G23940_001,GSMUA_Achr4G25010_001,GSMUA_Achr1G04570_001,GSMUA_Achr10G12620_001,GSMUA_Achr4G08240_001,GSMUA_Achr5G18740_001,GSMUA_Achr5G16380_001,GSMUA_Achr4G26250_001,GSMUA_Achr3G24060_001,GSMUA_Achr5G08700_001,GSMUA_Achr2G06350_001,GSMUA_Achr5G18680_001,GSMUA_Achr6G08790_001,GSMUA_Achr9G30450_001,GSMUA_AchrUn_randomG13860_001,GSMUA_Achr1G04330_001,GSMUA_Achr3G29100_001,GSMUA_Achr6G1267…
GO:0033646	host intracellular part	cellular_component	0.21293	1	1	935	6	23828	XLOC_073625
GO:0043656	intracellular region of host	cellular_component	0.21293	1	1	935	6	23828	XLOC_073625
GO:0008137	NADH dehydrogenase (ubiquinone) activity	molecular_function	0.213	1	2	935	22	23828	GSMUA_Achr1G11570_001,GSMUA_Achr1G12760_001
GO:0004568	chitinase activity	molecular_function	0.21301	1	2	935	22	23828	GSMUA_Achr3G26900_001,GSMUA_Achr9G16770_001
GO:0006026	aminoglycan catabolic process	biological_process	0.21301	1	2	935	22	23828	GSMUA_Achr3G26900_001,GSMUA_Achr9G16770_001
GO:0006030	chitin metabolic process	biological_process	0.21301	1	2	935	22	23828	GSMUA_Achr9G16770_001,GSMUA_Achr3G26900_001
GO:0006032	chitin catabolic process	biological_process	0.21301	1	2	935	22	23828	GSMUA_Achr3G26900_001,GSMUA_Achr9G16770_001
GO:0046348	amino sugar catabolic process	biological_process	0.21301	1	2	935	22	23828	GSMUA_Achr3G26900_001,GSMUA_Achr9G16770_001
GO:1901071	glucosamine-containing compound metabolic process	biological_process	0.21301	1	2	935	22	23828	GSMUA_Achr9G16770_001,GSMUA_Achr3G26900_001
GO:1901072	glucosamine-containing compound catabolic process	biological_process	0.21301	1	2	935	22	23828	GSMUA_Achr3G26900_001,GSMUA_Achr9G16770_001
GO:0036442	hydrogen-exporting ATPase activity	molecular_function	0.21302	1	2	935	22	23828	GSMUA_Achr9G07120_001,GSMUA_Achr1G00580_001
GO:0046961	proton-transporting ATPase activity, rotational mechanism	molecular_function	0.21302	1	2	935	22	23828	GSMUA_Achr9G07120_001,GSMUA_Achr1G00580_001
GO:0046189	phenol-containing compound biosynthetic process	biological_process	0.21302	1	2	935	22	23828	GSMUA_Achr1G17270_001,GSMUA_Achr5G04080_001
GO:0005750	mitochondrial respiratory chain complex III	cellular_component	0.21343	1	1	935	6	23828	GSMUA_Achr5G16830_001
GO:0045275	respiratory chain complex III	cellular_component	0.21343	1	1	935	6	23828	GSMUA_Achr5G16830_001
GO:0009547	plastid ribosome	cellular_component	0.21347	1	1	935	6	23828	GSMUA_Achr8G08160_001
GO:0032544	plastid translation	biological_process	0.21347	1	1	935	6	23828	GSMUA_Achr8G08160_001
GO:0016812	hydrolase activity, acting on carbon-nitrogen (but not peptide) bonds, in cyclic amides	molecular_function	0.21352	1	1	935	6	23828	GSMUA_AchrUn_randomG25790_001
GO:0009916	alternative oxidase activity	molecular_function	0.21354	1	1	935	6	23828	GSMUA_Achr6G01170_001
GO:0004834	tryptophan synthase activity	molecular_function	0.21354	1	1	935	6	23828	GSMUA_AchrUn_randomG26530_001
GO:0004618	phosphoglycerate kinase activity	molecular_function	0.21354	1	1	935	6	23828	GSMUA_Achr11G18370_001
GO:0006772	thiamine metabolic process	biological_process	0.21354	1	1	935	6	23828	GSMUA_Achr6G12820_001
GO:0010277	chlorophyllide a oxygenase [overall] activity	molecular_function	0.21354	1	1	935	6	23828	GSMUA_Achr6G18880_001
GO:0042723	thiamine-containing compound metabolic process	biological_process	0.21354	1	1	935	6	23828	GSMUA_Achr6G12820_001
GO:0071941	nitrogen cycle metabolic process	biological_process	0.21354	1	1	935	6	23828	GSMUA_Achr9G15480_001
GO:0080048	GDP-D-glucose phosphorylase activity	molecular_function	0.21354	1	1	935	6	23828	GSMUA_Achr10G10830_001
GO:0006890	retrograde vesicle-mediated transport, Golgi to ER	biological_process	0.21354	1	1	935	6	23828	GSMUA_Achr2G03150_001
GO:0005996	monosaccharide metabolic process	biological_process	0.21474	1	7	935	124	23828	GSMUA_Achr11G22300_001,GSMUA_Achr6G07910_001,GSMUA_Achr6G22620_001,GSMUA_Achr11G19110_001,GSMUA_Achr8G10810_001,GSMUA_Achr10G28640_001,GSMUA_Achr9G15100_001
GO:0009644	response to high light intensity	biological_process	0.2167	1	3	935	41	23828	GSMUA_Achr8G25430_001,GSMUA_Achr9G30450_001,GSMUA_Achr9G27320_001
GO:0019751	polyol metabolic process	biological_process	0.21718	1	4	935	61	23828	GSMUA_Achr5G02840_001,GSMUA_Achr10G27590_001,GSMUA_Achr10G06560_001,GSMUA_Achr2G12150_001
GO:0010333	terpene synthase activity	molecular_function	0.21719	1	4	935	61	23828	GSMUA_AchrUn_randomG24920_001,GSMUA_Achr2G03420_001,GSMUA_Achr4G08100_001,GSMUA_Achr7G19200_001
GO:0043085	positive regulation of catalytic activity	biological_process	0.22556	1	4	935	62	23828	GSMUA_Achr1G17270_001,GSMUA_Achr9G27320_001,GSMUA_Achr4G13150_001,GSMUA_Achr8G25430_001
GO:0044093	positive regulation of molecular function	biological_process	0.22556	1	4	935	62	23828	GSMUA_Achr8G25430_001,GSMUA_Achr4G13150_001,GSMUA_Achr9G27320_001,GSMUA_Achr1G17270_001
GO:1901136	carbohydrate derivative catabolic process	biological_process	0.2271	1	3	935	42	23828	GSMUA_Achr9G16770_001,GSMUA_Achr3G26900_001,GSMUA_Achr10G08800_001
GO:0030145	manganese ion binding	molecular_function	0.22712	1	3	935	42	23828	GSMUA_Achr4G17250_001,GSMUA_Achr9G16110_001,GSMUA_Achr1G25160_001
GO:0048573	photoperiodism, flowering	biological_process	0.22714	1	3	935	42	23828	GSMUA_Achr10G06560_001,GSMUA_Achr7G09770_001,GSMUA_Achr10G27330_001
GO:0030414	peptidase inhibitor activity	molecular_function	0.22735	1	2	935	23	23828	XLOC_064026,GSMUA_AchrUn_randomG14080_001
GO:0061134	peptidase regulator activity	molecular_function	0.22735	1	2	935	23	23828	GSMUA_AchrUn_randomG14080_001,XLOC_064026
GO:0010155	regulation of proton transport	biological_process	0.22759	1	2	935	23	23828	GSMUA_Achr9G30450_001,GSMUA_Achr8G25430_001
GO:0050136	NADH dehydrogenase (quinone) activity	molecular_function	0.22763	1	2	935	23	23828	GSMUA_Achr1G11570_001,GSMUA_Achr1G12760_001
GO:0010264	myo-inositol hexakisphosphate biosynthetic process	biological_process	0.22763	1	2	935	23	23828	GSMUA_Achr5G02840_001,GSMUA_Achr10G06560_001
GO:0033517	myo-inositol hexakisphosphate metabolic process	biological_process	0.22763	1	2	935	23	23828	GSMUA_Achr10G06560_001,GSMUA_Achr5G02840_001
GO:0042430	indole-containing compound metabolic process	biological_process	0.22764	1	2	935	23	23828	GSMUA_AchrUn_randomG26530_001,GSMUA_Achr5G19480_001
GO:0006012	galactose metabolic process	biological_process	0.22764	1	2	935	23	23828	GSMUA_Achr6G22620_001,GSMUA_Achr8G10810_001
GO:0018958	phenol-containing compound metabolic process	biological_process	0.22764	1	2	935	23	23828	GSMUA_Achr1G17270_001,GSMUA_Achr5G04080_001
GO:2000241	regulation of reproductive process	biological_process	0.23385	1	5	935	84	23828	GSMUA_Achr8G25300_001,GSMUA_Achr3G25630_001,GSMUA_Achr10G27330_001,GSMUA_Achr7G09770_001,GSMUA_Achr7G11200_001
GO:0009648	photoperiodism	biological_process	0.23764	1	3	935	43	23828	GSMUA_Achr10G06560_001,GSMUA_Achr7G09770_001,GSMUA_Achr10G27330_001
GO:0009163	nucleoside biosynthetic process	biological_process	0.23782	1	7	935	128	23828	GSMUA_Achr3G29100_001,GSMUA_Achr1G00580_001,GSMUA_Achr9G07120_001,GSMUA_Achr10G27350_001,GSMUA_Achr8G06200_001,GSMUA_Achr4G22290_001,GSMUA_Achr1G12870_001
GO:0042455	ribonucleoside biosynthetic process	biological_process	0.23782	1	7	935	128	23828	GSMUA_Achr4G22290_001,GSMUA_Achr8G06200_001,GSMUA_Achr1G12870_001,GSMUA_Achr1G00580_001,GSMUA_Achr9G07120_001,GSMUA_Achr10G27350_001,GSMUA_Achr3G29100_001
GO:0016746	transferase activity, transferring acyl groups	molecular_function	0.23992	1	17	935	357	23828	GSMUA_Achr1G09500_001,GSMUA_Achr10G20630_001,GSMUA_Achr10G20620_001,GSMUA_AchrUn_randomG01050_001,GSMUA_AchrUn_randomG09990_001,GSMUA_Achr8G11260_001,GSMUA_Achr2G02810_001,GSMUA_Achr10G29110_001,GSMUA_Achr5G29740_001,GSMUA_AchrUn_randomG04410_001,GSMUA_Achr11G16120_001,GSMUA_Achr10G22440_001,GSMUA_Achr11G18130_001,GSMUA_Achr6G12110_001,GSMUA_Achr3G09200_001,GSMUA_Achr10G03980_001,XLOC_064727
GO:0022890	inorganic cation transmembrane transporter activity	molecular_function	0.24109	1	16	935	334	23828	XLOC_051001,GSMUA_Achr9G07120_001,GSMUA_Achr5G26020_001,GSMUA_Achr3G29100_001,GSMUA_Achr5G27320_001,GSMUA_Achr6G24240_001,GSMUA_Achr1G00580_001,GSMUA_Achr1G12870_001,GSMUA_Achr6G26910_001,GSMUA_Achr4G06590_001,GSMUA_Achr10G27350_001,GSMUA_Achr6G05630_001,GSMUA_Achr11G26300_001,GSMUA_Achr7G25650_001,GSMUA_Achr4G18000_001,GSMUA_Achr3G29210_001
GO:1902600	hydrogen ion transmembrane transport	biological_process	0.24116	1	5	935	85	23828	GSMUA_Achr1G00580_001,GSMUA_Achr9G07120_001,GSMUA_Achr10G27350_001,GSMUA_Achr1G12870_001,GSMUA_Achr3G29100_001
GO:0009505	plant-type cell wall	cellular_component	0.24225	1	2	935	24	23828	GSMUA_Achr4G02650_001,GSMUA_AchrUn_randomG15900_001
GO:0009654	photosystem II oxygen evolving complex	cellular_component	0.24227	1	2	935	24	23828	GSMUA_Achr4G23940_001,GSMUA_Achr9G30450_001
GO:0009744	response to sucrose	biological_process	0.24227	1	2	935	24	23828	GSMUA_Achr9G30450_001,GSMUA_Achr8G25430_001
GO:0034285	response to disaccharide	biological_process	0.24227	1	2	935	24	23828	GSMUA_Achr8G25430_001,GSMUA_Achr9G30450_001
GO:0032958	inositol phosphate biosynthetic process	biological_process	0.24232	1	2	935	24	23828	GSMUA_Achr5G02840_001,GSMUA_Achr10G06560_001
GO:0016840	carbon-nitrogen lyase activity	molecular_function	0.24233	1	2	935	24	23828	GSMUA_Achr11G16380_001,GSMUA_Achr1G09070_001
GO:0000156	phosphorelay response regulator activity	molecular_function	0.24255	1	4	935	64	23828	GSMUA_Achr2G06760_001,GSMUA_Achr6G29010_001,GSMUA_Achr2G04570_001,GSMUA_Achr4G04970_001
GO:0016627	oxidoreductase activity, acting on the CH-CH group of donors	molecular_function	0.24255	1	4	935	64	23828	GSMUA_Achr11G08740_001,GSMUA_Achr6G35190_001,GSMUA_Achr2G02480_001,GSMUA_Achr11G25600_001
GO:0042651	thylakoid membrane	cellular_component	0.24366	1	7	935	129	23828	GSMUA_Achr1G04570_001,GSMUA_Achr9G30450_001,GSMUA_Achr1G09050_001,GSMUA_Achr4G23940_001,GSMUA_Achr5G02840_001,GSMUA_Achr3G04110_001,GSMUA_Achr6G25780_001
GO:0009156	ribonucleoside monophosphate biosynthetic process	biological_process	0.24366	1	6	935	107	23828	GSMUA_Achr10G27350_001,GSMUA_Achr9G07120_001,GSMUA_Achr1G00580_001,GSMUA_Achr4G22290_001,GSMUA_Achr1G12870_001,GSMUA_Achr3G29100_001
GO:0002831	regulation of response to biotic stimulus	biological_process	0.24382	1	1	935	7	23828	XLOC_010746
GO:0047134	protein-disulfide reductase activity	molecular_function	0.24382	1	1	935	7	23828	XLOC_008693
GO:0006561	proline biosynthetic process	biological_process	0.24413	1	1	935	7	23828	GSMUA_Achr10G00520_001
GO:0022627	cytosolic small ribosomal subunit	cellular_component	0.24441	1	1	935	7	23828	GSMUA_Achr5G08700_001
GO:0008649	rRNA methyltransferase activity	molecular_function	0.24441	1	1	935	7	23828	GSMUA_Achr8G15880_001
GO:0019673	GDP-mannose metabolic process	biological_process	0.24441	1	1	935	7	23828	GSMUA_Achr10G07810_001
GO:0003849	3-deoxy-7-phosphoheptulonate synthase activity	molecular_function	0.24441	1	1	935	7	23828	GSMUA_Achr7G12720_001
GO:0004072	aspartate kinase activity	molecular_function	0.24441	1	1	935	7	23828	GSMUA_Achr4G28160_001
GO:0004435	phosphatidylinositol phospholipase C activity	molecular_function	0.24441	1	1	935	7	23828	GSMUA_Achr10G23000_001
GO:0004506	squalene monooxygenase activity	molecular_function	0.24441	1	1	935	7	23828	GSMUA_Achr1G27030_001
GO:0004629	phospholipase C activity	molecular_function	0.24441	1	1	935	7	23828	GSMUA_Achr10G23000_001
GO:0006571	tyrosine biosynthetic process	biological_process	0.24441	1	1	935	7	23828	GSMUA_Achr6G35190_001
GO:0006750	glutathione biosynthetic process	biological_process	0.24441	1	1	935	7	23828	GSMUA_Achr5G28230_001
GO:0009705	plant-type vacuole membrane	cellular_component	0.24441	1	1	935	7	23828	GSMUA_Achr1G25450_001
GO:0009881	photoreceptor activity	molecular_function	0.24441	1	1	935	7	23828	GSMUA_Achr8G25430_001
GO:0009958	positive gravitropism	biological_process	0.24441	1	1	935	7	23828	GSMUA_Achr5G01710_001
GO:0010029	regulation of seed germination	biological_process	0.24441	1	1	935	7	23828	GSMUA_Achr3G25630_001
GO:0016703	oxidoreductase activity, acting on single donors with incorporation of molecular oxygen, incorporation of one atom of oxygen (internal monooxygenases or internal mixed function oxidases)	molecular_function	0.24441	1	1	935	7	23828	GSMUA_Achr6G18880_001
GO:0019184	nonribosomal peptide biosynthetic process	biological_process	0.24441	1	1	935	7	23828	GSMUA_Achr5G28230_001
GO:0042132	fructose 1,6-bisphosphate 1-phosphatase activity	molecular_function	0.24441	1	1	935	7	23828	GSMUA_Achr1G17270_001
GO:0047325	inositol tetrakisphosphate 1-kinase activity	molecular_function	0.24441	1	1	935	7	23828	GSMUA_Achr2G12150_001
GO:0048527	lateral root development	biological_process	0.24441	1	1	935	7	23828	GSMUA_Achr6G25630_001
GO:0051765	inositol tetrakisphosphate kinase activity	molecular_function	0.24441	1	1	935	7	23828	GSMUA_Achr2G12150_001
GO:0052725	inositol-1,3,4-trisphosphate 6-kinase activity	molecular_function	0.24441	1	1	935	7	23828	GSMUA_Achr2G12150_001
GO:0052726	inositol-1,3,4-trisphosphate 5-kinase activity	molecular_function	0.24441	1	1	935	7	23828	GSMUA_Achr2G12150_001
GO:1900140	regulation of seedling development	biological_process	0.24441	1	1	935	7	23828	GSMUA_Achr3G25630_001
GO:0016635	oxidoreductase activity, acting on the CH-CH group of donors, quinone or related compound as acceptor	molecular_function	0.24441	1	1	935	7	23828	GSMUA_Achr11G08740_001
GO:0009607	response to biotic stimulus	biological_process	0.24491	1	9	935	174	23828	GSMUA_Achr6G01380_001,XLOC_090454,XLOC_010746,GSMUA_Achr3G08240_001,GSMUA_Achr8G08000_001,GSMUA_Achr1G17270_001,GSMUA_Achr3G08230_001,GSMUA_Achr3G08250_001,GSMUA_Achr1G24830_001
GO:0008610	lipid biosynthetic process	biological_process	0.24601	1	24	935	524	23828	GSMUA_Achr1G17270_001,GSMUA_AchrUn_randomG12950_001,GSMUA_AchrUn_randomG18090_001,GSMUA_Achr8G27850_001,GSMUA_Achr8G33700_001,GSMUA_Achr9G13520_001,GSMUA_Achr5G29740_001,GSMUA_Achr5G02840_001,GSMUA_Achr3G07870_001,GSMUA_Achr6G25630_001,GSMUA_Achr1G24370_001,GSMUA_AchrUn_randomG12260_001,GSMUA_AchrUn_randomG19710_001,GSMUA_AchrUn_randomG19690_001,GSMUA_Achr5G19480_001,GSMUA_Achr8G22700_001,GSMUA_A…
GO:0006457	protein folding	biological_process	0.24757	1	11	935	220	23828	GSMUA_Achr5G09040_001,GSMUA_Achr8G23720_001,GSMUA_Achr8G01290_001,GSMUA_Achr6G06770_001,GSMUA_Achr6G27770_001,GSMUA_Achr1G21520_001,GSMUA_Achr4G16540_001,GSMUA_Achr9G25940_001,GSMUA_Achr3G04010_001,GSMUA_AchrUn_randomG20660_001,GSMUA_Achr9G27320_001
GO:0015980	energy derivation by oxidation of organic compounds	biological_process	0.24836	1	5	935	86	23828	GSMUA_Achr4G08580_001,GSMUA_Achr11G08740_001,XLOC_066318,GSMUA_Achr11G21550_001,GSMUA_Achr5G16830_001
GO:0009124	nucleoside monophosphate biosynthetic process	biological_process	0.25021	1	6	935	108	23828	GSMUA_Achr10G27350_001,GSMUA_Achr9G07120_001,GSMUA_Achr1G00580_001,GSMUA_Achr1G12870_001,GSMUA_Achr4G22290_001,GSMUA_Achr3G29100_001
GO:0005509	calcium ion binding	molecular_function	0.25379	1	17	935	361	23828	GSMUA_Achr6G04300_001,GSMUA_Achr6G23670_001,GSMUA_Achr1G08900_001,GSMUA_Achr5G26360_001,GSMUA_Achr1G04700_001,GSMUA_Achr6G31900_001,GSMUA_Achr8G09680_001,GSMUA_Achr3G16870_001,GSMUA_Achr5G26970_001,GSMUA_Achr4G23940_001,GSMUA_Achr5G18720_001,GSMUA_Achr1G27910_001,GSMUA_Achr5G09010_001,GSMUA_Achr7G27110_001,GSMUA_Achr3G23000_001,GSMUA_AchrUn_randomG06830_001,XLOC_046652
GO:0051287	NAD binding	molecular_function	0.25595	1	5	935	87	23828	GSMUA_Achr4G04100_001,GSMUA_Achr11G19110_001,GSMUA_Achr1G12760_001,GSMUA_Achr11G22300_001,GSMUA_Achr4G10820_001
GO:0003954	NADH dehydrogenase activity	molecular_function	0.25703	1	2	935	25	23828	GSMUA_Achr1G12760_001,GSMUA_Achr1G11570_001
GO:0032879	regulation of localization	biological_process	0.25883	1	3	935	45	23828	GSMUA_Achr5G19480_001,GSMUA_Achr8G25430_001,GSMUA_Achr9G30450_001
GO:0016417	S-acyltransferase activity	molecular_function	0.25887	1	3	935	45	23828	GSMUA_Achr3G09200_001,GSMUA_Achr11G18130_001,GSMUA_AchrUn_randomG01050_001
GO:0006818	hydrogen transport	biological_process	0.26162	1	7	935	132	23828	GSMUA_Achr9G30450_001,GSMUA_Achr8G25430_001,GSMUA_Achr3G29100_001,GSMUA_Achr1G12870_001,GSMUA_Achr10G27350_001,GSMUA_Achr9G07120_001,GSMUA_Achr1G00580_001
GO:0015992	proton transport	biological_process	0.26162	1	7	935	132	23828	GSMUA_Achr3G29100_001,GSMUA_Achr8G25430_001,GSMUA_Achr9G30450_001,GSMUA_Achr10G27350_001,GSMUA_Achr9G07120_001,GSMUA_Achr1G00580_001,GSMUA_Achr1G12870_001
GO:0016020	membrane	cellular_component	0.2634	1	164	935	3988	23828	GSMUA_Achr2G04260_001,GSMUA_Achr5G09130_001,GSMUA_Achr3G01530_001,GSMUA_Achr8G11540_001,GSMUA_Achr7G08300_001,GSMUA_Achr6G04010_001,XLOC_051001,GSMUA_Achr1G07850_001,GSMUA_Achr5G26970_001,XLOC_089572,GSMUA_Achr6G15380_001,GSMUA_Achr4G18000_001,GSMUA_Achr3G09200_001,GSMUA_Achr9G01470_001,GSMUA_Achr7G14740_001,GSMUA_Achr6G06620_001,GSMUA_Achr4G12460_001,GSMUA_Achr8G29860_001,GSMUA_Achr1G00580_001,G…
GO:0009165	nucleotide biosynthetic process	biological_process	0.26586	1	11	935	224	23828	GSMUA_Achr2G06230_001,GSMUA_Achr8G25300_001,GSMUA_Achr7G05110_001,GSMUA_Achr4G05470_001,GSMUA_Achr1G12870_001,GSMUA_Achr1G00580_001,GSMUA_Achr3G29100_001,GSMUA_Achr4G22290_001,GSMUA_Achr10G29840_001,GSMUA_Achr9G07120_001,GSMUA_Achr10G27350_001
GO:0009536	plastid	cellular_component	0.26587	1	31	935	699	23828	GSMUA_Achr3G14940_001,GSMUA_Achr6G12670_001,GSMUA_Achr2G22730_001,GSMUA_Achr6G25780_001,GSMUA_Achr9G07120_001,GSMUA_Achr5G02840_001,GSMUA_Achr10G15270_001,GSMUA_Achr4G24090_001,GSMUA_Achr1G25280_001,GSMUA_Achr8G08160_001,GSMUA_Achr5G19480_001,GSMUA_Achr4G05470_001,GSMUA_Achr3G32160_001,GSMUA_Achr6G20660_001,GSMUA_Achr6G07010_001,GSMUA_Achr7G15900_001,GSMUA_Achr6G31940_001,GSMUA_Achr2G06350_001,GS…
GO:0009507	chloroplast	cellular_component	0.26619	1	30	935	675	23828	GSMUA_Achr10G19930_001,GSMUA_Achr3G02780_001,GSMUA_Achr9G30450_001,GSMUA_Achr3G04110_001,GSMUA_Achr11G06330_001,GSMUA_Achr4G33040_001,GSMUA_Achr3G15750_001,GSMUA_AchrUn_randomG13860_001,GSMUA_Achr1G09050_001,GSMUA_Achr9G01470_001,GSMUA_Achr6G12820_001,GSMUA_Achr9G02810_001,GSMUA_Achr1G17270_001,GSMUA_Achr2G06350_001,GSMUA_Achr6G31940_001,GSMUA_Achr6G20660_001,GSMUA_Achr3G32160_001,GSMUA_Achr6G070…
GO:0005730	nucleolus	cellular_component	0.26848	1	4	935	67	23828	GSMUA_Achr3G32160_001,GSMUA_Achr8G25300_001,GSMUA_Achr9G30160_001,GSMUA_Achr9G07120_001
GO:0045735	nutrient reservoir activity	molecular_function	0.26955	1	3	935	46	23828	GSMUA_Achr1G25160_001,GSMUA_Achr9G16110_001,GSMUA_Achr4G17250_001
GO:0035966	response to topologically incorrect protein	biological_process	0.26956	1	3	935	46	23828	GSMUA_Achr9G07120_001,GSMUA_Achr1G11570_001,GSMUA_Achr6G06370_001
GO:0006164	purine nucleotide biosynthetic process	biological_process	0.27015	1	6	935	111	23828	GSMUA_Achr3G29100_001,GSMUA_Achr1G12870_001,GSMUA_Achr4G22290_001,GSMUA_Achr9G07120_001,GSMUA_Achr1G00580_001,GSMUA_Achr10G27350_001
GO:0009863	salicylic acid mediated signaling pathway	biological_process	0.2717	1	2	935	26	23828	GSMUA_Achr3G10340_001,GSMUA_Achr1G17270_001
GO:0071446	cellular response to salicylic acid stimulus	biological_process	0.2717	1	2	935	26	23828	GSMUA_Achr1G17270_001,GSMUA_Achr3G10340_001
GO:0051336	regulation of hydrolase activity	biological_process	0.27177	1	2	935	26	23828	GSMUA_AchrUn_randomG14080_001,GSMUA_Achr9G27320_001
GO:0006040	amino sugar metabolic process	biological_process	0.27178	1	2	935	26	23828	GSMUA_Achr9G16770_001,GSMUA_Achr3G26900_001
GO:0016884	carbon-nitrogen ligase activity, with glutamine as amido-N-donor	molecular_function	0.27179	1	2	935	26	23828	GSMUA_Achr5G28200_001,GSMUA_Achr2G20550_001
GO:0005811	lipid particle	cellular_component	0.2735	1	1	935	8	23828	XLOC_015128
GO:0012511	monolayer-surrounded lipid storage body	cellular_component	0.2735	1	1	935	8	23828	XLOC_015128
GO:0032101	regulation of response to external stimulus	biological_process	0.2735	1	1	935	8	23828	XLOC_010746
GO:1901658	glycosyl compound catabolic process	biological_process	0.27395	1	1	935	8	23828	GSMUA_Achr10G08800_001
GO:0007029	endoplasmic reticulum organization	biological_process	0.274	1	1	935	8	23828	GSMUA_Achr3G26970_001
GO:0004345	glucose-6-phosphate dehydrogenase activity	molecular_function	0.27402	1	1	935	8	23828	GSMUA_Achr6G07910_001
GO:0004751	ribose-5-phosphate isomerase activity	molecular_function	0.27405	1	1	935	8	23828	GSMUA_Achr3G29130_001
GO:0009052	pentose-phosphate shunt, non-oxidative branch	biological_process	0.27405	1	1	935	8	23828	GSMUA_Achr3G29130_001
GO:0000162	tryptophan biosynthetic process	biological_process	0.27406	1	1	935	8	23828	GSMUA_AchrUn_randomG26530_001
GO:0046219	indolalkylamine biosynthetic process	biological_process	0.27406	1	1	935	8	23828	GSMUA_AchrUn_randomG26530_001
GO:0009684	indoleacetic acid biosynthetic process	biological_process	0.27407	1	1	935	8	23828	GSMUA_Achr5G19480_001
GO:0060590	ATPase regulator activity	molecular_function	0.27407	1	1	935	8	23828	GSMUA_Achr9G27320_001
GO:0000325	plant-type vacuole	cellular_component	0.27407	1	1	935	8	23828	GSMUA_Achr1G25450_001
GO:0004645	phosphorylase activity	molecular_function	0.27407	1	1	935	8	23828	GSMUA_Achr10G10830_001
GO:0008725	DNA-3-methyladenine glycosylase activity	molecular_function	0.27407	1	1	935	8	23828	GSMUA_Achr9G19960_001
GO:0008831	dTDP-4-dehydrorhamnose reductase activity	molecular_function	0.27407	1	1	935	8	23828	GSMUA_Achr10G14140_001
GO:0015098	molybdate ion transmembrane transporter activity	molecular_function	0.27407	1	1	935	8	23828	GSMUA_Achr1G07850_001
GO:0015689	molybdate ion transport	biological_process	0.27407	1	1	935	8	23828	GSMUA_Achr1G07850_001
GO:0019310	inositol catabolic process	biological_process	0.27407	1	1	935	8	23828	GSMUA_Achr10G27590_001
GO:0030151	molybdenum ion binding	molecular_function	0.27407	1	1	935	8	23828	GSMUA_Achr9G15480_001
GO:0042995	cell projection	cellular_component	0.27407	1	1	935	8	23828	GSMUA_Achr5G09910_001
GO:0043473	pigmentation	biological_process	0.27407	1	1	935	8	23828	GSMUA_Achr6G25630_001
GO:0043476	pigment accumulation	biological_process	0.27407	1	1	935	8	23828	GSMUA_Achr6G25630_001
GO:0043478	pigment accumulation in response to UV light	biological_process	0.27407	1	1	935	8	23828	GSMUA_Achr6G25630_001
GO:0043479	pigment accumulation in tissues in response to UV light	biological_process	0.27407	1	1	935	8	23828	GSMUA_Achr6G25630_001
GO:0043480	pigment accumulation in tissues	biological_process	0.27407	1	1	935	8	23828	GSMUA_Achr6G25630_001
GO:0043481	anthocyanin accumulation in tissues in response to UV light	biological_process	0.27407	1	1	935	8	23828	GSMUA_Achr6G25630_001
GO:0043733	DNA-3-methylbase glycosylase activity	molecular_function	0.27407	1	1	935	8	23828	GSMUA_Achr9G19960_001
GO:0045226	extracellular polysaccharide biosynthetic process	biological_process	0.27407	1	1	935	8	23828	GSMUA_Achr10G14140_001
GO:0046379	extracellular polysaccharide metabolic process	biological_process	0.27407	1	1	935	8	23828	GSMUA_Achr10G14140_001
GO:0047334	diphosphate-fructose-6-phosphate 1-phosphotransferase activity	molecular_function	0.27407	1	1	935	8	23828	GSMUA_Achr3G11650_001
GO:0048528	post-embryonic root development	biological_process	0.27407	1	1	935	8	23828	GSMUA_Achr6G25630_001
GO:0050113	inositol oxygenase activity	molecular_function	0.27407	1	1	935	8	23828	GSMUA_Achr10G27590_001
GO:0051766	inositol trisphosphate kinase activity	molecular_function	0.27407	1	1	935	8	23828	GSMUA_Achr2G12150_001
GO:1901293	nucleoside phosphate biosynthetic process	biological_process	0.27516	1	11	935	226	23828	GSMUA_Achr3G29100_001,GSMUA_Achr10G29840_001,GSMUA_Achr4G22290_001,GSMUA_Achr9G07120_001,GSMUA_Achr10G27350_001,GSMUA_Achr2G06230_001,GSMUA_Achr8G25300_001,GSMUA_Achr1G12870_001,GSMUA_Achr7G05110_001,GSMUA_Achr4G05470_001,GSMUA_Achr1G00580_001
GO:0004175	endopeptidase activity	molecular_function	0.27917	1	17	935	368	23828	GSMUA_Achr8G09610_001,GSMUA_Achr2G00870_001,GSMUA_Achr8G22010_001,GSMUA_Achr3G11540_001,GSMUA_Achr7G18850_001,GSMUA_Achr6G36260_001,GSMUA_Achr9G22770_001,GSMUA_Achr1G17420_001,GSMUA_Achr1G28140_001,GSMUA_Achr3G31640_001,XLOC_123403,GSMUA_AchrUn_randomG15890_001,GSMUA_Achr7G00560_001,GSMUA_Achr10G13450_001,GSMUA_AchrUn_randomG15900_001,GSMUA_Achr6G19480_001,GSMUA_Achr4G28020_001
GO:0010015	root morphogenesis	biological_process	0.28027	1	3	935	47	23828	GSMUA_Achr6G25630_001,GSMUA_Achr8G21210_001,GSMUA_Achr5G19480_001
GO:0019200	carbohydrate kinase activity	molecular_function	0.28033	1	3	935	47	23828	GSMUA_Achr4G01040_001,GSMUA_Achr3G11650_001,GSMUA_Achr4G08240_001
GO:0022904	respiratory electron transport chain	biological_process	0.28618	1	2	935	27	23828	XLOC_066318,GSMUA_Achr5G16830_001
GO:0009867	jasmonic acid mediated signaling pathway	biological_process	0.28643	1	2	935	27	23828	GSMUA_Achr3G10340_001,GSMUA_Achr1G17270_001
GO:0010363	regulation of plant-type hypersensitive response	biological_process	0.28643	1	2	935	27	23828	GSMUA_Achr1G17270_001,GSMUA_Achr3G10340_001
GO:0071395	cellular response to jasmonic acid stimulus	biological_process	0.28643	1	2	935	27	23828	GSMUA_Achr3G10340_001,GSMUA_Achr1G17270_001
GO:0046173	polyol biosynthetic process	biological_process	0.2865	1	2	935	27	23828	GSMUA_Achr10G06560_001,GSMUA_Achr5G02840_001
GO:0006094	gluconeogenesis	biological_process	0.2865	1	2	935	27	23828	GSMUA_Achr9G15100_001,GSMUA_Achr10G28640_001
GO:0001522	pseudouridine synthesis	biological_process	0.2865	1	2	935	27	23828	GSMUA_Achr8G25300_001,GSMUA_Achr8G15080_001
GO:0042446	hormone biosynthetic process	biological_process	0.28651	1	2	935	27	23828	GSMUA_Achr5G19480_001,GSMUA_Achr6G25630_001
GO:0004871	signal transducer activity	molecular_function	0.28677	1	9	935	182	23828	GSMUA_Achr8G25430_001,GSMUA_Achr11G23590_001,GSMUA_Achr10G23000_001,GSMUA_Achr2G04570_001,GSMUA_Achr2G06760_001,GSMUA_Achr4G04970_001,GSMUA_Achr6G33100_001,GSMUA_Achr6G29010_001,GSMUA_Achr7G11200_001
GO:0009060	aerobic respiration	biological_process	0.29112	1	3	935	48	23828	GSMUA_Achr11G21550_001,GSMUA_Achr11G08740_001,GSMUA_Achr4G08580_001
GO:0044036	cell wall macromolecule metabolic process	biological_process	0.29379	1	5	935	92	23828	GSMUA_Achr9G16770_001,GSMUA_Achr2G10710_001,GSMUA_Achr3G26900_001,GSMUA_Achr3G06200_001,GSMUA_AchrUn_randomG24080_001
GO:0009751	response to salicylic acid	biological_process	0.30112	1	2	935	28	23828	GSMUA_Achr3G10340_001,GSMUA_Achr1G17270_001
GO:0016655	oxidoreductase activity, acting on NAD(P)H, quinone or similar compound as acceptor	molecular_function	0.30119	1	2	935	28	23828	GSMUA_Achr1G11570_001,GSMUA_Achr1G12760_001
GO:0005759	mitochondrial matrix	cellular_component	0.30119	1	2	935	28	23828	GSMUA_Achr5G23790_001,GSMUA_AchrUn_randomG18470_001
GO:0019220	regulation of phosphate metabolic process	biological_process	0.30147	1	5	935	93	23828	GSMUA_AchrUn_randomG00430_001,GSMUA_Achr1G17270_001,GSMUA_Achr6G25780_001,GSMUA_Achr8G25430_001,GSMUA_Achr6G07010_001
GO:0051174	regulation of phosphorus metabolic process	biological_process	0.30147	1	5	935	93	23828	GSMUA_AchrUn_randomG00430_001,GSMUA_Achr6G25780_001,GSMUA_Achr1G17270_001,GSMUA_Achr6G07010_001,GSMUA_Achr8G25430_001
GO:0048580	regulation of post-embryonic development	biological_process	0.30148	1	5	935	93	23828	GSMUA_Achr8G25300_001,GSMUA_Achr3G25630_001,GSMUA_Achr10G27330_001,GSMUA_Achr7G09770_001,GSMUA_Achr7G11200_001
GO:0005791	rough endoplasmic reticulum	cellular_component	0.30202	1	1	935	9	23828	XLOC_089572
GO:0018995	host	cellular_component	0.30202	1	1	935	9	23828	XLOC_073625
GO:0019058	viral life cycle	biological_process	0.30202	1	1	935	9	23828	XLOC_073625
GO:0030867	rough endoplasmic reticulum membrane	cellular_component	0.30202	1	1	935	9	23828	XLOC_089572
GO:0033643	host cell part	cellular_component	0.30202	1	1	935	9	23828	XLOC_073625
GO:0043657	host cell	cellular_component	0.30202	1	1	935	9	23828	XLOC_073625
GO:0044215	other organism	cellular_component	0.30202	1	1	935	9	23828	XLOC_073625
GO:0044216	other organism cell	cellular_component	0.30202	1	1	935	9	23828	XLOC_073625
GO:0044217	other organism part	cellular_component	0.30202	1	1	935	9	23828	XLOC_073625
GO:0008083	growth factor activity	molecular_function	0.30238	1	1	935	9	23828	GSMUA_Achr6G17240_001
GO:0044273	sulfur compound catabolic process	biological_process	0.30245	1	1	935	9	23828	GSMUA_Achr10G08800_001
GO:1902495	transmembrane transporter complex	cellular_component	0.30246	1	1	935	9	23828	GSMUA_Achr5G16830_001
GO:1990351	transporter complex	cellular_component	0.30246	1	1	935	9	23828	GSMUA_Achr5G16830_001
GO:0008061	chitin binding	molecular_function	0.30256	1	1	935	9	23828	GSMUA_Achr3G26900_001
GO:0000275	mitochondrial proton-transporting ATP synthase complex, catalytic core F(1)	cellular_component	0.30256	1	1	935	9	23828	GSMUA_Achr3G29100_001
GO:0006564	L-serine biosynthetic process	biological_process	0.30256	1	1	935	9	23828	GSMUA_Achr4G04100_001
GO:0006566	threonine metabolic process	biological_process	0.30256	1	1	935	9	23828	GSMUA_Achr4G00730_001
GO:0008131	primary amine oxidase activity	molecular_function	0.30256	1	1	935	9	23828	GSMUA_Achr8G03320_001
GO:0008373	sialyltransferase activity	molecular_function	0.30256	1	1	935	9	23828	GSMUA_Achr8G33010_001
GO:0046658	anchored component of plasma membrane	cellular_component	0.30256	1	1	935	9	23828	GSMUA_Achr4G02650_001
GO:0003905	alkylbase DNA N-glycosylase activity	molecular_function	0.30256	1	1	935	9	23828	GSMUA_Achr9G19960_001
GO:0010118	stomatal movement	biological_process	0.30256	1	1	935	9	23828	GSMUA_Achr8G25430_001
GO:0009683	indoleacetic acid metabolic process	biological_process	0.30256	1	1	935	9	23828	GSMUA_Achr5G19480_001
GO:0060089	molecular transducer activity	molecular_function	0.30285	1	9	935	185	23828	GSMUA_Achr11G23590_001,GSMUA_Achr10G23000_001,GSMUA_Achr2G04570_001,GSMUA_Achr2G06760_001,GSMUA_Achr8G25430_001,GSMUA_Achr7G11200_001,GSMUA_Achr6G33100_001,GSMUA_Achr6G29010_001,GSMUA_Achr4G04970_001
GO:0034220	ion transmembrane transport	biological_process	0.30599	1	10	935	209	23828	GSMUA_Achr9G07120_001,XLOC_051001,GSMUA_Achr10G27350_001,GSMUA_Achr6G35610_001,GSMUA_Achr3G29100_001,GSMUA_Achr7G25650_001,GSMUA_Achr4G18000_001,GSMUA_Achr1G00580_001,GSMUA_Achr1G12870_001,GSMUA_Achr8G25430_001
GO:0031399	regulation of protein modification process	biological_process	0.30919	1	5	935	94	23828	GSMUA_Achr8G25430_001,GSMUA_Achr6G07010_001,GSMUA_Achr1G17270_001,GSMUA_Achr6G25780_001,GSMUA_AchrUn_randomG00430_001
GO:0070838	divalent metal ion transport	biological_process	0.30919	1	5	935	94	23828	GSMUA_Achr3G29210_001,GSMUA_Achr4G06590_001,GSMUA_Achr4G18000_001,GSMUA_Achr6G07010_001,GSMUA_Achr7G25650_001
GO:0015298	solute:cation antiporter activity	molecular_function	0.31278	1	3	935	50	23828	GSMUA_Achr3G29210_001,GSMUA_Achr4G06590_001,GSMUA_Achr5G27320_001
GO:0015299	solute:proton antiporter activity	molecular_function	0.31278	1	3	935	50	23828	GSMUA_Achr3G29210_001,GSMUA_Achr4G06590_001,GSMUA_Achr5G27320_001
GO:0006694	steroid biosynthetic process	biological_process	0.31278	1	3	935	50	23828	GSMUA_Achr3G03360_001,GSMUA_AchrUn_randomG12950_001,GSMUA_Achr6G25630_001
GO:0042445	hormone metabolic process	biological_process	0.31278	1	3	935	50	23828	GSMUA_Achr6G25630_001,GSMUA_Achr5G19480_001,GSMUA_Achr3G08760_001
GO:0009626	plant-type hypersensitive response	biological_process	0.31576	1	2	935	29	23828	GSMUA_Achr3G10340_001,GSMUA_Achr1G17270_001
GO:0034050	host programmed cell death induced by symbiont	biological_process	0.31576	1	2	935	29	23828	GSMUA_Achr1G17270_001,GSMUA_Achr3G10340_001
GO:0048588	developmental cell growth	biological_process	0.31576	1	2	935	29	23828	GSMUA_Achr6G25630_001,GSMUA_Achr8G21210_001
GO:0009309	amine biosynthetic process	biological_process	0.31584	1	2	935	29	23828	GSMUA_AchrUn_randomG26530_001,GSMUA_Achr2G00420_001
GO:0042401	cellular biogenic amine biosynthetic process	biological_process	0.31584	1	2	935	29	23828	GSMUA_Achr2G00420_001,GSMUA_AchrUn_randomG26530_001
GO:0006558	L-phenylalanine metabolic process	biological_process	0.31584	1	2	935	29	23828	GSMUA_Achr1G09070_001,GSMUA_Achr11G16380_001
GO:0006857	oligopeptide transport	biological_process	0.31584	1	2	935	29	23828	GSMUA_Achr8G22010_001,GSMUA_Achr7G08300_001
GO:0015833	peptide transport	biological_process	0.31584	1	2	935	29	23828	GSMUA_Achr8G22010_001,GSMUA_Achr7G08300_001
GO:1902221	erythrose 4-phosphate/phosphoenolpyruvate family amino acid metabolic process	biological_process	0.31584	1	2	935	29	23828	GSMUA_Achr11G16380_001,GSMUA_Achr1G09070_001
GO:0009059	macromolecule biosynthetic process	biological_process	0.32154	1	147	935	3609	23828	GSMUA_Achr7G05200_001,GSMUA_Achr7G14140_001,GSMUA_Achr7G18030_001,GSMUA_Achr2G04350_001,GSMUA_Achr6G04440_001,GSMUA_Achr8G25430_001,GSMUA_Achr8G21550_001,GSMUA_Achr6G32320_001,GSMUA_Achr11G21630_001,GSMUA_Achr4G10820_001,GSMUA_Achr5G08700_001,GSMUA_Achr7G12740_001,GSMUA_Achr6G23390_001,GSMUA_Achr4G26590_001,GSMUA_Achr10G18770_001,GSMUA_Achr6G06550_001,GSMUA_Achr5G07590_001,GSMUA_Achr5G17240_001,G…
GO:0009066	aspartate family amino acid metabolic process	biological_process	0.32171	1	4	935	73	23828	GSMUA_Achr5G28200_001,GSMUA_Achr11G10550_001,GSMUA_Achr6G20200_001,GSMUA_Achr4G00730_001
GO:1901360	organic cyclic compound metabolic process	biological_process	0.32216	1	172	935	4238	23828	GSMUA_Achr5G28050_001,XLOC_073625,GSMUA_Achr1G00580_001,GSMUA_Achr7G05110_001,GSMUA_Achr1G12870_001,GSMUA_Achr9G19960_001,GSMUA_Achr1G26510_001,GSMUA_Achr11G03210_001,GSMUA_Achr6G25780_001,GSMUA_Achr4G22290_001,GSMUA_Achr11G10550_001,GSMUA_Achr3G23710_001,GSMUA_Achr2G04570_001,GSMUA_Achr4G14990_001,GSMUA_Achr8G17280_001,GSMUA_Achr9G22750_001,GSMUA_Achr7G12720_001,GSMUA_Achr11G15610_001,GSMUA_Achr…
GO:0009642	response to light intensity	biological_process	0.32358	1	3	935	51	23828	GSMUA_Achr9G27320_001,GSMUA_Achr8G25430_001,GSMUA_Achr9G30450_001
GO:0009416	response to light stimulus	biological_process	0.32658	1	10	935	213	23828	GSMUA_Achr7G11200_001,GSMUA_Achr10G27330_001,GSMUA_Achr6G25630_001,GSMUA_Achr10G06560_001,GSMUA_Achr7G09770_001,GSMUA_Achr11G23590_001,GSMUA_Achr8G25430_001,GSMUA_Achr9G30450_001,GSMUA_Achr2G06230_001,GSMUA_Achr9G27320_001
GO:0005575	cellular_component	cellular_component	0.3282	1	375	935	9379	23828	GSMUA_Achr2G05980_001,GSMUA_Achr9G09870_001,GSMUA_Achr8G08940_001,GSMUA_Achr6G06130_001,GSMUA_Achr6G13870_001,GSMUA_Achr6G25780_001,GSMUA_Achr5G12310_001,GSMUA_Achr3G23710_001,GSMUA_Achr4G24090_001,GSMUA_Achr1G12200_001,GSMUA_Achr5G28050_001,GSMUA_Achr1G00580_001,GSMUA_Achr8G29860_001,GSMUA_Achr8G24160_001,GSMUA_Achr1G08040_001,GSMUA_Achr6G03460_001,GSMUA_Achr8G01290_001,GSMUA_AchrUn_randomG12090…
GO:0010467	gene expression	biological_process	0.32852	1	145	935	3564	23828	GSMUA_Achr11G08290_001,GSMUA_Achr1G01380_001,GSMUA_Achr5G05690_001,GSMUA_Achr8G25300_001,GSMUA_Achr4G26080_001,GSMUA_Achr10G30100_001,GSMUA_Achr7G11200_001,GSMUA_Achr4G26620_001,GSMUA_Achr11G22610_001,GSMUA_Achr3G20070_001,GSMUA_Achr5G26850_001,GSMUA_Achr6G07010_001,GSMUA_Achr1G05100_001,GSMUA_Achr3G04920_001,GSMUA_Achr8G12400_001,GSMUA_Achr10G03030_001,GSMUA_Achr4G21120_001,GSMUA_Achr3G11450_001…
GO:0018342	protein prenylation	biological_process	0.32942	1	1	935	10	23828	XLOC_123403
GO:0097354	prenylation	biological_process	0.32942	1	1	935	10	23828	XLOC_123403
GO:0006301	postreplication repair	biological_process	0.32984	1	1	935	10	23828	GSMUA_Achr6G19570_001
GO:0006122	mitochondrial electron transport, ubiquinol to cytochrome c	biological_process	0.32984	1	1	935	10	23828	GSMUA_Achr5G16830_001
GO:0009538	photosystem I reaction center	cellular_component	0.32988	1	1	935	10	23828	GSMUA_Achr4G25010_001
GO:0004017	adenylate kinase activity	molecular_function	0.32993	1	1	935	10	23828	GSMUA_Achr11G01590_001
GO:0031167	rRNA methylation	biological_process	0.32994	1	1	935	10	23828	GSMUA_Achr8G15880_001
GO:0051345	positive regulation of hydrolase activity	biological_process	0.32994	1	1	935	10	23828	GSMUA_Achr9G27320_001
GO:0009851	auxin biosynthetic process	biological_process	0.32994	1	1	935	10	23828	GSMUA_Achr5G19480_001
GO:0004557	alpha-galactosidase activity	molecular_function	0.32994	1	1	935	10	23828	GSMUA_Achr2G10630_001
GO:0006570	tyrosine metabolic process	biological_process	0.32994	1	1	935	10	23828	GSMUA_Achr6G35190_001
GO:0009595	detection of biotic stimulus	biological_process	0.32994	1	1	935	10	23828	GSMUA_Achr1G17270_001
GO:0010109	regulation of photosynthesis	biological_process	0.32994	1	1	935	10	23828	GSMUA_Achr3G32160_001
GO:0052692	raffinose alpha-galactosidase activity	molecular_function	0.32994	1	1	935	10	23828	GSMUA_Achr2G10630_001
GO:0070588	calcium ion transmembrane transport	biological_process	0.32994	1	1	935	10	23828	GSMUA_Achr7G25650_001
GO:0071478	cellular response to radiation	biological_process	0.32994	1	1	935	10	23828	GSMUA_Achr8G25430_001
GO:0071482	cellular response to light stimulus	biological_process	0.32994	1	1	935	10	23828	GSMUA_Achr8G25430_001
GO:0005102	receptor binding	molecular_function	0.33004	1	2	935	30	23828	GSMUA_Achr6G17240_001,XLOC_098561
GO:0016570	histone modification	biological_process	0.33006	1	7	935	143	23828	GSMUA_Achr1G26510_001,GSMUA_Achr5G13120_001,GSMUA_Achr10G03980_001,GSMUA_Achr8G25300_001,GSMUA_Achr3G25630_001,GSMUA_Achr6G12110_001,GSMUA_Achr2G17590_001
GO:0016776	phosphotransferase activity, phosphate group as acceptor	molecular_function	0.33041	1	2	935	30	23828	GSMUA_Achr6G12820_001,GSMUA_Achr11G01590_001
GO:0044262	cellular carbohydrate metabolic process	biological_process	0.3305	1	19	935	430	23828	GSMUA_Achr3G05220_001,GSMUA_Achr4G08580_001,GSMUA_Achr10G30870_001,GSMUA_Achr9G18920_001,GSMUA_Achr10G14140_001,GSMUA_Achr7G16430_001,GSMUA_Achr6G30350_001,GSMUA_Achr4G02240_001,GSMUA_Achr5G19320_001,GSMUA_Achr5G21880_001,GSMUA_Achr1G01710_001,GSMUA_Achr8G25430_001,GSMUA_Achr1G18370_001,GSMUA_Achr1G17270_001,GSMUA_Achr1G08040_001,GSMUA_Achr10G27590_001,GSMUA_Achr7G06660_001,GSMUA_Achr9G13820_001,…
GO:0005215	transporter activity	molecular_function	0.33406	1	50	935	1193	23828	GSMUA_Achr4G12460_001,XLOC_171016,GSMUA_Achr8G29860_001,GSMUA_Achr6G26910_001,GSMUA_Achr10G27780_001,GSMUA_Achr3G05990_001,GSMUA_Achr1G12870_001,GSMUA_Achr1G00580_001,GSMUA_Achr10G13510_001,GSMUA_Achr5G27320_001,GSMUA_Achr8G08940_001,GSMUA_Achr5G26020_001,GSMUA_Achr6G35610_001,GSMUA_Achr4G22290_001,GSMUA_Achr2G03980_001,GSMUA_Achr11G00590_001,GSMUA_Achr4G13990_001,GSMUA_Achr3G29210_001,GSMUA_Achr…
GO:0072509	divalent inorganic cation transmembrane transporter activity	molecular_function	0.33968	1	4	935	75	23828	GSMUA_Achr3G29210_001,GSMUA_Achr4G18000_001,GSMUA_Achr4G06590_001,GSMUA_Achr7G25650_001
GO:0015698	inorganic anion transport	biological_process	0.33968	1	4	935	75	23828	GSMUA_Achr1G25450_001,GSMUA_Achr3G14940_001,GSMUA_Achr6G30670_001,GSMUA_Achr1G07850_001
GO:0009056	catabolic process	biological_process	0.33994	1	37	935	874	23828	GSMUA_Achr11G16380_001,GSMUA_Achr5G19480_001,GSMUA_Achr6G17900_001,GSMUA_Achr9G14590_001,GSMUA_Achr9G15100_001,GSMUA_Achr9G07120_001,GSMUA_Achr10G08800_001,GSMUA_Achr10G28640_001,GSMUA_Achr3G11650_001,GSMUA_Achr1G11570_001,GSMUA_Achr2G01200_001,GSMUA_Achr2G20210_001,GSMUA_Achr3G27180_001,GSMUA_Achr3G10340_001,GSMUA_Achr4G08240_001,GSMUA_Achr7G09950_001,GSMUA_Achr5G18810_001,GSMUA_Achr9G23750_001,…
GO:0072511	divalent inorganic cation transport	biological_process	0.34029	1	5	935	98	23828	GSMUA_Achr7G25650_001,GSMUA_Achr6G07010_001,GSMUA_Achr3G29210_001,GSMUA_Achr4G18000_001,GSMUA_Achr4G06590_001
GO:0000160	phosphorelay signal transduction system	biological_process	0.3403	1	5	935	98	23828	GSMUA_Achr6G29010_001,GSMUA_Achr2G06760_001,GSMUA_Achr2G04570_001,GSMUA_Achr8G25430_001,GSMUA_Achr4G04970_001
GO:1901137	carbohydrate derivative biosynthetic process	biological_process	0.34255	1	18	935	409	23828	GSMUA_Achr8G06200_001,GSMUA_Achr1G11570_001,GSMUA_Achr8G25430_001,GSMUA_Achr2G06230_001,GSMUA_Achr10G29840_001,GSMUA_Achr10G27350_001,GSMUA_Achr1G17270_001,GSMUA_Achr7G05110_001,GSMUA_Achr5G19480_001,GSMUA_Achr1G12870_001,GSMUA_Achr4G05470_001,XLOC_045660,GSMUA_Achr1G00580_001,GSMUA_Achr8G33010_001,GSMUA_Achr5G11170_001,GSMUA_Achr4G22290_001,GSMUA_Achr9G07120_001,GSMUA_Achr3G29100_001
GO:0080135	regulation of cellular response to stress	biological_process	0.34481	1	2	935	31	23828	GSMUA_Achr1G17270_001,GSMUA_Achr3G10340_001
GO:0019319	hexose biosynthetic process	biological_process	0.34488	1	2	935	31	23828	GSMUA_Achr10G28640_001,GSMUA_Achr9G15100_001
GO:0015020	glucuronosyltransferase activity	molecular_function	0.34489	1	2	935	31	23828	GSMUA_Achr3G19710_001,GSMUA_Achr1G15930_001
GO:0034754	cellular hormone metabolic process	biological_process	0.34489	1	2	935	31	23828	GSMUA_Achr3G08760_001,GSMUA_Achr5G19480_001
GO:0009555	pollen development	biological_process	0.3451	1	3	935	53	23828	GSMUA_Achr4G05470_001,XLOC_123403,GSMUA_Achr10G06400_001
GO:0043623	cellular protein complex assembly	biological_process	0.34706	1	13	935	289	23828	GSMUA_Achr5G12310_001,GSMUA_Achr6G06370_001,GSMUA_Achr4G26250_001,GSMUA_Achr9G07120_001,GSMUA_Achr1G17270_001,GSMUA_Achr6G07010_001,GSMUA_Achr8G25430_001,GSMUA_Achr10G12620_001,GSMUA_AchrUn_randomG00430_001,GSMUA_Achr11G25690_001,GSMUA_Achr11G09010_001,GSMUA_Achr1G11570_001,GSMUA_Achr1G21520_001
GO:0043228	non-membrane-bounded organelle	cellular_component	0.35102	1	48	935	1151	23828	GSMUA_Achr11G12570_001,GSMUA_Achr10G15090_001,GSMUA_Achr5G12310_001,GSMUA_Achr3G32160_001,GSMUA_Achr10G12620_001,GSMUA_AchrUn_randomG03510_001,GSMUA_Achr5G08700_001,GSMUA_Achr5G18680_001,GSMUA_Achr9G30160_001,GSMUA_Achr6G03460_001,GSMUA_Achr1G19810_001,GSMUA_Achr5G18740_001,GSMUA_Achr4G26250_001,GSMUA_Achr5G01070_001,GSMUA_Achr6G08790_001,GSMUA_AchrUn_randomG16720_001,GSMUA_Achr11G24570_001,GSMUA…
GO:0043232	intracellular non-membrane-bounded organelle	cellular_component	0.35102	1	48	935	1151	23828	GSMUA_AchrUn_randomG10420_001,GSMUA_Achr1G05100_001,GSMUA_Achr6G01570_001,GSMUA_Achr6G06550_001,GSMUA_Achr3G20180_001,GSMUA_Achr4G26590_001,GSMUA_Achr6G23390_001,GSMUA_Achr11G15730_001,GSMUA_Achr5G04980_001,GSMUA_Achr8G12400_001,GSMUA_Achr5G03060_001,GSMUA_Achr6G21060_001,GSMUA_Achr8G08160_001,GSMUA_Achr4G21120_001,XLOC_015128,GSMUA_Achr9G07120_001,GSMUA_Achr7G18570_001,GSMUA_Achr6G06280_001,GSMU…
GO:0098655	cation transmembrane transport	biological_process	0.35105	1	8	935	170	23828	GSMUA_Achr4G18000_001,GSMUA_Achr1G00580_001,GSMUA_Achr1G12870_001,GSMUA_Achr3G29100_001,GSMUA_Achr7G25650_001,GSMUA_Achr10G27350_001,XLOC_051001,GSMUA_Achr9G07120_001
GO:0098662	inorganic cation transmembrane transport	biological_process	0.35105	1	8	935	170	23828	GSMUA_Achr7G25650_001,GSMUA_Achr3G29100_001,XLOC_051001,GSMUA_Achr10G27350_001,GSMUA_Achr9G07120_001,GSMUA_Achr1G12870_001,GSMUA_Achr4G18000_001,GSMUA_Achr1G00580_001
GO:0018205	peptidyl-lysine modification	biological_process	0.35287	1	6	935	123	23828	GSMUA_Achr1G26510_001,GSMUA_Achr5G13120_001,GSMUA_Achr6G20200_001,GSMUA_Achr8G25300_001,GSMUA_Achr10G03980_001,GSMUA_Achr6G12110_001
GO:0019829	cation-transporting ATPase activity	molecular_function	0.3529	1	6	935	123	23828	GSMUA_Achr4G22290_001,GSMUA_Achr1G12870_001,GSMUA_Achr9G07120_001,GSMUA_Achr1G00580_001,GSMUA_Achr7G25650_001,GSMUA_Achr3G29100_001
GO:0042625	ATPase activity, coupled to transmembrane movement of ions	molecular_function	0.3529	1	6	935	123	23828	GSMUA_Achr1G12870_001,GSMUA_Achr4G22290_001,GSMUA_Achr9G07120_001,GSMUA_Achr1G00580_001,GSMUA_Achr7G25650_001,GSMUA_Achr3G29100_001
GO:0005179	hormone activity	molecular_function	0.35575	1	1	935	11	23828	XLOC_098561
GO:0006560	proline metabolic process	biological_process	0.35601	1	1	935	11	23828	GSMUA_Achr10G00520_001
GO:0008202	steroid metabolic process	biological_process	0.35613	1	3	935	54	23828	GSMUA_AchrUn_randomG12950_001,GSMUA_Achr6G25630_001,GSMUA_Achr3G03360_001
GO:0015079	potassium ion transmembrane transporter activity	molecular_function	0.35613	1	3	935	54	23828	GSMUA_Achr6G24240_001,GSMUA_Achr6G26910_001,GSMUA_Achr6G05630_001
GO:0015103	inorganic anion transmembrane transporter activity	molecular_function	0.35613	1	3	935	54	23828	GSMUA_Achr1G25450_001,GSMUA_Achr3G14940_001,GSMUA_Achr1G07850_001
GO:0016620	oxidoreductase activity, acting on the aldehyde or oxo group of donors, NAD or NADP as acceptor	molecular_function	0.35613	1	3	935	54	23828	GSMUA_Achr10G09870_001,GSMUA_Achr11G19110_001,GSMUA_Achr11G22300_001
GO:0042775	mitochondrial ATP synthesis coupled electron transport	biological_process	0.35615	1	1	935	11	23828	GSMUA_Achr5G16830_001
GO:0051205	protein insertion into membrane	biological_process	0.35618	1	1	935	11	23828	GSMUA_Achr3G26970_001
GO:0000313	organellar ribosome	cellular_component	0.35619	1	1	935	11	23828	GSMUA_Achr8G08160_001
GO:0003979	UDP-glucose 6-dehydrogenase activity	molecular_function	0.35624	1	1	935	11	23828	GSMUA_Achr4G10820_001
GO:0004478	methionine adenosyltransferase activity	molecular_function	0.35624	1	1	935	11	23828	GSMUA_Achr8G06200_001
GO:0005388	calcium-transporting ATPase activity	molecular_function	0.35624	1	1	935	11	23828	GSMUA_Achr7G25650_001
GO:0006020	inositol metabolic process	biological_process	0.35624	1	1	935	11	23828	GSMUA_Achr10G27590_001
GO:0006556	S-adenosylmethionine biosynthetic process	biological_process	0.35624	1	1	935	11	23828	GSMUA_Achr8G06200_001
GO:0009926	auxin polar transport	biological_process	0.35624	1	1	935	11	23828	GSMUA_Achr6G25630_001
GO:0010584	pollen exine formation	biological_process	0.35624	1	1	935	11	23828	GSMUA_Achr10G06400_001
GO:0030060	L-malate dehydrogenase activity	molecular_function	0.35624	1	1	935	11	23828	GSMUA_Achr4G08580_001
GO:0032957	inositol trisphosphate metabolic process	biological_process	0.35624	1	1	935	11	23828	GSMUA_Achr2G12150_001
GO:0035999	tetrahydrofolate interconversion	biological_process	0.35624	1	1	935	11	23828	GSMUA_Achr11G10550_001
GO:0044070	regulation of anion transport	biological_process	0.35624	1	1	935	11	23828	GSMUA_Achr8G25430_001
GO:0046174	polyol catabolic process	biological_process	0.35624	1	1	935	11	23828	GSMUA_Achr10G27590_001
GO:0000242	pericentriolar material	cellular_component	0.35624	1	1	935	11	23828	GSMUA_Achr5G12310_001
GO:0005813	centrosome	cellular_component	0.35624	1	1	935	11	23828	GSMUA_Achr5G12310_001
GO:0009226	nucleotide-sugar biosynthetic process	biological_process	0.35624	1	1	935	11	23828	GSMUA_Achr7G05110_001
GO:0006833	water transport	biological_process	0.35624	1	1	935	11	23828	GSMUA_Achr5G19480_001
GO:0042044	fluid transport	biological_process	0.35624	1	1	935	11	23828	GSMUA_Achr5G19480_001
GO:0009753	response to jasmonic acid	biological_process	0.35918	1	2	935	32	23828	GSMUA_Achr3G10340_001,GSMUA_Achr1G17270_001
GO:0000165	MAPK cascade	biological_process	0.35926	1	2	935	32	23828	GSMUA_Achr6G33100_001,GSMUA_Achr1G17270_001
GO:0009072	aromatic amino acid family metabolic process	biological_process	0.35992	1	6	935	124	23828	GSMUA_Achr6G35190_001,GSMUA_Achr11G16380_001,GSMUA_Achr4G13150_001,GSMUA_Achr1G09070_001,GSMUA_AchrUn_randomG26530_001,GSMUA_Achr7G12720_001
GO:0005739	mitochondrion	cellular_component	0.36306	1	17	935	390	23828	GSMUA_Achr10G27350_001,GSMUA_Achr2G01200_001,GSMUA_Achr11G26300_001,GSMUA_Achr11G08740_001,GSMUA_Achr1G11570_001,XLOC_039087,GSMUA_AchrUn_randomG18470_001,GSMUA_Achr9G07120_001,XLOC_066318,GSMUA_Achr5G26020_001,GSMUA_Achr6G18920_001,GSMUA_Achr2G05980_001,GSMUA_Achr5G23790_001,GSMUA_Achr5G16900_001,GSMUA_Achr3G29100_001,GSMUA_Achr8G15880_001,GSMUA_Achr5G16830_001
GO:0019222	regulation of metabolic process	biological_process	0.36315	1	106	935	2608	23828	GSMUA_AchrUn_randomG14080_001,GSMUA_Achr4G13150_001,GSMUA_Achr10G11750_001,GSMUA_Achr3G23710_001,GSMUA_Achr6G32330_001,GSMUA_Achr7G11760_001,GSMUA_Achr8G11980_001,GSMUA_Achr3G13440_001,GSMUA_Achr11G03210_001,GSMUA_Achr1G26510_001,GSMUA_Achr6G25780_001,GSMUA_Achr7G18930_001,GSMUA_Achr5G28050_001,XLOC_073625,GSMUA_AchrUn_randomG09030_001,GSMUA_AchrUn_randomG16100_001,GSMUA_Achr1G12410_001,XLOC_0647…
GO:0010207	photosystem II assembly	biological_process	0.36662	1	4	935	78	23828	GSMUA_Achr8G25430_001,GSMUA_Achr6G07010_001,GSMUA_Achr1G17270_001,GSMUA_AchrUn_randomG00430_001
GO:0009902	chloroplast relocation	biological_process	0.36693	1	3	935	55	23828	GSMUA_AchrUn_randomG00430_001,GSMUA_Achr10G15090_001,GSMUA_Achr8G25430_001
GO:0019750	chloroplast localization	biological_process	0.36693	1	3	935	55	23828	GSMUA_AchrUn_randomG00430_001,GSMUA_Achr10G15090_001,GSMUA_Achr8G25430_001
GO:0051644	plastid localization	biological_process	0.36693	1	3	935	55	23828	GSMUA_AchrUn_randomG00430_001,GSMUA_Achr10G15090_001,GSMUA_Achr8G25430_001
GO:0051667	establishment of plastid localization	biological_process	0.36693	1	3	935	55	23828	GSMUA_AchrUn_randomG00430_001,GSMUA_Achr10G15090_001,GSMUA_Achr8G25430_001
GO:0046364	monosaccharide biosynthetic process	biological_process	0.37351	1	2	935	33	23828	GSMUA_Achr9G15100_001,GSMUA_Achr10G28640_001
GO:0042886	amide transport	biological_process	0.37352	1	2	935	33	23828	GSMUA_Achr7G08300_001,GSMUA_Achr8G22010_001
GO:0009073	aromatic amino acid family biosynthetic process	biological_process	0.3756	1	4	935	79	23828	GSMUA_AchrUn_randomG26530_001,GSMUA_Achr7G12720_001,GSMUA_Achr4G13150_001,GSMUA_Achr6G35190_001
GO:0006073	cellular glucan metabolic process	biological_process	0.37595	1	12	935	271	23828	GSMUA_Achr5G21880_001,GSMUA_Achr3G05220_001,GSMUA_Achr10G30870_001,GSMUA_Achr8G25430_001,GSMUA_Achr7G16430_001,GSMUA_Achr5G19320_001,GSMUA_Achr4G02240_001,GSMUA_Achr9G13820_001,GSMUA_Achr9G18920_001,GSMUA_AchrUn_randomG07850_001,GSMUA_Achr1G08040_001,GSMUA_Achr1G17270_001
GO:0044042	glucan metabolic process	biological_process	0.37595	1	12	935	271	23828	GSMUA_Achr3G05220_001,GSMUA_Achr5G21880_001,GSMUA_Achr8G25430_001,GSMUA_Achr10G30870_001,GSMUA_Achr7G16430_001,GSMUA_Achr4G02240_001,GSMUA_Achr5G19320_001,GSMUA_Achr9G18920_001,GSMUA_Achr9G13820_001,GSMUA_AchrUn_randomG07850_001,GSMUA_Achr1G17270_001,GSMUA_Achr1G08040_001
GO:0008047	enzyme activator activity	molecular_function	0.37769	1	3	935	56	23828	GSMUA_Achr9G27320_001,GSMUA_Achr9G04020_001,GSMUA_Achr4G13150_001
GO:0034645	cellular macromolecule biosynthetic process	biological_process	0.37831	1	143	935	3550	23828	XLOC_077381,GSMUA_Achr5G18680_001,GSMUA_Achr1G27980_001,GSMUA_Achr2G12630_001,GSMUA_Achr5G18740_001,GSMUA_AchrUn_randomG15520_001,GSMUA_Achr7G07650_001,GSMUA_Achr10G03980_001,GSMUA_Achr11G25600_001,GSMUA_Achr10G09560_001,GSMUA_Achr10G15510_001,GSMUA_Achr6G18020_001,GSMUA_Achr6G08790_001,GSMUA_Achr5G12940_001,XLOC_101973,GSMUA_AchrUn_randomG27100_001,GSMUA_Achr3G24300_001,GSMUA_Achr5G11170_001,GSM…
GO:0010466	negative regulation of peptidase activity	biological_process	0.38149	1	1	935	12	23828	GSMUA_AchrUn_randomG14080_001
GO:0052547	regulation of peptidase activity	biological_process	0.38149	1	1	935	12	23828	GSMUA_AchrUn_randomG14080_001
GO:0016272	prefoldin complex	cellular_component	0.3815	1	1	935	12	23828	GSMUA_Achr8G01290_001
GO:0000276	mitochondrial proton-transporting ATP synthase complex, coupling factor F(o)	cellular_component	0.38151	1	1	935	12	23828	GSMUA_Achr10G27350_001
GO:0032784	regulation of DNA-templated transcription, elongation	biological_process	0.38151	1	1	935	12	23828	GSMUA_Achr5G08600_001
GO:0009825	multidimensional cell growth	biological_process	0.38152	1	1	935	12	23828	GSMUA_Achr6G25630_001
GO:0016641	oxidoreductase activity, acting on the CH-NH2 group of donors, oxygen as acceptor	molecular_function	0.38152	1	1	935	12	23828	GSMUA_Achr8G03320_001
GO:0033926	glycopeptide alpha-N-acetylgalactosaminidase activity	molecular_function	0.38152	1	1	935	12	23828	GSMUA_Achr2G01790_001
GO:0046164	alcohol catabolic process	biological_process	0.38152	1	1	935	12	23828	GSMUA_Achr10G27590_001
GO:0050308	sugar-phosphatase activity	molecular_function	0.38152	1	1	935	12	23828	GSMUA_Achr1G17270_001
GO:0043565	sequence-specific DNA binding	molecular_function	0.38372	1	28	935	667	23828	GSMUA_Achr11G08290_001,GSMUA_Achr1G10080_001,GSMUA_Achr5G05690_001,GSMUA_Achr10G06050_001,GSMUA_Achr11G15610_001,GSMUA_Achr4G14990_001,GSMUA_Achr8G15080_001,GSMUA_Achr7G07650_001,GSMUA_AchrUn_randomG15520_001,GSMUA_Achr2G14750_001,GSMUA_Achr2G16660_001,GSMUA_Achr10G06560_001,GSMUA_Achr1G04770_001,GSMUA_Achr7G12740_001,GSMUA_Achr1G27980_001,GSMUA_Achr6G02820_001,GSMUA_Achr9G01400_001,GSMUA_Achr3G2…
GO:0098660	inorganic ion transmembrane transport	biological_process	0.38683	1	8	935	176	23828	GSMUA_Achr1G00580_001,GSMUA_Achr4G18000_001,GSMUA_Achr1G12870_001,XLOC_051001,GSMUA_Achr9G07120_001,GSMUA_Achr10G27350_001,GSMUA_Achr3G29100_001,GSMUA_Achr7G25650_001
GO:0009627	systemic acquired resistance	biological_process	0.38738	1	2	935	34	23828	XLOC_010746,GSMUA_Achr1G17270_001
GO:0043067	regulation of programmed cell death	biological_process	0.38756	1	2	935	34	23828	GSMUA_Achr3G10340_001,GSMUA_Achr1G17270_001
GO:0005681	spliceosomal complex	cellular_component	0.3876	1	2	935	34	23828	GSMUA_Achr2G04990_001,GSMUA_Achr5G16380_001
GO:0006022	aminoglycan metabolic process	biological_process	0.38764	1	2	935	34	23828	GSMUA_Achr3G26900_001,GSMUA_Achr9G16770_001
GO:0009438	methylglyoxal metabolic process	biological_process	0.38764	1	2	935	34	23828	GSMUA_Achr9G07120_001,GSMUA_Achr4G13150_001
GO:0019243	methylglyoxal catabolic process to D-lactate via S-lactoyl-glutathione	biological_process	0.38764	1	2	935	34	23828	GSMUA_Achr9G07120_001,GSMUA_Achr4G13150_001
GO:0042182	ketone catabolic process	biological_process	0.38764	1	2	935	34	23828	GSMUA_Achr4G13150_001,GSMUA_Achr9G07120_001
GO:0051596	methylglyoxal catabolic process	biological_process	0.38764	1	2	935	34	23828	GSMUA_Achr9G07120_001,GSMUA_Achr4G13150_001
GO:0061727	methylglyoxal catabolic process to lactate	biological_process	0.38764	1	2	935	34	23828	GSMUA_Achr9G07120_001,GSMUA_Achr4G13150_001
GO:0015491	cation:cation antiporter activity	molecular_function	0.38765	1	2	935	34	23828	GSMUA_Achr4G06590_001,GSMUA_Achr3G29210_001
GO:0009639	response to red or far red light	biological_process	0.39347	1	4	935	81	23828	GSMUA_Achr9G30450_001,GSMUA_Achr8G25430_001,GSMUA_Achr2G06230_001,GSMUA_Achr10G06560_001
GO:0042254	ribosome biogenesis	biological_process	0.39891	1	8	935	178	23828	GSMUA_Achr5G21890_001,GSMUA_Achr1G17270_001,GSMUA_Achr8G25430_001,GSMUA_Achr6G07010_001,GSMUA_Achr8G25300_001,GSMUA_AchrUn_randomG00430_001,GSMUA_Achr8G15880_001,GSMUA_Achr5G09910_001
GO:0006200	obsolete ATP catabolic process	biological_process	0.39892	1	8	935	178	23828	GSMUA_Achr8G29860_001,GSMUA_Achr2G04190_001,GSMUA_Achr3G29100_001,GSMUA_Achr8G24160_001,GSMUA_Achr8G08940_001,GSMUA_Achr8G08950_001,GSMUA_Achr4G22290_001,GSMUA_Achr4G20060_001
GO:0003677	DNA binding	molecular_function	0.40133	1	111	935	2758	23828	GSMUA_Achr7G05200_001,GSMUA_Achr5G14600_001,GSMUA_Achr3G24300_001,GSMUA_AchrUn_randomG27100_001,GSMUA_Achr7G14140_001,GSMUA_Achr6G04440_001,GSMUA_Achr2G04350_001,XLOC_101973,GSMUA_Achr11G21630_001,GSMUA_Achr6G32320_001,GSMUA_Achr10G15510_001,GSMUA_Achr6G18020_001,GSMUA_Achr11G25600_001,GSMUA_Achr10G09560_001,GSMUA_Achr9G05930_001,GSMUA_AchrUn_randomG15520_001,GSMUA_Achr7G07650_001,GSMUA_Achr1G279…
GO:0010941	regulation of cell death	biological_process	0.40155	1	2	935	35	23828	GSMUA_Achr1G17270_001,GSMUA_Achr3G10340_001
GO:0019843	rRNA binding	molecular_function	0.40156	1	2	935	35	23828	GSMUA_Achr2G15370_001,GSMUA_Achr11G15730_001
GO:0031225	anchored component of membrane	cellular_component	0.40156	1	2	935	35	23828	GSMUA_AchrUn_randomG06070_001,GSMUA_Achr4G02650_001
GO:0006089	lactate metabolic process	biological_process	0.40163	1	2	935	35	23828	GSMUA_Achr4G13150_001,GSMUA_Achr9G07120_001
GO:0006725	cellular aromatic compound metabolic process	biological_process	0.40232	1	167	935	4174	23828	GSMUA_Achr7G14140_001,GSMUA_Achr1G09070_001,GSMUA_Achr2G04350_001,GSMUA_Achr6G04440_001,GSMUA_Achr3G27180_001,GSMUA_Achr7G05200_001,GSMUA_Achr6G09510_001,GSMUA_Achr7G06660_001,GSMUA_Achr7G12740_001,GSMUA_Achr8G21550_001,GSMUA_Achr8G25430_001,GSMUA_Achr6G32320_001,GSMUA_Achr11G21630_001,GSMUA_Achr8G06200_001,GSMUA_Achr10G07810_001,GSMUA_Achr3G29100_001,GSMUA_AchrUn_randomG19380_001,GSMUA_Achr10G18…
GO:1901615	organic hydroxy compound metabolic process	biological_process	0.40251	1	9	935	203	23828	GSMUA_Achr10G27590_001,GSMUA_Achr5G04080_001,GSMUA_Achr5G02840_001,GSMUA_Achr1G17270_001,GSMUA_Achr9G07120_001,GSMUA_Achr2G12150_001,GSMUA_Achr6G25630_001,GSMUA_Achr10G06560_001,GSMUA_Achr4G13150_001
GO:0005976	polysaccharide metabolic process	biological_process	0.40298	1	17	935	400	23828	GSMUA_Achr4G10820_001,GSMUA_Achr5G21880_001,GSMUA_Achr8G25430_001,GSMUA_Achr7G16430_001,GSMUA_Achr5G19320_001,GSMUA_Achr4G02240_001,GSMUA_Achr5G00840_001,GSMUA_Achr9G13820_001,GSMUA_AchrUn_randomG07850_001,GSMUA_Achr1G08040_001,GSMUA_Achr1G17270_001,GSMUA_Achr3G05220_001,GSMUA_Achr10G30870_001,GSMUA_Achr9G18920_001,GSMUA_Achr6G25630_001,GSMUA_Achr10G14140_001,GSMUA_Achr7G18030_001
GO:0046873	metal ion transmembrane transporter activity	molecular_function	0.40479	1	8	935	179	23828	XLOC_051001,GSMUA_Achr4G06590_001,GSMUA_Achr6G05630_001,GSMUA_Achr7G25650_001,GSMUA_Achr4G18000_001,GSMUA_Achr6G24240_001,GSMUA_Achr3G29210_001,GSMUA_Achr6G26910_001
GO:0004356	glutamate-ammonia ligase activity	molecular_function	0.40534	1	1	935	13	23828	XLOC_089601
GO:0016211	ammonia ligase activity	molecular_function	0.40534	1	1	935	13	23828	XLOC_089601
GO:0016880	acid-ammonia (or amide) ligase activity	molecular_function	0.40534	1	1	935	13	23828	XLOC_089601
GO:0010286	heat acclimation	biological_process	0.40566	1	1	935	13	23828	GSMUA_Achr3G10340_001
GO:0042538	hyperosmotic salinity response	biological_process	0.40566	1	1	935	13	23828	GSMUA_Achr3G10340_001
GO:0051346	negative regulation of hydrolase activity	biological_process	0.40578	1	1	935	13	23828	GSMUA_AchrUn_randomG14080_001
GO:0008134	transcription factor binding	molecular_function	0.4058	1	1	935	13	23828	GSMUA_Achr6G22250_001
GO:0006749	glutathione metabolic process	biological_process	0.4058	1	1	935	13	23828	GSMUA_Achr5G28230_001
GO:0009914	hormone transport	biological_process	0.4058	1	1	935	13	23828	GSMUA_Achr6G25630_001
GO:0010208	pollen wall assembly	biological_process	0.4058	1	1	935	13	23828	GSMUA_Achr10G06400_001
GO:0010310	regulation of hydrogen peroxide metabolic process	biological_process	0.4058	1	1	935	13	23828	GSMUA_Achr1G17270_001
GO:0010927	cellular component assembly involved in morphogenesis	biological_process	0.4058	1	1	935	13	23828	GSMUA_Achr10G06400_001
GO:0016308	1-phosphatidylinositol-4-phosphate 5-kinase activity	molecular_function	0.4058	1	1	935	13	23828	GSMUA_Achr10G19590_001
GO:0046500	S-adenosylmethionine metabolic process	biological_process	0.4058	1	1	935	13	23828	GSMUA_Achr8G06200_001
GO:0060918	auxin transport	biological_process	0.4058	1	1	935	13	23828	GSMUA_Achr6G25630_001
GO:0085029	extracellular matrix assembly	biological_process	0.4058	1	1	935	13	23828	GSMUA_Achr10G06400_001
GO:1901616	organic hydroxy compound catabolic process	biological_process	0.4058	1	1	935	13	23828	GSMUA_Achr10G27590_001
GO:0010033	response to organic substance	biological_process	0.40684	1	17	935	401	23828	GSMUA_Achr6G01740_001,GSMUA_Achr9G06290_001,GSMUA_Achr8G25430_001,GSMUA_Achr9G30450_001,GSMUA_Achr1G11570_001,XLOC_103044,GSMUA_Achr6G06370_001,GSMUA_Achr10G08690_001,GSMUA_Achr2G12630_001,GSMUA_Achr3G03400_001,GSMUA_Achr1G17270_001,GSMUA_Achr2G01200_001,GSMUA_Achr3G10340_001,GSMUA_Achr5G19480_001,GSMUA_Achr6G25630_001,GSMUA_Achr1G24830_001,GSMUA_Achr9G07120_001
GO:0031347	regulation of defense response	biological_process	0.40947	1	3	935	59	23828	GSMUA_Achr3G10340_001,XLOC_010746,GSMUA_Achr1G17270_001
GO:0044106	cellular amine metabolic process	biological_process	0.40972	1	3	935	59	23828	GSMUA_AchrUn_randomG26530_001,GSMUA_Achr2G00420_001,GSMUA_AchrUn_randomG25790_001
GO:0050661	NADP binding	molecular_function	0.41133	1	4	935	83	23828	GSMUA_Achr4G28160_001,GSMUA_Achr6G07910_001,GSMUA_Achr11G22300_001,GSMUA_Achr11G19110_001
GO:0016569	covalent chromatin modification	biological_process	0.41362	1	7	935	156	23828	GSMUA_Achr10G03980_001,GSMUA_Achr8G25300_001,GSMUA_Achr3G25630_001,GSMUA_Achr6G12110_001,GSMUA_Achr2G17590_001,GSMUA_Achr1G26510_001,GSMUA_Achr5G13120_001
GO:0046185	aldehyde catabolic process	biological_process	0.41546	1	2	935	36	23828	GSMUA_Achr9G07120_001,GSMUA_Achr4G13150_001
GO:0015925	galactosidase activity	molecular_function	0.41546	1	2	935	36	23828	GSMUA_Achr2G10630_001,GSMUA_Achr6G00880_001
GO:0045489	pectin biosynthetic process	biological_process	0.41546	1	2	935	36	23828	GSMUA_Achr7G18030_001,GSMUA_Achr5G00840_001
GO:1901575	organic substance catabolic process	biological_process	0.41745	1	32	935	778	23828	GSMUA_Achr10G08800_001,GSMUA_Achr10G28640_001,GSMUA_Achr3G11650_001,GSMUA_Achr1G11570_001,GSMUA_Achr2G20210_001,GSMUA_Achr11G16380_001,GSMUA_Achr6G17900_001,GSMUA_Achr9G14590_001,GSMUA_Achr5G19480_001,GSMUA_Achr9G15100_001,GSMUA_Achr9G07120_001,GSMUA_Achr3G26900_001,GSMUA_Achr10G23000_001,GSMUA_Achr8G17280_001,GSMUA_AchrUn_randomG25790_001,GSMUA_Achr4G01040_001,GSMUA_Achr6G06370_001,GSMUA_Achr7G0…
GO:0032268	regulation of cellular protein metabolic process	biological_process	0.42005	1	7	935	157	23828	GSMUA_AchrUn_randomG00430_001,GSMUA_Achr1G17270_001,GSMUA_Achr3G04920_001,GSMUA_Achr6G25780_001,GSMUA_Achr8G25430_001,GSMUA_Achr6G07010_001,GSMUA_AchrUn_randomG14080_001
GO:0016879	ligase activity, forming carbon-nitrogen bonds	molecular_function	0.42274	1	8	935	182	23828	GSMUA_Achr11G07270_001,GSMUA_Achr10G10860_001,GSMUA_Achr4G09600_001,XLOC_089601,GSMUA_Achr5G28230_001,GSMUA_Achr4G19400_001,GSMUA_Achr2G20550_001,GSMUA_Achr5G28200_001
GO:0090558	plant epidermis development	biological_process	0.42628	1	5	935	109	23828	GSMUA_Achr8G21210_001,GSMUA_Achr5G19480_001,GSMUA_Achr1G17270_001,GSMUA_Achr6G25630_001,GSMUA_Achr8G25430_001
GO:1901617	organic hydroxy compound biosynthetic process	biological_process	0.42631	1	5	935	109	23828	GSMUA_Achr5G04080_001,GSMUA_Achr1G17270_001,GSMUA_Achr5G02840_001,GSMUA_Achr10G06560_001,GSMUA_Achr6G25630_001
GO:0070069	cytochrome complex	cellular_component	0.42905	1	1	935	14	23828	GSMUA_Achr5G16830_001
GO:0050832	defense response to fungus	biological_process	0.42909	1	2	935	37	23828	GSMUA_Achr1G17270_001,GSMUA_Achr6G01380_001
GO:0045861	negative regulation of proteolysis	biological_process	0.42911	1	1	935	14	23828	GSMUA_AchrUn_randomG14080_001
GO:0016645	oxidoreductase activity, acting on the CH-NH group of donors	molecular_function	0.42912	1	2	935	37	23828	GSMUA_Achr3G08760_001,GSMUA_Achr11G10550_001
GO:0048653	anther development	biological_process	0.42913	1	1	935	14	23828	GSMUA_Achr10G15090_001
GO:0009862	systemic acquired resistance, salicylic acid mediated signaling pathway	biological_process	0.42913	1	1	935	14	23828	GSMUA_Achr1G17270_001
GO:0016131	brassinosteroid metabolic process	biological_process	0.42913	1	1	935	14	23828	GSMUA_Achr6G25630_001
GO:0016132	brassinosteroid biosynthetic process	biological_process	0.42913	1	1	935	14	23828	GSMUA_Achr6G25630_001
GO:0016646	oxidoreductase activity, acting on the CH-NH group of donors, NAD or NADP as acceptor	molecular_function	0.42913	1	1	935	14	23828	GSMUA_Achr11G10550_001
GO:0006904	vesicle docking involved in exocytosis	biological_process	0.42913	1	1	935	14	23828	GSMUA_Achr3G24060_001
GO:0007030	Golgi organization	biological_process	0.42913	1	1	935	14	23828	GSMUA_Achr5G19480_001
GO:0009850	auxin metabolic process	biological_process	0.42913	1	1	935	14	23828	GSMUA_Achr5G19480_001
GO:0050664	oxidoreductase activity, acting on NAD(P)H, oxygen as acceptor	molecular_function	0.42913	1	1	935	14	23828	GSMUA_Achr5G26970_001
GO:0051297	centrosome organization	biological_process	0.42913	1	1	935	14	23828	GSMUA_Achr5G12310_001
GO:0046483	heterocycle metabolic process	biological_process	0.43064	1	164	935	4119	23828	GSMUA_Achr2G14750_001,GSMUA_Achr6G02820_001,GSMUA_Achr9G05860_001,GSMUA_Achr2G17810_001,GSMUA_Achr10G06050_001,GSMUA_Achr6G24310_001,GSMUA_Achr8G08000_001,GSMUA_Achr7G21780_001,GSMUA_AchrUn_randomG00430_001,GSMUA_Achr3G18020_001,GSMUA_Achr3G13190_001,GSMUA_Achr10G14140_001,GSMUA_Achr9G07120_001,GSMUA_Achr7G24780_001,GSMUA_Achr4G02390_001,XLOC_027046,GSMUA_AchrUn_randomG17360_001,GSMUA_Achr3G25630…
GO:0009734	auxin-activated signaling pathway	biological_process	0.43404	1	5	935	110	23828	GSMUA_Achr3G03400_001,GSMUA_Achr10G08690_001,GSMUA_Achr2G12630_001,GSMUA_Achr6G01740_001,GSMUA_Achr9G06290_001
GO:0071365	cellular response to auxin stimulus	biological_process	0.43404	1	5	935	110	23828	GSMUA_Achr3G03400_001,GSMUA_Achr2G12630_001,GSMUA_Achr10G08690_001,GSMUA_Achr9G06290_001,GSMUA_Achr6G01740_001
GO:0006470	protein dephosphorylation	biological_process	0.43933	1	7	935	160	23828	GSMUA_Achr6G25780_001,GSMUA_Achr1G17270_001,GSMUA_Achr7G15590_001,GSMUA_AchrUn_randomG00430_001,GSMUA_Achr10G28320_001,GSMUA_Achr6G07010_001,GSMUA_Achr8G25430_001
GO:0023014	signal transduction by protein phosphorylation	biological_process	0.44124	1	3	935	62	23828	GSMUA_Achr6G33100_001,GSMUA_Achr1G17270_001,GSMUA_Achr8G25430_001
GO:0009605	response to external stimulus	biological_process	0.44221	1	10	935	235	23828	GSMUA_Achr6G25630_001,GSMUA_Achr1G24830_001,GSMUA_Achr5G01710_001,GSMUA_Achr1G17270_001,GSMUA_Achr8G08000_001,GSMUA_Achr8G25430_001,XLOC_010746,GSMUA_Achr11G23590_001,XLOC_090454,GSMUA_Achr6G01380_001
GO:0006354	DNA-templated transcription, elongation	biological_process	0.44251	1	2	935	38	23828	GSMUA_Achr5G08600_001,GSMUA_AchrUn_randomG10420_001
GO:0005623	cell	cellular_component	0.44336	1	256	935	6465	23828	GSMUA_Achr3G02780_001,GSMUA_AchrUn_randomG18470_001,XLOC_030901,GSMUA_Achr4G01040_001,GSMUA_Achr6G03460_001,GSMUA_Achr1G00580_001,GSMUA_Achr5G28050_001,GSMUA_Achr4G24090_001,GSMUA_Achr6G25780_001,GSMUA_Achr6G13870_001,GSMUA_Achr6G06130_001,GSMUA_Achr2G05980_001,GSMUA_Achr3G23710_001,GSMUA_Achr5G12310_001,GSMUA_Achr6G21320_001,GSMUA_Achr8G08670_001,GSMUA_Achr6G12110_001,GSMUA_Achr9G22690_001,GSMUA…
GO:0044464	cell part	cellular_component	0.44336	1	256	935	6465	23828	GSMUA_Achr5G09040_001,GSMUA_Achr2G06350_001,GSMUA_Achr5G18680_001,GSMUA_Achr8G09230_001,GSMUA_Achr6G26410_001,GSMUA_Achr5G16380_001,GSMUA_Achr10G09560_001,GSMUA_Achr3G15750_001,GSMUA_AchrUn_randomG13860_001,GSMUA_Achr10G15510_001,GSMUA_Achr6G18020_001,GSMUA_Achr9G30450_001,GSMUA_Achr6G08790_001,GSMUA_Achr5G12940_001,GSMUA_Achr6G18920_001,XLOC_101973,GSMUA_Achr5G02840_001,GSMUA_Achr4G25010_001,GSM…
GO:0000775	chromosome, centromeric region	cellular_component	0.45112	1	1	935	15	23828	XLOC_051893
GO:0009534	chloroplast thylakoid	cellular_component	0.45113	1	6	935	137	23828	GSMUA_Achr1G09050_001,GSMUA_Achr9G30450_001,GSMUA_Achr5G02840_001,GSMUA_Achr6G25780_001,GSMUA_Achr3G04110_001,GSMUA_Achr8G08160_001
GO:0031976	plastid thylakoid	cellular_component	0.45113	1	6	935	137	23828	GSMUA_Achr1G09050_001,GSMUA_Achr9G30450_001,GSMUA_Achr5G02840_001,GSMUA_Achr3G04110_001,GSMUA_Achr6G25780_001,GSMUA_Achr8G08160_001
GO:0000990	transcription factor activity, core RNA polymerase binding	molecular_function	0.45154	1	1	935	15	23828	GSMUA_Achr11G08010_001
GO:0000996	core DNA-dependent RNA polymerase binding promoter specificity activity	molecular_function	0.45154	1	1	935	15	23828	GSMUA_Achr11G08010_001
GO:0003978	UDP-glucose 4-epimerase activity	molecular_function	0.45154	1	1	935	15	23828	GSMUA_Achr6G22620_001
GO:0006829	zinc II ion transport	biological_process	0.45154	1	1	935	15	23828	GSMUA_Achr4G18000_001
GO:0016987	sigma factor activity	molecular_function	0.45154	1	1	935	15	23828	GSMUA_Achr11G08010_001
GO:0019104	DNA N-glycosylase activity	molecular_function	0.45154	1	1	935	15	23828	GSMUA_Achr9G19960_001
GO:0030126	COPI vesicle coat	cellular_component	0.45154	1	1	935	15	23828	GSMUA_Achr1G04330_001
GO:0030137	COPI-coated vesicle	cellular_component	0.45154	1	1	935	15	23828	GSMUA_Achr1G04330_001
GO:0030663	COPI-coated vesicle membrane	cellular_component	0.45154	1	1	935	15	23828	GSMUA_Achr1G04330_001
GO:0030684	preribosome	cellular_component	0.45154	1	1	935	15	23828	GSMUA_Achr5G21890_001
GO:0046653	tetrahydrofolate metabolic process	biological_process	0.45154	1	1	935	15	23828	GSMUA_Achr11G10550_001
GO:0071577	zinc II ion transmembrane transport	biological_process	0.45154	1	1	935	15	23828	GSMUA_Achr4G18000_001
GO:0005244	voltage-gated ion channel activity	molecular_function	0.4516	1	3	935	63	23828	GSMUA_Achr6G24240_001,GSMUA_Achr6G05630_001,GSMUA_Achr6G26910_001
GO:0022832	voltage-gated channel activity	molecular_function	0.4516	1	3	935	63	23828	GSMUA_Achr6G05630_001,GSMUA_Achr6G26910_001,GSMUA_Achr6G24240_001
GO:0022613	ribonucleoprotein complex biogenesis	biological_process	0.45292	1	9	935	212	23828	GSMUA_Achr6G07010_001,GSMUA_Achr8G25430_001,GSMUA_Achr8G25300_001,GSMUA_Achr8G15880_001,GSMUA_AchrUn_randomG00430_001,GSMUA_Achr5G09910_001,GSMUA_Achr3G04920_001,GSMUA_Achr5G21890_001,GSMUA_Achr1G17270_001
GO:0098656	anion transmembrane transport	biological_process	0.45594	1	2	935	39	23828	GSMUA_Achr6G35610_001,GSMUA_Achr8G25430_001
GO:1901565	organonitrogen compound catabolic process	biological_process	0.4581	1	6	935	138	23828	GSMUA_Achr1G09070_001,GSMUA_Achr3G26900_001,GSMUA_Achr9G16770_001,GSMUA_AchrUn_randomG25790_001,GSMUA_Achr11G16380_001,GSMUA_Achr6G06370_001
GO:0051246	regulation of protein metabolic process	biological_process	0.4585	1	7	935	163	23828	GSMUA_Achr6G07010_001,GSMUA_Achr8G25430_001,GSMUA_AchrUn_randomG14080_001,GSMUA_AchrUn_randomG00430_001,GSMUA_Achr6G25780_001,GSMUA_Achr1G17270_001,GSMUA_Achr3G04920_001
GO:0072657	protein localization to membrane	biological_process	0.4618	1	3	935	64	23828	GSMUA_Achr1G17270_001,GSMUA_Achr3G10340_001,GSMUA_Achr3G26970_001
GO:0090150	establishment of protein localization to membrane	biological_process	0.4618	1	3	935	64	23828	GSMUA_Achr3G26970_001,GSMUA_Achr3G10340_001,GSMUA_Achr1G17270_001
GO:0022622	root system development	biological_process	0.46183	1	3	935	64	23828	GSMUA_Achr6G25630_001,GSMUA_Achr5G19480_001,GSMUA_Achr8G21210_001
GO:0048364	root development	biological_process	0.46183	1	3	935	64	23828	GSMUA_Achr5G19480_001,GSMUA_Achr8G21210_001,GSMUA_Achr6G25630_001
GO:0009067	aspartate family amino acid biosynthetic process	biological_process	0.46184	1	3	935	64	23828	GSMUA_Achr5G28200_001,GSMUA_Achr4G00730_001,GSMUA_Achr6G20200_001
GO:0009743	response to carbohydrate	biological_process	0.46184	1	3	935	64	23828	GSMUA_Achr5G19480_001,GSMUA_Achr9G30450_001,GSMUA_Achr8G25430_001
GO:0051656	establishment of organelle localization	biological_process	0.46188	1	3	935	64	23828	GSMUA_Achr8G25430_001,GSMUA_AchrUn_randomG00430_001,GSMUA_Achr10G15090_001
GO:0010817	regulation of hormone levels	biological_process	0.46188	1	3	935	64	23828	GSMUA_Achr6G25630_001,GSMUA_Achr5G19480_001,GSMUA_Achr3G08760_001
GO:0015672	monovalent inorganic cation transport	biological_process	0.46283	1	11	935	264	23828	GSMUA_Achr1G12870_001,GSMUA_Achr1G00580_001,GSMUA_Achr6G24240_001,GSMUA_Achr8G25430_001,GSMUA_Achr9G30450_001,GSMUA_Achr6G26910_001,GSMUA_Achr9G07120_001,XLOC_051001,GSMUA_Achr10G27350_001,GSMUA_Achr6G05630_001,GSMUA_Achr3G29100_001
GO:0009314	response to radiation	biological_process	0.46351	1	10	935	239	23828	GSMUA_Achr6G25630_001,GSMUA_Achr10G06560_001,GSMUA_Achr7G11200_001,GSMUA_Achr10G27330_001,GSMUA_Achr8G25430_001,GSMUA_Achr9G30450_001,GSMUA_Achr2G06230_001,GSMUA_Achr9G27320_001,GSMUA_Achr7G09770_001,GSMUA_Achr11G23590_001
GO:0031406	carboxylic acid binding	molecular_function	0.46403	1	4	935	89	23828	GSMUA_Achr6G04470_001,GSMUA_Achr4G28160_001,GSMUA_Achr6G15290_001,GSMUA_Achr4G04100_001
GO:0043177	organic acid binding	molecular_function	0.46403	1	4	935	89	23828	GSMUA_Achr6G15290_001,GSMUA_Achr4G04100_001,GSMUA_Achr6G04470_001,GSMUA_Achr4G28160_001
GO:0072528	pyrimidine-containing compound biosynthetic process	biological_process	0.46403	1	4	935	89	23828	GSMUA_Achr10G29840_001,GSMUA_Achr4G05470_001,GSMUA_Achr2G06230_001,GSMUA_Achr6G12820_001
GO:0022857	transmembrane transporter activity	molecular_function	0.46622	1	36	935	896	23828	GSMUA_Achr3G29100_001,GSMUA_Achr6G25630_001,GSMUA_Achr1G07850_001,XLOC_051001,GSMUA_Achr9G07120_001,GSMUA_Achr8G08950_001,GSMUA_Achr4G20060_001,GSMUA_Achr3G14940_001,GSMUA_Achr6G24240_001,GSMUA_Achr1G25450_001,GSMUA_Achr11G26300_001,GSMUA_Achr2G14680_001,GSMUA_Achr10G27350_001,GSMUA_AchrUn_randomG21050_001,GSMUA_Achr7G13070_001,GSMUA_Achr4G18000_001,GSMUA_Achr8G17690_001,GSMUA_Achr8G11230_001,GSM…
GO:0044444	cytoplasmic part	cellular_component	0.46864	1	104	935	2622	23828	GSMUA_Achr6G25780_001,GSMUA_Achr2G05980_001,GSMUA_Achr5G16900_001,GSMUA_Achr5G23790_001,GSMUA_Achr5G12310_001,GSMUA_Achr1G24830_001,GSMUA_Achr5G18810_001,GSMUA_Achr10G15270_001,GSMUA_Achr4G24090_001,GSMUA_AchrUn_randomG03510_001,GSMUA_Achr6G31940_001,GSMUA_Achr1G17270_001,GSMUA_Achr5G01070_001,GSMUA_Achr4G01040_001,GSMUA_Achr1G19810_001,GSMUA_Achr11G08740_001,GSMUA_Achr6G03460_001,GSMUA_Achr11G06…
GO:0043269	regulation of ion transport	biological_process	0.46902	1	2	935	40	23828	GSMUA_Achr8G25430_001,GSMUA_Achr9G30450_001
GO:0008170	N-methyltransferase activity	molecular_function	0.46907	1	2	935	40	23828	GSMUA_Achr8G15880_001,GSMUA_Achr5G13120_001
GO:0042793	transcription from plastid promoter	biological_process	0.46907	1	2	935	40	23828	GSMUA_AchrUn_randomG00430_001,GSMUA_Achr8G25430_001
GO:0047262	polygalacturonate 4-alpha-galacturonosyltransferase activity	molecular_function	0.46907	1	2	935	40	23828	GSMUA_Achr5G00840_001,GSMUA_Achr7G18030_001
GO:0006184	obsolete GTP catabolic process	biological_process	0.47192	1	6	935	140	23828	GSMUA_AchrUn_randomG00090_001,GSMUA_Achr11G25690_001,GSMUA_Achr5G12310_001,GSMUA_Achr4G26250_001,GSMUA_Achr4G00780_001,GSMUA_Achr10G12620_001
GO:0009535	chloroplast thylakoid membrane	cellular_component	0.47266	1	4	935	90	23828	GSMUA_Achr1G09050_001,GSMUA_Achr3G04110_001,GSMUA_Achr6G25780_001,GSMUA_Achr5G02840_001
GO:0055035	plastid thylakoid membrane	cellular_component	0.47266	1	4	935	90	23828	GSMUA_Achr5G02840_001,GSMUA_Achr3G04110_001,GSMUA_Achr6G25780_001,GSMUA_Achr1G09050_001
GO:0016032	viral process	biological_process	0.47267	1	1	935	16	23828	XLOC_073625
GO:0022626	cytosolic ribosome	cellular_component	0.47308	1	1	935	16	23828	GSMUA_Achr5G08700_001
GO:0051017	actin filament bundle assembly	biological_process	0.47308	1	1	935	16	23828	GSMUA_Achr10G15090_001
GO:0061572	actin filament bundle organization	biological_process	0.47308	1	1	935	16	23828	GSMUA_Achr10G15090_001
GO:0004707	MAP kinase activity	molecular_function	0.47308	1	1	935	16	23828	GSMUA_Achr6G33100_001
GO:0005385	zinc ion transmembrane transporter activity	molecular_function	0.47308	1	1	935	16	23828	GSMUA_Achr4G18000_001
GO:0009750	response to fructose	biological_process	0.47308	1	1	935	16	23828	GSMUA_Achr5G19480_001
GO:0016128	phytosteroid metabolic process	biological_process	0.47308	1	1	935	16	23828	GSMUA_Achr6G25630_001
GO:0016129	phytosteroid biosynthetic process	biological_process	0.47308	1	1	935	16	23828	GSMUA_Achr6G25630_001
GO:0016799	hydrolase activity, hydrolyzing N-glycosyl compounds	molecular_function	0.47308	1	1	935	16	23828	GSMUA_Achr9G19960_001
GO:2000377	regulation of reactive oxygen species metabolic process	biological_process	0.47308	1	1	935	16	23828	GSMUA_Achr1G17270_001
GO:0006139	nucleobase-containing compound metabolic process	biological_process	0.47353	1	154	935	3896	23828	GSMUA_Achr9G19960_001,GSMUA_Achr1G00580_001,XLOC_073625,GSMUA_Achr5G28050_001,GSMUA_Achr7G05110_001,GSMUA_Achr1G12870_001,GSMUA_Achr3G23710_001,GSMUA_Achr6G25780_001,GSMUA_Achr1G26510_001,GSMUA_Achr11G03210_001,GSMUA_Achr4G22290_001,GSMUA_Achr9G06290_001,GSMUA_Achr11G01590_001,GSMUA_Achr8G17280_001,GSMUA_Achr4G14990_001,GSMUA_Achr2G04570_001,GSMUA_Achr11G15610_001,GSMUA_Achr9G22750_001,GSMUA_Achr…
GO:0009657	plastid organization	biological_process	0.47631	1	8	935	191	23828	GSMUA_Achr4G13150_001,GSMUA_Achr10G15090_001,GSMUA_Achr1G17270_001,GSMUA_Achr8G25430_001,GSMUA_Achr6G07010_001,GSMUA_Achr8G08000_001,GSMUA_Achr8G08160_001,GSMUA_AchrUn_randomG00430_001
GO:0080134	regulation of response to stress	biological_process	0.48194	1	3	935	66	23828	XLOC_010746,GSMUA_Achr3G10340_001,GSMUA_Achr1G17270_001
GO:0016311	dephosphorylation	biological_process	0.4862	1	9	935	218	23828	GSMUA_Achr7G15590_001,GSMUA_Achr6G25780_001,GSMUA_Achr1G17270_001,GSMUA_AchrUn_randomG01510_001,GSMUA_AchrUn_randomG00430_001,GSMUA_Achr10G28320_001,GSMUA_Achr3G32160_001,GSMUA_Achr6G07010_001,GSMUA_Achr8G25430_001
GO:0044264	cellular polysaccharide metabolic process	biological_process	0.4891	1	13	935	320	23828	GSMUA_Achr10G14140_001,GSMUA_AchrUn_randomG07850_001,GSMUA_Achr9G13820_001,GSMUA_Achr9G18920_001,GSMUA_Achr1G17270_001,GSMUA_Achr1G08040_001,GSMUA_Achr8G25430_001,GSMUA_Achr10G30870_001,GSMUA_Achr3G05220_001,GSMUA_Achr5G21880_001,GSMUA_Achr4G02240_001,GSMUA_Achr5G19320_001,GSMUA_Achr7G16430_001
GO:0016571	histone methylation	biological_process	0.48975	1	4	935	92	23828	GSMUA_Achr5G13120_001,GSMUA_Achr1G26510_001,GSMUA_Achr3G25630_001,GSMUA_Achr8G25300_001
GO:0016903	oxidoreductase activity, acting on the aldehyde or oxo group of donors	molecular_function	0.4922	1	3	935	67	23828	GSMUA_Achr10G09870_001,GSMUA_Achr11G19110_001,GSMUA_Achr11G22300_001
GO:0045263	proton-transporting ATP synthase complex, coupling factor F(o)	cellular_component	0.49376	1	1	935	17	23828	GSMUA_Achr10G27350_001
GO:0031418	L-ascorbic acid binding	molecular_function	0.49376	1	1	935	17	23828	GSMUA_Achr6G04470_001
GO:0048029	monosaccharide binding	molecular_function	0.49376	1	1	935	17	23828	GSMUA_Achr6G04470_001
GO:0031023	microtubule organizing center organization	biological_process	0.49377	1	1	935	17	23828	GSMUA_Achr5G12310_001
GO:0044450	microtubule organizing center part	cellular_component	0.49377	1	1	935	17	23828	GSMUA_Achr5G12310_001
GO:0048278	vesicle docking	biological_process	0.49377	1	1	935	17	23828	GSMUA_Achr3G24060_001
GO:0009814	defense response, incompatible interaction	biological_process	0.49451	1	2	935	42	23828	XLOC_010746,GSMUA_Achr1G17270_001
GO:0012501	programmed cell death	biological_process	0.49468	1	2	935	42	23828	GSMUA_Achr1G17270_001,GSMUA_Achr3G10340_001
GO:0051049	regulation of transport	biological_process	0.4947	1	2	935	42	23828	GSMUA_Achr8G25430_001,GSMUA_Achr9G30450_001
GO:0042743	hydrogen peroxide metabolic process	biological_process	0.49475	1	2	935	42	23828	GSMUA_Achr5G19480_001,GSMUA_Achr1G17270_001
GO:0042623	ATPase activity, coupled	molecular_function	0.50493	1	14	935	349	23828	GSMUA_Achr9G07120_001,GSMUA_Achr8G08950_001,GSMUA_Achr4G20060_001,GSMUA_Achr4G22290_001,GSMUA_Achr8G24160_001,GSMUA_Achr8G08940_001,GSMUA_Achr3G29100_001,GSMUA_Achr3G01410_001,GSMUA_Achr7G25650_001,GSMUA_Achr2G13070_001,GSMUA_Achr5G09910_001,GSMUA_Achr1G00580_001,GSMUA_Achr1G12870_001,GSMUA_Achr8G29860_001
GO:0005737	cytoplasm	cellular_component	0.50715	1	120	935	3053	23828	GSMUA_AchrUn_randomG18470_001,GSMUA_Achr3G02780_001,GSMUA_AchrUn_randomG16720_001,GSMUA_Achr11G09010_001,XLOC_039087,GSMUA_Achr7G07120_001,GSMUA_Achr3G04110_001,GSMUA_Achr11G06330_001,GSMUA_Achr1G19810_001,GSMUA_Achr6G03460_001,GSMUA_Achr11G08740_001,GSMUA_Achr5G01070_001,GSMUA_Achr4G01040_001,GSMUA_Achr10G27590_001,GSMUA_Achr1G17270_001,GSMUA_Achr6G31940_001,GSMUA_AchrUn_randomG20660_001,GSMUA_A…
GO:0006555	methionine metabolic process	biological_process	0.50724	1	2	935	43	23828	GSMUA_Achr11G10550_001,GSMUA_Achr6G20200_001
GO:0048468	cell development	biological_process	0.51188	1	3	935	69	23828	GSMUA_Achr5G19480_001,GSMUA_Achr8G21210_001,GSMUA_Achr6G25630_001
GO:0051640	organelle localization	biological_process	0.51194	1	3	935	69	23828	GSMUA_Achr8G25430_001,GSMUA_Achr10G15090_001,GSMUA_AchrUn_randomG00430_001
GO:0016597	amino acid binding	molecular_function	0.51194	1	3	935	69	23828	GSMUA_Achr4G28160_001,GSMUA_Achr4G04100_001,GSMUA_Achr6G15290_001
GO:0042773	ATP synthesis coupled electron transport	biological_process	0.51358	1	1	935	18	23828	GSMUA_Achr5G16830_001
GO:0001731	formation of translation preinitiation complex	biological_process	0.51365	1	1	935	18	23828	GSMUA_Achr3G04920_001
GO:0004702	receptor signaling protein serine/threonine kinase activity	molecular_function	0.51365	1	1	935	18	23828	GSMUA_Achr6G33100_001
GO:0005985	sucrose metabolic process	biological_process	0.51365	1	1	935	18	23828	GSMUA_Achr1G17270_001
GO:0006446	regulation of translational initiation	biological_process	0.51365	1	1	935	18	23828	GSMUA_Achr3G04920_001
GO:0016282	eukaryotic 43S preinitiation complex	cellular_component	0.51365	1	1	935	18	23828	GSMUA_Achr3G04920_001
GO:0033290	eukaryotic 48S preinitiation complex	cellular_component	0.51365	1	1	935	18	23828	GSMUA_Achr3G04920_001
GO:0042744	hydrogen peroxide catabolic process	biological_process	0.51365	1	1	935	18	23828	GSMUA_Achr5G19480_001
GO:0046686	response to cadmium ion	biological_process	0.51365	1	1	935	18	23828	GSMUA_Achr5G19480_001
GO:0051606	detection of stimulus	biological_process	0.51365	1	1	935	18	23828	GSMUA_Achr1G17270_001
GO:0070993	translation preinitiation complex	cellular_component	0.51365	1	1	935	18	23828	GSMUA_Achr3G04920_001
GO:0022804	active transmembrane transporter activity	molecular_function	0.51535	1	15	935	377	23828	GSMUA_Achr3G29100_001,GSMUA_Achr5G27320_001,GSMUA_Achr7G25650_001,GSMUA_Achr4G06590_001,GSMUA_Achr9G07120_001,GSMUA_Achr4G20060_001,GSMUA_Achr8G08950_001,GSMUA_Achr4G22290_001,GSMUA_Achr8G24160_001,GSMUA_Achr3G14940_001,GSMUA_Achr8G08940_001,GSMUA_Achr8G29860_001,GSMUA_Achr1G00580_001,GSMUA_Achr1G12870_001,GSMUA_Achr3G29210_001
GO:0006612	protein targeting to membrane	biological_process	0.51956	1	2	935	44	23828	GSMUA_Achr1G17270_001,GSMUA_Achr3G10340_001
GO:0008378	galactosyltransferase activity	molecular_function	0.51963	1	2	935	44	23828	GSMUA_Achr8G10810_001,GSMUA_Achr11G14030_001
GO:0010103	stomatal complex morphogenesis	biological_process	0.51963	1	2	935	44	23828	GSMUA_Achr8G25430_001,GSMUA_Achr1G17270_001
GO:0009570	chloroplast stroma	cellular_component	0.52117	1	7	935	173	23828	GSMUA_Achr1G17270_001,GSMUA_Achr5G02840_001,GSMUA_Achr3G04110_001,GSMUA_Achr4G05470_001,GSMUA_Achr8G08160_001,GSMUA_Achr6G12820_001,GSMUA_Achr3G32160_001
GO:0009218	pyrimidine ribonucleotide metabolic process	biological_process	0.52165	1	3	935	70	23828	GSMUA_Achr10G29840_001,GSMUA_Achr4G05470_001,GSMUA_Achr2G06230_001
GO:0009220	pyrimidine ribonucleotide biosynthetic process	biological_process	0.52165	1	3	935	70	23828	GSMUA_Achr2G06230_001,GSMUA_Achr4G05470_001,GSMUA_Achr10G29840_001
GO:0072527	pyrimidine-containing compound metabolic process	biological_process	0.52323	1	4	935	96	23828	GSMUA_Achr4G05470_001,GSMUA_Achr10G29840_001,GSMUA_Achr6G12820_001,GSMUA_Achr2G06230_001
GO:0071705	nitrogen compound transport	biological_process	0.52731	1	7	935	174	23828	GSMUA_Achr1G25450_001,GSMUA_Achr7G08300_001,GSMUA_Achr8G17690_001,GSMUA_Achr8G22010_001,GSMUA_Achr8G11230_001,GSMUA_Achr6G30670_001,GSMUA_Achr6G35610_001
GO:0021700	developmental maturation	biological_process	0.53121	1	3	935	71	23828	GSMUA_Achr8G21210_001,GSMUA_Achr5G19480_001,GSMUA_Achr6G25630_001
GO:0016298	lipase activity	molecular_function	0.53126	1	3	935	71	23828	GSMUA_AchrUn_randomG06830_001,GSMUA_Achr10G23000_001,GSMUA_Achr3G25110_001
GO:0042742	defense response to bacterium	biological_process	0.5315	1	2	935	45	23828	XLOC_090454,GSMUA_Achr6G01380_001
GO:0005984	disaccharide metabolic process	biological_process	0.53194	1	5	935	123	23828	GSMUA_Achr1G01710_001,GSMUA_Achr8G25430_001,GSMUA_Achr1G18370_001,GSMUA_Achr6G30350_001,GSMUA_Achr1G17270_001
GO:0004659	prenyltransferase activity	molecular_function	0.53238	1	1	935	19	23828	XLOC_123403
GO:0098687	chromosomal region	cellular_component	0.53238	1	1	935	19	23828	XLOC_051893
GO:0009611	response to wounding	biological_process	0.53264	1	1	935	19	23828	GSMUA_Achr3G10340_001
GO:0006119	oxidative phosphorylation	biological_process	0.53268	1	1	935	19	23828	GSMUA_Achr5G16830_001
GO:0016682	oxidoreductase activity, acting on diphenols and related substances as donors, oxygen as acceptor	molecular_function	0.53274	1	1	935	19	23828	GSMUA_Achr6G01170_001
GO:0006568	tryptophan metabolic process	biological_process	0.53274	1	1	935	19	23828	GSMUA_AchrUn_randomG26530_001
GO:0006586	indolalkylamine metabolic process	biological_process	0.53274	1	1	935	19	23828	GSMUA_AchrUn_randomG26530_001
GO:0009695	jasmonic acid biosynthetic process	biological_process	0.53275	1	1	935	19	23828	GSMUA_Achr8G08000_001
GO:0009696	salicylic acid metabolic process	biological_process	0.53275	1	1	935	19	23828	GSMUA_Achr1G17270_001
GO:0009697	salicylic acid biosynthetic process	biological_process	0.53275	1	1	935	19	23828	GSMUA_Achr1G17270_001
GO:0009746	response to hexose	biological_process	0.53275	1	1	935	19	23828	GSMUA_Achr5G19480_001
GO:0009932	cell tip growth	biological_process	0.53275	1	1	935	19	23828	GSMUA_Achr6G25630_001
GO:0010200	response to chitin	biological_process	0.53275	1	1	935	19	23828	GSMUA_Achr1G17270_001
GO:0019139	cytokinin dehydrogenase activity	molecular_function	0.53275	1	1	935	19	23828	GSMUA_Achr3G08760_001
GO:0022406	membrane docking	biological_process	0.53275	1	1	935	19	23828	GSMUA_Achr3G24060_001
GO:0034284	response to monosaccharide	biological_process	0.53275	1	1	935	19	23828	GSMUA_Achr5G19480_001
GO:0071214	cellular response to abiotic stimulus	biological_process	0.53275	1	1	935	19	23828	GSMUA_Achr8G25430_001
GO:0004842	ubiquitin-protein transferase activity	molecular_function	0.53306	1	7	935	175	23828	GSMUA_Achr11G09460_001,GSMUA_Achr3G13470_001,GSMUA_Achr9G28820_001,XLOC_073625,XLOC_033387,XLOC_047352,GSMUA_Achr5G01020_001
GO:0006913	nucleocytoplasmic transport	biological_process	0.53338	1	7	935	175	23828	GSMUA_Achr5G09910_001,GSMUA_Achr1G00610_001,GSMUA_Achr3G01690_001,GSMUA_Achr9G00860_001,GSMUA_Achr5G06890_001,GSMUA_Achr4G00780_001,GSMUA_Achr5G09130_001
GO:0051169	nuclear transport	biological_process	0.53338	1	7	935	175	23828	GSMUA_Achr3G01690_001,GSMUA_Achr5G09910_001,GSMUA_Achr1G00610_001,GSMUA_Achr9G00860_001,GSMUA_Achr5G06890_001,GSMUA_Achr5G09130_001,GSMUA_Achr4G00780_001
GO:0043207	response to external biotic stimulus	biological_process	0.53892	1	6	935	150	23828	XLOC_090454,GSMUA_Achr6G01380_001,GSMUA_Achr1G17270_001,XLOC_010746,GSMUA_Achr8G08000_001,GSMUA_Achr1G24830_001
GO:0051707	response to other organism	biological_process	0.53892	1	6	935	150	23828	GSMUA_Achr8G08000_001,GSMUA_Achr1G24830_001,XLOC_010746,XLOC_090454,GSMUA_Achr6G01380_001,GSMUA_Achr1G17270_001
GO:0016787	hydrolase activity	molecular_function	0.543	1	127	935	3255	23828	GSMUA_Achr9G14470_001,GSMUA_AchrUn_randomG25790_001,GSMUA_Achr8G09610_001,GSMUA_Achr7G18850_001,GSMUA_Achr8G24160_001,GSMUA_Achr6G36260_001,GSMUA_Achr4G06860_001,GSMUA_Achr3G05200_001,GSMUA_Achr1G17270_001,GSMUA_AchrUn_randomG06830_001,GSMUA_Achr4G04330_001,GSMUA_Achr3G20370_001,GSMUA_Achr9G16770_001,GSMUA_Achr1G17420_001,GSMUA_Achr11G06330_001,GSMUA_Achr2G04000_001,GSMUA_Achr3G26900_001,GSMUA_Ac…
GO:0016709	oxidoreductase activity, acting on paired donors, with incorporation or reduction of molecular oxygen, NAD(P)H as one donor, and incorporation of one atom of oxygen	molecular_function	0.54368	1	2	935	46	23828	GSMUA_Achr10G00370_001,GSMUA_Achr1G27030_001
GO:0042393	histone binding	molecular_function	0.54368	1	2	935	46	23828	GSMUA_Achr8G00490_001,GSMUA_Achr5G13120_001
GO:0009755	hormone-mediated signaling pathway	biological_process	0.54545	1	7	935	177	23828	GSMUA_Achr9G06290_001,GSMUA_Achr3G10340_001,GSMUA_Achr6G01740_001,GSMUA_Achr2G12630_001,GSMUA_Achr10G08690_001,GSMUA_Achr1G17270_001,GSMUA_Achr3G03400_001
GO:0051536	iron-sulfur cluster binding	molecular_function	0.54631	1	5	935	125	23828	GSMUA_Achr1G11570_001,GSMUA_Achr1G12760_001,GSMUA_Achr5G01200_001,GSMUA_Achr11G08740_001,GSMUA_Achr6G18880_001
GO:0051540	metal cluster binding	molecular_function	0.54631	1	5	935	125	23828	GSMUA_Achr5G01200_001,GSMUA_Achr6G18880_001,GSMUA_Achr11G08740_001,GSMUA_Achr1G12760_001,GSMUA_Achr1G11570_001
GO:0015081	sodium ion transmembrane transporter activity	molecular_function	0.55075	1	1	935	20	23828	XLOC_051001
GO:0030162	regulation of proteolysis	biological_process	0.55108	1	1	935	20	23828	GSMUA_AchrUn_randomG14080_001
GO:0032269	negative regulation of cellular protein metabolic process	biological_process	0.55108	1	1	935	20	23828	GSMUA_AchrUn_randomG14080_001
GO:0051248	negative regulation of protein metabolic process	biological_process	0.55108	1	1	935	20	23828	GSMUA_AchrUn_randomG14080_001
GO:0006108	malate metabolic process	biological_process	0.5511	1	1	935	20	23828	GSMUA_Achr4G08580_001
GO:0006665	sphingolipid metabolic process	biological_process	0.5511	1	1	935	20	23828	GSMUA_Achr6G06370_001
GO:0009694	jasmonic acid metabolic process	biological_process	0.5511	1	1	935	20	23828	GSMUA_Achr8G08000_001
GO:0009982	pseudouridine synthase activity	molecular_function	0.5511	1	1	935	20	23828	GSMUA_Achr8G15080_001
GO:0015662	ATPase activity, coupled to transmembrane movement of ions, phosphorylative mechanism	molecular_function	0.5511	1	1	935	20	23828	GSMUA_Achr7G25650_001
GO:0016615	malate dehydrogenase activity	molecular_function	0.5511	1	1	935	20	23828	GSMUA_Achr4G08580_001
GO:0032870	cellular response to hormone stimulus	biological_process	0.55145	1	7	935	178	23828	GSMUA_Achr3G03400_001,GSMUA_Achr1G17270_001,GSMUA_Achr10G08690_001,GSMUA_Achr2G12630_001,GSMUA_Achr3G10340_001,GSMUA_Achr6G01740_001,GSMUA_Achr9G06290_001
GO:0005773	vacuole	cellular_component	0.55339	1	5	935	126	23828	GSMUA_Achr9G30160_001,GSMUA_Achr6G33790_001,GSMUA_Achr1G25450_001,GSMUA_Achr1G24830_001,GSMUA_Achr8G15310_001
GO:0009415	response to water	biological_process	0.55528	1	2	935	47	23828	GSMUA_Achr3G10340_001,GSMUA_Achr11G16760_001
GO:0004185	serine-type carboxypeptidase activity	molecular_function	0.55538	1	2	935	47	23828	GSMUA_Achr11G01950_001,GSMUA_Achr2G04000_001
GO:0071495	cellular response to endogenous stimulus	biological_process	0.55742	1	7	935	179	23828	GSMUA_Achr1G17270_001,GSMUA_Achr3G03400_001,GSMUA_Achr9G06290_001,GSMUA_Achr3G10340_001,GSMUA_Achr6G01740_001,GSMUA_Achr2G12630_001,GSMUA_Achr10G08690_001
GO:0006352	DNA-templated transcription, initiation	biological_process	0.55924	1	3	935	74	23828	GSMUA_Achr11G08010_001,GSMUA_Achr2G17590_001,XLOC_101973
GO:0006865	amino acid transport	biological_process	0.56687	1	2	935	48	23828	GSMUA_Achr6G35610_001,GSMUA_Achr8G22010_001
GO:0015988	energy coupled proton transmembrane transport, against electrochemical gradient	biological_process	0.56687	1	2	935	48	23828	GSMUA_Achr1G12870_001,GSMUA_Achr3G29100_001
GO:0015991	ATP hydrolysis coupled proton transport	biological_process	0.56687	1	2	935	48	23828	GSMUA_Achr3G29100_001,GSMUA_Achr1G12870_001
GO:0046148	pigment biosynthetic process	biological_process	0.56754	1	5	935	128	23828	GSMUA_Achr7G07120_001,GSMUA_Achr10G00370_001,GSMUA_Achr5G01730_001,GSMUA_Achr10G10860_001,GSMUA_Achr5G02840_001
GO:0046165	alcohol biosynthetic process	biological_process	0.56856	1	3	935	75	23828	GSMUA_Achr6G25630_001,GSMUA_Achr10G06560_001,GSMUA_Achr5G02840_001
GO:0003743	translation initiation factor activity	molecular_function	0.56856	1	3	935	75	23828	GSMUA_Achr3G04920_001,GSMUA_Achr5G12940_001,GSMUA_Achr3G32180_001
GO:0005545	1-phosphatidylinositol binding	molecular_function	0.56873	1	1	935	21	23828	GSMUA_Achr11G09010_001
GO:0006084	acetyl-CoA metabolic process	biological_process	0.56873	1	1	935	21	23828	GSMUA_Achr6G25630_001
GO:0010243	response to organonitrogen compound	biological_process	0.56873	1	1	935	21	23828	GSMUA_Achr1G17270_001
GO:0016628	oxidoreductase activity, acting on the CH-CH group of donors, NAD or NADP as acceptor	molecular_function	0.56873	1	1	935	21	23828	GSMUA_Achr6G35190_001
GO:0031226	intrinsic component of plasma membrane	cellular_component	0.56873	1	1	935	21	23828	GSMUA_Achr4G02650_001
GO:0048268	clathrin coat assembly	biological_process	0.56873	1	1	935	21	23828	GSMUA_Achr11G09010_001
GO:0009532	plastid stroma	cellular_component	0.56929	1	7	935	181	23828	GSMUA_Achr3G32160_001,GSMUA_Achr6G12820_001,GSMUA_Achr4G05470_001,GSMUA_Achr8G08160_001,GSMUA_Achr3G04110_001,GSMUA_Achr1G17270_001,GSMUA_Achr5G02840_001
GO:0034470	ncRNA processing	biological_process	0.57327	1	8	935	208	23828	GSMUA_Achr8G15880_001,GSMUA_AchrUn_randomG00430_001,GSMUA_Achr5G09910_001,GSMUA_Achr6G07010_001,GSMUA_Achr8G25430_001,GSMUA_Achr8G25300_001,GSMUA_Achr1G17270_001,GSMUA_Achr5G21890_001
GO:2000026	regulation of multicellular organismal development	biological_process	0.5745	1	5	935	129	23828	GSMUA_Achr7G11200_001,GSMUA_Achr7G09770_001,GSMUA_Achr10G27330_001,GSMUA_Achr3G25630_001,GSMUA_Achr8G25300_001
GO:0019787	ubiquitin-like protein transferase activity	molecular_function	0.57483	1	7	935	182	23828	GSMUA_Achr3G13470_001,GSMUA_Achr11G09460_001,GSMUA_Achr5G01020_001,GSMUA_Achr9G28820_001,XLOC_033387,XLOC_073625,XLOC_047352
GO:0022891	substrate-specific transmembrane transporter activity	molecular_function	0.57673	1	26	935	678	23828	GSMUA_Achr6G26910_001,GSMUA_Achr1G12870_001,GSMUA_Achr6G24240_001,GSMUA_Achr1G00580_001,GSMUA_Achr6G25630_001,GSMUA_Achr3G29100_001,GSMUA_Achr5G27320_001,GSMUA_Achr4G22290_001,GSMUA_Achr6G35610_001,GSMUA_Achr5G26020_001,GSMUA_Achr3G14940_001,GSMUA_Achr1G07850_001,XLOC_051001,GSMUA_Achr9G07120_001,GSMUA_Achr4G13990_001,GSMUA_Achr8G11230_001,GSMUA_Achr3G29210_001,GSMUA_Achr4G18000_001,GSMUA_Achr8G1…
GO:0006575	cellular modified amino acid metabolic process	biological_process	0.57761	1	3	935	76	23828	GSMUA_Achr8G06200_001,GSMUA_Achr11G10550_001,GSMUA_Achr5G28230_001
GO:0006813	potassium ion transport	biological_process	0.57761	1	3	935	76	23828	GSMUA_Achr6G26910_001,GSMUA_Achr6G05630_001,GSMUA_Achr6G24240_001
GO:0061695	transferase complex, transferring phosphorus-containing groups	cellular_component	0.57761	1	3	935	76	23828	GSMUA_Achr3G11650_001,GSMUA_Achr4G08240_001,GSMUA_Achr4G01040_001
GO:0004180	carboxypeptidase activity	molecular_function	0.57814	1	2	935	49	23828	GSMUA_Achr11G01950_001,GSMUA_Achr2G04000_001
GO:0042398	cellular modified amino acid biosynthetic process	biological_process	0.57814	1	2	935	49	23828	GSMUA_Achr8G06200_001,GSMUA_Achr5G28230_001
GO:0016568	chromatin modification	biological_process	0.58098	1	7	935	183	23828	GSMUA_Achr5G13120_001,GSMUA_Achr1G26510_001,GSMUA_Achr2G17590_001,GSMUA_Achr6G12110_001,GSMUA_Achr3G25630_001,GSMUA_Achr10G03980_001,GSMUA_Achr8G25300_001
GO:0008324	cation transmembrane transporter activity	molecular_function	0.58372	1	17	935	446	23828	GSMUA_Achr6G26910_001,GSMUA_Achr6G24240_001,GSMUA_Achr1G00580_001,GSMUA_Achr1G12870_001,GSMUA_Achr3G29100_001,GSMUA_Achr5G27320_001,XLOC_051001,GSMUA_Achr9G07120_001,GSMUA_Achr4G22290_001,GSMUA_Achr5G26020_001,GSMUA_Achr4G18000_001,GSMUA_Achr3G29210_001,GSMUA_Achr6G05630_001,GSMUA_Achr11G26300_001,GSMUA_Achr7G25650_001,GSMUA_Achr4G06590_001,GSMUA_Achr10G27350_001
GO:0043021	ribonucleoprotein complex binding	molecular_function	0.58534	1	1	935	22	23828	XLOC_089572
GO:0019201	nucleotide kinase activity	molecular_function	0.58566	1	1	935	22	23828	GSMUA_Achr11G01590_001
GO:0004143	diacylglycerol kinase activity	molecular_function	0.58566	1	1	935	22	23828	GSMUA_Achr10G23730_001
GO:0007205	protein kinase C-activating G-protein coupled receptor signaling pathway	biological_process	0.58566	1	1	935	22	23828	GSMUA_Achr10G23730_001
GO:0008271	secondary active sulfate transmembrane transporter activity	molecular_function	0.58566	1	1	935	22	23828	GSMUA_Achr3G14940_001
GO:0009690	cytokinin metabolic process	biological_process	0.58566	1	1	935	22	23828	GSMUA_Achr3G08760_001
GO:0030276	clathrin binding	molecular_function	0.58566	1	1	935	22	23828	GSMUA_Achr11G09010_001
GO:0048646	anatomical structure formation involved in morphogenesis	biological_process	0.58636	1	3	935	77	23828	GSMUA_Achr10G06400_001,XLOC_030901,GSMUA_Achr6G25630_001
GO:0009266	response to temperature stimulus	biological_process	0.58672	1	7	935	184	23828	GSMUA_Achr5G19480_001,GSMUA_Achr1G17270_001,GSMUA_Achr9G25940_001,GSMUA_Achr2G16660_001,GSMUA_Achr10G06560_001,GSMUA_Achr3G10340_001,GSMUA_Achr9G27320_001
GO:0009408	response to heat	biological_process	0.58674	1	4	935	104	23828	GSMUA_Achr9G27320_001,GSMUA_Achr3G10340_001,GSMUA_Achr2G16660_001,GSMUA_Achr9G25940_001
GO:0051239	regulation of multicellular organismal process	biological_process	0.58822	1	5	935	131	23828	GSMUA_Achr8G25300_001,GSMUA_Achr3G25630_001,GSMUA_Achr10G27330_001,GSMUA_Achr7G09770_001,GSMUA_Achr7G11200_001
GO:0043543	protein acylation	biological_process	0.5892	1	2	935	50	23828	GSMUA_Achr10G03980_001,GSMUA_Achr6G12110_001
GO:0014070	response to organic cyclic compound	biological_process	0.59431	1	4	935	105	23828	GSMUA_Achr6G25630_001,GSMUA_Achr3G10340_001,GSMUA_Achr2G01200_001,GSMUA_Achr1G17270_001
GO:0006066	alcohol metabolic process	biological_process	0.59499	1	5	935	132	23828	GSMUA_Achr10G06560_001,GSMUA_Achr2G12150_001,GSMUA_Achr6G25630_001,GSMUA_Achr5G02840_001,GSMUA_Achr10G27590_001
GO:0006413	translational initiation	biological_process	0.59531	1	3	935	78	23828	GSMUA_Achr3G32180_001,GSMUA_Achr5G12940_001,GSMUA_Achr3G04920_001
GO:0009909	regulation of flower development	biological_process	0.59532	1	3	935	78	23828	GSMUA_Achr3G25630_001,GSMUA_Achr8G25300_001,GSMUA_Achr7G11200_001
GO:0034968	histone lysine methylation	biological_process	0.59532	1	3	935	78	23828	GSMUA_Achr5G13120_001,GSMUA_Achr1G26510_001,GSMUA_Achr8G25300_001
GO:0009987	cellular process	biological_process	0.59677	1	437	935	11218	23828	GSMUA_Achr9G15480_001,GSMUA_Achr9G19720_001,XLOC_098561,GSMUA_Achr11G22960_001,GSMUA_Achr10G07810_001,GSMUA_Achr8G33700_001,GSMUA_Achr7G18570_001,GSMUA_AchrUn_randomG19380_001,GSMUA_Achr11G21550_001,GSMUA_Achr10G18770_001,GSMUA_Achr6G27930_001,GSMUA_Achr6G23390_001,GSMUA_Achr3G04010_001,GSMUA_Achr5G19480_001,GSMUA_Achr5G17240_001,GSMUA_Achr5G04980_001,GSMUA_Achr9G12070_001,GSMUA_Achr5G03060_001,G…
GO:0008219	cell death	biological_process	0.59998	1	2	935	51	23828	GSMUA_Achr1G17270_001,GSMUA_Achr3G10340_001
GO:0016265	death	biological_process	0.59998	1	2	935	51	23828	GSMUA_Achr1G17270_001,GSMUA_Achr3G10340_001
GO:0044764	multi-organism cellular process	biological_process	0.60163	1	1	935	23	23828	XLOC_073625
GO:0032259	methylation	biological_process	0.60177	1	14	935	372	23828	GSMUA_Achr3G25630_001,GSMUA_Achr8G25300_001,GSMUA_Achr11G12210_001,GSMUA_Achr8G15880_001,GSMUA_Achr2G04370_001,GSMUA_Achr3G16760_001,GSMUA_Achr10G31550_001,GSMUA_Achr5G18010_001,GSMUA_Achr11G13620_001,GSMUA_Achr2G01200_001,GSMUA_Achr5G13120_001,GSMUA_Achr1G26510_001,GSMUA_Achr11G23480_001,GSMUA_Achr1G16720_001
GO:0009738	abscisic acid-activated signaling pathway	biological_process	0.60185	1	1	935	23	23828	GSMUA_Achr3G10340_001
GO:0071215	cellular response to abscisic acid stimulus	biological_process	0.60185	1	1	935	23	23828	GSMUA_Achr3G10340_001
GO:0016042	lipid catabolic process	biological_process	0.60188	1	4	935	106	23828	GSMUA_Achr6G06370_001,GSMUA_Achr10G23000_001,GSMUA_Achr3G20370_001,GSMUA_AchrUn_randomG06830_001
GO:0016602	CCAAT-binding factor complex	cellular_component	0.60194	1	1	935	23	23828	GSMUA_Achr10G11750_001
GO:0004197	cysteine-type endopeptidase activity	molecular_function	0.60194	1	1	935	23	23828	GSMUA_Achr1G28140_001
GO:0008272	sulfate transport	biological_process	0.60194	1	1	935	23	23828	GSMUA_Achr3G14940_001
GO:0015116	sulfate transmembrane transporter activity	molecular_function	0.60194	1	1	935	23	23828	GSMUA_Achr3G14940_001
GO:0016638	oxidoreductase activity, acting on the CH-NH2 group of donors	molecular_function	0.60194	1	1	935	23	23828	GSMUA_Achr8G03320_001
GO:0031348	negative regulation of defense response	biological_process	0.60194	1	1	935	23	23828	GSMUA_Achr1G17270_001
GO:1901682	sulfur compound transmembrane transporter activity	molecular_function	0.60194	1	1	935	23	23828	GSMUA_Achr3G14940_001
GO:0006820	anion transport	biological_process	0.60386	1	7	935	187	23828	GSMUA_Achr8G25430_001,GSMUA_Achr1G25450_001,GSMUA_Achr3G14940_001,GSMUA_Achr6G30670_001,GSMUA_Achr6G35610_001,GSMUA_Achr1G07850_001,GSMUA_Achr8G22010_001
GO:0018022	peptidyl-lysine methylation	biological_process	0.60399	1	3	935	79	23828	GSMUA_Achr1G26510_001,GSMUA_Achr5G13120_001,GSMUA_Achr8G25300_001
GO:0006952	defense response	biological_process	0.60661	1	11	935	294	23828	GSMUA_Achr7G08250_001,XLOC_010746,GSMUA_Achr3G08240_001,GSMUA_Achr3G10340_001,GSMUA_Achr6G01380_001,XLOC_090454,GSMUA_Achr3G08250_001,GSMUA_Achr1G17270_001,XLOC_051001,GSMUA_Achr8G30710_001,GSMUA_Achr3G08230_001
GO:0009617	response to bacterium	biological_process	0.61044	1	2	935	52	23828	XLOC_090454,GSMUA_Achr6G01380_001
GO:0060560	developmental growth involved in morphogenesis	biological_process	0.6106	1	2	935	52	23828	GSMUA_Achr6G25630_001,GSMUA_Achr8G21210_001
GO:0010374	stomatal complex development	biological_process	0.61066	1	2	935	52	23828	GSMUA_Achr8G25430_001,GSMUA_Achr1G17270_001
GO:0003676	nucleic acid binding	molecular_function	0.61148	1	158	935	4098	23828	GSMUA_Achr8G15080_001,GSMUA_Achr9G12360_001,GSMUA_Achr8G23730_001,GSMUA_Achr5G19950_001,GSMUA_Achr11G08010_001,GSMUA_Achr6G01740_001,GSMUA_Achr6G33140_001,GSMUA_Achr2G15370_001,XLOC_051893,GSMUA_Achr11G17300_001,GSMUA_Achr5G07590_001,GSMUA_Achr5G17240_001,GSMUA_Achr10G18770_001,GSMUA_Achr7G18570_001,GSMUA_AchrUn_randomG19380_001,GSMUA_Achr4G09750_001,GSMUA_Achr6G32320_001,GSMUA_Achr11G21630_001,G…
GO:0031461	cullin-RING ubiquitin ligase complex	cellular_component	0.61206	1	3	935	80	23828	XLOC_047352,XLOC_073625,XLOC_033387
GO:0050794	regulation of cellular process	biological_process	0.61233	1	123	935	3199	23828	GSMUA_Achr9G05860_001,GSMUA_Achr2G17810_001,GSMUA_Achr6G29010_001,XLOC_051893,GSMUA_Achr6G02820_001,GSMUA_Achr6G33100_001,GSMUA_Achr2G14750_001,GSMUA_Achr4G04970_001,GSMUA_AchrUn_randomG00430_001,GSMUA_Achr8G23730_001,GSMUA_Achr5G14390_001,GSMUA_Achr8G15080_001,GSMUA_Achr10G23730_001,GSMUA_Achr7G21780_001,GSMUA_Achr3G01690_001,GSMUA_Achr6G24310_001,GSMUA_Achr11G08010_001,GSMUA_Achr8G08000_001,GSM…
GO:0048443	stamen development	biological_process	0.61757	1	1	935	24	23828	GSMUA_Achr10G15090_001
GO:0048466	androecium development	biological_process	0.61757	1	1	935	24	23828	GSMUA_Achr10G15090_001
GO:0006900	membrane budding	biological_process	0.61757	1	1	935	24	23828	GSMUA_Achr11G09010_001
GO:0006901	vesicle coating	biological_process	0.61757	1	1	935	24	23828	GSMUA_Achr11G09010_001
GO:0007033	vacuole organization	biological_process	0.61757	1	1	935	24	23828	GSMUA_Achr5G04080_001
GO:0008037	cell recognition	biological_process	0.61757	1	1	935	24	23828	GSMUA_Achr11G25900_001
GO:0048544	recognition of pollen	biological_process	0.61757	1	1	935	24	23828	GSMUA_Achr11G25900_001
GO:0008168	methyltransferase activity	molecular_function	0.61771	1	12	935	323	23828	GSMUA_Achr2G04370_001,GSMUA_Achr8G15880_001,GSMUA_Achr3G16760_001,GSMUA_Achr5G18010_001,XLOC_088503,GSMUA_Achr10G31550_001,GSMUA_Achr11G12210_001,GSMUA_Achr2G01200_001,GSMUA_Achr1G16720_001,GSMUA_Achr11G23480_001,GSMUA_Achr5G13120_001,GSMUA_Achr11G13620_001
GO:0018193	peptidyl-amino acid modification	biological_process	0.62056	1	7	935	190	23828	GSMUA_Achr3G25630_001,GSMUA_Achr10G03980_001,GSMUA_Achr8G25300_001,GSMUA_Achr6G12110_001,GSMUA_Achr5G13120_001,GSMUA_Achr6G20200_001,GSMUA_Achr1G26510_001
GO:0016049	cell growth	biological_process	0.62092	1	3	935	81	23828	GSMUA_Achr6G25630_001,GSMUA_Achr1G08040_001,GSMUA_Achr8G21210_001
GO:0006221	pyrimidine nucleotide biosynthetic process	biological_process	0.62097	1	3	935	81	23828	GSMUA_Achr4G05470_001,GSMUA_Achr10G29840_001,GSMUA_Achr2G06230_001
GO:0005516	calmodulin binding	molecular_function	0.62101	1	2	935	53	23828	GSMUA_Achr6G25780_001,GSMUA_Achr1G04570_001
GO:0009725	response to hormone	biological_process	0.62686	1	9	935	245	23828	GSMUA_Achr6G25630_001,GSMUA_Achr10G08690_001,GSMUA_Achr2G12630_001,GSMUA_Achr3G03400_001,GSMUA_Achr1G17270_001,GSMUA_Achr6G01740_001,GSMUA_Achr3G10340_001,GSMUA_Achr9G06290_001,XLOC_103044
GO:0048831	regulation of shoot system development	biological_process	0.62926	1	3	935	82	23828	GSMUA_Achr3G25630_001,GSMUA_Achr8G25300_001,GSMUA_Achr7G11200_001
GO:0006779	porphyrin-containing compound biosynthetic process	biological_process	0.62926	1	3	935	82	23828	GSMUA_Achr11G25600_001,GSMUA_Achr2G02480_001,GSMUA_Achr10G00370_001
GO:0004222	metalloendopeptidase activity	molecular_function	0.63126	1	2	935	54	23828	GSMUA_Achr7G00560_001,GSMUA_Achr4G28020_001
GO:0019904	protein domain specific binding	molecular_function	0.63259	1	1	935	25	23828	GSMUA_Achr4G30650_001
GO:0003951	NAD+ kinase activity	molecular_function	0.63259	1	1	935	25	23828	GSMUA_Achr10G23730_001
GO:0009095	aromatic amino acid family biosynthetic process, prephenate pathway	biological_process	0.63259	1	1	935	25	23828	GSMUA_Achr6G35190_001
GO:0009411	response to UV	biological_process	0.63259	1	1	935	25	23828	GSMUA_Achr6G25630_001
GO:0009875	pollen-pistil interaction	biological_process	0.63259	1	1	935	25	23828	GSMUA_Achr11G25900_001
GO:0016126	sterol biosynthetic process	biological_process	0.63259	1	1	935	25	23828	GSMUA_Achr6G25630_001
GO:0018024	histone-lysine N-methyltransferase activity	molecular_function	0.63259	1	1	935	25	23828	GSMUA_Achr5G13120_001
GO:0030198	extracellular matrix organization	biological_process	0.63259	1	1	935	25	23828	GSMUA_Achr10G06400_001
GO:0042054	histone methyltransferase activity	molecular_function	0.63259	1	1	935	25	23828	GSMUA_Achr5G13120_001
GO:0043062	extracellular structure organization	biological_process	0.63259	1	1	935	25	23828	GSMUA_Achr10G06400_001
GO:0051087	chaperone binding	molecular_function	0.63259	1	1	935	25	23828	GSMUA_Achr9G27320_001
GO:0072348	sulfur compound transport	biological_process	0.63259	1	1	935	25	23828	GSMUA_Achr3G14940_001
GO:0000988	transcription factor activity, protein binding	molecular_function	0.63744	1	3	935	83	23828	GSMUA_Achr10G03980_001,GSMUA_Achr6G12110_001,GSMUA_Achr11G08010_001
GO:0006220	pyrimidine nucleotide metabolic process	biological_process	0.63744	1	3	935	83	23828	GSMUA_Achr2G06230_001,GSMUA_Achr4G05470_001,GSMUA_Achr10G29840_001
GO:0006479	protein methylation	biological_process	0.63812	1	4	935	111	23828	GSMUA_Achr5G13120_001,GSMUA_Achr1G26510_001,GSMUA_Achr3G25630_001,GSMUA_Achr8G25300_001
GO:0008213	protein alkylation	biological_process	0.63812	1	4	935	111	23828	GSMUA_Achr3G25630_001,GSMUA_Achr8G25300_001,GSMUA_Achr5G13120_001,GSMUA_Achr1G26510_001
GO:0005634	nucleus	cellular_component	0.63957	1	85	935	2236	23828	GSMUA_Achr4G26080_001,GSMUA_Achr8G25300_001,XLOC_089572,GSMUA_Achr2G17590_001,GSMUA_Achr8G08670_001,GSMUA_Achr1G01380_001,GSMUA_Achr6G12110_001,GSMUA_Achr5G13120_001,GSMUA_Achr5G26850_001,GSMUA_Achr2G04990_001,GSMUA_Achr10G30100_001,GSMUA_Achr7G25990_001,GSMUA_Achr10G05260_001,XLOC_047352,XLOC_066318,GSMUA_Achr8G06870_001,GSMUA_Achr5G08600_001,GSMUA_Achr11G24570_001,GSMUA_Achr9G06290_001,GSMUA_Ac…
GO:0010393	galacturonan metabolic process	biological_process	0.64123	1	2	935	55	23828	GSMUA_Achr5G00840_001,GSMUA_Achr7G18030_001
GO:0045488	pectin metabolic process	biological_process	0.64123	1	2	935	55	23828	GSMUA_Achr5G00840_001,GSMUA_Achr7G18030_001
GO:0009628	response to abiotic stimulus	biological_process	0.64177	1	17	935	462	23828	GSMUA_Achr7G11200_001,GSMUA_Achr1G17270_001,GSMUA_Achr2G16660_001,GSMUA_Achr10G06560_001,GSMUA_Achr9G30450_001,GSMUA_Achr8G25430_001,GSMUA_Achr2G06230_001,GSMUA_Achr11G16760_001,GSMUA_Achr10G27330_001,GSMUA_Achr6G25630_001,GSMUA_Achr5G01710_001,GSMUA_Achr7G09770_001,GSMUA_Achr5G19480_001,GSMUA_Achr11G23590_001,GSMUA_Achr9G25940_001,GSMUA_Achr9G27320_001,GSMUA_Achr3G10340_001
GO:0040007	growth	biological_process	0.64508	1	4	935	112	23828	GSMUA_Achr2G17590_001,GSMUA_Achr6G25630_001,GSMUA_Achr1G08040_001,GSMUA_Achr8G21210_001
GO:0051258	protein polymerization	biological_process	0.64511	1	4	935	112	23828	GSMUA_Achr5G12310_001,GSMUA_Achr4G26250_001,GSMUA_Achr10G12620_001,GSMUA_Achr11G25690_001
GO:0022836	gated channel activity	molecular_function	0.64548	1	3	935	84	23828	GSMUA_Achr6G05630_001,GSMUA_Achr6G26910_001,GSMUA_Achr6G24240_001
GO:0009311	oligosaccharide metabolic process	biological_process	0.64685	1	5	935	140	23828	GSMUA_Achr6G30350_001,GSMUA_Achr1G17270_001,GSMUA_Achr1G01710_001,GSMUA_Achr8G25430_001,GSMUA_Achr1G18370_001
GO:0006289	nucleotide-excision repair	biological_process	0.647	1	1	935	26	23828	GSMUA_Achr10G05260_001
GO:0003333	amino acid transmembrane transport	biological_process	0.64703	1	1	935	26	23828	GSMUA_Achr6G35610_001
GO:0004565	beta-galactosidase activity	molecular_function	0.64703	1	1	935	26	23828	GSMUA_Achr6G00880_001
GO:0005815	microtubule organizing center	cellular_component	0.64703	1	1	935	26	23828	GSMUA_Achr5G12310_001
GO:0006284	base-excision repair	biological_process	0.64703	1	1	935	26	23828	GSMUA_Achr9G19960_001
GO:0015171	amino acid transmembrane transporter activity	molecular_function	0.64703	1	1	935	26	23828	GSMUA_Achr6G35610_001
GO:0016050	vesicle organization	biological_process	0.64703	1	1	935	26	23828	GSMUA_Achr11G09010_001
GO:0016278	lysine N-methyltransferase activity	molecular_function	0.64703	1	1	935	26	23828	GSMUA_Achr5G13120_001
GO:0016279	protein-lysine N-methyltransferase activity	molecular_function	0.64703	1	1	935	26	23828	GSMUA_Achr5G13120_001
GO:0016307	phosphatidylinositol phosphate kinase activity	molecular_function	0.64703	1	1	935	26	23828	GSMUA_Achr10G19590_001
GO:0007264	small GTPase mediated signal transduction	biological_process	0.64755	1	7	935	195	23828	GSMUA_Achr1G00610_001,GSMUA_Achr3G01690_001,GSMUA_Achr9G00860_001,GSMUA_Achr5G06890_001,GSMUA_Achr4G00780_001,GSMUA_Achr6G00470_001,GSMUA_Achr5G09130_001
GO:0031967	organelle envelope	cellular_component	0.64771	1	13	935	357	23828	GSMUA_Achr9G07120_001,GSMUA_Achr10G27350_001,GSMUA_Achr5G02840_001,XLOC_066318,GSMUA_Achr1G17270_001,GSMUA_Achr5G26020_001,GSMUA_Achr2G05980_001,GSMUA_Achr11G26300_001,GSMUA_Achr3G29100_001,GSMUA_Achr11G08740_001,GSMUA_Achr1G11570_001,GSMUA_Achr8G08160_001,GSMUA_Achr5G16830_001
GO:0000041	transition metal ion transport	biological_process	0.65099	1	2	935	56	23828	GSMUA_Achr6G33790_001,GSMUA_Achr4G18000_001
GO:0070008	serine-type exopeptidase activity	molecular_function	0.65099	1	2	935	56	23828	GSMUA_Achr2G04000_001,GSMUA_Achr11G01950_001
GO:0016757	transferase activity, transferring glycosyl groups	molecular_function	0.65297	1	24	935	651	23828	XLOC_045660,GSMUA_Achr5G01730_001,GSMUA_Achr11G00820_001,GSMUA_Achr3G05220_001,GSMUA_Achr8G33010_001,GSMUA_Achr10G30870_001,GSMUA_Achr3G19710_001,GSMUA_Achr7G18030_001,GSMUA_Achr9G18920_001,GSMUA_Achr11G23550_001,GSMUA_Achr7G16430_001,GSMUA_Achr4G02240_001,GSMUA_Achr7G07120_001,GSMUA_Achr3G20940_001,GSMUA_Achr5G19320_001,GSMUA_Achr8G10810_001,GSMUA_Achr5G21880_001,GSMUA_Achr10G10830_001,GSMUA_Ach…
GO:0045087	innate immune response	biological_process	0.65321	1	3	935	85	23828	XLOC_010746,GSMUA_Achr3G10340_001,GSMUA_Achr1G17270_001
GO:0006576	cellular biogenic amine metabolic process	biological_process	0.66054	1	2	935	57	23828	GSMUA_AchrUn_randomG26530_001,GSMUA_Achr2G00420_001
GO:0003697	single-stranded DNA binding	molecular_function	0.66087	1	1	935	27	23828	GSMUA_Achr10G05260_001
GO:0005884	actin filament	cellular_component	0.66089	1	1	935	27	23828	GSMUA_Achr10G15090_001
GO:0006950	response to stress	biological_process	0.6622	1	40	935	1076	23828	GSMUA_Achr9G23850_001,GSMUA_Achr6G18410_001,GSMUA_Achr11G16760_001,GSMUA_Achr1G22040_001,GSMUA_Achr3G08230_001,GSMUA_Achr1G17270_001,GSMUA_Achr2G16660_001,GSMUA_Achr6G06370_001,GSMUA_Achr6G00530_001,XLOC_090454,GSMUA_Achr10G25880_001,XLOC_010746,GSMUA_Achr7G08250_001,GSMUA_Achr9G19960_001,GSMUA_Achr3G08240_001,GSMUA_Achr3G10340_001,GSMUA_Achr8G17320_001,GSMUA_Achr1G24830_001,GSMUA_Achr8G30340_001…
GO:0010228	vegetative to reproductive phase transition of meristem	biological_process	0.66553	1	4	935	115	23828	GSMUA_Achr10G06560_001,GSMUA_Achr4G13150_001,GSMUA_Achr7G09770_001,GSMUA_Achr10G27330_001
GO:0044282	small molecule catabolic process	biological_process	0.66633	1	6	935	171	23828	GSMUA_Achr11G16380_001,GSMUA_Achr6G06370_001,GSMUA_Achr4G13150_001,GSMUA_Achr9G07120_001,GSMUA_Achr10G27590_001,GSMUA_Achr1G09070_001
GO:0050896	response to stimulus	biological_process	0.66756	1	78	935	2071	23828	GSMUA_Achr3G04010_001,GSMUA_Achr9G25940_001,GSMUA_Achr9G27320_001,GSMUA_Achr5G19480_001,GSMUA_Achr9G14630_001,GSMUA_Achr6G25630_001,GSMUA_Achr9G07120_001,GSMUA_Achr1G00610_001,GSMUA_Achr8G08000_001,GSMUA_Achr6G01740_001,GSMUA_Achr7G16100_001,XLOC_103044,GSMUA_Achr3G01690_001,GSMUA_Achr10G23730_001,GSMUA_Achr5G14390_001,GSMUA_Achr4G04970_001,GSMUA_Achr6G33100_001,GSMUA_Achr6G29010_001,GSMUA_Achr5G…
GO:0009719	response to endogenous stimulus	biological_process	0.66899	1	9	935	254	23828	GSMUA_Achr1G17270_001,GSMUA_Achr3G03400_001,GSMUA_Achr2G12630_001,GSMUA_Achr6G25630_001,GSMUA_Achr10G08690_001,XLOC_103044,GSMUA_Achr9G06290_001,GSMUA_Achr3G10340_001,GSMUA_Achr6G01740_001
GO:0016853	isomerase activity	molecular_function	0.66903	1	9	935	254	23828	XLOC_036897,GSMUA_Achr3G29130_001,GSMUA_Achr10G28640_001,GSMUA_Achr8G15080_001,GSMUA_Achr6G22620_001,GSMUA_Achr3G15750_001,GSMUA_Achr9G15100_001,GSMUA_Achr4G17900_001,GSMUA_Achr8G00950_001
GO:0042180	cellular ketone metabolic process	biological_process	0.66988	1	2	935	58	23828	GSMUA_Achr9G07120_001,GSMUA_Achr4G13150_001
GO:0031975	envelope	cellular_component	0.67092	1	13	935	363	23828	GSMUA_Achr1G11570_001,GSMUA_Achr5G16830_001,GSMUA_Achr8G08160_001,GSMUA_Achr3G29100_001,GSMUA_Achr11G26300_001,GSMUA_Achr11G08740_001,GSMUA_Achr1G17270_001,XLOC_066318,GSMUA_Achr5G02840_001,GSMUA_Achr10G27350_001,GSMUA_Achr9G07120_001,GSMUA_Achr2G05980_001,GSMUA_Achr5G26020_001
GO:0006098	pentose-phosphate shunt	biological_process	0.67214	1	4	935	116	23828	GSMUA_Achr6G07010_001,GSMUA_Achr3G29130_001,GSMUA_Achr6G25780_001,GSMUA_Achr1G17270_001
GO:0051156	glucose 6-phosphate metabolic process	biological_process	0.67214	1	4	935	116	23828	GSMUA_Achr3G29130_001,GSMUA_Achr6G07010_001,GSMUA_Achr6G25780_001,GSMUA_Achr1G17270_001
GO:0007165	signal transduction	biological_process	0.67416	1	29	935	791	23828	GSMUA_Achr10G08690_001,GSMUA_Achr2G12630_001,GSMUA_AchrUn_randomG18280_001,GSMUA_Achr4G04970_001,GSMUA_Achr7G11200_001,GSMUA_Achr6G33100_001,GSMUA_Achr3G03400_001,GSMUA_Achr1G17270_001,GSMUA_Achr6G29010_001,GSMUA_Achr8G25430_001,GSMUA_Achr6G01740_001,GSMUA_Achr9G06290_001,GSMUA_Achr7G16100_001,GSMUA_Achr10G23730_001,GSMUA_Achr10G23000_001,GSMUA_Achr3G01690_001,GSMUA_Achr5G14390_001,GSMUA_Achr2G06…
GO:0005852	eukaryotic translation initiation factor 3 complex	cellular_component	0.67421	1	1	935	28	23828	GSMUA_Achr3G04920_001
GO:0046777	protein autophosphorylation	biological_process	0.67421	1	1	935	28	23828	GSMUA_Achr8G25430_001
GO:1903825	organic acid transmembrane transport	biological_process	0.67421	1	1	935	28	23828	GSMUA_Achr6G35610_001
GO:0003712	transcription cofactor activity	molecular_function	0.67901	1	2	935	59	23828	GSMUA_Achr10G03980_001,GSMUA_Achr6G12110_001
GO:0000151	ubiquitin ligase complex	cellular_component	0.68226	1	6	935	174	23828	GSMUA_Achr11G09460_001,GSMUA_Achr5G01020_001,XLOC_073625,XLOC_033387,XLOC_047352,GSMUA_Achr9G28820_001
GO:0016051	carbohydrate biosynthetic process	biological_process	0.68233	1	13	935	366	23828	GSMUA_Achr7G18030_001,GSMUA_Achr1G17270_001,GSMUA_Achr10G14140_001,GSMUA_AchrUn_randomG07850_001,GSMUA_Achr6G25630_001,GSMUA_Achr9G15100_001,GSMUA_Achr5G00840_001,GSMUA_Achr6G30350_001,GSMUA_Achr8G25430_001,GSMUA_Achr1G18370_001,GSMUA_Achr10G28640_001,GSMUA_Achr1G01710_001,GSMUA_Achr4G10820_001
GO:0006955	immune response	biological_process	0.68361	1	3	935	89	23828	GSMUA_Achr3G10340_001,XLOC_010746,GSMUA_Achr1G17270_001
GO:0033014	tetrapyrrole biosynthetic process	biological_process	0.68379	1	3	935	89	23828	GSMUA_Achr2G02480_001,GSMUA_Achr10G00370_001,GSMUA_Achr11G25600_001
GO:0044255	cellular lipid metabolic process	biological_process	0.68454	1	24	935	662	23828	GSMUA_Achr8G27850_001,GSMUA_Achr6G33790_001,GSMUA_Achr7G03060_001,GSMUA_Achr10G19590_001,GSMUA_AchrUn_randomG18090_001,GSMUA_Achr6G06370_001,GSMUA_Achr1G17270_001,GSMUA_AchrUn_randomG06830_001,GSMUA_Achr3G15780_001,GSMUA_Achr7G18020_001,GSMUA_Achr3G01530_001,GSMUA_AchrUn_randomG19710_001,GSMUA_Achr8G22700_001,GSMUA_AchrUn_randomG19690_001,GSMUA_Achr5G19480_001,GSMUA_Achr5G18800_001,GSMUA_Achr1G12…
GO:0006486	protein glycosylation	biological_process	0.685	1	4	935	118	23828	GSMUA_Achr1G11570_001,XLOC_045660,GSMUA_Achr5G11170_001,GSMUA_Achr8G33010_001
GO:0043413	macromolecule glycosylation	biological_process	0.685	1	4	935	118	23828	XLOC_045660,GSMUA_Achr1G11570_001,GSMUA_Achr5G11170_001,GSMUA_Achr8G33010_001
GO:0000338	protein deneddylation	biological_process	0.68701	1	1	935	29	23828	GSMUA_Achr2G06230_001
GO:0006637	acyl-CoA metabolic process	biological_process	0.68701	1	1	935	29	23828	GSMUA_Achr6G25630_001
GO:0010388	cullin deneddylation	biological_process	0.68701	1	1	935	29	23828	GSMUA_Achr2G06230_001
GO:0016125	sterol metabolic process	biological_process	0.68701	1	1	935	29	23828	GSMUA_Achr6G25630_001
GO:0035383	thioester metabolic process	biological_process	0.68701	1	1	935	29	23828	GSMUA_Achr6G25630_001
GO:0048583	regulation of response to stimulus	biological_process	0.68849	1	5	935	147	23828	GSMUA_Achr7G09770_001,GSMUA_Achr10G27330_001,GSMUA_Achr1G17270_001,GSMUA_Achr3G10340_001,XLOC_010746
GO:0009658	chloroplast organization	biological_process	0.69148	1	4	935	119	23828	GSMUA_AchrUn_randomG00430_001,GSMUA_Achr10G15090_001,GSMUA_Achr8G08000_001,GSMUA_Achr8G25430_001
GO:0016758	transferase activity, transferring hexosyl groups	molecular_function	0.6924	1	18	935	504	23828	GSMUA_Achr7G18030_001,GSMUA_Achr9G18920_001,GSMUA_Achr11G23550_001,GSMUA_Achr3G05220_001,GSMUA_Achr3G19710_001,GSMUA_Achr10G30870_001,GSMUA_Achr1G15930_001,XLOC_083958,GSMUA_Achr5G00840_001,GSMUA_Achr11G14030_001,GSMUA_Achr9G13820_001,GSMUA_AchrUn_randomG07850_001,GSMUA_Achr7G16430_001,GSMUA_Achr4G02240_001,GSMUA_Achr5G19320_001,GSMUA_Achr8G10810_001,GSMUA_Achr5G21880_001,GSMUA_Achr10G10830_001
GO:0044802	single-organism membrane organization	biological_process	0.69823	1	6	935	177	23828	GSMUA_Achr1G17270_001,GSMUA_AchrUn_randomG00430_001,GSMUA_Achr3G10340_001,GSMUA_Achr4G13150_001,GSMUA_Achr3G26970_001,GSMUA_Achr8G25430_001
GO:0007155	cell adhesion	biological_process	0.69908	1	1	935	30	23828	XLOC_064727
GO:0022610	biological adhesion	biological_process	0.69908	1	1	935	30	23828	XLOC_064727
GO:0009723	response to ethylene	biological_process	0.69924	1	1	935	30	23828	GSMUA_Achr3G10340_001
GO:0097306	cellular response to alcohol	biological_process	0.69924	1	1	935	30	23828	GSMUA_Achr3G10340_001
GO:0000155	phosphorelay sensor kinase activity	molecular_function	0.69931	1	1	935	30	23828	GSMUA_Achr8G25430_001
GO:0043161	proteasome-mediated ubiquitin-dependent protein catabolic process	biological_process	0.69931	1	1	935	30	23828	GSMUA_Achr6G06370_001
GO:0003682	chromatin binding	molecular_function	0.69938	1	21	935	587	23828	GSMUA_Achr10G28540_001,GSMUA_Achr10G26160_001,GSMUA_Achr1G06360_001,GSMUA_Achr8G21520_001,GSMUA_Achr2G04200_001,GSMUA_Achr11G17710_001,GSMUA_Achr5G14600_001,GSMUA_Achr5G10610_001,GSMUA_Achr7G11320_001,GSMUA_Achr5G17240_001,GSMUA_Achr11G01420_001,GSMUA_Achr6G30830_001,GSMUA_Achr9G05930_001,GSMUA_Achr10G06560_001,GSMUA_Achr7G06370_001,XLOC_051893,GSMUA_AchrUn_randomG03000_001,GSMUA_Achr2G20600_001,…
GO:0044700	single organism signaling	biological_process	0.70209	1	29	935	802	23828	GSMUA_Achr2G04570_001,GSMUA_Achr5G14390_001,GSMUA_Achr2G06760_001,GSMUA_Achr10G23000_001,GSMUA_Achr10G23730_001,GSMUA_Achr3G01690_001,GSMUA_Achr9G06290_001,GSMUA_Achr7G16100_001,GSMUA_Achr6G01740_001,GSMUA_Achr8G25430_001,GSMUA_Achr6G29010_001,GSMUA_Achr1G17270_001,GSMUA_Achr3G03400_001,GSMUA_Achr6G33100_001,GSMUA_Achr7G11200_001,GSMUA_Achr4G04970_001,GSMUA_AchrUn_randomG18280_001,GSMUA_Achr2G126…
GO:0003723	RNA binding	molecular_function	0.70272	1	22	935	615	23828	GSMUA_Achr2G15370_001,GSMUA_Achr9G08240_001,GSMUA_Achr11G22610_001,GSMUA_Achr8G03110_001,GSMUA_Achr5G16380_001,GSMUA_Achr5G18740_001,GSMUA_Achr1G19810_001,GSMUA_Achr8G15080_001,GSMUA_Achr9G22750_001,GSMUA_Achr8G25300_001,GSMUA_Achr8G32320_001,GSMUA_Achr2G06230_001,GSMUA_Achr9G12340_001,GSMUA_Achr5G12940_001,GSMUA_Achr7G18570_001,GSMUA_Achr11G00310_001,GSMUA_Achr3G11450_001,GSMUA_Achr3G32180_001,G…
GO:0006739	NADP metabolic process	biological_process	0.7039	1	4	935	121	23828	GSMUA_Achr6G25780_001,GSMUA_Achr1G17270_001,GSMUA_Achr6G07010_001,GSMUA_Achr3G29130_001
GO:0023052	signaling	biological_process	0.70456	1	29	935	803	23828	XLOC_008693,GSMUA_Achr1G00610_001,GSMUA_Achr3G10340_001,GSMUA_AchrUn_randomG13200_001,GSMUA_Achr5G06890_001,GSMUA_Achr6G00470_001,XLOC_036897,GSMUA_Achr4G00780_001,GSMUA_Achr5G09130_001,GSMUA_Achr9G00860_001,GSMUA_Achr10G08690_001,GSMUA_Achr2G12630_001,GSMUA_AchrUn_randomG18280_001,GSMUA_Achr4G04970_001,GSMUA_Achr7G11200_001,GSMUA_Achr3G03400_001,GSMUA_Achr6G33100_001,GSMUA_Achr1G17270_001,GSMUA_…
GO:0001510	RNA methylation	biological_process	0.70515	1	2	935	62	23828	GSMUA_Achr8G15880_001,GSMUA_Achr8G25300_001
GO:0015075	ion transmembrane transporter activity	molecular_function	0.70516	1	21	935	589	23828	GSMUA_Achr4G18000_001,GSMUA_Achr3G29210_001,GSMUA_Achr11G26300_001,GSMUA_Achr1G25450_001,GSMUA_Achr6G05630_001,GSMUA_Achr7G25650_001,GSMUA_Achr10G27350_001,GSMUA_Achr4G06590_001,GSMUA_Achr6G26910_001,GSMUA_Achr1G00580_001,GSMUA_Achr6G24240_001,GSMUA_Achr1G12870_001,GSMUA_Achr5G27320_001,GSMUA_Achr3G29100_001,GSMUA_Achr9G07120_001,XLOC_051001,GSMUA_Achr1G07850_001,GSMUA_Achr3G14940_001,GSMUA_Achr5…
GO:0016741	transferase activity, transferring one-carbon groups	molecular_function	0.70542	1	12	935	345	23828	GSMUA_Achr2G01200_001,GSMUA_Achr1G16720_001,GSMUA_Achr11G23480_001,GSMUA_Achr5G13120_001,GSMUA_Achr11G13620_001,GSMUA_Achr8G15880_001,GSMUA_Achr2G04370_001,GSMUA_Achr3G16760_001,GSMUA_Achr5G18010_001,XLOC_088503,GSMUA_Achr10G31550_001,GSMUA_Achr11G12210_001
GO:0050793	regulation of developmental process	biological_process	0.70547	1	5	935	150	23828	GSMUA_Achr7G11200_001,GSMUA_Achr7G09770_001,GSMUA_Achr10G27330_001,GSMUA_Achr3G25630_001,GSMUA_Achr8G25300_001
GO:0034622	cellular macromolecular complex assembly	biological_process	0.70589	1	15	935	427	23828	GSMUA_Achr6G06370_001,GSMUA_Achr4G26250_001,GSMUA_Achr5G12310_001,GSMUA_Achr9G07120_001,GSMUA_Achr1G17270_001,GSMUA_Achr11G24570_001,GSMUA_Achr10G12620_001,GSMUA_Achr6G07010_001,GSMUA_Achr8G25430_001,GSMUA_Achr1G21520_001,GSMUA_Achr1G11570_001,GSMUA_Achr3G04920_001,GSMUA_AchrUn_randomG00430_001,GSMUA_Achr11G09010_001,GSMUA_Achr11G25690_001
GO:0031984	organelle subcompartment	cellular_component	0.70842	1	6	935	179	23828	GSMUA_Achr8G08160_001,GSMUA_Achr5G02840_001,GSMUA_Achr3G04110_001,GSMUA_Achr6G25780_001,GSMUA_Achr9G30450_001,GSMUA_Achr1G09050_001
GO:0009084	glutamine family amino acid biosynthetic process	biological_process	0.71102	1	1	935	31	23828	GSMUA_Achr10G00520_001
GO:0004673	protein histidine kinase activity	molecular_function	0.71112	1	1	935	31	23828	GSMUA_Achr8G25430_001
GO:0009630	gravitropism	biological_process	0.71112	1	1	935	31	23828	GSMUA_Achr5G01710_001
GO:0016775	phosphotransferase activity, nitrogenous group as acceptor	molecular_function	0.71112	1	1	935	31	23828	GSMUA_Achr8G25430_001
GO:0071229	cellular response to acid chemical	biological_process	0.71342	1	2	935	63	23828	GSMUA_Achr3G10340_001,GSMUA_Achr1G17270_001
GO:1902494	catalytic complex	cellular_component	0.71791	1	16	935	458	23828	GSMUA_Achr9G30450_001,GSMUA_Achr3G11650_001,GSMUA_Achr1G11570_001,GSMUA_Achr4G01040_001,XLOC_033387,GSMUA_Achr5G16830_001,GSMUA_Achr5G01020_001,GSMUA_Achr9G14590_001,XLOC_073625,GSMUA_Achr4G08240_001,GSMUA_Achr5G18810_001,GSMUA_Achr11G09460_001,GSMUA_Achr2G05980_001,GSMUA_Achr4G23940_001,GSMUA_Achr9G28820_001,XLOC_047352
GO:0009651	response to salt stress	biological_process	0.72154	1	2	935	64	23828	GSMUA_Achr3G10340_001,GSMUA_Achr5G19480_001
GO:0005525	GTP binding	molecular_function	0.72161	1	13	935	377	23828	GSMUA_Achr11G25690_001,GSMUA_Achr3G01690_001,GSMUA_Achr9G00860_001,XLOC_089572,GSMUA_Achr5G06890_001,GSMUA_Achr6G00470_001,GSMUA_Achr10G12620_001,GSMUA_Achr5G09130_001,GSMUA_Achr4G00780_001,GSMUA_AchrUn_randomG00090_001,GSMUA_Achr1G00610_001,GSMUA_Achr5G12310_001,GSMUA_Achr4G26250_001
GO:0019001	guanyl nucleotide binding	molecular_function	0.72161	1	13	935	377	23828	GSMUA_Achr11G25690_001,GSMUA_Achr9G00860_001,GSMUA_Achr3G01690_001,XLOC_089572,GSMUA_Achr6G00470_001,GSMUA_Achr5G09130_001,GSMUA_Achr4G00780_001,GSMUA_Achr10G12620_001,GSMUA_Achr5G06890_001,GSMUA_AchrUn_randomG00090_001,GSMUA_Achr1G00610_001,GSMUA_Achr5G12310_001,GSMUA_Achr4G26250_001
GO:0032561	guanyl ribonucleotide binding	molecular_function	0.72161	1	13	935	377	23828	GSMUA_Achr11G25690_001,GSMUA_Achr9G00860_001,GSMUA_Achr3G01690_001,XLOC_089572,GSMUA_Achr6G00470_001,GSMUA_Achr4G00780_001,GSMUA_Achr10G12620_001,GSMUA_Achr5G09130_001,GSMUA_Achr5G06890_001,GSMUA_AchrUn_randomG00090_001,GSMUA_Achr1G00610_001,GSMUA_Achr5G12310_001,GSMUA_Achr4G26250_001
GO:0098542	defense response to other organism	biological_process	0.72163	1	4	935	124	23828	XLOC_090454,GSMUA_Achr6G01380_001,GSMUA_Achr1G17270_001,XLOC_010746
GO:0048229	gametophyte development	biological_process	0.72175	1	4	935	124	23828	XLOC_123403,GSMUA_Achr10G06400_001,GSMUA_Achr4G05470_001,GSMUA_Achr5G09910_001
GO:0030003	cellular cation homeostasis	biological_process	0.72246	1	1	935	32	23828	GSMUA_Achr6G07010_001
GO:0009629	response to gravity	biological_process	0.72247	1	1	935	32	23828	GSMUA_Achr5G01710_001
GO:0006081	cellular aldehyde metabolic process	biological_process	0.72912	1	8	935	240	23828	GSMUA_Achr5G19480_001,GSMUA_Achr6G07010_001,GSMUA_Achr10G09870_001,GSMUA_Achr3G29130_001,GSMUA_Achr1G17270_001,GSMUA_Achr6G25780_001,GSMUA_Achr9G07120_001,GSMUA_Achr4G13150_001
GO:0009101	glycoprotein biosynthetic process	biological_process	0.73326	1	4	935	126	23828	GSMUA_Achr8G33010_001,GSMUA_Achr5G11170_001,GSMUA_Achr1G11570_001,XLOC_045660
GO:0003950	NAD+ ADP-ribosyltransferase activity	molecular_function	0.73338	1	1	935	33	23828	GSMUA_Achr11G00820_001
GO:0005798	Golgi-associated vesicle	cellular_component	0.73338	1	1	935	33	23828	GSMUA_Achr1G04330_001
GO:0030660	Golgi-associated vesicle membrane	cellular_component	0.73338	1	1	935	33	23828	GSMUA_Achr1G04330_001
GO:0042542	response to hydrogen peroxide	biological_process	0.73338	1	1	935	33	23828	GSMUA_Achr9G27320_001
GO:0009791	post-embryonic development	biological_process	0.73521	1	13	935	381	23828	GSMUA_Achr6G25630_001,GSMUA_Achr4G13150_001,GSMUA_Achr10G06560_001,GSMUA_Achr7G11200_001,GSMUA_Achr10G15090_001,GSMUA_Achr10G27330_001,GSMUA_Achr1G17270_001,GSMUA_Achr2G06230_001,GSMUA_Achr8G25430_001,GSMUA_Achr3G25630_001,GSMUA_Achr8G25300_001,GSMUA_Achr7G09770_001,GSMUA_Achr5G09910_001
GO:0042440	pigment metabolic process	biological_process	0.73721	1	5	935	156	23828	GSMUA_Achr5G01730_001,GSMUA_Achr7G07120_001,GSMUA_Achr10G00370_001,GSMUA_Achr5G02840_001,GSMUA_Achr10G10860_001
GO:0045330	aspartyl esterase activity	molecular_function	0.73724	1	2	935	66	23828	GSMUA_Achr1G13750_001,GSMUA_Achr6G26410_001
GO:0060589	nucleoside-triphosphatase regulator activity	molecular_function	0.73724	1	2	935	66	23828	GSMUA_Achr9G04020_001,GSMUA_Achr9G27320_001
GO:0032989	cellular component morphogenesis	biological_process	0.73852	1	3	935	97	23828	GSMUA_Achr1G21520_001,GSMUA_Achr10G06400_001,GSMUA_Achr6G25630_001
GO:0009100	glycoprotein metabolic process	biological_process	0.73889	1	4	935	127	23828	GSMUA_Achr8G33010_001,GSMUA_Achr5G11170_001,GSMUA_Achr1G11570_001,XLOC_045660
GO:0008509	anion transmembrane transporter activity	molecular_function	0.739	1	4	935	127	23828	GSMUA_Achr1G25450_001,GSMUA_Achr1G07850_001,GSMUA_Achr3G14940_001,GSMUA_Achr6G35610_001
GO:0043229	intracellular organelle	cellular_component	0.74114	1	179	935	4748	23828	GSMUA_Achr8G25300_001,GSMUA_Achr1G01380_001,GSMUA_Achr6G33790_001,GSMUA_Achr4G33040_001,GSMUA_Achr4G26080_001,GSMUA_Achr1G11570_001,GSMUA_Achr11G25690_001,GSMUA_Achr1G25450_001,GSMUA_Achr10G30100_001,GSMUA_Achr5G26850_001,GSMUA_Achr3G20070_001,GSMUA_Achr9G02810_001,GSMUA_Achr10G27350_001,GSMUA_Achr5G13120_001,GSMUA_Achr11G22610_001,GSMUA_Achr4G26620_001,GSMUA_Achr2G01200_001,GSMUA_Achr1G05100_001…
GO:0070011	peptidase activity, acting on L-amino acid peptides	molecular_function	0.74218	1	19	935	548	23828	GSMUA_Achr9G22770_001,GSMUA_Achr1G17420_001,GSMUA_Achr1G28140_001,GSMUA_Achr3G31640_001,GSMUA_Achr2G04000_001,GSMUA_Achr8G09610_001,GSMUA_Achr2G00870_001,GSMUA_Achr8G22010_001,GSMUA_Achr3G11540_001,GSMUA_Achr7G18850_001,GSMUA_Achr6G36260_001,GSMUA_Achr11G01950_001,GSMUA_Achr10G13450_001,GSMUA_AchrUn_randomG15900_001,GSMUA_Achr6G19480_001,GSMUA_Achr4G28020_001,XLOC_123403,GSMUA_AchrUn_randomG15890…
GO:0043226	organelle	cellular_component	0.74219	1	179	935	4749	23828	GSMUA_Achr10G12620_001,GSMUA_Achr7G18030_001,GSMUA_Achr11G12570_001,GSMUA_Achr2G04350_001,GSMUA_Achr6G04440_001,GSMUA_Achr8G25430_001,GSMUA_Achr8G21550_001,GSMUA_Achr11G21630_001,GSMUA_Achr6G32320_001,GSMUA_Achr1G04330_001,GSMUA_Achr4G26250_001,GSMUA_Achr1G09050_001,GSMUA_Achr5G08700_001,GSMUA_Achr7G12740_001,GSMUA_Achr9G30160_001,GSMUA_Achr6G23390_001,GSMUA_Achr4G26590_001,GSMUA_Achr6G06550_001,…
GO:0035670	plant-type ovary development	biological_process	0.74386	1	1	935	34	23828	GSMUA_Achr4G13150_001
GO:0048481	ovule development	biological_process	0.74386	1	1	935	34	23828	GSMUA_Achr4G13150_001
GO:0016759	cellulose synthase activity	molecular_function	0.74386	1	1	935	34	23828	GSMUA_AchrUn_randomG07850_001
GO:0016760	cellulose synthase (UDP-forming) activity	molecular_function	0.74386	1	1	935	34	23828	GSMUA_AchrUn_randomG07850_001
GO:0022892	substrate-specific transporter activity	molecular_function	0.74469	1	26	935	739	23828	GSMUA_Achr6G26910_001,GSMUA_Achr1G12870_001,GSMUA_Achr6G24240_001,GSMUA_Achr1G00580_001,GSMUA_Achr6G25630_001,GSMUA_Achr3G29100_001,GSMUA_Achr5G27320_001,GSMUA_Achr6G35610_001,GSMUA_Achr4G22290_001,GSMUA_Achr5G26020_001,GSMUA_Achr3G14940_001,GSMUA_Achr1G07850_001,GSMUA_Achr9G07120_001,XLOC_051001,GSMUA_Achr4G13990_001,GSMUA_Achr8G11230_001,GSMUA_Achr3G29210_001,GSMUA_Achr4G18000_001,GSMUA_Achr8G1…
GO:0044763	single-organism cellular process	biological_process	0.74495	1	198	935	5243	23828	GSMUA_Achr10G08690_001,GSMUA_Achr11G14050_001,GSMUA_AchrUn_randomG18090_001,GSMUA_Achr4G01040_001,GSMUA_Achr8G24160_001,GSMUA_AchrUn_randomG06830_001,GSMUA_Achr3G03400_001,GSMUA_Achr1G08040_001,XLOC_030901,GSMUA_Achr11G01590_001,GSMUA_Achr9G06290_001,GSMUA_Achr7G12720_001,GSMUA_Achr2G04570_001,GSMUA_Achr8G17280_001,GSMUA_Achr5G12310_001,GSMUA_Achr4G22290_001,GSMUA_Achr8G08940_001,GSMUA_Achr2G0127…
GO:0043234	protein complex	cellular_component	0.74907	1	53	935	1463	23828	GSMUA_Achr10G12620_001,GSMUA_Achr6G31940_001,GSMUA_Achr1G04570_001,XLOC_073625,GSMUA_Achr4G08240_001,GSMUA_Achr1G00580_001,GSMUA_Achr1G12870_001,GSMUA_Achr4G24090_001,GSMUA_Achr10G11750_001,GSMUA_Achr5G12310_001,GSMUA_Achr10G15270_001,GSMUA_Achr5G18810_001,GSMUA_Achr9G28820_001,GSMUA_Achr6G25780_001,GSMUA_Achr4G25010_001,GSMUA_Achr10G15090_001,GSMUA_Achr2G05980_001,GSMUA_Achr4G23940_001,GSMUA_Ach…
GO:0042221	response to chemical	biological_process	0.74944	1	20	935	578	23828	GSMUA_Achr9G07120_001,GSMUA_Achr1G24830_001,GSMUA_Achr6G25630_001,GSMUA_Achr5G19480_001,GSMUA_Achr9G27320_001,GSMUA_Achr3G10340_001,GSMUA_Achr1G17270_001,GSMUA_Achr3G03400_001,GSMUA_Achr2G01200_001,GSMUA_AchrUn_randomG25790_001,GSMUA_Achr6G06370_001,GSMUA_Achr2G12630_001,GSMUA_Achr10G08690_001,GSMUA_Achr1G11570_001,XLOC_103044,GSMUA_Achr9G06290_001,GSMUA_Achr11G16760_001,GSMUA_Achr6G01740_001,GSM…
GO:0070085	glycosylation	biological_process	0.74986	1	4	935	129	23828	GSMUA_Achr5G11170_001,GSMUA_Achr8G33010_001,XLOC_045660,GSMUA_Achr1G11570_001
GO:0010035	response to inorganic substance	biological_process	0.74992	1	4	935	129	23828	GSMUA_Achr5G19480_001,GSMUA_Achr9G27320_001,GSMUA_Achr11G16760_001,GSMUA_Achr3G10340_001
GO:0045893	positive regulation of transcription, DNA-templated	biological_process	0.74997	1	4	935	129	23828	GSMUA_AchrUn_randomG00430_001,GSMUA_Achr8G08000_001,GSMUA_Achr8G25430_001,GSMUA_Achr10G06560_001
GO:0051254	positive regulation of RNA metabolic process	biological_process	0.74997	1	4	935	129	23828	GSMUA_Achr10G06560_001,GSMUA_Achr8G08000_001,GSMUA_Achr8G25430_001,GSMUA_AchrUn_randomG00430_001
GO:1902680	positive regulation of RNA biosynthetic process	biological_process	0.74997	1	4	935	129	23828	GSMUA_AchrUn_randomG00430_001,GSMUA_Achr8G25430_001,GSMUA_Achr8G08000_001,GSMUA_Achr10G06560_001
GO:1903508	positive regulation of nucleic acid-templated transcription	biological_process	0.74997	1	4	935	129	23828	GSMUA_AchrUn_randomG00430_001,GSMUA_Achr10G06560_001,GSMUA_Achr8G25430_001,GSMUA_Achr8G08000_001
GO:0002376	immune system process	biological_process	0.75081	1	3	935	99	23828	GSMUA_Achr1G17270_001,XLOC_010746,GSMUA_Achr3G10340_001
GO:0005216	ion channel activity	molecular_function	0.75096	1	3	935	99	23828	GSMUA_Achr6G26910_001,GSMUA_Achr6G05630_001,GSMUA_Achr6G24240_001
GO:0051234	establishment of localization	biological_process	0.75207	1	98	935	2650	23828	GSMUA_Achr8G00380_001,GSMUA_Achr10G27350_001,GSMUA_Achr1G25450_001,GSMUA_Achr8G11230_001,GSMUA_Achr6G33790_001,GSMUA_Achr4G18000_001,GSMUA_Achr8G17690_001,GSMUA_Achr6G15380_001,XLOC_089572,GSMUA_AchrUn_randomG16230_001,GSMUA_Achr8G08950_001,GSMUA_Achr1G25130_001,GSMUA_Achr3G14940_001,GSMUA_Achr1G07850_001,XLOC_051001,GSMUA_Achr10G11740_001,GSMUA_Achr7G08300_001,GSMUA_Achr2G07730_001,GSMUA_Achr8G1…
GO:0000989	transcription factor activity, transcription factor binding	molecular_function	0.75213	1	2	935	68	23828	GSMUA_Achr10G03980_001,GSMUA_Achr6G12110_001
GO:0016070	RNA metabolic process	biological_process	0.75335	1	110	935	2965	23828	GSMUA_Achr5G05690_001,GSMUA_Achr8G25300_001,GSMUA_Achr2G17590_001,GSMUA_Achr11G08290_001,GSMUA_Achr6G12110_001,GSMUA_Achr1G01380_001,GSMUA_Achr4G26080_001,GSMUA_Achr8G18420_001,GSMUA_Achr10G06560_001,GSMUA_Achr10G30100_001,GSMUA_Achr6G20200_001,GSMUA_Achr5G26850_001,GSMUA_Achr1G04770_001,GSMUA_Achr7G11200_001,GSMUA_Achr2G04990_001,GSMUA_Achr6G07010_001,GSMUA_Achr9G01400_001,GSMUA_Achr7G25990_001,…
GO:0003887	DNA-directed DNA polymerase activity	molecular_function	0.75373	1	1	935	35	23828	XLOC_051893
GO:0008374	O-acyltransferase activity	molecular_function	0.75373	1	1	935	35	23828	XLOC_064727
GO:0034061	DNA polymerase activity	molecular_function	0.75373	1	1	935	35	23828	XLOC_051893
GO:0006270	DNA replication initiation	biological_process	0.75392	1	1	935	35	23828	GSMUA_Achr1G26510_001
GO:0010038	response to metal ion	biological_process	0.75392	1	1	935	35	23828	GSMUA_Achr5G19480_001
GO:0010498	proteasomal protein catabolic process	biological_process	0.75392	1	1	935	35	23828	GSMUA_Achr6G06370_001
GO:0035091	phosphatidylinositol binding	molecular_function	0.75392	1	1	935	35	23828	GSMUA_Achr11G09010_001
GO:0046834	lipid phosphorylation	biological_process	0.75392	1	1	935	35	23828	GSMUA_Achr10G19590_001
GO:0046854	phosphatidylinositol phosphorylation	biological_process	0.75392	1	1	935	35	23828	GSMUA_Achr10G19590_001
GO:0048585	negative regulation of response to stimulus	biological_process	0.75392	1	1	935	35	23828	GSMUA_Achr1G17270_001
GO:0006461	protein complex assembly	biological_process	0.75532	1	14	935	415	23828	GSMUA_Achr11G24570_001,GSMUA_Achr10G12620_001,GSMUA_Achr6G07010_001,GSMUA_Achr8G25430_001,GSMUA_Achr1G11570_001,GSMUA_Achr1G21520_001,GSMUA_AchrUn_randomG00430_001,GSMUA_Achr11G25690_001,GSMUA_Achr11G09010_001,GSMUA_Achr6G06370_001,GSMUA_Achr4G26250_001,GSMUA_Achr5G12310_001,GSMUA_Achr9G07120_001,GSMUA_Achr1G17270_001
GO:0022838	substrate-specific channel activity	molecular_function	0.757	1	3	935	100	23828	GSMUA_Achr6G05630_001,GSMUA_Achr6G26910_001,GSMUA_Achr6G24240_001
GO:0055085	transmembrane transport	biological_process	0.75821	1	31	935	880	23828	GSMUA_Achr9G07120_001,XLOC_051001,GSMUA_Achr8G08950_001,GSMUA_Achr4G20060_001,GSMUA_Achr6G35610_001,GSMUA_Achr6G30670_001,GSMUA_Achr8G08940_001,GSMUA_Achr4G06600_001,GSMUA_Achr3G14940_001,GSMUA_Achr3G29100_001,GSMUA_Achr5G27320_001,XLOC_098561,GSMUA_Achr6G24240_001,GSMUA_Achr1G00580_001,GSMUA_Achr1G12870_001,GSMUA_Achr9G28780_001,GSMUA_Achr8G14230_001,GSMUA_Achr6G26910_001,GSMUA_Achr8G29860_001,G…
GO:0008270	zinc ion binding	molecular_function	0.75876	1	50	935	1389	23828	XLOC_073625,GSMUA_Achr9G19860_001,GSMUA_AchrUn_randomG19420_001,GSMUA_Achr5G05720_001,GSMUA_Achr8G29470_001,GSMUA_Achr3G10340_001,GSMUA_Achr4G00700_001,GSMUA_Achr2G01270_001,GSMUA_Achr6G06130_001,GSMUA_Achr1G10450_001,GSMUA_Achr4G22370_001,GSMUA_Achr5G08600_001,GSMUA_Achr11G18130_001,GSMUA_Achr11G11600_001,GSMUA_Achr6G31010_001,XLOC_033387,GSMUA_Achr7G00310_001,GSMUA_Achr2G21330_001,GSMUA_Achr1G2…
GO:0070271	protein complex biogenesis	biological_process	0.76138	1	14	935	417	23828	GSMUA_Achr11G25690_001,GSMUA_AchrUn_randomG00430_001,GSMUA_Achr11G09010_001,GSMUA_Achr1G21520_001,GSMUA_Achr1G11570_001,GSMUA_Achr6G07010_001,GSMUA_Achr8G25430_001,GSMUA_Achr11G24570_001,GSMUA_Achr10G12620_001,GSMUA_Achr9G07120_001,GSMUA_Achr1G17270_001,GSMUA_Achr5G12310_001,GSMUA_Achr6G06370_001,GSMUA_Achr4G26250_001
GO:0015267	channel activity	molecular_function	0.76293	1	3	935	101	23828	GSMUA_Achr6G24240_001,GSMUA_Achr6G05630_001,GSMUA_Achr6G26910_001
GO:0022803	passive transmembrane transporter activity	molecular_function	0.76293	1	3	935	101	23828	GSMUA_Achr6G26910_001,GSMUA_Achr6G05630_001,GSMUA_Achr6G24240_001
GO:0005829	cytosol	cellular_component	0.76303	1	9	935	277	23828	GSMUA_Achr9G27320_001,GSMUA_Achr3G11650_001,GSMUA_Achr9G14590_001,GSMUA_Achr4G08240_001,GSMUA_Achr1G25280_001,GSMUA_Achr4G01040_001,GSMUA_Achr5G18810_001,GSMUA_Achr2G02080_001,GSMUA_Achr5G08700_001
GO:0071396	cellular response to lipid	biological_process	0.76354	1	1	935	36	23828	GSMUA_Achr3G10340_001
GO:0033177	proton-transporting two-sector ATPase complex, proton-transporting domain	cellular_component	0.76359	1	1	935	36	23828	GSMUA_Achr10G27350_001
GO:0009110	vitamin biosynthetic process	biological_process	0.76359	1	1	935	36	23828	GSMUA_Achr6G12820_001
GO:0042364	water-soluble vitamin biosynthetic process	biological_process	0.76359	1	1	935	36	23828	GSMUA_Achr6G12820_001
GO:0050789	regulation of biological process	biological_process	0.76365	1	132	935	3548	23828	GSMUA_Achr2G04570_001,GSMUA_Achr4G14990_001,GSMUA_Achr11G15610_001,GSMUA_Achr9G06290_001,GSMUA_Achr11G20930_001,GSMUA_Achr3G03400_001,GSMUA_Achr7G23250_001,GSMUA_Achr11G14050_001,GSMUA_Achr1G12410_001,GSMUA_Achr2G16660_001,GSMUA_Achr10G08690_001,GSMUA_Achr5G28050_001,XLOC_073625,GSMUA_Achr1G26510_001,GSMUA_Achr11G03210_001,GSMUA_Achr6G25780_001,GSMUA_Achr3G23710_001,GSMUA_Achr6G12110_001,GSMUA_Ac…
GO:0009893	positive regulation of metabolic process	biological_process	0.76434	1	7	935	220	23828	GSMUA_AchrUn_randomG00430_001,GSMUA_Achr1G17270_001,GSMUA_Achr8G25430_001,GSMUA_Achr8G08000_001,GSMUA_Achr9G27320_001,GSMUA_Achr10G06560_001,GSMUA_Achr4G13150_001
GO:0045935	positive regulation of nucleobase-containing compound metabolic process	biological_process	0.76575	1	4	935	132	23828	GSMUA_AchrUn_randomG00430_001,GSMUA_Achr8G08000_001,GSMUA_Achr8G25430_001,GSMUA_Achr10G06560_001
GO:0000023	maltose metabolic process	biological_process	0.76629	1	2	935	70	23828	GSMUA_Achr8G25430_001,GSMUA_Achr1G17270_001
GO:0043648	dicarboxylic acid metabolic process	biological_process	0.76629	1	2	935	70	23828	GSMUA_Achr4G08580_001,GSMUA_Achr11G21550_001
GO:0016791	phosphatase activity	molecular_function	0.76666	1	9	935	278	23828	GSMUA_Achr3G32160_001,GSMUA_Achr10G28320_001,GSMUA_Achr1G01710_001,GSMUA_AchrUn_randomG01510_001,GSMUA_Achr8G30330_001,GSMUA_Achr6G30350_001,GSMUA_Achr10G26420_001,GSMUA_Achr7G15590_001,GSMUA_Achr1G17270_001
GO:0005622	intracellular	cellular_component	0.77247	1	229	935	6073	23828	GSMUA_Achr6G19950_001,GSMUA_Achr8G08000_001,GSMUA_Achr9G12340_001,GSMUA_Achr4G30210_001,GSMUA_Achr7G21780_001,GSMUA_Achr2G14750_001,GSMUA_Achr11G26300_001,GSMUA_Achr5G22860_001,GSMUA_Achr9G05860_001,GSMUA_Achr2G17810_001,GSMUA_Achr6G02820_001,GSMUA_Achr5G10610_001,GSMUA_Achr3G20180_001,GSMUA_Achr11G16380_001,GSMUA_Achr9G27320_001,GSMUA_AchrUn_randomG10420_001,GSMUA_Achr3G25630_001,GSMUA_Achr8G081…
GO:0008173	RNA methyltransferase activity	molecular_function	0.77288	1	1	935	37	23828	GSMUA_Achr8G15880_001
GO:0009832	plant-type cell wall biogenesis	biological_process	0.77288	1	1	935	37	23828	GSMUA_Achr1G08040_001
GO:0008283	cell proliferation	biological_process	0.77306	1	2	935	71	23828	GSMUA_Achr1G26510_001,GSMUA_Achr6G17240_001
GO:0006970	response to osmotic stress	biological_process	0.77306	1	2	935	71	23828	GSMUA_Achr5G19480_001,GSMUA_Achr3G10340_001
GO:0009886	post-embryonic morphogenesis	biological_process	0.77442	1	3	935	103	23828	GSMUA_Achr1G17270_001,GSMUA_Achr6G25630_001,GSMUA_Achr8G25430_001
GO:0061024	membrane organization	biological_process	0.77622	1	7	935	223	23828	GSMUA_Achr3G26970_001,GSMUA_Achr8G25430_001,GSMUA_Achr3G10340_001,GSMUA_Achr4G13150_001,GSMUA_AchrUn_randomG00430_001,GSMUA_Achr11G09010_001,GSMUA_Achr1G17270_001
GO:0004722	protein serine/threonine phosphatase activity	molecular_function	0.77974	1	2	935	72	23828	GSMUA_Achr10G28320_001,GSMUA_Achr7G15590_001
GO:1901606	alpha-amino acid catabolic process	biological_process	0.77974	1	2	935	72	23828	GSMUA_Achr1G09070_001,GSMUA_Achr11G16380_001
GO:0044267	cellular protein metabolic process	biological_process	0.78061	1	130	935	3511	23828	GSMUA_Achr3G02780_001,GSMUA_AchrUn_randomG16720_001,GSMUA_Achr6G03460_001,GSMUA_Achr1G19810_001,GSMUA_Achr8G01290_001,GSMUA_Achr6G27770_001,GSMUA_AchrUn_randomG20660_001,GSMUA_Achr1G08900_001,GSMUA_Achr4G24090_001,GSMUA_Achr6G06770_001,GSMUA_Achr8G28880_001,GSMUA_Achr9G09870_001,GSMUA_Achr9G28820_001,GSMUA_Achr1G26510_001,GSMUA_Achr6G25780_001,GSMUA_Achr6G12110_001,GSMUA_Achr2G17590_001,GSMUA_Ach…
GO:0006767	water-soluble vitamin metabolic process	biological_process	0.78181	1	1	935	38	23828	GSMUA_Achr6G12820_001
GO:0008276	protein methyltransferase activity	molecular_function	0.78181	1	1	935	38	23828	GSMUA_Achr5G13120_001
GO:0008483	transaminase activity	molecular_function	0.78181	1	1	935	38	23828	GSMUA_Achr3G15170_001
GO:0008762	UDP-N-acetylmuramate dehydrogenase activity	molecular_function	0.78181	1	1	935	38	23828	GSMUA_Achr3G08760_001
GO:0016769	transferase activity, transferring nitrogenous groups	molecular_function	0.78181	1	1	935	38	23828	GSMUA_Achr3G15170_001
GO:0006810	transport	biological_process	0.78332	1	95	935	2596	23828	GSMUA_Achr2G03150_001,GSMUA_Achr4G13990_001,GSMUA_Achr11G09010_001,GSMUA_Achr3G29210_001,GSMUA_Achr8G18910_001,XLOC_064727,GSMUA_Achr8G03020_001,GSMUA_Achr3G07040_001,GSMUA_Achr6G06370_001,GSMUA_Achr7G27070_001,GSMUA_Achr8G24160_001,GSMUA_Achr9G08330_001,GSMUA_Achr1G17270_001,GSMUA_Achr8G26110_001,GSMUA_Achr8G29860_001,GSMUA_Achr10G27780_001,GSMUA_Achr4G00780_001,GSMUA_Achr1G12870_001,GSMUA_Achr9…
GO:0005874	microtubule	cellular_component	0.78559	1	4	935	136	23828	GSMUA_Achr10G12620_001,GSMUA_Achr4G26250_001,GSMUA_Achr5G12310_001,GSMUA_Achr11G25690_001
GO:0015849	organic acid transport	biological_process	0.78621	1	2	935	73	23828	GSMUA_Achr6G35610_001,GSMUA_Achr8G22010_001
GO:0046942	carboxylic acid transport	biological_process	0.78621	1	2	935	73	23828	GSMUA_Achr8G22010_001,GSMUA_Achr6G35610_001
GO:0008233	peptidase activity	molecular_function	0.78632	1	19	935	565	23828	GSMUA_Achr9G22770_001,GSMUA_Achr1G17420_001,GSMUA_Achr1G28140_001,GSMUA_Achr3G31640_001,GSMUA_Achr2G04000_001,GSMUA_Achr2G00870_001,GSMUA_Achr8G09610_001,GSMUA_Achr7G18850_001,GSMUA_Achr6G36260_001,GSMUA_Achr8G22010_001,GSMUA_Achr3G11540_001,GSMUA_AchrUn_randomG15900_001,GSMUA_Achr11G01950_001,GSMUA_Achr10G13450_001,GSMUA_Achr6G19480_001,GSMUA_Achr4G28020_001,GSMUA_AchrUn_randomG15890_001,XLOC_12…
GO:0000394	RNA splicing, via endonucleolytic cleavage and ligation	biological_process	0.79035	1	1	935	39	23828	GSMUA_Achr6G20200_001
GO:0006357	regulation of transcription from RNA polymerase II promoter	biological_process	0.79038	1	1	935	39	23828	GSMUA_Achr5G08600_001
GO:0006635	fatty acid beta-oxidation	biological_process	0.79038	1	1	935	39	23828	GSMUA_Achr6G06370_001
GO:0006760	folic acid-containing compound metabolic process	biological_process	0.79038	1	1	935	39	23828	GSMUA_Achr11G10550_001
GO:0019395	fatty acid oxidation	biological_process	0.79038	1	1	935	39	23828	GSMUA_Achr6G06370_001
GO:0022618	ribonucleoprotein complex assembly	biological_process	0.79038	1	1	935	39	23828	GSMUA_Achr3G04920_001
GO:0034976	response to endoplasmic reticulum stress	biological_process	0.79038	1	1	935	39	23828	GSMUA_Achr9G27320_001
GO:0009409	response to cold	biological_process	0.7925	1	2	935	74	23828	GSMUA_Achr1G17270_001,GSMUA_Achr10G06560_001
GO:0009908	flower development	biological_process	0.79303	1	5	935	168	23828	GSMUA_Achr8G25300_001,GSMUA_Achr4G13150_001,GSMUA_Achr3G25630_001,GSMUA_Achr10G15090_001,GSMUA_Achr7G11200_001
GO:0008289	lipid binding	molecular_function	0.79721	1	5	935	169	23828	GSMUA_Achr2G00270_001,GSMUA_Achr4G03640_001,GSMUA_Achr4G17920_001,GSMUA_Achr11G09010_001,GSMUA_Achr7G01570_001
GO:0051179	localization	biological_process	0.79758	1	98	935	2687	23828	GSMUA_Achr8G08950_001,GSMUA_Achr1G25130_001,GSMUA_Achr3G14940_001,GSMUA_Achr1G07850_001,XLOC_051001,GSMUA_Achr10G11740_001,GSMUA_Achr7G08300_001,GSMUA_Achr2G07730_001,GSMUA_Achr8G14230_001,GSMUA_Achr8G11540_001,GSMUA_Achr6G24240_001,GSMUA_Achr3G26970_001,GSMUA_Achr6G07010_001,GSMUA_Achr5G09130_001,GSMUA_Achr8G00380_001,GSMUA_Achr10G27350_001,GSMUA_Achr1G25450_001,GSMUA_Achr8G11230_001,GSMUA_Achr4…
GO:0016887	ATPase activity	molecular_function	0.79785	1	15	935	458	23828	GSMUA_Achr8G29860_001,GSMUA_Achr2G04190_001,GSMUA_Achr1G12870_001,GSMUA_Achr1G00580_001,GSMUA_Achr5G09910_001,GSMUA_Achr2G13070_001,GSMUA_Achr7G25650_001,GSMUA_Achr3G01410_001,GSMUA_Achr3G29100_001,GSMUA_Achr8G08940_001,GSMUA_Achr8G24160_001,GSMUA_Achr4G22290_001,GSMUA_Achr8G08950_001,GSMUA_Achr4G20060_001,GSMUA_Achr9G07120_001
GO:0015074	DNA integration	biological_process	0.79847	1	1	935	40	23828	XLOC_083958
GO:0009086	methionine biosynthetic process	biological_process	0.79859	1	1	935	40	23828	GSMUA_Achr6G20200_001
GO:0019898	extrinsic component of membrane	cellular_component	0.79862	1	1	935	40	23828	GSMUA_Achr4G23940_001
GO:0005342	organic acid transmembrane transporter activity	molecular_function	0.79862	1	1	935	40	23828	GSMUA_Achr6G35610_001
GO:0030136	clathrin-coated vesicle	cellular_component	0.79862	1	1	935	40	23828	GSMUA_Achr11G09010_001
GO:0031072	heat shock protein binding	molecular_function	0.79862	1	1	935	40	23828	GSMUA_Achr9G25940_001
GO:0046915	transition metal ion transmembrane transporter activity	molecular_function	0.79862	1	1	935	40	23828	GSMUA_Achr4G18000_001
GO:0046943	carboxylic acid transmembrane transporter activity	molecular_function	0.79862	1	1	935	40	23828	GSMUA_Achr6G35610_001
GO:0071826	ribonucleoprotein complex subunit organization	biological_process	0.79862	1	1	935	40	23828	GSMUA_Achr3G04920_001
GO:0008757	S-adenosylmethionine-dependent methyltransferase activity	molecular_function	0.79864	1	2	935	75	23828	GSMUA_Achr5G13120_001,GSMUA_Achr8G15880_001
GO:0009063	cellular amino acid catabolic process	biological_process	0.79864	1	2	935	75	23828	GSMUA_Achr1G09070_001,GSMUA_Achr11G16380_001
GO:0019538	protein metabolic process	biological_process	0.80095	1	148	935	4001	23828	GSMUA_Achr9G27320_001,GSMUA_Achr3G25630_001,GSMUA_AchrUn_randomG10420_001,GSMUA_Achr9G25940_001,GSMUA_Achr8G25310_001,GSMUA_Achr3G20180_001,GSMUA_Achr11G15730_001,GSMUA_Achr1G21520_001,GSMUA_Achr8G08160_001,GSMUA_Achr9G07120_001,GSMUA_Achr6G13780_001,GSMUA_Achr6G12670_001,GSMUA_Achr7G16100_001,GSMUA_Achr1G28140_001,GSMUA_Achr6G19950_001,GSMUA_Achr10G04840_001,GSMUA_Achr3G09730_001,GSMUA_AchrUn_ra…
GO:0007154	cell communication	biological_process	0.80264	1	30	935	875	23828	XLOC_036897,GSMUA_Achr6G00470_001,GSMUA_Achr5G09130_001,GSMUA_Achr4G00780_001,GSMUA_AchrUn_randomG13200_001,GSMUA_Achr3G10340_001,GSMUA_Achr5G06890_001,GSMUA_Achr11G25900_001,GSMUA_Achr9G00860_001,XLOC_008693,GSMUA_Achr1G00610_001,GSMUA_Achr8G25430_001,GSMUA_Achr9G06290_001,GSMUA_Achr7G16100_001,GSMUA_Achr6G01740_001,GSMUA_Achr2G04570_001,GSMUA_Achr5G14390_001,GSMUA_Achr2G06760_001,GSMUA_Achr10G2…
GO:0006310	DNA recombination	biological_process	0.80371	1	4	935	140	23828	XLOC_022081,XLOC_066318,XLOC_083958,XLOC_086442
GO:0090567	reproductive shoot system development	biological_process	0.80544	1	5	935	171	23828	GSMUA_Achr10G15090_001,GSMUA_Achr7G11200_001,GSMUA_Achr8G25300_001,GSMUA_Achr3G25630_001,GSMUA_Achr4G13150_001
GO:0065003	macromolecular complex assembly	biological_process	0.80553	1	15	935	461	23828	GSMUA_AchrUn_randomG00430_001,GSMUA_Achr11G25690_001,GSMUA_Achr11G09010_001,GSMUA_Achr3G04920_001,GSMUA_Achr1G11570_001,GSMUA_Achr1G21520_001,GSMUA_Achr8G25430_001,GSMUA_Achr6G07010_001,GSMUA_Achr10G12620_001,GSMUA_Achr11G24570_001,GSMUA_Achr1G17270_001,GSMUA_Achr9G07120_001,GSMUA_Achr5G12310_001,GSMUA_Achr4G26250_001,GSMUA_Achr6G06370_001
GO:0004857	enzyme inhibitor activity	molecular_function	0.80598	1	3	935	109	23828	XLOC_064026,XLOC_161681,GSMUA_AchrUn_randomG14080_001
GO:0000139	Golgi membrane	cellular_component	0.80618	1	3	935	109	23828	GSMUA_Achr5G00840_001,GSMUA_Achr1G04330_001,GSMUA_Achr7G18030_001
GO:0044403	symbiosis, encompassing mutualism through parasitism	biological_process	0.80639	1	1	935	41	23828	XLOC_073625
GO:0044419	interspecies interaction between organisms	biological_process	0.80639	1	1	935	41	23828	XLOC_073625
GO:0048440	carpel development	biological_process	0.80654	1	1	935	41	23828	GSMUA_Achr4G13150_001
GO:0048467	gynoecium development	biological_process	0.80654	1	1	935	41	23828	GSMUA_Achr4G13150_001
GO:0000145	exocyst	cellular_component	0.80654	1	1	935	41	23828	GSMUA_Achr3G24060_001
GO:0009826	unidimensional cell growth	biological_process	0.80654	1	1	935	41	23828	GSMUA_Achr6G25630_001
GO:0034440	lipid oxidation	biological_process	0.80654	1	1	935	41	23828	GSMUA_Achr6G06370_001
GO:0042558	pteridine-containing compound metabolic process	biological_process	0.80654	1	1	935	41	23828	GSMUA_Achr11G10550_001
GO:0044448	cell cortex part	cellular_component	0.80654	1	1	935	41	23828	GSMUA_Achr3G24060_001
GO:0016043	cellular component organization	biological_process	0.80774	1	58	935	1634	23828	GSMUA_Achr6G07010_001,GSMUA_Achr10G30870_001,GSMUA_Achr3G26970_001,GSMUA_Achr8G22240_001,GSMUA_Achr3G25630_001,GSMUA_Achr3G05220_001,GSMUA_Achr8G08160_001,GSMUA_Achr5G19480_001,GSMUA_Achr1G21520_001,GSMUA_Achr7G15100_001,GSMUA_Achr3G04920_001,GSMUA_Achr6G25630_001,GSMUA_Achr11G22960_001,GSMUA_Achr10G22630_001,GSMUA_Achr1G19890_001,GSMUA_Achr9G07120_001,GSMUA_Achr2G17590_001,GSMUA_Achr8G08000_001,…
GO:0030135	coated vesicle	cellular_component	0.81043	1	2	935	77	23828	GSMUA_Achr1G04330_001,GSMUA_Achr11G09010_001
GO:0090626	plant epidermis morphogenesis	biological_process	0.81043	1	2	935	77	23828	GSMUA_Achr1G17270_001,GSMUA_Achr8G25430_001
GO:1901361	organic cyclic compound catabolic process	biological_process	0.81109	1	3	935	110	23828	GSMUA_Achr1G09070_001,GSMUA_Achr11G16380_001,GSMUA_AchrUn_randomG25790_001
GO:0006508	proteolysis	biological_process	0.8121	1	24	935	715	23828	GSMUA_AchrUn_randomG15900_001,GSMUA_Achr10G13450_001,GSMUA_Achr11G01950_001,GSMUA_Achr4G28020_001,GSMUA_Achr6G19480_001,GSMUA_AchrUn_randomG15890_001,XLOC_123403,GSMUA_AchrUn_randomG14080_001,GSMUA_Achr7G00560_001,GSMUA_Achr9G07120_001,GSMUA_Achr2G06230_001,GSMUA_Achr1G28140_001,GSMUA_Achr9G22770_001,GSMUA_Achr1G11570_001,GSMUA_Achr2G04000_001,GSMUA_Achr3G31640_001,GSMUA_Achr2G00870_001,GSMUA_Ach…
GO:0005096	GTPase activator activity	molecular_function	0.81414	1	1	935	42	23828	GSMUA_Achr9G04020_001
GO:0005938	cell cortex	cellular_component	0.81414	1	1	935	42	23828	GSMUA_Achr3G24060_001
GO:0009845	seed germination	biological_process	0.81414	1	1	935	42	23828	GSMUA_Achr3G25630_001
GO:0016881	acid-amino acid ligase activity	molecular_function	0.81588	1	3	935	111	23828	GSMUA_Achr5G28230_001,GSMUA_Achr4G19400_001,GSMUA_Achr11G07270_001
GO:0006778	porphyrin-containing compound metabolic process	biological_process	0.81589	1	3	935	111	23828	GSMUA_Achr11G25600_001,GSMUA_Achr10G00370_001,GSMUA_Achr2G02480_001
GO:0015297	antiporter activity	molecular_function	0.81589	1	3	935	111	23828	GSMUA_Achr5G27320_001,GSMUA_Achr3G29210_001,GSMUA_Achr4G06590_001
GO:0010628	positive regulation of gene expression	biological_process	0.81704	1	4	935	143	23828	GSMUA_Achr10G06560_001,GSMUA_Achr8G25430_001,GSMUA_Achr8G08000_001,GSMUA_AchrUn_randomG00430_001
GO:0048569	post-embryonic organ development	biological_process	0.82059	1	3	935	112	23828	GSMUA_Achr4G13150_001,GSMUA_Achr6G25630_001,GSMUA_Achr10G15090_001
GO:0009668	plastid membrane organization	biological_process	0.82059	1	3	935	112	23828	GSMUA_AchrUn_randomG00430_001,GSMUA_Achr8G25430_001,GSMUA_Achr4G13150_001
GO:0010027	thylakoid membrane organization	biological_process	0.82059	1	3	935	112	23828	GSMUA_Achr4G13150_001,GSMUA_Achr8G25430_001,GSMUA_AchrUn_randomG00430_001
GO:0010557	positive regulation of macromolecule biosynthetic process	biological_process	0.8212	1	4	935	144	23828	GSMUA_AchrUn_randomG00430_001,GSMUA_Achr10G06560_001,GSMUA_Achr8G08000_001,GSMUA_Achr8G25430_001
GO:0009414	response to water deprivation	biological_process	0.82141	1	1	935	43	23828	GSMUA_Achr3G10340_001
GO:0044275	cellular carbohydrate catabolic process	biological_process	0.82145	1	1	935	43	23828	GSMUA_Achr10G27590_001
GO:0016810	hydrolase activity, acting on carbon-nitrogen (but not peptide) bonds	molecular_function	0.82149	1	2	935	79	23828	GSMUA_AchrUn_randomG25790_001,XLOC_040961
GO:0048438	floral whorl development	biological_process	0.8216	1	2	935	79	23828	GSMUA_Achr4G13150_001,GSMUA_Achr10G15090_001
GO:1901698	response to nitrogen compound	biological_process	0.8216	1	2	935	79	23828	GSMUA_Achr1G17270_001,GSMUA_Achr5G19480_001
GO:0031328	positive regulation of cellular biosynthetic process	biological_process	0.82529	1	4	935	145	23828	GSMUA_Achr10G06560_001,GSMUA_Achr8G25430_001,GSMUA_Achr8G08000_001,GSMUA_AchrUn_randomG00430_001
GO:0071407	cellular response to organic cyclic compound	biological_process	0.82693	1	2	935	80	23828	GSMUA_Achr3G10340_001,GSMUA_Achr1G17270_001
GO:0048589	developmental growth	biological_process	0.82693	1	2	935	80	23828	GSMUA_Achr8G21210_001,GSMUA_Achr6G25630_001
GO:0008237	metallopeptidase activity	molecular_function	0.82696	1	2	935	80	23828	GSMUA_Achr7G00560_001,GSMUA_Achr4G28020_001
GO:0016023	cytoplasmic membrane-bounded vesicle	cellular_component	0.82696	1	2	935	80	23828	GSMUA_Achr11G09010_001,GSMUA_Achr1G04330_001
GO:0031410	cytoplasmic vesicle	cellular_component	0.82696	1	2	935	80	23828	GSMUA_Achr11G09010_001,GSMUA_Achr1G04330_001
GO:0031988	membrane-bounded vesicle	cellular_component	0.82696	1	2	935	80	23828	GSMUA_Achr11G09010_001,GSMUA_Achr1G04330_001
GO:0090575	RNA polymerase II transcription factor complex	cellular_component	0.82847	1	1	935	44	23828	GSMUA_Achr10G11750_001
GO:0000302	response to reactive oxygen species	biological_process	0.82847	1	1	935	44	23828	GSMUA_Achr9G27320_001
GO:0090351	seedling development	biological_process	0.82847	1	1	935	44	23828	GSMUA_Achr3G25630_001
GO:0043531	ADP binding	molecular_function	0.82969	1	3	935	114	23828	GSMUA_Achr8G30710_001,GSMUA_Achr9G12130_001,GSMUA_Achr7G08250_001
GO:0031982	vesicle	cellular_component	0.83218	1	2	935	81	23828	GSMUA_Achr11G09010_001,GSMUA_Achr1G04330_001
GO:1901700	response to oxygen-containing compound	biological_process	0.83224	1	7	935	239	23828	GSMUA_Achr5G19480_001,GSMUA_Achr1G17270_001,GSMUA_Achr8G25430_001,GSMUA_Achr9G30450_001,GSMUA_Achr3G10340_001,GSMUA_Achr11G16760_001,GSMUA_Achr9G27320_001
GO:0051173	positive regulation of nitrogen compound metabolic process	biological_process	0.83324	1	4	935	147	23828	GSMUA_AchrUn_randomG00430_001,GSMUA_Achr8G25430_001,GSMUA_Achr8G08000_001,GSMUA_Achr10G06560_001
GO:0022607	cellular component assembly	biological_process	0.83535	1	19	935	587	23828	GSMUA_Achr10G15090_001,GSMUA_Achr9G07120_001,GSMUA_Achr5G12310_001,GSMUA_Achr4G13150_001,GSMUA_Achr3G04920_001,XLOC_073625,GSMUA_Achr1G21520_001,GSMUA_Achr6G07010_001,GSMUA_Achr10G06400_001,GSMUA_Achr10G12620_001,GSMUA_Achr1G17270_001,GSMUA_Achr4G26250_001,GSMUA_Achr6G06370_001,GSMUA_Achr11G09010_001,GSMUA_AchrUn_randomG00430_001,GSMUA_Achr11G25690_001,GSMUA_Achr1G11570_001,GSMUA_Achr8G25430_001,…
GO:0044424	intracellular part	cellular_component	0.83733	1	213	935	5737	23828	GSMUA_Achr7G18030_001,GSMUA_Achr4G23940_001,GSMUA_Achr1G09070_001,GSMUA_Achr11G12570_001,GSMUA_Achr6G04440_001,GSMUA_Achr2G04350_001,GSMUA_Achr10G12620_001,GSMUA_Achr7G12740_001,GSMUA_Achr3G24060_001,GSMUA_Achr5G08700_001,GSMUA_Achr9G30160_001,GSMUA_Achr4G26250_001,GSMUA_Achr1G09050_001,GSMUA_Achr7G06660_001,GSMUA_Achr1G04330_001,GSMUA_Achr8G25430_001,GSMUA_Achr8G21550_001,GSMUA_Achr6G32320_001,G…
GO:0071840	cellular component organization or biogenesis	biological_process	0.8397	1	62	935	1766	23828	GSMUA_Achr8G15880_001,GSMUA_Achr8G08160_001,GSMUA_Achr5G19480_001,GSMUA_Achr1G21520_001,GSMUA_Achr7G15100_001,GSMUA_Achr3G04920_001,GSMUA_Achr6G07010_001,GSMUA_Achr10G30870_001,GSMUA_Achr3G26970_001,GSMUA_Achr8G22240_001,GSMUA_Achr3G25630_001,GSMUA_Achr3G05220_001,GSMUA_Achr1G19890_001,GSMUA_Achr9G07120_001,GSMUA_Achr6G25630_001,GSMUA_Achr5G21890_001,GSMUA_Achr11G22960_001,GSMUA_Achr10G22630_001,…
GO:0009891	positive regulation of biosynthetic process	biological_process	0.84089	1	4	935	149	23828	GSMUA_Achr10G06560_001,GSMUA_Achr8G25430_001,GSMUA_Achr8G08000_001,GSMUA_AchrUn_randomG00430_001
GO:0006814	sodium ion transport	biological_process	0.84157	1	1	935	46	23828	XLOC_051001
GO:0008081	phosphoric diester hydrolase activity	molecular_function	0.84169	1	1	935	46	23828	GSMUA_Achr10G23000_001
GO:0008514	organic anion transmembrane transporter activity	molecular_function	0.84169	1	1	935	46	23828	GSMUA_Achr6G35610_001
GO:0065007	biological regulation	biological_process	0.84537	1	134	935	3683	23828	GSMUA_Achr9G06290_001,GSMUA_Achr4G14990_001,GSMUA_Achr2G04570_001,GSMUA_Achr11G15610_001,GSMUA_Achr11G14050_001,GSMUA_Achr1G12410_001,GSMUA_Achr2G16660_001,GSMUA_Achr10G08690_001,GSMUA_Achr11G20930_001,GSMUA_Achr3G03400_001,GSMUA_Achr7G23250_001,GSMUA_Achr5G28050_001,XLOC_073625,GSMUA_Achr3G23710_001,GSMUA_Achr11G03210_001,GSMUA_Achr1G26510_001,GSMUA_Achr6G25780_001,GSMUA_Achr6G12110_001,GSMUA_Ac…
GO:0008135	translation factor activity, RNA binding	molecular_function	0.84669	1	3	935	118	23828	GSMUA_Achr3G32180_001,GSMUA_Achr5G12940_001,GSMUA_Achr3G04920_001
GO:0033013	tetrapyrrole metabolic process	biological_process	0.84669	1	3	935	118	23828	GSMUA_Achr2G02480_001,GSMUA_Achr10G00370_001,GSMUA_Achr11G25600_001
GO:0042545	cell wall modification	biological_process	0.84698	1	2	935	84	23828	GSMUA_Achr1G13750_001,GSMUA_Achr6G26410_001
GO:0006873	cellular ion homeostasis	biological_process	0.84791	1	1	935	47	23828	GSMUA_Achr6G07010_001
GO:0055082	cellular chemical homeostasis	biological_process	0.84791	1	1	935	47	23828	GSMUA_Achr6G07010_001
GO:0004806	triglyceride lipase activity	molecular_function	0.84791	1	1	935	47	23828	GSMUA_Achr3G25110_001
GO:0042578	phosphoric ester hydrolase activity	molecular_function	0.84815	1	10	935	334	23828	GSMUA_Achr10G23000_001,GSMUA_Achr10G26420_001,GSMUA_Achr6G30350_001,GSMUA_Achr8G30330_001,GSMUA_AchrUn_randomG01510_001,GSMUA_Achr1G01710_001,GSMUA_Achr10G28320_001,GSMUA_Achr3G32160_001,GSMUA_Achr1G17270_001,GSMUA_Achr7G15590_001
GO:0090407	organophosphate biosynthetic process	biological_process	0.85146	1	15	935	481	23828	GSMUA_Achr3G29100_001,GSMUA_Achr10G06560_001,GSMUA_Achr5G02840_001,GSMUA_Achr1G17270_001,GSMUA_Achr10G27350_001,GSMUA_Achr9G07120_001,GSMUA_Achr4G22290_001,GSMUA_Achr10G29840_001,GSMUA_Achr8G25300_001,GSMUA_Achr2G06230_001,GSMUA_Achr1G00580_001,GSMUA_Achr7G05110_001,GSMUA_Achr4G05470_001,GSMUA_Achr5G19480_001,GSMUA_Achr1G12870_001
GO:0030599	pectinesterase activity	molecular_function	0.85165	1	2	935	85	23828	GSMUA_Achr6G26410_001,GSMUA_Achr1G13750_001
GO:0010604	positive regulation of macromolecule metabolic process	biological_process	0.8518	1	4	935	152	23828	GSMUA_AchrUn_randomG00430_001,GSMUA_Achr8G08000_001,GSMUA_Achr8G25430_001,GSMUA_Achr10G06560_001
GO:0044798	nuclear transcription factor complex	cellular_component	0.85389	1	1	935	48	23828	GSMUA_Achr10G11750_001
GO:0006417	regulation of translation	biological_process	0.85389	1	1	935	48	23828	GSMUA_Achr3G04920_001
GO:0034248	regulation of cellular amide metabolic process	biological_process	0.85389	1	1	935	48	23828	GSMUA_Achr3G04920_001
GO:0030117	membrane coat	cellular_component	0.8546	1	3	935	120	23828	GSMUA_Achr7G15970_001,GSMUA_Achr11G09010_001,GSMUA_Achr1G04330_001
GO:0048475	coated membrane	cellular_component	0.8546	1	3	935	120	23828	GSMUA_Achr11G09010_001,GSMUA_Achr7G15970_001,GSMUA_Achr1G04330_001
GO:0008194	UDP-glycosyltransferase activity	molecular_function	0.85502	1	6	935	216	23828	GSMUA_Achr7G18030_001,GSMUA_Achr1G15930_001,GSMUA_Achr8G10810_001,GSMUA_Achr5G00840_001,GSMUA_AchrUn_randomG07850_001,GSMUA_Achr3G19710_001
GO:0000902	cell morphogenesis	biological_process	0.85618	1	2	935	86	23828	GSMUA_Achr1G21520_001,GSMUA_Achr6G25630_001
GO:0043933	macromolecular complex subunit organization	biological_process	0.85631	1	23	935	711	23828	GSMUA_AchrUn_randomG00430_001,GSMUA_Achr11G09010_001,GSMUA_Achr11G25690_001,GSMUA_Achr1G11570_001,GSMUA_Achr6G12110_001,GSMUA_Achr8G25430_001,GSMUA_Achr2G17590_001,GSMUA_Achr8G25300_001,GSMUA_Achr11G24570_001,GSMUA_Achr1G17270_001,GSMUA_Achr5G13120_001,GSMUA_Achr10G03980_001,GSMUA_Achr4G26250_001,GSMUA_Achr6G06370_001,GSMUA_Achr3G04920_001,GSMUA_Achr1G21520_001,GSMUA_Achr6G07010_001,GSMUA_Achr10G…
GO:0055080	cation homeostasis	biological_process	0.85963	1	1	935	49	23828	GSMUA_Achr6G07010_001
GO:0019205	nucleobase-containing compound kinase activity	molecular_function	0.85964	1	1	935	49	23828	GSMUA_Achr11G01590_001
GO:0000398	mRNA splicing, via spliceosome	biological_process	0.86057	1	2	935	87	23828	GSMUA_Achr2G04990_001,GSMUA_Achr5G16380_001
GO:0008238	exopeptidase activity	molecular_function	0.86059	1	2	935	87	23828	GSMUA_Achr2G04000_001,GSMUA_Achr11G01950_001
GO:0046983	protein dimerization activity	molecular_function	0.86289	1	23	935	715	23828	GSMUA_Achr2G14910_001,GSMUA_Achr4G11160_001,GSMUA_Achr8G34120_001,GSMUA_Achr2G04370_001,GSMUA_Achr9G06290_001,GSMUA_Achr6G01740_001,GSMUA_Achr11G24570_001,GSMUA_Achr3G16850_001,GSMUA_Achr6G02820_001,GSMUA_Achr3G03400_001,GSMUA_Achr3G06660_001,GSMUA_Achr3G20800_001,GSMUA_Achr2G12630_001,GSMUA_Achr10G08690_001,GSMUA_Achr3G06370_001,GSMUA_Achr3G29320_001,GSMUA_Achr3G26180_001,GSMUA_Achr6G28760_001,G…
GO:0016310	phosphorylation	biological_process	0.86349	1	65	935	1868	23828	GSMUA_Achr5G19480_001,GSMUA_Achr6G31900_001,GSMUA_Achr6G27930_001,GSMUA_Achr8G25310_001,GSMUA_Achr6G13780_001,GSMUA_Achr8G33700_001,GSMUA_Achr9G19720_001,GSMUA_Achr2G01870_001,GSMUA_Achr3G09730_001,GSMUA_Achr7G14210_001,GSMUA_Achr10G04840_001,GSMUA_Achr3G09580_001,GSMUA_Achr4G08980_001,GSMUA_Achr7G16100_001,GSMUA_Achr11G17150_001,GSMUA_Achr6G08840_001,GSMUA_Achr1G23890_001,GSMUA_Achr6G33100_001,G…
GO:0005774	vacuolar membrane	cellular_component	0.86484	1	2	935	88	23828	GSMUA_Achr1G25450_001,GSMUA_Achr9G30160_001
GO:0044437	vacuolar part	cellular_component	0.86484	1	2	935	88	23828	GSMUA_Achr9G30160_001,GSMUA_Achr1G25450_001
GO:0000271	polysaccharide biosynthetic process	biological_process	0.86514	1	8	935	281	23828	GSMUA_Achr8G25430_001,GSMUA_Achr4G10820_001,GSMUA_Achr7G18030_001,GSMUA_Achr1G17270_001,GSMUA_AchrUn_randomG07850_001,GSMUA_Achr10G14140_001,GSMUA_Achr6G25630_001,GSMUA_Achr5G00840_001
GO:0006766	vitamin metabolic process	biological_process	0.86516	1	1	935	50	23828	GSMUA_Achr6G12820_001
GO:0009062	fatty acid catabolic process	biological_process	0.86516	1	1	935	50	23828	GSMUA_Achr6G06370_001
GO:0048645	organ formation	biological_process	0.86516	1	1	935	50	23828	GSMUA_Achr6G25630_001
GO:0051567	histone H3-K9 methylation	biological_process	0.86516	1	1	935	50	23828	GSMUA_Achr1G26510_001
GO:0061647	histone H3-K9 modification	biological_process	0.86516	1	1	935	50	23828	GSMUA_Achr1G26510_001
GO:0046982	protein heterodimerization activity	molecular_function	0.86584	1	3	935	123	23828	GSMUA_Achr11G24570_001,GSMUA_Achr10G11750_001,GSMUA_Achr6G02820_001
GO:0051704	multi-organism process	biological_process	0.86686	1	9	935	312	23828	GSMUA_Achr8G08000_001,XLOC_010746,GSMUA_Achr11G25900_001,GSMUA_Achr6G01380_001,GSMUA_Achr5G19030_001,XLOC_073625,XLOC_090454,GSMUA_Achr1G24830_001,GSMUA_Achr1G17270_001
GO:0019682	glyceraldehyde-3-phosphate metabolic process	biological_process	0.86787	1	5	935	189	23828	GSMUA_Achr3G29130_001,GSMUA_Achr6G07010_001,GSMUA_Achr6G25780_001,GSMUA_Achr1G17270_001,GSMUA_Achr5G19480_001
GO:0050660	flavin adenine dinucleotide binding	molecular_function	0.86858	1	4	935	157	23828	GSMUA_Achr3G08760_001,GSMUA_Achr1G27030_001,GSMUA_Achr11G14050_001,GSMUA_Achr5G28430_001
GO:0071310	cellular response to organic substance	biological_process	0.86908	1	7	935	252	23828	GSMUA_Achr3G03400_001,GSMUA_Achr1G17270_001,GSMUA_Achr3G10340_001,GSMUA_Achr6G01740_001,GSMUA_Achr9G06290_001,GSMUA_Achr10G08690_001,GSMUA_Achr2G12630_001
GO:0006887	exocytosis	biological_process	0.87046	1	1	935	51	23828	GSMUA_Achr3G24060_001
GO:0006888	ER to Golgi vesicle-mediated transport	biological_process	0.87046	1	1	935	51	23828	GSMUA_Achr6G06370_001
GO:0070646	protein modification by small protein removal	biological_process	0.87046	1	1	935	51	23828	GSMUA_Achr2G06230_001
GO:0072329	monocarboxylic acid catabolic process	biological_process	0.87046	1	1	935	51	23828	GSMUA_Achr6G06370_001
GO:0044260	cellular macromolecule metabolic process	biological_process	0.87081	1	252	935	6799	23828	GSMUA_Achr6G07010_001,GSMUA_Achr6G20660_001,GSMUA_Achr1G05100_001,GSMUA_Achr5G01020_001,GSMUA_Achr8G12400_001,GSMUA_Achr10G03030_001,GSMUA_Achr3G04920_001,GSMUA_Achr4G21120_001,GSMUA_Achr3G11450_001,XLOC_066318,XLOC_022081,GSMUA_Achr5G18720_001,GSMUA_Achr1G01380_001,GSMUA_Achr11G08290_001,GSMUA_Achr8G25300_001,GSMUA_Achr5G05690_001,GSMUA_Achr4G33040_001,GSMUA_Achr4G26080_001,GSMUA_Achr1G11570_001…
GO:0071822	protein complex subunit organization	biological_process	0.87291	1	15	935	492	23828	GSMUA_Achr6G07010_001,GSMUA_Achr8G25430_001,GSMUA_Achr11G24570_001,GSMUA_Achr10G12620_001,GSMUA_Achr11G09010_001,GSMUA_AchrUn_randomG00430_001,GSMUA_Achr11G25690_001,GSMUA_Achr1G21520_001,GSMUA_Achr1G11570_001,GSMUA_Achr5G12310_001,GSMUA_Achr6G06370_001,GSMUA_Achr4G26250_001,GSMUA_Achr10G15090_001,GSMUA_Achr9G07120_001,GSMUA_Achr1G17270_001
GO:0008026	ATP-dependent helicase activity	molecular_function	0.87292	1	3	935	125	23828	GSMUA_Achr3G01410_001,GSMUA_Achr5G09910_001,GSMUA_Achr2G13070_001
GO:0016054	organic acid catabolic process	biological_process	0.87292	1	3	935	125	23828	GSMUA_Achr1G09070_001,GSMUA_Achr6G06370_001,GSMUA_Achr11G16380_001
GO:0046395	carboxylic acid catabolic process	biological_process	0.87292	1	3	935	125	23828	GSMUA_Achr1G09070_001,GSMUA_Achr11G16380_001,GSMUA_Achr6G06370_001
GO:0070035	purine NTP-dependent helicase activity	molecular_function	0.87292	1	3	935	125	23828	GSMUA_Achr3G01410_001,GSMUA_Achr2G13070_001,GSMUA_Achr5G09910_001
GO:0000226	microtubule cytoskeleton organization	biological_process	0.87308	1	2	935	90	23828	GSMUA_Achr5G12310_001,GSMUA_Achr1G21520_001
GO:0009737	response to abscisic acid	biological_process	0.87553	1	1	935	52	23828	GSMUA_Achr3G10340_001
GO:0009856	pollination	biological_process	0.87555	1	1	935	52	23828	GSMUA_Achr11G25900_001
GO:0015995	chlorophyll biosynthetic process	biological_process	0.87555	1	1	935	52	23828	GSMUA_Achr10G00370_001
GO:0044706	multi-multicellular organism process	biological_process	0.87555	1	1	935	52	23828	GSMUA_Achr11G25900_001
GO:0031325	positive regulation of cellular metabolic process	biological_process	0.87783	1	4	935	160	23828	GSMUA_Achr8G08000_001,GSMUA_Achr8G25430_001,GSMUA_Achr10G06560_001,GSMUA_AchrUn_randomG00430_001
GO:0043227	membrane-bounded organelle	cellular_component	0.87971	1	139	935	3859	23828	XLOC_047352,GSMUA_Achr8G06870_001,GSMUA_Achr7G25990_001,GSMUA_Achr10G05260_001,GSMUA_Achr8G15880_001,GSMUA_Achr4G05470_001,GSMUA_Achr2G04990_001,GSMUA_Achr9G01470_001,GSMUA_Achr2G17590_001,XLOC_089572,GSMUA_Achr6G12110_001,GSMUA_Achr8G08670_001,GSMUA_Achr6G25780_001,GSMUA_Achr11G03210_001,GSMUA_Achr2G05980_001,GSMUA_Achr5G16900_001,GSMUA_Achr3G23710_001,GSMUA_Achr1G24830_001,XLOC_073625,GSMUA_Ach…
GO:0043231	intracellular membrane-bounded organelle	cellular_component	0.87971	1	139	935	3859	23828	GSMUA_AchrUn_randomG09030_001,GSMUA_Achr7G18930_001,GSMUA_Achr6G31940_001,GSMUA_Achr8G11980_001,GSMUA_Achr10G11750_001,GSMUA_Achr6G32330_001,GSMUA_Achr7G11760_001,GSMUA_Achr10G15270_001,GSMUA_Achr5G23790_001,XLOC_039087,GSMUA_Achr3G04110_001,GSMUA_Achr5G08600_001,GSMUA_Achr2G06230_001,GSMUA_Achr3G08170_001,GSMUA_Achr11G24570_001,GSMUA_Achr4G19660_001,GSMUA_Achr1G17270_001,GSMUA_Achr7G05900_001,GS…
GO:0006414	translational elongation	biological_process	0.88042	1	1	935	53	23828	GSMUA_Achr5G04980_001
GO:0048518	positive regulation of biological process	biological_process	0.88047	1	9	935	318	23828	GSMUA_Achr10G06560_001,GSMUA_Achr4G13150_001,GSMUA_Achr7G11200_001,GSMUA_Achr1G17270_001,GSMUA_Achr8G08000_001,GSMUA_Achr8G25430_001,GSMUA_Achr3G25630_001,GSMUA_Achr9G27320_001,GSMUA_AchrUn_randomG00430_001
GO:0006325	chromatin organization	biological_process	0.88162	1	8	935	288	23828	GSMUA_Achr10G03980_001,GSMUA_Achr5G13120_001,GSMUA_Achr1G26510_001,GSMUA_Achr11G24570_001,GSMUA_Achr3G25630_001,GSMUA_Achr8G25300_001,GSMUA_Achr2G17590_001,GSMUA_Achr6G12110_001
GO:0001101	response to acid chemical	biological_process	0.88286	1	3	935	128	23828	GSMUA_Achr1G17270_001,GSMUA_Achr11G16760_001,GSMUA_Achr3G10340_001
GO:1990234	transferase complex	cellular_component	0.88458	1	9	935	320	23828	GSMUA_Achr11G09460_001,GSMUA_Achr4G01040_001,XLOC_047352,XLOC_033387,GSMUA_Achr9G28820_001,XLOC_073625,GSMUA_Achr4G08240_001,GSMUA_Achr3G11650_001,GSMUA_Achr5G01020_001
GO:0043170	macromolecule metabolic process	biological_process	0.88512	1	274	935	7394	23828	GSMUA_Achr4G04970_001,GSMUA_Achr11G08010_001,GSMUA_Achr3G09580_001,GSMUA_Achr11G17150_001,GSMUA_Achr11G07270_001,GSMUA_Achr6G33140_001,GSMUA_Achr4G02240_001,GSMUA_Achr8G15080_001,XLOC_123403,GSMUA_Achr4G26590_001,GSMUA_Achr6G06550_001,GSMUA_Achr5G07590_001,GSMUA_Achr4G28020_001,XLOC_045660,GSMUA_Achr6G31900_001,GSMUA_Achr5G08700_001,GSMUA_Achr3G05000_001,GSMUA_Achr9G30160_001,GSMUA_Achr8G21550_00…
GO:0008643	carbohydrate transport	biological_process	0.88515	1	1	935	54	23828	GSMUA_Achr8G09230_001
GO:0007186	G-protein coupled receptor signaling pathway	biological_process	0.88515	1	1	935	54	23828	GSMUA_Achr10G23730_001
GO:0016109	tetraterpenoid biosynthetic process	biological_process	0.88515	1	1	935	54	23828	GSMUA_Achr5G02840_001
GO:0016117	carotenoid biosynthetic process	biological_process	0.88515	1	1	935	54	23828	GSMUA_Achr5G02840_001
GO:0044765	single-organism transport	biological_process	0.88538	1	62	935	1809	23828	GSMUA_Achr8G29860_001,GSMUA_Achr3G10340_001,GSMUA_Achr6G26910_001,GSMUA_Achr1G12870_001,GSMUA_Achr9G28780_001,GSMUA_Achr1G00580_001,GSMUA_Achr5G27320_001,GSMUA_Achr4G06600_001,GSMUA_Achr8G08940_001,GSMUA_Achr6G35610_001,GSMUA_Achr3G15460_001,GSMUA_Achr4G22290_001,GSMUA_Achr2G03150_001,GSMUA_AchrUn_randomG08290_001,GSMUA_Achr4G13990_001,GSMUA_Achr8G25430_001,GSMUA_Achr9G30450_001,GSMUA_Achr3G29210…
GO:1902578	single-organism localization	biological_process	0.88616	1	63	935	1837	23828	GSMUA_Achr5G27320_001,GSMUA_Achr6G35610_001,GSMUA_Achr3G15460_001,GSMUA_Achr4G22290_001,GSMUA_Achr8G08940_001,GSMUA_Achr4G06600_001,GSMUA_Achr8G29860_001,GSMUA_Achr6G26910_001,GSMUA_Achr3G10340_001,GSMUA_Achr1G12870_001,GSMUA_Achr9G28780_001,GSMUA_Achr1G00580_001,XLOC_064727,GSMUA_Achr7G25650_001,GSMUA_Achr10G05190_001,GSMUA_Achr7G13900_001,GSMUA_Achr6G05630_001,GSMUA_Achr4G03640_001,GSMUA_Achr6G…
GO:0048608	reproductive structure development	biological_process	0.88816	1	8	935	291	23828	GSMUA_Achr10G27330_001,GSMUA_Achr10G15090_001,GSMUA_Achr7G11200_001,GSMUA_Achr4G13150_001,GSMUA_Achr10G06560_001,GSMUA_Achr7G09770_001,GSMUA_Achr8G25300_001,GSMUA_Achr3G25630_001
GO:0061458	reproductive system development	biological_process	0.88816	1	8	935	291	23828	GSMUA_Achr8G25300_001,GSMUA_Achr3G25630_001,GSMUA_Achr7G09770_001,GSMUA_Achr4G13150_001,GSMUA_Achr10G06560_001,GSMUA_Achr10G27330_001,GSMUA_Achr10G15090_001,GSMUA_Achr7G11200_001
GO:0052689	carboxylic ester hydrolase activity	molecular_function	0.8893	1	4	935	164	23828	GSMUA_Achr1G13750_001,GSMUA_AchrUn_randomG06830_001,GSMUA_Achr3G25110_001,GSMUA_Achr6G26410_001
GO:0032446	protein modification by small protein conjugation	biological_process	0.88966	1	5	935	197	23828	GSMUA_Achr11G09460_001,GSMUA_Achr3G13470_001,GSMUA_Achr5G01020_001,GSMUA_Achr6G20200_001,GSMUA_Achr9G28820_001
GO:0006606	protein import into nucleus	biological_process	0.88967	1	1	935	55	23828	GSMUA_Achr5G09910_001
GO:0016108	tetraterpenoid metabolic process	biological_process	0.88967	1	1	935	55	23828	GSMUA_Achr5G02840_001
GO:0016116	carotenoid metabolic process	biological_process	0.88967	1	1	935	55	23828	GSMUA_Achr5G02840_001
GO:0016556	mRNA modification	biological_process	0.88967	1	1	935	55	23828	GSMUA_Achr8G25430_001
GO:0030120	vesicle coat	cellular_component	0.88967	1	1	935	55	23828	GSMUA_Achr1G04330_001
GO:0034504	protein localization to nucleus	biological_process	0.88967	1	1	935	55	23828	GSMUA_Achr5G09910_001
GO:0044744	protein targeting to nucleus	biological_process	0.88967	1	1	935	55	23828	GSMUA_Achr5G09910_001
GO:0051170	nuclear import	biological_process	0.88967	1	1	935	55	23828	GSMUA_Achr5G09910_001
GO:1902593	single-organism nuclear import	biological_process	0.88967	1	1	935	55	23828	GSMUA_Achr5G09910_001
GO:0043414	macromolecule methylation	biological_process	0.88967	1	5	935	197	23828	GSMUA_Achr3G25630_001,GSMUA_Achr8G25300_001,GSMUA_Achr8G15880_001,GSMUA_Achr5G13120_001,GSMUA_Achr1G26510_001
GO:0016874	ligase activity	molecular_function	0.88975	1	12	935	413	23828	GSMUA_Achr3G13470_001,GSMUA_Achr11G07270_001,GSMUA_Achr5G01020_001,GSMUA_Achr5G28200_001,GSMUA_Achr5G28230_001,GSMUA_Achr4G19400_001,GSMUA_Achr2G20550_001,GSMUA_Achr11G09460_001,XLOC_089601,GSMUA_Achr4G09600_001,GSMUA_Achr9G28820_001,GSMUA_Achr10G10860_001
GO:0000375	RNA splicing, via transesterification reactions	biological_process	0.89162	1	2	935	95	23828	GSMUA_Achr5G16380_001,GSMUA_Achr2G04990_001
GO:0000377	RNA splicing, via transesterification reactions with bulged adenosine as nucleophile	biological_process	0.89162	1	2	935	95	23828	GSMUA_Achr5G16380_001,GSMUA_Achr2G04990_001
GO:0044270	cellular nitrogen compound catabolic process	biological_process	0.89163	1	2	935	95	23828	GSMUA_Achr5G19480_001,GSMUA_AchrUn_randomG25790_001
GO:0009640	photomorphogenesis	biological_process	0.89401	1	1	935	56	23828	GSMUA_Achr2G06230_001
GO:0030662	coated vesicle membrane	cellular_component	0.89401	1	1	935	56	23828	GSMUA_Achr1G04330_001
GO:0032940	secretion by cell	biological_process	0.89401	1	1	935	56	23828	GSMUA_Achr3G24060_001
GO:0044242	cellular lipid catabolic process	biological_process	0.89401	1	1	935	56	23828	GSMUA_Achr6G06370_001
GO:0046903	secretion	biological_process	0.89401	1	1	935	56	23828	GSMUA_Achr3G24060_001
GO:0048869	cellular developmental process	biological_process	0.89401	1	6	935	231	23828	GSMUA_Achr1G21520_001,GSMUA_Achr5G19480_001,GSMUA_Achr8G21210_001,GSMUA_Achr10G06400_001,XLOC_030901,GSMUA_Achr6G25630_001
GO:0019252	starch biosynthetic process	biological_process	0.89502	1	2	935	96	23828	GSMUA_Achr8G25430_001,GSMUA_Achr1G17270_001
GO:0030243	cellulose metabolic process	biological_process	0.89502	1	2	935	96	23828	GSMUA_Achr1G08040_001,GSMUA_AchrUn_randomG07850_001
GO:0006275	regulation of DNA replication	biological_process	0.89818	1	1	935	57	23828	GSMUA_Achr1G26510_001
GO:0006626	protein targeting to mitochondrion	biological_process	0.89818	1	1	935	57	23828	GSMUA_Achr3G25630_001
GO:0012506	vesicle membrane	cellular_component	0.89818	1	1	935	57	23828	GSMUA_Achr1G04330_001
GO:0030659	cytoplasmic vesicle membrane	cellular_component	0.89818	1	1	935	57	23828	GSMUA_Achr1G04330_001
GO:0044433	cytoplasmic vesicle part	cellular_component	0.89818	1	1	935	57	23828	GSMUA_Achr1G04330_001
GO:0070585	protein localization to mitochondrion	biological_process	0.89818	1	1	935	57	23828	GSMUA_Achr3G25630_001
GO:0072655	establishment of protein localization to mitochondrion	biological_process	0.89818	1	1	935	57	23828	GSMUA_Achr3G25630_001
GO:0005543	phospholipid binding	molecular_function	0.89832	1	2	935	97	23828	GSMUA_Achr2G00270_001,GSMUA_Achr11G09010_001
GO:0044085	cellular component biogenesis	biological_process	0.89835	1	24	935	768	23828	GSMUA_Achr3G04920_001,XLOC_073625,GSMUA_Achr1G21520_001,GSMUA_Achr8G15880_001,GSMUA_Achr10G12620_001,GSMUA_Achr10G06400_001,GSMUA_Achr6G07010_001,GSMUA_Achr9G07120_001,GSMUA_Achr10G15090_001,GSMUA_Achr4G13150_001,GSMUA_Achr5G12310_001,GSMUA_Achr5G21890_001,GSMUA_Achr1G11570_001,GSMUA_Achr5G09910_001,GSMUA_Achr11G09010_001,GSMUA_AchrUn_randomG00430_001,GSMUA_Achr11G25690_001,GSMUA_Achr8G25300_001,…
GO:0070647	protein modification by small protein conjugation or removal	biological_process	0.89852	1	6	935	233	23828	GSMUA_Achr2G06230_001,GSMUA_Achr11G09460_001,GSMUA_Achr3G13470_001,GSMUA_Achr5G01020_001,GSMUA_Achr6G20200_001,GSMUA_Achr9G28820_001
GO:0004721	phosphoprotein phosphatase activity	molecular_function	0.89981	1	4	935	168	23828	GSMUA_Achr10G26420_001,GSMUA_Achr8G30330_001,GSMUA_Achr7G15590_001,GSMUA_Achr10G28320_001
GO:0070887	cellular response to chemical stimulus	biological_process	0.90103	1	7	935	266	23828	GSMUA_Achr3G03400_001,GSMUA_Achr1G17270_001,GSMUA_Achr10G08690_001,GSMUA_Achr2G12630_001,GSMUA_Achr6G01740_001,GSMUA_Achr3G10340_001,GSMUA_Achr9G06290_001
GO:0009888	tissue development	biological_process	0.90165	1	5	935	202	23828	GSMUA_Achr1G17270_001,GSMUA_Achr5G19480_001,GSMUA_Achr8G21210_001,GSMUA_Achr8G25430_001,GSMUA_Achr6G25630_001
GO:0030695	GTPase regulator activity	molecular_function	0.90218	1	1	935	58	23828	GSMUA_Achr9G04020_001
GO:0015291	secondary active transmembrane transporter activity	molecular_function	0.9023	1	4	935	169	23828	GSMUA_Achr4G06590_001,GSMUA_Achr3G29210_001,GSMUA_Achr3G14940_001,GSMUA_Achr5G27320_001
GO:0030234	enzyme regulator activity	molecular_function	0.90274	1	6	935	235	23828	XLOC_161681,XLOC_064026,GSMUA_Achr9G27320_001,GSMUA_AchrUn_randomG14080_001,GSMUA_Achr9G04020_001,GSMUA_Achr4G13150_001
GO:0034660	ncRNA metabolic process	biological_process	0.906	1	8	935	300	23828	GSMUA_Achr5G09910_001,GSMUA_Achr8G15880_001,GSMUA_AchrUn_randomG00430_001,GSMUA_Achr8G25300_001,GSMUA_Achr6G07010_001,GSMUA_Achr8G25430_001,GSMUA_Achr1G17270_001,GSMUA_Achr5G21890_001
GO:0005667	transcription factor complex	cellular_component	0.90603	1	1	935	59	23828	GSMUA_Achr10G11750_001
GO:0008299	isoprenoid biosynthetic process	biological_process	0.90613	1	5	935	204	23828	GSMUA_AchrUn_randomG12260_001,GSMUA_Achr8G33700_001,GSMUA_Achr5G19480_001,GSMUA_Achr5G02840_001,GSMUA_Achr1G17270_001
GO:0044434	chloroplast part	cellular_component	0.90619	1	10	935	362	23828	GSMUA_Achr5G02840_001,GSMUA_Achr1G17270_001,GSMUA_Achr6G25780_001,GSMUA_Achr6G12820_001,GSMUA_Achr1G09050_001,GSMUA_Achr3G04110_001,GSMUA_Achr4G05470_001,GSMUA_Achr8G08160_001,GSMUA_Achr9G30450_001,GSMUA_Achr3G32160_001
GO:0048856	anatomical structure development	biological_process	0.90629	1	19	935	630	23828	GSMUA_Achr5G09910_001,GSMUA_Achr8G25300_001,GSMUA_Achr8G25430_001,XLOC_030901,GSMUA_Achr1G17270_001,GSMUA_Achr7G11200_001,GSMUA_Achr10G06560_001,GSMUA_Achr1G21520_001,GSMUA_Achr8G21210_001,GSMUA_Achr4G05470_001,GSMUA_Achr7G09770_001,GSMUA_Achr5G19480_001,GSMUA_Achr3G25630_001,GSMUA_Achr10G06400_001,GSMUA_Achr10G27330_001,GSMUA_Achr10G15090_001,GSMUA_Achr4G13150_001,XLOC_123403,GSMUA_Achr6G25630_0…
GO:0044248	cellular catabolic process	biological_process	0.90657	1	18	935	601	23828	GSMUA_Achr4G13150_001,GSMUA_Achr9G07120_001,GSMUA_Achr3G06200_001,GSMUA_Achr1G09070_001,GSMUA_Achr3G10340_001,GSMUA_Achr11G16380_001,GSMUA_Achr5G19480_001,GSMUA_Achr6G06370_001,GSMUA_AchrUn_randomG25790_001,GSMUA_Achr9G16770_001,GSMUA_Achr2G10710_001,GSMUA_Achr9G30160_001,GSMUA_Achr10G27590_001,GSMUA_Achr2G01200_001,GSMUA_Achr10G08800_001,GSMUA_Achr3G26900_001,GSMUA_Achr1G11570_001,GSMUA_AchrUn_r…
GO:0006511	ubiquitin-dependent protein catabolic process	biological_process	0.90709	1	4	935	171	23828	GSMUA_Achr6G06370_001,GSMUA_Achr1G11570_001,GSMUA_Achr9G07120_001,GSMUA_Achr9G30160_001
GO:0009653	anatomical structure morphogenesis	biological_process	0.90958	1	8	935	302	23828	XLOC_030901,GSMUA_Achr8G25430_001,GSMUA_Achr10G06400_001,GSMUA_Achr5G19480_001,GSMUA_Achr8G21210_001,GSMUA_Achr1G21520_001,GSMUA_Achr6G25630_001,GSMUA_Achr1G17270_001
GO:0008171	O-methyltransferase activity	molecular_function	0.90973	1	1	935	60	23828	GSMUA_Achr2G04370_001
GO:0006643	membrane lipid metabolic process	biological_process	0.90973	1	1	935	60	23828	GSMUA_Achr6G06370_001
GO:0015711	organic anion transport	biological_process	0.91055	1	2	935	101	23828	GSMUA_Achr8G22010_001,GSMUA_Achr6G35610_001
GO:0044428	nuclear part	cellular_component	0.91103	1	10	935	365	23828	XLOC_047352,XLOC_033387,GSMUA_Achr9G07120_001,GSMUA_Achr9G30160_001,GSMUA_Achr2G04990_001,GSMUA_Achr5G16380_001,GSMUA_Achr10G11750_001,XLOC_073625,GSMUA_Achr8G25300_001,GSMUA_Achr3G32160_001
GO:0019941	modification-dependent protein catabolic process	biological_process	0.91169	1	4	935	173	23828	GSMUA_Achr9G30160_001,GSMUA_Achr9G07120_001,GSMUA_Achr1G11570_001,GSMUA_Achr6G06370_001
GO:0034637	cellular carbohydrate biosynthetic process	biological_process	0.91256	1	7	935	272	23828	GSMUA_Achr1G17270_001,GSMUA_Achr6G30350_001,GSMUA_AchrUn_randomG07850_001,GSMUA_Achr10G14140_001,GSMUA_Achr8G25430_001,GSMUA_Achr1G18370_001,GSMUA_Achr1G01710_001
GO:1901701	cellular response to oxygen-containing compound	biological_process	0.91337	1	2	935	102	23828	GSMUA_Achr3G10340_001,GSMUA_Achr1G17270_001
GO:0005982	starch metabolic process	biological_process	0.91339	1	2	935	102	23828	GSMUA_Achr1G17270_001,GSMUA_Achr8G25430_001
GO:0019439	aromatic compound catabolic process	biological_process	0.91339	1	2	935	102	23828	GSMUA_Achr1G09070_001,GSMUA_Achr11G16380_001
GO:0043632	modification-dependent macromolecule catabolic process	biological_process	0.91391	1	4	935	174	23828	GSMUA_Achr9G30160_001,GSMUA_Achr1G11570_001,GSMUA_Achr9G07120_001,GSMUA_Achr6G06370_001
GO:0006720	isoprenoid metabolic process	biological_process	0.91654	1	5	935	209	23828	GSMUA_Achr5G19480_001,GSMUA_Achr8G33700_001,GSMUA_Achr1G17270_001,GSMUA_Achr5G02840_001,GSMUA_AchrUn_randomG12260_001
GO:0030118	clathrin coat	cellular_component	0.91669	1	1	935	62	23828	GSMUA_Achr11G09010_001
GO:0044435	plastid part	cellular_component	0.91738	1	10	935	369	23828	GSMUA_Achr6G25780_001,GSMUA_Achr1G17270_001,GSMUA_Achr5G02840_001,GSMUA_Achr1G09050_001,GSMUA_Achr6G12820_001,GSMUA_Achr3G04110_001,GSMUA_Achr4G05470_001,GSMUA_Achr8G08160_001,GSMUA_Achr3G32160_001,GSMUA_Achr9G30450_001
GO:0043233	organelle lumen	cellular_component	0.91847	1	6	935	243	23828	GSMUA_Achr9G30160_001,GSMUA_Achr9G07120_001,GSMUA_AchrUn_randomG18470_001,GSMUA_Achr3G32160_001,GSMUA_Achr8G25300_001,GSMUA_Achr5G23790_001
GO:0070013	intracellular organelle lumen	cellular_component	0.91847	1	6	935	243	23828	GSMUA_Achr9G07120_001,GSMUA_Achr9G30160_001,GSMUA_Achr5G23790_001,GSMUA_Achr8G25300_001,GSMUA_Achr3G32160_001,GSMUA_AchrUn_randomG18470_001
GO:0048437	floral organ development	biological_process	0.91881	1	2	935	104	23828	GSMUA_Achr10G15090_001,GSMUA_Achr4G13150_001
GO:0090304	nucleic acid metabolic process	biological_process	0.91912	1	118	935	3364	23828	GSMUA_Achr8G06870_001,GSMUA_Achr5G21890_001,XLOC_066318,XLOC_022081,GSMUA_Achr9G01400_001,GSMUA_Achr6G07010_001,GSMUA_Achr10G03030_001,GSMUA_Achr7G25990_001,GSMUA_Achr8G15880_001,GSMUA_Achr10G05260_001,GSMUA_Achr8G18420_001,GSMUA_Achr10G06560_001,GSMUA_Achr10G30100_001,XLOC_086442,GSMUA_Achr6G19570_001,GSMUA_Achr5G26850_001,GSMUA_Achr6G20200_001,GSMUA_Achr2G04990_001,GSMUA_Achr7G11200_001,GSMUA_A…
GO:0031090	organelle membrane	cellular_component	0.91931	1	16	935	552	23828	GSMUA_Achr3G29100_001,GSMUA_Achr9G07120_001,XLOC_066318,GSMUA_Achr5G26020_001,GSMUA_Achr7G18030_001,GSMUA_Achr2G05980_001,GSMUA_Achr5G16830_001,GSMUA_Achr11G26300_001,GSMUA_Achr5G00840_001,GSMUA_Achr1G25450_001,GSMUA_Achr11G08740_001,GSMUA_Achr10G27350_001,GSMUA_Achr9G30160_001,XLOC_089572,GSMUA_Achr1G11570_001,GSMUA_Achr1G04330_001
GO:0038023	signaling receptor activity	molecular_function	0.91997	1	1	935	63	23828	GSMUA_Achr8G25430_001
GO:0065009	regulation of molecular function	biological_process	0.92126	1	7	935	277	23828	GSMUA_Achr1G17270_001,GSMUA_Achr3G11540_001,GSMUA_Achr8G25430_001,GSMUA_Achr9G27320_001,GSMUA_AchrUn_randomG14080_001,GSMUA_Achr10G06560_001,GSMUA_Achr4G13150_001
GO:0016301	kinase activity	molecular_function	0.92164	1	59	935	1771	23828	GSMUA_Achr2G05360_001,GSMUA_Achr4G08240_001,GSMUA_Achr2G06810_001,GSMUA_Achr7G11320_001,GSMUA_Achr3G26150_001,GSMUA_Achr4G15370_001,GSMUA_Achr1G01690_001,GSMUA_Achr1G08900_001,GSMUA_AchrUn_randomG13200_001,GSMUA_Achr9G01740_001,GSMUA_Achr3G27180_001,GSMUA_Achr11G18370_001,GSMUA_Achr8G30810_001,GSMUA_Achr9G09870_001,GSMUA_Achr8G28880_001,GSMUA_Achr9G23750_001,GSMUA_Achr4G13370_001,GSMUA_Achr10G141…
GO:0015630	microtubule cytoskeleton	cellular_component	0.92233	1	4	935	178	23828	GSMUA_Achr11G25690_001,GSMUA_Achr5G12310_001,GSMUA_Achr10G12620_001,GSMUA_Achr4G26250_001
GO:0009064	glutamine family amino acid metabolic process	biological_process	0.92309	1	1	935	64	23828	GSMUA_Achr10G00520_001
GO:0048731	system development	biological_process	0.92323	1	13	935	465	23828	GSMUA_Achr6G25630_001,GSMUA_Achr4G13150_001,GSMUA_Achr10G06560_001,GSMUA_Achr10G15090_001,GSMUA_Achr10G27330_001,GSMUA_Achr7G11200_001,GSMUA_Achr1G17270_001,GSMUA_Achr8G25430_001,GSMUA_Achr8G25300_001,GSMUA_Achr3G25630_001,GSMUA_Achr7G09770_001,GSMUA_Achr5G19480_001,GSMUA_Achr8G21210_001
GO:0016866	intramolecular transferase activity	molecular_function	0.92614	1	1	935	65	23828	GSMUA_Achr8G15080_001
GO:0042802	identical protein binding	molecular_function	0.92635	1	2	935	107	23828	GSMUA_Achr8G25430_001,GSMUA_Achr3G11540_001
GO:0031974	membrane-enclosed lumen	cellular_component	0.92711	1	6	935	248	23828	GSMUA_Achr9G30160_001,GSMUA_Achr9G07120_001,GSMUA_AchrUn_randomG18470_001,GSMUA_Achr3G32160_001,GSMUA_Achr8G25300_001,GSMUA_Achr5G23790_001
GO:0006397	mRNA processing	biological_process	0.92724	1	3	935	145	23828	GSMUA_Achr8G30330_001,GSMUA_Achr2G04990_001,GSMUA_Achr5G16380_001
GO:0030154	cell differentiation	biological_process	0.92809	1	4	935	181	23828	GSMUA_Achr6G25630_001,XLOC_030901,GSMUA_Achr8G21210_001,GSMUA_Achr5G19480_001
GO:0050801	ion homeostasis	biological_process	0.92904	1	1	935	66	23828	GSMUA_Achr6G07010_001
GO:0004872	receptor activity	molecular_function	0.92905	1	1	935	66	23828	GSMUA_Achr8G25430_001
GO:0006305	DNA alkylation	biological_process	0.92905	1	1	935	66	23828	GSMUA_Achr1G26510_001
GO:0006306	DNA methylation	biological_process	0.92905	1	1	935	66	23828	GSMUA_Achr1G26510_001
GO:0006839	mitochondrial transport	biological_process	0.92905	1	1	935	66	23828	GSMUA_Achr3G25630_001
GO:0030244	cellulose biosynthetic process	biological_process	0.92905	1	1	935	66	23828	GSMUA_AchrUn_randomG07850_001
GO:0044431	Golgi apparatus part	cellular_component	0.9293	1	3	935	146	23828	GSMUA_Achr1G04330_001,GSMUA_Achr7G18030_001,GSMUA_Achr5G00840_001
GO:0009451	RNA modification	biological_process	0.92999	1	4	935	182	23828	GSMUA_Achr8G25300_001,GSMUA_Achr8G25430_001,GSMUA_Achr8G15080_001,GSMUA_Achr8G15880_001
GO:0048367	shoot system development	biological_process	0.9307	1	7	935	283	23828	GSMUA_Achr8G25430_001,GSMUA_Achr3G25630_001,GSMUA_Achr4G13150_001,GSMUA_Achr8G25300_001,GSMUA_Achr7G11200_001,GSMUA_Achr10G15090_001,GSMUA_Achr1G17270_001
GO:0044092	negative regulation of molecular function	biological_process	0.9313	1	3	935	147	23828	GSMUA_Achr3G11540_001,GSMUA_AchrUn_randomG14080_001,GSMUA_Achr8G25430_001
GO:0097305	response to alcohol	biological_process	0.93182	1	1	935	67	23828	GSMUA_Achr3G10340_001
GO:0048878	chemical homeostasis	biological_process	0.93452	1	1	935	68	23828	GSMUA_Achr6G07010_001
GO:0044728	DNA methylation or demethylation	biological_process	0.93452	1	1	935	68	23828	GSMUA_Achr1G26510_001
GO:0019288	isopentenyl diphosphate biosynthetic process, methylerythritol 4-phosphate pathway	biological_process	0.93538	1	2	935	111	23828	GSMUA_Achr1G17270_001,GSMUA_Achr5G19480_001
GO:0044767	single-organism developmental process	biological_process	0.93589	1	20	935	686	23828	XLOC_030901,GSMUA_Achr2G06230_001,GSMUA_Achr8G25430_001,GSMUA_Achr8G25300_001,GSMUA_Achr5G09910_001,GSMUA_Achr10G06560_001,GSMUA_Achr7G11200_001,GSMUA_Achr1G17270_001,GSMUA_Achr10G06400_001,GSMUA_Achr3G25630_001,GSMUA_Achr7G09770_001,GSMUA_Achr4G05470_001,GSMUA_Achr5G19480_001,GSMUA_Achr8G21210_001,GSMUA_Achr1G21520_001,GSMUA_Achr6G25630_001,GSMUA_Achr4G13150_001,XLOC_123403,GSMUA_Achr10G15090_00…
GO:0009240	isopentenyl diphosphate biosynthetic process	biological_process	0.93746	1	2	935	112	23828	GSMUA_Achr1G17270_001,GSMUA_Achr5G19480_001
GO:0010016	shoot system morphogenesis	biological_process	0.93746	1	2	935	112	23828	GSMUA_Achr8G25430_001,GSMUA_Achr1G17270_001
GO:0046490	isopentenyl diphosphate metabolic process	biological_process	0.93746	1	2	935	112	23828	GSMUA_Achr5G19480_001,GSMUA_Achr1G17270_001
GO:0051273	beta-glucan metabolic process	biological_process	0.93746	1	2	935	112	23828	GSMUA_AchrUn_randomG07850_001,GSMUA_Achr1G08040_001
GO:0007017	microtubule-based process	biological_process	0.93747	1	5	935	221	23828	GSMUA_Achr5G12310_001,GSMUA_Achr4G26250_001,GSMUA_Achr10G12620_001,GSMUA_Achr11G25690_001,GSMUA_Achr1G21520_001
GO:0004252	serine-type endopeptidase activity	molecular_function	0.93876	1	3	935	151	23828	XLOC_123403,GSMUA_Achr10G13450_001,GSMUA_Achr3G11540_001
GO:0006304	DNA modification	biological_process	0.93957	1	1	935	70	23828	GSMUA_Achr1G26510_001
GO:0009561	megagametogenesis	biological_process	0.93957	1	1	935	70	23828	GSMUA_Achr5G09910_001
GO:0008236	serine-type peptidase activity	molecular_function	0.94044	1	5	935	223	23828	GSMUA_Achr2G04000_001,GSMUA_Achr3G11540_001,XLOC_123403,GSMUA_Achr10G13450_001,GSMUA_Achr11G01950_001
GO:0017171	serine hydrolase activity	molecular_function	0.94044	1	5	935	223	23828	GSMUA_Achr10G13450_001,XLOC_123403,GSMUA_Achr11G01950_001,GSMUA_Achr2G04000_001,GSMUA_Achr3G11540_001
GO:0016667	oxidoreductase activity, acting on a sulfur group of donors	molecular_function	0.94051	1	3	935	152	23828	GSMUA_Achr10G15090_001,GSMUA_Achr11G14050_001,XLOC_008693
GO:0008380	RNA splicing	biological_process	0.94053	1	3	935	152	23828	GSMUA_Achr5G16380_001,GSMUA_Achr2G04990_001,GSMUA_Achr6G20200_001
GO:0044877	macromolecular complex binding	molecular_function	0.94115	1	22	935	751	23828	GSMUA_Achr5G19950_001,GSMUA_AchrUn_randomG15560_001,GSMUA_Achr11G04930_001,XLOC_089572,XLOC_051893,GSMUA_AchrUn_randomG03000_001,GSMUA_Achr2G20600_001,GSMUA_Achr9G05930_001,GSMUA_Achr10G06560_001,GSMUA_Achr7G06370_001,GSMUA_Achr7G11320_001,GSMUA_Achr11G01420_001,GSMUA_Achr5G17240_001,GSMUA_Achr6G30830_001,GSMUA_Achr2G04200_001,GSMUA_Achr11G17710_001,GSMUA_Achr5G14600_001,GSMUA_Achr5G10610_001,GSM…
GO:0006869	lipid transport	biological_process	0.94193	1	1	935	71	23828	GSMUA_Achr4G03640_001
GO:0032502	developmental process	biological_process	0.943	1	20	935	694	23828	GSMUA_Achr10G15090_001,GSMUA_Achr10G27330_001,GSMUA_Achr6G25630_001,GSMUA_Achr4G13150_001,XLOC_123403,GSMUA_Achr8G21210_001,GSMUA_Achr7G09770_001,GSMUA_Achr4G05470_001,GSMUA_Achr5G19480_001,GSMUA_Achr1G21520_001,GSMUA_Achr3G25630_001,GSMUA_Achr10G06400_001,GSMUA_Achr7G11200_001,GSMUA_Achr1G17270_001,GSMUA_Achr10G06560_001,GSMUA_Achr5G09910_001,XLOC_030901,GSMUA_Achr8G25430_001,GSMUA_Achr2G06230_0…
GO:0007275	multicellular organismal development	biological_process	0.94363	1	18	935	635	23828	GSMUA_Achr3G25630_001,GSMUA_Achr10G06400_001,GSMUA_Achr8G21210_001,GSMUA_Achr7G09770_001,GSMUA_Achr4G05470_001,GSMUA_Achr5G19480_001,GSMUA_Achr6G25630_001,XLOC_123403,GSMUA_Achr4G13150_001,GSMUA_Achr10G27330_001,GSMUA_Achr10G15090_001,GSMUA_Achr8G25430_001,GSMUA_Achr2G06230_001,GSMUA_Achr8G25300_001,GSMUA_Achr5G09910_001,GSMUA_Achr10G06560_001,GSMUA_Achr7G11200_001,GSMUA_Achr1G17270_001
GO:0006793	phosphorus metabolic process	biological_process	0.94384	1	91	935	2685	23828	GSMUA_Achr1G01690_001,GSMUA_Achr4G15370_001,GSMUA_Achr2G06810_001,GSMUA_Achr3G26150_001,GSMUA_Achr4G08240_001,GSMUA_Achr2G05360_001,GSMUA_Achr3G32160_001,GSMUA_Achr3G27180_001,GSMUA_Achr8G30810_001,GSMUA_Achr5G02840_001,GSMUA_Achr11G18370_001,GSMUA_Achr9G23750_001,GSMUA_AchrUn_randomG01510_001,GSMUA_Achr4G13370_001,GSMUA_Achr8G25430_001,GSMUA_Achr3G22430_001,GSMUA_Achr3G05000_001,GSMUA_Achr10G298…
GO:0090305	nucleic acid phosphodiester bond hydrolysis	biological_process	0.94423	1	1	935	72	23828	GSMUA_Achr10G05260_001
GO:0044459	plasma membrane part	cellular_component	0.94424	1	1	935	72	23828	GSMUA_Achr4G02650_001
GO:0006796	phosphate-containing compound metabolic process	biological_process	0.94439	1	90	935	2659	23828	GSMUA_Achr6G09510_001,GSMUA_Achr10G19590_001,GSMUA_Achr7G06660_001,GSMUA_AchrUn_randomG18280_001,GSMUA_Achr3G05000_001,GSMUA_Achr10G29840_001,GSMUA_Achr6G17050_001,GSMUA_Achr8G25430_001,GSMUA_Achr3G22430_001,GSMUA_AchrUn_randomG01510_001,GSMUA_Achr4G13370_001,GSMUA_Achr9G23750_001,GSMUA_Achr8G30810_001,GSMUA_Achr5G02840_001,GSMUA_Achr11G18370_001,GSMUA_Achr3G32160_001,GSMUA_Achr3G27180_001,GSMUA_…
GO:0016567	protein ubiquitination	biological_process	0.94478	1	4	935	191	23828	GSMUA_Achr3G13470_001,GSMUA_Achr11G09460_001,GSMUA_Achr5G01020_001,GSMUA_Achr9G28820_001
GO:0048193	Golgi vesicle transport	biological_process	0.94519	1	2	935	116	23828	GSMUA_Achr6G06370_001,GSMUA_Achr2G03150_001
GO:0004386	helicase activity	molecular_function	0.94623	1	4	935	192	23828	GSMUA_Achr3G01410_001,GSMUA_Achr10G29840_001,GSMUA_Achr5G09910_001,GSMUA_Achr2G13070_001
GO:0033993	response to lipid	biological_process	0.94642	1	1	935	73	23828	GSMUA_Achr3G10340_001
GO:0006366	transcription from RNA polymerase II promoter	biological_process	0.94643	1	1	935	73	23828	GSMUA_Achr5G08600_001
GO:0003899	DNA-directed RNA polymerase activity	molecular_function	0.94643	1	1	935	73	23828	GSMUA_AchrUn_randomG03160_001
GO:0051188	cofactor biosynthetic process	biological_process	0.94765	1	4	935	193	23828	GSMUA_Achr11G25600_001,GSMUA_Achr8G06200_001,GSMUA_Achr10G00370_001,GSMUA_Achr2G02480_001
GO:0051603	proteolysis involved in cellular protein catabolic process	biological_process	0.95038	1	4	935	195	23828	GSMUA_Achr6G06370_001,GSMUA_Achr9G07120_001,GSMUA_Achr1G11570_001,GSMUA_Achr9G30160_001
GO:0016226	iron-sulfur cluster assembly	biological_process	0.95056	1	1	935	75	23828	GSMUA_Achr4G13150_001
GO:0031163	metallo-sulfur cluster assembly	biological_process	0.95056	1	1	935	75	23828	GSMUA_Achr4G13150_001
GO:0035251	UDP-glucosyltransferase activity	molecular_function	0.95056	1	1	935	75	23828	GSMUA_AchrUn_randomG07850_001
GO:0098772	molecular function regulator	molecular_function	0.95069	1	6	935	265	23828	XLOC_161681,XLOC_064026,GSMUA_Achr4G13150_001,GSMUA_AchrUn_randomG14080_001,GSMUA_Achr9G27320_001,GSMUA_Achr9G04020_001
GO:0016740	transferase activity	molecular_function	0.9514	1	131	935	3784	23828	GSMUA_AchrUn_randomG18280_001,GSMUA_Achr6G12820_001,GSMUA_Achr10G19590_001,GSMUA_Achr10G03980_001,GSMUA_Achr4G28160_001,GSMUA_Achr6G17050_001,GSMUA_Achr3G22430_001,GSMUA_Achr11G18130_001,GSMUA_Achr7G16430_001,GSMUA_Achr4G13370_001,GSMUA_Achr9G18920_001,GSMUA_Achr9G23750_001,GSMUA_Achr11G18370_001,GSMUA_Achr11G16120_001,GSMUA_Achr8G30810_001,GSMUA_Achr4G08240_001,GSMUA_Achr2G05360_001,GSMUA_Achr3G…
GO:0044707	single-multicellular organism process	biological_process	0.9518	1	18	935	645	23828	GSMUA_Achr1G17270_001,GSMUA_Achr7G11200_001,GSMUA_Achr10G06560_001,GSMUA_Achr5G09910_001,GSMUA_Achr8G25300_001,GSMUA_Achr8G25430_001,GSMUA_Achr2G06230_001,GSMUA_Achr10G27330_001,GSMUA_Achr10G15090_001,XLOC_123403,GSMUA_Achr4G13150_001,GSMUA_Achr6G25630_001,GSMUA_Achr5G19480_001,GSMUA_Achr7G09770_001,GSMUA_Achr4G05470_001,GSMUA_Achr8G21210_001,GSMUA_Achr10G06400_001,GSMUA_Achr3G25630_001
GO:0045454	cell redox homeostasis	biological_process	0.95297	1	3	935	160	23828	GSMUA_Achr11G14050_001,GSMUA_Achr10G15090_001,GSMUA_Achr7G24480_001
GO:0030258	lipid modification	biological_process	0.95357	1	2	935	121	23828	GSMUA_Achr10G19590_001,GSMUA_Achr6G06370_001
GO:0015994	chlorophyll metabolic process	biological_process	0.95438	1	1	935	77	23828	GSMUA_Achr10G00370_001
GO:0016482	cytoplasmic transport	biological_process	0.95635	1	9	935	370	23828	GSMUA_Achr5G09910_001,GSMUA_Achr3G01690_001,GSMUA_Achr9G00860_001,GSMUA_Achr5G06890_001,GSMUA_Achr3G25630_001,GSMUA_Achr4G00780_001,GSMUA_Achr5G09130_001,GSMUA_Achr1G00610_001,GSMUA_Achr6G06370_001
GO:0050790	regulation of catalytic activity	biological_process	0.95726	1	6	935	271	23828	GSMUA_Achr8G25430_001,GSMUA_Achr9G27320_001,GSMUA_AchrUn_randomG14080_001,GSMUA_Achr4G13150_001,GSMUA_Achr1G17270_001,GSMUA_Achr3G11540_001
GO:0042546	cell wall biogenesis	biological_process	0.9579	1	1	935	79	23828	GSMUA_Achr1G08040_001
GO:0022414	reproductive process	biological_process	0.95862	1	10	935	405	23828	GSMUA_Achr10G15090_001,GSMUA_Achr10G27330_001,GSMUA_Achr7G11200_001,GSMUA_Achr4G13150_001,GSMUA_Achr10G06560_001,GSMUA_Achr7G09770_001,GSMUA_Achr11G25900_001,GSMUA_Achr5G19030_001,GSMUA_Achr8G25300_001,GSMUA_Achr3G25630_001
GO:0032501	multicellular organismal process	biological_process	0.9587	1	19	935	685	23828	GSMUA_Achr10G06400_001,GSMUA_Achr3G25630_001,GSMUA_Achr5G19480_001,GSMUA_Achr7G09770_001,GSMUA_Achr4G05470_001,GSMUA_Achr11G25900_001,GSMUA_Achr8G21210_001,GSMUA_Achr6G25630_001,XLOC_123403,GSMUA_Achr4G13150_001,GSMUA_Achr10G27330_001,GSMUA_Achr10G15090_001,GSMUA_Achr2G06230_001,GSMUA_Achr8G25430_001,GSMUA_Achr8G25300_001,GSMUA_Achr5G09910_001,GSMUA_Achr10G06560_001,GSMUA_Achr7G11200_001,GSMUA_Ac…
GO:0051052	regulation of DNA metabolic process	biological_process	0.95956	1	1	935	80	23828	GSMUA_Achr1G26510_001
GO:0017111	nucleoside-triphosphatase activity	molecular_function	0.9597	1	29	935	984	23828	GSMUA_Achr8G29860_001,GSMUA_Achr5G09130_001,GSMUA_Achr4G00780_001,GSMUA_Achr10G12620_001,GSMUA_Achr5G06890_001,GSMUA_Achr1G12870_001,GSMUA_Achr9G00860_001,GSMUA_Achr7G09950_001,GSMUA_Achr1G00580_001,GSMUA_Achr5G12310_001,GSMUA_Achr3G01410_001,GSMUA_Achr3G29100_001,GSMUA_Achr8G08950_001,GSMUA_Achr4G20060_001,GSMUA_Achr4G22290_001,GSMUA_Achr8G08940_001,GSMUA_AchrUn_randomG00090_001,GSMUA_Achr9G0712…
GO:0044257	cellular protein catabolic process	biological_process	0.96005	1	4	935	203	23828	GSMUA_Achr9G30160_001,GSMUA_Achr1G11570_001,GSMUA_Achr9G07120_001,GSMUA_Achr6G06370_001
GO:0009941	chloroplast envelope	cellular_component	0.96065	1	3	935	166	23828	GSMUA_Achr8G08160_001,GSMUA_Achr1G17270_001,GSMUA_Achr5G02840_001
GO:0034062	RNA polymerase activity	molecular_function	0.96115	1	1	935	81	23828	GSMUA_AchrUn_randomG03160_001
GO:0006464	cellular protein modification process	biological_process	0.96217	1	79	935	2402	23828	GSMUA_Achr8G30810_001,GSMUA_Achr5G11170_001,GSMUA_Achr2G05360_001,GSMUA_Achr3G26150_001,GSMUA_Achr2G06810_001,GSMUA_Achr4G15370_001,GSMUA_Achr1G01690_001,GSMUA_AchrUn_randomG18280_001,GSMUA_Achr10G03980_001,GSMUA_Achr6G17050_001,GSMUA_Achr2G06350_001,GSMUA_Achr3G05000_001,GSMUA_Achr3G13470_001,GSMUA_Achr3G22430_001,GSMUA_Achr8G25430_001,GSMUA_Achr4G13370_001,GSMUA_AchrUn_randomG13860_001,XLOC_123…
GO:0036211	protein modification process	biological_process	0.96217	1	79	935	2402	23828	GSMUA_Achr11G25900_001,GSMUA_Achr5G01020_001,GSMUA_Achr2G04260_001,GSMUA_Achr6G20660_001,GSMUA_Achr8G33010_001,GSMUA_Achr6G07010_001,GSMUA_Achr11G09460_001,GSMUA_Achr4G33040_001,GSMUA_Achr1G11570_001,GSMUA_Achr8G25300_001,GSMUA_Achr5G18720_001,GSMUA_Achr6G12110_001,GSMUA_Achr2G17590_001,GSMUA_Achr9G02810_001,GSMUA_Achr6G20200_001,GSMUA_Achr5G13120_001,GSMUA_Achr6G06620_001,GSMUA_Achr7G15590_001,G…
GO:0007005	mitochondrion organization	biological_process	0.96268	1	1	935	82	23828	GSMUA_Achr3G25630_001
GO:0051274	beta-glucan biosynthetic process	biological_process	0.96268	1	1	935	82	23828	GSMUA_AchrUn_randomG07850_001
GO:0044430	cytoskeletal part	cellular_component	0.96305	1	5	935	242	23828	GSMUA_Achr10G15090_001,GSMUA_Achr11G25690_001,GSMUA_Achr5G12310_001,GSMUA_Achr4G26250_001,GSMUA_Achr10G12620_001
GO:0004519	endonuclease activity	molecular_function	0.96415	1	1	935	83	23828	GSMUA_Achr10G05260_001
GO:0044422	organelle part	cellular_component	0.96455	1	55	935	1740	23828	GSMUA_AchrUn_randomG10420_001,GSMUA_Achr6G23390_001,GSMUA_Achr3G20180_001,GSMUA_Achr11G15730_001,GSMUA_Achr8G08160_001,GSMUA_Achr4G05470_001,GSMUA_Achr5G16830_001,GSMUA_Achr3G29100_001,XLOC_066318,XLOC_047352,GSMUA_Achr9G07120_001,GSMUA_Achr7G18570_001,GSMUA_Achr3G11450_001,GSMUA_Achr8G25300_001,XLOC_089572,GSMUA_Achr1G11570_001,GSMUA_Achr11G25690_001,GSMUA_Achr1G25450_001,GSMUA_Achr5G00840_001,G…
GO:0044446	intracellular organelle part	cellular_component	0.96455	1	55	935	1740	23828	GSMUA_Achr11G25690_001,GSMUA_Achr1G11570_001,XLOC_089572,GSMUA_Achr8G25300_001,GSMUA_Achr2G04990_001,GSMUA_Achr11G22610_001,GSMUA_Achr10G27350_001,XLOC_051893,GSMUA_Achr5G00840_001,GSMUA_Achr11G26300_001,GSMUA_Achr1G25450_001,GSMUA_Achr4G05470_001,GSMUA_Achr8G08160_001,GSMUA_Achr5G16830_001,GSMUA_Achr11G15730_001,GSMUA_Achr3G20180_001,GSMUA_Achr6G23390_001,GSMUA_AchrUn_randomG10420_001,GSMUA_Achr…
GO:0030163	protein catabolic process	biological_process	0.9649	1	5	935	244	23828	GSMUA_Achr9G07120_001,GSMUA_Achr1G11570_001,GSMUA_Achr7G09950_001,GSMUA_Achr9G30160_001,GSMUA_Achr6G06370_001
GO:0009526	plastid envelope	cellular_component	0.9651	1	3	935	170	23828	GSMUA_Achr8G08160_001,GSMUA_Achr1G17270_001,GSMUA_Achr5G02840_001
GO:0009553	embryo sac development	biological_process	0.96556	1	1	935	84	23828	GSMUA_Achr5G09910_001
GO:0031981	nuclear lumen	cellular_component	0.96613	1	4	935	209	23828	GSMUA_Achr3G32160_001,GSMUA_Achr8G25300_001,GSMUA_Achr9G30160_001,GSMUA_Achr9G07120_001
GO:0019725	cellular homeostasis	biological_process	0.96614	1	4	935	209	23828	GSMUA_Achr10G15090_001,GSMUA_Achr7G24480_001,GSMUA_Achr6G07010_001,GSMUA_Achr11G14050_001
GO:0031324	negative regulation of cellular metabolic process	biological_process	0.9668	1	2	935	131	23828	GSMUA_Achr10G06560_001,GSMUA_AchrUn_randomG14080_001
GO:0019953	sexual reproduction	biological_process	0.96692	1	1	935	85	23828	GSMUA_Achr5G19030_001
GO:0016114	terpenoid biosynthetic process	biological_process	0.96692	1	1	935	85	23828	GSMUA_Achr5G02840_001
GO:0005886	plasma membrane	cellular_component	0.9676	1	7	935	317	23828	GSMUA_Achr3G03240_001,GSMUA_Achr6G13870_001,GSMUA_Achr4G02650_001,GSMUA_Achr8G09230_001,GSMUA_Achr7G08030_001,GSMUA_Achr10G14100_001,GSMUA_AchrUn_randomG24600_001
GO:0046527	glucosyltransferase activity	molecular_function	0.96822	1	1	935	86	23828	GSMUA_AchrUn_randomG07850_001
GO:1902580	single-organism cellular localization	biological_process	0.96916	1	5	935	249	23828	GSMUA_Achr1G17270_001,GSMUA_Achr5G09910_001,GSMUA_Achr3G10340_001,GSMUA_Achr3G25630_001,GSMUA_Achr3G26970_001
GO:0000786	nucleosome	cellular_component	0.96947	1	1	935	87	23828	GSMUA_Achr11G24570_001
GO:0004674	protein serine/threonine kinase activity	molecular_function	0.97008	1	32	935	1094	23828	GSMUA_Achr2G06810_001,GSMUA_Achr7G11320_001,GSMUA_Achr4G15370_001,GSMUA_AchrUn_randomG13200_001,GSMUA_Achr1G08900_001,GSMUA_Achr9G09870_001,GSMUA_Achr8G30810_001,GSMUA_Achr8G28880_001,GSMUA_Achr4G13370_001,GSMUA_Achr10G14100_001,GSMUA_Achr3G22430_001,GSMUA_Achr8G25430_001,GSMUA_Achr10G27590_001,GSMUA_Achr3G05000_001,GSMUA_AchrUn_randomG18280_001,GSMUA_Achr6G31900_001,GSMUA_Achr11G25900_001,GSMUA_…
GO:0044703	multi-organism reproductive process	biological_process	0.97198	1	2	935	136	23828	GSMUA_Achr5G19030_001,GSMUA_Achr11G25900_001
GO:0003006	developmental process involved in reproduction	biological_process	0.97239	1	8	935	358	23828	GSMUA_Achr10G06560_001,GSMUA_Achr4G13150_001,GSMUA_Achr7G11200_001,GSMUA_Achr10G15090_001,GSMUA_Achr10G27330_001,GSMUA_Achr3G25630_001,GSMUA_Achr8G25300_001,GSMUA_Achr7G09770_001
GO:0006396	RNA processing	biological_process	0.97239	1	13	935	522	23828	GSMUA_Achr2G04990_001,GSMUA_Achr6G20200_001,GSMUA_Achr1G17270_001,GSMUA_Achr5G21890_001,GSMUA_Achr5G16380_001,GSMUA_Achr8G15880_001,GSMUA_AchrUn_randomG00430_001,GSMUA_Achr8G30330_001,GSMUA_Achr5G09910_001,GSMUA_Achr8G15080_001,GSMUA_Achr6G07010_001,GSMUA_Achr8G25430_001,GSMUA_Achr8G25300_001
GO:0044815	DNA packaging complex	cellular_component	0.97294	1	1	935	90	23828	GSMUA_Achr11G24570_001
GO:0006721	terpenoid metabolic process	biological_process	0.97294	1	1	935	90	23828	GSMUA_Achr5G02840_001
GO:0008234	cysteine-type peptidase activity	molecular_function	0.97401	1	1	935	91	23828	GSMUA_Achr1G28140_001
GO:0051716	cellular response to stimulus	biological_process	0.97407	1	33	935	1134	23828	GSMUA_Achr6G29010_001,GSMUA_Achr6G33100_001,GSMUA_Achr7G11200_001,GSMUA_Achr4G04970_001,GSMUA_Achr6G19570_001,GSMUA_Achr5G14390_001,GSMUA_Achr10G23730_001,GSMUA_Achr3G01690_001,GSMUA_Achr7G16100_001,GSMUA_Achr6G01740_001,GSMUA_Achr1G00610_001,GSMUA_Achr10G05260_001,XLOC_036897,GSMUA_Achr9G27320_001,GSMUA_Achr5G09130_001,GSMUA_Achr1G17270_001,GSMUA_Achr3G03400_001,GSMUA_AchrUn_randomG18280_001,GSM…
GO:0015629	actin cytoskeleton	cellular_component	0.97503	1	1	935	92	23828	GSMUA_Achr10G15090_001
GO:0009250	glucan biosynthetic process	biological_process	0.97577	1	3	935	182	23828	GSMUA_Achr1G17270_001,GSMUA_Achr8G25430_001,GSMUA_AchrUn_randomG07850_001
GO:0016462	pyrophosphatase activity	molecular_function	0.97664	1	29	935	1023	23828	GSMUA_Achr1G12870_001,GSMUA_Achr9G00860_001,GSMUA_Achr7G09950_001,GSMUA_Achr1G00580_001,GSMUA_Achr8G29860_001,GSMUA_Achr5G09130_001,GSMUA_Achr4G00780_001,GSMUA_Achr10G12620_001,GSMUA_Achr5G06890_001,GSMUA_Achr4G20060_001,GSMUA_Achr8G08950_001,GSMUA_Achr4G22290_001,GSMUA_Achr8G08940_001,GSMUA_AchrUn_randomG00090_001,GSMUA_Achr1G00610_001,GSMUA_Achr9G07120_001,GSMUA_Achr5G12310_001,GSMUA_Achr3G0141…
GO:0003779	actin binding	molecular_function	0.97694	1	1	935	94	23828	XLOC_038336
GO:0032993	protein-DNA complex	cellular_component	0.97696	1	1	935	94	23828	GSMUA_Achr11G24570_001
GO:0016192	vesicle-mediated transport	biological_process	0.97697	1	8	935	366	23828	GSMUA_Achr1G04330_001,GSMUA_Achr7G15970_001,GSMUA_Achr11G09010_001,GSMUA_Achr9G11030_001,GSMUA_Achr2G03150_001,GSMUA_Achr3G24060_001,GSMUA_Achr6G06370_001,GSMUA_Achr8G03020_001
GO:0006334	nucleosome assembly	biological_process	0.97786	1	1	935	95	23828	GSMUA_Achr11G24570_001
GO:0034728	nucleosome organization	biological_process	0.97786	1	1	935	95	23828	GSMUA_Achr11G24570_001
GO:0046700	heterocycle catabolic process	biological_process	0.97787	1	1	935	95	23828	GSMUA_AchrUn_randomG25790_001
GO:0048523	negative regulation of cellular process	biological_process	0.97857	1	3	935	186	23828	GSMUA_Achr8G25430_001,GSMUA_Achr10G06560_001,GSMUA_AchrUn_randomG14080_001
GO:0010876	lipid localization	biological_process	0.97873	1	1	935	96	23828	GSMUA_Achr4G03640_001
GO:0043086	negative regulation of catalytic activity	biological_process	0.9794	1	2	935	145	23828	GSMUA_AchrUn_randomG14080_001,GSMUA_Achr3G11540_001
GO:0016773	phosphotransferase activity, alcohol group as acceptor	molecular_function	0.97974	1	53	935	1733	23828	GSMUA_Achr9G23750_001,GSMUA_Achr8G28880_001,GSMUA_Achr9G09870_001,GSMUA_Achr8G30810_001,GSMUA_Achr3G27180_001,GSMUA_Achr9G01740_001,GSMUA_Achr1G08900_001,GSMUA_AchrUn_randomG13200_001,GSMUA_Achr1G01690_001,GSMUA_Achr4G15370_001,GSMUA_Achr7G11320_001,GSMUA_Achr2G06810_001,GSMUA_Achr3G26150_001,GSMUA_Achr2G05360_001,GSMUA_Achr4G08240_001,GSMUA_Achr2G12150_001,GSMUA_Achr10G19590_001,GSMUA_AchrUn_ran…
GO:0031497	chromatin assembly	biological_process	0.98038	1	1	935	98	23828	GSMUA_Achr11G24570_001
GO:0045892	negative regulation of transcription, DNA-templated	biological_process	0.98038	1	1	935	98	23828	GSMUA_Achr10G06560_001
GO:1902679	negative regulation of RNA biosynthetic process	biological_process	0.98038	1	1	935	98	23828	GSMUA_Achr10G06560_001
GO:1903507	negative regulation of nucleic acid-templated transcription	biological_process	0.98038	1	1	935	98	23828	GSMUA_Achr10G06560_001
GO:0009793	embryo development ending in seed dormancy	biological_process	0.98038	1	1	935	98	23828	GSMUA_Achr4G13150_001
GO:0016779	nucleotidyltransferase activity	molecular_function	0.98046	1	3	935	189	23828	GSMUA_AchrUn_randomG03160_001,XLOC_051893,GSMUA_Achr8G02520_001
GO:0051253	negative regulation of RNA metabolic process	biological_process	0.98115	1	1	935	99	23828	GSMUA_Achr10G06560_001
GO:0006261	DNA-dependent DNA replication	biological_process	0.98115	1	1	935	99	23828	GSMUA_Achr1G26510_001
GO:0005694	chromosome	cellular_component	0.98164	1	3	935	191	23828	GSMUA_Achr11G24570_001,XLOC_051893,GSMUA_Achr5G13120_001
GO:0006605	protein targeting	biological_process	0.9818	1	4	935	231	23828	GSMUA_Achr3G25630_001,GSMUA_Achr3G10340_001,GSMUA_Achr1G17270_001,GSMUA_Achr5G09910_001
GO:0033692	cellular polysaccharide biosynthetic process	biological_process	0.9818	1	4	935	231	23828	GSMUA_AchrUn_randomG07850_001,GSMUA_Achr10G14140_001,GSMUA_Achr8G25430_001,GSMUA_Achr1G17270_001
GO:0016071	mRNA metabolic process	biological_process	0.98282	1	4	935	233	23828	GSMUA_Achr8G25430_001,GSMUA_Achr5G16380_001,GSMUA_Achr8G30330_001,GSMUA_Achr2G04990_001
GO:0016818	hydrolase activity, acting on acid anhydrides, in phosphorus-containing anhydrides	molecular_function	0.98336	1	29	935	1046	23828	GSMUA_Achr4G20060_001,GSMUA_Achr8G08950_001,GSMUA_Achr4G22290_001,GSMUA_Achr8G08940_001,GSMUA_AchrUn_randomG00090_001,GSMUA_Achr1G00610_001,GSMUA_Achr9G07120_001,GSMUA_Achr5G12310_001,GSMUA_Achr3G01410_001,GSMUA_Achr3G29100_001,GSMUA_Achr1G12870_001,GSMUA_Achr9G00860_001,GSMUA_Achr7G09950_001,GSMUA_Achr1G00580_001,GSMUA_Achr8G29860_001,GSMUA_Achr10G12620_001,GSMUA_Achr5G09130_001,GSMUA_Achr4G0078…
GO:1902589	single-organism organelle organization	biological_process	0.98405	1	13	935	550	23828	GSMUA_Achr5G12310_001,GSMUA_Achr10G03980_001,GSMUA_Achr10G15090_001,GSMUA_Achr5G13120_001,GSMUA_Achr1G26510_001,GSMUA_Achr2G17590_001,GSMUA_Achr8G25430_001,GSMUA_Achr6G12110_001,GSMUA_Achr3G25630_001,GSMUA_Achr8G25300_001,GSMUA_Achr8G08160_001,GSMUA_AchrUn_randomG00430_001,GSMUA_Achr1G21520_001
GO:0051276	chromosome organization	biological_process	0.9845	1	8	935	383	23828	GSMUA_Achr6G12110_001,GSMUA_Achr2G17590_001,GSMUA_Achr8G25300_001,GSMUA_Achr3G25630_001,GSMUA_Achr11G24570_001,GSMUA_Achr10G03980_001,GSMUA_Achr1G26510_001,GSMUA_Achr5G13120_001
GO:0000785	chromatin	cellular_component	0.98458	1	1	935	104	23828	GSMUA_Achr11G24570_001
GO:0065004	protein-DNA complex assembly	biological_process	0.98458	1	1	935	104	23828	GSMUA_Achr11G24570_001
GO:0071824	protein-DNA complex subunit organization	biological_process	0.98458	1	1	935	104	23828	GSMUA_Achr11G24570_001
GO:0006333	chromatin assembly or disassembly	biological_process	0.98519	1	1	935	105	23828	GSMUA_Achr11G24570_001
GO:0010558	negative regulation of macromolecule biosynthetic process	biological_process	0.98519	1	1	935	105	23828	GSMUA_Achr10G06560_001
GO:0045934	negative regulation of nucleobase-containing compound metabolic process	biological_process	0.98519	1	1	935	105	23828	GSMUA_Achr10G06560_001
GO:2000113	negative regulation of cellular macromolecule biosynthetic process	biological_process	0.98519	1	1	935	105	23828	GSMUA_Achr10G06560_001
GO:0044427	chromosomal part	cellular_component	0.9854	1	2	935	155	23828	GSMUA_Achr11G24570_001,XLOC_051893
GO:0016817	hydrolase activity, acting on acid anhydrides	molecular_function	0.9857	1	29	935	1056	23828	GSMUA_Achr11G25690_001,GSMUA_Achr5G09910_001,GSMUA_Achr3G01690_001,GSMUA_Achr2G13070_001,XLOC_089572,GSMUA_Achr2G04190_001,GSMUA_Achr10G29840_001,GSMUA_Achr8G24160_001,GSMUA_Achr7G25650_001,GSMUA_Achr4G26250_001,GSMUA_Achr1G12870_001,GSMUA_Achr1G00580_001,GSMUA_Achr7G09950_001,GSMUA_Achr9G00860_001,GSMUA_Achr8G29860_001,GSMUA_Achr5G06890_001,GSMUA_Achr5G09130_001,GSMUA_Achr4G00780_001,GSMUA_Achr1…
GO:0017038	protein import	biological_process	0.98578	1	1	935	106	23828	GSMUA_Achr5G09910_001
GO:0048827	phyllome development	biological_process	0.98591	1	2	935	156	23828	GSMUA_Achr4G13150_001,GSMUA_Achr10G15090_001
GO:0043566	structure-specific DNA binding	molecular_function	0.98634	1	1	935	107	23828	GSMUA_Achr10G05260_001
GO:0006323	DNA packaging	biological_process	0.98687	1	1	935	108	23828	GSMUA_Achr11G24570_001
GO:0031327	negative regulation of cellular biosynthetic process	biological_process	0.98688	1	1	935	108	23828	GSMUA_Achr10G06560_001
GO:0098805	whole membrane	cellular_component	0.987	1	3	935	202	23828	GSMUA_Achr9G30160_001,GSMUA_Achr1G04330_001,GSMUA_Achr1G25450_001
GO:0009890	negative regulation of biosynthetic process	biological_process	0.98739	1	1	935	109	23828	GSMUA_Achr10G06560_001
GO:0007015	actin filament organization	biological_process	0.98739	1	1	935	109	23828	GSMUA_Achr10G15090_001
GO:0005856	cytoskeleton	cellular_component	0.98747	1	6	935	320	23828	GSMUA_Achr5G12310_001,GSMUA_Achr4G26250_001,GSMUA_Achr10G12620_001,GSMUA_Achr11G12570_001,GSMUA_Achr10G15090_001,GSMUA_Achr11G25690_001
GO:0051172	negative regulation of nitrogen compound metabolic process	biological_process	0.98789	1	1	935	110	23828	GSMUA_Achr10G06560_001
GO:0048513	organ development	biological_process	0.98794	1	5	935	284	23828	GSMUA_Achr8G21210_001,GSMUA_Achr10G15090_001,GSMUA_Achr5G19480_001,GSMUA_Achr6G25630_001,GSMUA_Achr4G13150_001
GO:0034613	cellular protein localization	biological_process	0.98801	1	14	935	597	23828	GSMUA_Achr1G00610_001,GSMUA_Achr1G17270_001,GSMUA_Achr3G10340_001,GSMUA_Achr5G06890_001,GSMUA_Achr3G25630_001,GSMUA_Achr5G09130_001,GSMUA_Achr4G00780_001,XLOC_089572,GSMUA_Achr3G26970_001,GSMUA_Achr5G09910_001,GSMUA_Achr3G01690_001,GSMUA_Achr1G04330_001,GSMUA_Achr9G00860_001,GSMUA_Achr7G15970_001
GO:0016788	hydrolase activity, acting on ester bonds	molecular_function	0.98803	1	21	935	821	23828	GSMUA_Achr3G25110_001,GSMUA_Achr1G01710_001,GSMUA_Achr4G09470_001,GSMUA_AchrUn_randomG01510_001,GSMUA_Achr10G23000_001,GSMUA_Achr6G30350_001,GSMUA_Achr3G15570_001,GSMUA_Achr6G26410_001,GSMUA_Achr7G15590_001,GSMUA_Achr1G17270_001,GSMUA_AchrUn_randomG06830_001,GSMUA_Achr5G11240_001,GSMUA_Achr3G32160_001,GSMUA_Achr10G28320_001,GSMUA_Achr8G30330_001,GSMUA_Achr10G05260_001,GSMUA_Achr1G13750_001,GSMUA_…
GO:0048522	positive regulation of cellular process	biological_process	0.98824	1	4	935	246	23828	GSMUA_AchrUn_randomG00430_001,GSMUA_Achr10G06560_001,GSMUA_Achr8G08000_001,GSMUA_Achr8G25430_001
GO:0009887	organ morphogenesis	biological_process	0.98837	1	1	935	111	23828	GSMUA_Achr6G25630_001
GO:0070727	cellular macromolecule localization	biological_process	0.98848	1	14	935	599	23828	GSMUA_Achr7G15970_001,GSMUA_Achr3G01690_001,GSMUA_Achr5G09910_001,GSMUA_Achr1G04330_001,GSMUA_Achr9G00860_001,XLOC_089572,GSMUA_Achr3G26970_001,GSMUA_Achr5G06890_001,GSMUA_Achr3G10340_001,GSMUA_Achr3G25630_001,GSMUA_Achr5G09130_001,GSMUA_Achr4G00780_001,GSMUA_Achr1G00610_001,GSMUA_Achr1G17270_001
GO:0010608	posttranscriptional regulation of gene expression	biological_process	0.98883	1	1	935	112	23828	GSMUA_Achr3G04920_001
GO:0005794	Golgi apparatus	cellular_component	0.98891	1	4	935	248	23828	GSMUA_Achr5G00840_001,GSMUA_Achr8G25430_001,GSMUA_Achr1G04330_001,GSMUA_Achr7G18030_001
GO:0006886	intracellular protein transport	biological_process	0.98916	1	13	935	569	23828	GSMUA_Achr1G00610_001,GSMUA_Achr1G17270_001,GSMUA_Achr3G01690_001,GSMUA_Achr5G09910_001,GSMUA_Achr1G04330_001,GSMUA_Achr9G00860_001,GSMUA_Achr7G15970_001,GSMUA_Achr5G06890_001,GSMUA_Achr3G25630_001,GSMUA_Achr3G10340_001,GSMUA_Achr4G00780_001,GSMUA_Achr5G09130_001,XLOC_089572
GO:0048316	seed development	biological_process	0.98969	1	1	935	114	23828	GSMUA_Achr4G13150_001
GO:0015035	protein disulfide oxidoreductase activity	molecular_function	0.98969	1	1	935	114	23828	GSMUA_Achr10G15090_001
GO:0016772	transferase activity, transferring phosphorus-containing groups	molecular_function	0.98985	1	63	935	2078	23828	GSMUA_Achr1G23890_001,XLOC_051893,GSMUA_Achr6G33100_001,GSMUA_Achr2G20210_001,GSMUA_Achr6G08840_001,GSMUA_Achr6G06620_001,GSMUA_Achr6G05560_001,GSMUA_Achr5G25020_001,GSMUA_Achr7G14740_001,GSMUA_Achr3G11650_001,GSMUA_Achr10G23730_001,GSMUA_Achr10G04840_001,GSMUA_Achr3G09730_001,GSMUA_Achr7G14210_001,GSMUA_Achr7G16100_001,GSMUA_Achr11G17150_001,GSMUA_Achr8G02520_001,GSMUA_Achr5G18720_001,GSMUA_Achr…
GO:0043412	macromolecule modification	biological_process	0.99006	1	81	935	2591	23828	GSMUA_Achr8G15880_001,GSMUA_Achr5G01020_001,GSMUA_Achr11G25900_001,GSMUA_Achr2G04260_001,GSMUA_Achr8G33010_001,GSMUA_Achr6G20660_001,GSMUA_Achr6G07010_001,GSMUA_Achr11G09460_001,GSMUA_Achr1G11570_001,GSMUA_Achr4G33040_001,GSMUA_Achr8G25300_001,GSMUA_Achr2G17590_001,GSMUA_Achr6G12110_001,GSMUA_Achr5G18720_001,GSMUA_Achr9G02810_001,GSMUA_Achr6G20200_001,GSMUA_Achr5G13120_001,GSMUA_Achr7G15590_001,G…
GO:0010154	fruit development	biological_process	0.99049	1	1	935	116	23828	GSMUA_Achr4G13150_001
GO:0015036	disulfide oxidoreductase activity	molecular_function	0.99049	1	1	935	116	23828	GSMUA_Achr10G15090_001
GO:0044265	cellular macromolecule catabolic process	biological_process	0.99071	1	4	935	254	23828	GSMUA_Achr6G06370_001,GSMUA_Achr1G11570_001,GSMUA_Achr9G07120_001,GSMUA_Achr9G30160_001
GO:0009790	embryo development	biological_process	0.9919	1	1	935	120	23828	GSMUA_Achr4G13150_001
GO:0009108	coenzyme biosynthetic process	biological_process	0.9919	1	1	935	120	23828	GSMUA_Achr8G06200_001
GO:0044702	single organism reproductive process	biological_process	0.99229	1	5	935	300	23828	GSMUA_Achr3G25630_001,GSMUA_Achr4G13150_001,GSMUA_Achr8G25300_001,GSMUA_Achr7G11200_001,GSMUA_Achr10G15090_001
GO:0042592	homeostatic process	biological_process	0.99246	1	4	935	261	23828	GSMUA_Achr7G24480_001,GSMUA_Achr10G15090_001,GSMUA_Achr11G14050_001,GSMUA_Achr6G07010_001
GO:0033554	cellular response to stress	biological_process	0.99263	1	6	935	340	23828	GSMUA_Achr3G10340_001,GSMUA_Achr9G19960_001,GSMUA_Achr9G27320_001,GSMUA_Achr6G19570_001,GSMUA_Achr1G17270_001,GSMUA_Achr10G05260_001
GO:0046488	phosphatidylinositol metabolic process	biological_process	0.99311	1	1	935	124	23828	GSMUA_Achr10G19590_001
GO:0006260	DNA replication	biological_process	0.99324	1	2	935	177	23828	GSMUA_Achr1G26510_001,XLOC_089572
GO:0033365	protein localization to organelle	biological_process	0.99335	1	3	935	223	23828	GSMUA_Achr5G09910_001,GSMUA_Achr3G26970_001,GSMUA_Achr3G25630_001
GO:0051641	cellular localization	biological_process	0.99348	1	21	935	855	23828	GSMUA_Achr1G00610_001,GSMUA_Achr10G15090_001,GSMUA_Achr9G00860_001,GSMUA_Achr3G25630_001,GSMUA_Achr5G06890_001,GSMUA_Achr3G10340_001,GSMUA_Achr5G09130_001,GSMUA_Achr4G00780_001,GSMUA_Achr3G26970_001,GSMUA_Achr1G17270_001,GSMUA_Achr3G24060_001,GSMUA_Achr6G06370_001,GSMUA_Achr3G01690_001,GSMUA_Achr5G09910_001,GSMUA_Achr10G05950_001,GSMUA_Achr1G04330_001,GSMUA_Achr7G15970_001,GSMUA_AchrUn_randomG004…
GO:0036094	small molecule binding	molecular_function	0.99359	1	136	935	4161	23828	GSMUA_AchrUn_randomG20660_001,GSMUA_Achr1G08900_001,GSMUA_Achr8G29860_001,GSMUA_Achr7G09950_001,GSMUA_Achr11G24780_001,GSMUA_Achr1G12870_001,GSMUA_Achr5G12310_001,GSMUA_Achr6G06770_001,GSMUA_Achr4G22290_001,GSMUA_Achr8G28880_001,GSMUA_Achr8G08940_001,GSMUA_Achr9G09870_001,GSMUA_Achr11G01590_001,GSMUA_Achr11G14050_001,GSMUA_Achr4G01040_001,GSMUA_Achr3G30570_001,GSMUA_Achr8G24160_001,GSMUA_Achr5G09…
GO:0051649	establishment of localization in cell	biological_process	0.9936	1	20	935	824	23828	GSMUA_Achr1G00610_001,GSMUA_Achr10G15090_001,GSMUA_Achr5G06890_001,GSMUA_Achr3G10340_001,GSMUA_Achr3G25630_001,GSMUA_Achr5G09130_001,GSMUA_Achr4G00780_001,GSMUA_Achr9G00860_001,GSMUA_Achr6G06370_001,GSMUA_Achr1G17270_001,GSMUA_Achr3G24060_001,GSMUA_Achr2G03150_001,XLOC_089572,GSMUA_Achr8G25430_001,GSMUA_Achr3G01690_001,GSMUA_Achr10G05950_001,GSMUA_Achr5G09910_001,GSMUA_Achr1G04330_001,GSMUA_Achr7…
GO:0006281	DNA repair	biological_process	0.99416	1	3	935	227	23828	GSMUA_Achr10G05260_001,GSMUA_Achr6G19570_001,GSMUA_Achr9G19960_001
GO:0009057	macromolecule catabolic process	biological_process	0.99442	1	7	935	388	23828	GSMUA_Achr9G30160_001,GSMUA_Achr9G16770_001,GSMUA_Achr7G09950_001,GSMUA_Achr9G07120_001,GSMUA_Achr3G26900_001,GSMUA_Achr1G11570_001,GSMUA_Achr6G06370_001
GO:0004672	protein kinase activity	molecular_function	0.99465	1	42	935	1513	23828	GSMUA_Achr2G05360_001,GSMUA_Achr2G06810_001,GSMUA_Achr3G26150_001,GSMUA_Achr7G11320_001,GSMUA_Achr4G15370_001,GSMUA_Achr1G01690_001,GSMUA_AchrUn_randomG13200_001,GSMUA_Achr1G08900_001,GSMUA_Achr9G01740_001,GSMUA_Achr9G09870_001,GSMUA_Achr8G30810_001,GSMUA_Achr8G28880_001,GSMUA_Achr4G13370_001,GSMUA_Achr10G14100_001,GSMUA_Achr3G22430_001,GSMUA_Achr8G25430_001,GSMUA_Achr6G17050_001,GSMUA_Achr10G275…
GO:0043168	anion binding	molecular_function	0.99512	1	123	935	3831	23828	GSMUA_AchrUn_randomG00090_001,GSMUA_Achr8G33700_001,GSMUA_Achr6G13780_001,GSMUA_Achr4G20060_001,GSMUA_Achr1G00610_001,GSMUA_Achr9G19720_001,GSMUA_Achr2G16450_001,GSMUA_Achr2G01870_001,GSMUA_Achr3G29100_001,GSMUA_Achr6G31900_001,GSMUA_Achr8G25310_001,GSMUA_Achr6G19880_001,GSMUA_Achr6G27930_001,GSMUA_Achr6G00510_001,GSMUA_Achr9G25940_001,GSMUA_Achr3G04010_001,GSMUA_Achr6G04470_001,GSMUA_Achr6G08840…
GO:0008104	protein localization	biological_process	0.99527	1	17	935	742	23828	GSMUA_Achr9G00860_001,GSMUA_Achr5G19480_001,GSMUA_Achr4G00780_001,GSMUA_Achr6G00470_001,GSMUA_Achr5G09130_001,GSMUA_Achr3G25630_001,GSMUA_Achr5G06890_001,GSMUA_Achr3G10340_001,GSMUA_Achr3G26970_001,GSMUA_Achr1G00610_001,GSMUA_Achr1G04330_001,GSMUA_Achr5G09910_001,GSMUA_Achr3G01690_001,GSMUA_Achr7G15970_001,GSMUA_Achr11G07270_001,XLOC_089572,GSMUA_Achr1G17270_001
GO:0051726	regulation of cell cycle	biological_process	0.99539	1	1	935	134	23828	GSMUA_Achr1G26510_001
GO:0030036	actin cytoskeleton organization	biological_process	0.99575	1	1	935	136	23828	GSMUA_Achr10G15090_001
GO:0040029	regulation of gene expression, epigenetic	biological_process	0.99575	1	1	935	136	23828	GSMUA_Achr1G26510_001
GO:0010605	negative regulation of macromolecule metabolic process	biological_process	0.99589	1	2	935	191	23828	GSMUA_Achr10G06560_001,GSMUA_AchrUn_randomG14080_001
GO:0046907	intracellular transport	biological_process	0.99608	1	16	935	718	23828	GSMUA_Achr2G03150_001,XLOC_089572,GSMUA_Achr7G15970_001,GSMUA_Achr1G04330_001,GSMUA_Achr3G01690_001,GSMUA_Achr5G09910_001,GSMUA_Achr10G05950_001,GSMUA_Achr6G06370_001,GSMUA_Achr1G17270_001,GSMUA_Achr5G09130_001,GSMUA_Achr4G00780_001,GSMUA_Achr5G06890_001,GSMUA_Achr3G10340_001,GSMUA_Achr3G25630_001,GSMUA_Achr9G00860_001,GSMUA_Achr1G00610_001
GO:0071103	DNA conformation change	biological_process	0.99623	1	1	935	139	23828	GSMUA_Achr11G24570_001
GO:0030029	actin filament-based process	biological_process	0.99652	1	1	935	141	23828	GSMUA_Achr10G15090_001
GO:0045184	establishment of protein localization	biological_process	0.99668	1	16	935	726	23828	GSMUA_Achr11G07270_001,XLOC_089572,GSMUA_Achr1G04330_001,GSMUA_Achr5G09910_001,GSMUA_Achr3G01690_001,GSMUA_Achr7G15970_001,GSMUA_Achr1G17270_001,GSMUA_Achr5G09130_001,GSMUA_Achr6G00470_001,GSMUA_Achr4G00780_001,GSMUA_Achr5G06890_001,GSMUA_Achr3G10340_001,GSMUA_Achr3G25630_001,GSMUA_Achr3G26970_001,GSMUA_Achr9G00860_001,GSMUA_Achr1G00610_001
GO:0006974	cellular response to DNA damage stimulus	biological_process	0.99676	1	3	935	245	23828	GSMUA_Achr9G19960_001,GSMUA_Achr6G19570_001,GSMUA_Achr10G05260_001
GO:0005789	endoplasmic reticulum membrane	cellular_component	0.99692	1	1	935	144	23828	XLOC_089572
GO:0007010	cytoskeleton organization	biological_process	0.99697	1	3	935	247	23828	GSMUA_Achr10G15090_001,GSMUA_Achr1G21520_001,GSMUA_Achr5G12310_001
GO:0042175	nuclear outer membrane-endoplasmic reticulum membrane network	cellular_component	0.99704	1	1	935	145	23828	XLOC_089572
GO:0072594	establishment of protein localization to organelle	biological_process	0.99723	1	2	935	202	23828	GSMUA_Achr5G09910_001,GSMUA_Achr3G25630_001
GO:0051301	cell division	biological_process	0.99727	1	1	935	147	23828	GSMUA_Achr1G19890_001
GO:0044432	endoplasmic reticulum part	cellular_component	0.99737	1	1	935	148	23828	XLOC_089572
GO:0000166	nucleotide binding	molecular_function	0.99744	1	129	935	4060	23828	GSMUA_Achr9G19720_001,GSMUA_Achr2G01870_001,GSMUA_Achr3G29100_001,GSMUA_AchrUn_randomG00090_001,GSMUA_Achr8G33700_001,GSMUA_Achr6G27930_001,GSMUA_Achr6G00510_001,GSMUA_Achr3G04010_001,GSMUA_Achr6G31900_001,GSMUA_Achr6G05560_001,GSMUA_Achr6G08840_001,GSMUA_Achr11G17300_001,GSMUA_Achr11G22300_001,GSMUA_Achr4G08980_001,GSMUA_Achr3G09580_001,GSMUA_Achr11G17150_001,GSMUA_Achr3G08760_001,GSMUA_Achr3G01…
GO:1901265	nucleoside phosphate binding	molecular_function	0.99744	1	129	935	4060	23828	GSMUA_Achr11G25900_001,GSMUA_Achr2G04260_001,GSMUA_Achr5G09130_001,GSMUA_Achr2G20800_001,XLOC_089572,GSMUA_Achr6G06620_001,GSMUA_Achr7G27650_001,GSMUA_Achr7G14740_001,GSMUA_Achr1G12870_001,GSMUA_Achr7G09950_001,GSMUA_Achr8G29860_001,GSMUA_Achr1G08900_001,GSMUA_AchrUn_randomG20660_001,GSMUA_Achr8G08940_001,GSMUA_Achr9G09870_001,GSMUA_Achr8G28880_001,GSMUA_Achr4G22290_001,GSMUA_Achr6G06770_001,GSMU…
GO:0006468	protein phosphorylation	biological_process	0.99746	1	43	935	1593	23828	GSMUA_AchrUn_randomG13200_001,GSMUA_Achr1G08900_001,GSMUA_Achr9G01740_001,GSMUA_Achr4G15370_001,GSMUA_Achr1G01690_001,GSMUA_Achr2G05360_001,GSMUA_Achr3G26150_001,GSMUA_Achr2G06810_001,GSMUA_Achr7G11320_001,GSMUA_Achr9G09870_001,GSMUA_Achr8G30810_001,GSMUA_Achr8G28880_001,GSMUA_Achr8G25430_001,GSMUA_Achr10G14100_001,GSMUA_Achr3G22430_001,GSMUA_Achr4G13370_001,GSMUA_AchrUn_randomG18280_001,GSMUA_Ac…
GO:0030246	carbohydrate binding	molecular_function	0.9976	1	2	935	206	23828	GSMUA_Achr6G04470_001,GSMUA_Achr11G06330_001
GO:0006644	phospholipid metabolic process	biological_process	0.99772	1	4	935	300	23828	GSMUA_Achr10G19590_001,GSMUA_Achr5G19480_001,GSMUA_Achr1G17270_001,GSMUA_AchrUn_randomG06830_001
GO:0015031	protein transport	biological_process	0.99797	1	15	935	715	23828	GSMUA_Achr1G00610_001,GSMUA_Achr1G17270_001,GSMUA_Achr7G15970_001,GSMUA_Achr5G09910_001,GSMUA_Achr3G01690_001,GSMUA_Achr9G00860_001,GSMUA_Achr1G04330_001,XLOC_089572,GSMUA_Achr3G10340_001,GSMUA_Achr5G06890_001,GSMUA_Achr11G07270_001,GSMUA_Achr3G25630_001,GSMUA_Achr5G09130_001,GSMUA_Achr6G00470_001,GSMUA_Achr4G00780_001
GO:0006259	DNA metabolic process	biological_process	0.99799	1	9	935	502	23828	GSMUA_Achr6G19570_001,XLOC_086442,XLOC_083958,XLOC_022081,XLOC_066318,GSMUA_Achr1G26510_001,XLOC_089572,GSMUA_Achr9G19960_001,GSMUA_Achr10G05260_001
GO:0008654	phospholipid biosynthetic process	biological_process	0.99814	1	2	935	213	23828	GSMUA_Achr5G19480_001,GSMUA_Achr1G17270_001
GO:1902582	single-organism intracellular transport	biological_process	0.99836	1	6	935	394	23828	GSMUA_Achr5G09910_001,GSMUA_Achr1G17270_001,GSMUA_Achr2G03150_001,GSMUA_Achr6G06370_001,GSMUA_Achr3G25630_001,GSMUA_Achr3G10340_001
GO:0000278	mitotic cell cycle	biological_process	0.99838	1	1	935	160	23828	GSMUA_Achr1G19890_001
GO:0071702	organic substance transport	biological_process	0.99849	1	22	935	964	23828	GSMUA_Achr8G09230_001,GSMUA_Achr1G17270_001,GSMUA_Achr8G22010_001,GSMUA_Achr4G03640_001,GSMUA_Achr7G15970_001,GSMUA_Achr8G11230_001,GSMUA_Achr8G17690_001,GSMUA_Achr5G09910_001,GSMUA_Achr3G01690_001,GSMUA_Achr1G04330_001,XLOC_089572,GSMUA_Achr11G07270_001,GSMUA_Achr6G35610_001,GSMUA_Achr1G00610_001,GSMUA_Achr7G08300_001,GSMUA_Achr9G00860_001,GSMUA_Achr5G06890_001,GSMUA_Achr3G10340_001,GSMUA_Achr3G…
GO:0004518	nuclease activity	molecular_function	0.99868	1	1	935	165	23828	GSMUA_Achr10G05260_001
GO:0033036	macromolecule localization	biological_process	0.9987	1	18	935	838	23828	GSMUA_Achr1G17270_001,GSMUA_Achr4G03640_001,GSMUA_Achr7G15970_001,GSMUA_Achr1G04330_001,GSMUA_Achr3G01690_001,GSMUA_Achr5G09910_001,XLOC_089572,GSMUA_Achr11G07270_001,GSMUA_Achr1G00610_001,GSMUA_Achr5G19480_001,GSMUA_Achr9G00860_001,GSMUA_Achr3G26970_001,GSMUA_Achr5G09130_001,GSMUA_Achr6G00470_001,GSMUA_Achr4G00780_001,GSMUA_Achr5G06890_001,GSMUA_Achr3G25630_001,GSMUA_Achr3G10340_001
GO:0010629	negative regulation of gene expression	biological_process	0.99883	1	1	935	168	23828	GSMUA_Achr10G06560_001
GO:0006996	organelle organization	biological_process	0.9989	1	23	935	1013	23828	GSMUA_Achr5G12310_001,GSMUA_Achr4G13150_001,GSMUA_Achr10G15090_001,GSMUA_Achr1G19890_001,GSMUA_Achr1G26510_001,GSMUA_Achr3G26970_001,GSMUA_Achr6G07010_001,GSMUA_Achr3G25630_001,GSMUA_Achr8G08160_001,GSMUA_Achr5G19480_001,GSMUA_Achr1G21520_001,GSMUA_Achr10G03980_001,GSMUA_Achr1G17270_001,GSMUA_Achr5G04080_001,GSMUA_Achr5G13120_001,GSMUA_Achr6G12110_001,GSMUA_Achr8G25430_001,GSMUA_Achr8G08000_001,G…
GO:0098588	bounding membrane of organelle	cellular_component	0.99905	1	6	935	413	23828	XLOC_089572,GSMUA_Achr1G25450_001,GSMUA_Achr5G00840_001,GSMUA_Achr7G18030_001,GSMUA_Achr9G30160_001,GSMUA_Achr1G04330_001
GO:0006650	glycerophospholipid metabolic process	biological_process	0.99912	1	1	935	175	23828	GSMUA_Achr10G19590_001
GO:0097367	carbohydrate derivative binding	molecular_function	0.99921	1	100	935	3348	23828	GSMUA_Achr5G06890_001,GSMUA_Achr6G00470_001,GSMUA_Achr7G08250_001,GSMUA_Achr10G12620_001,GSMUA_Achr4G15370_001,GSMUA_Achr1G01690_001,GSMUA_Achr2G05360_001,GSMUA_Achr4G08240_001,GSMUA_Achr2G06810_001,GSMUA_Achr3G26150_001,GSMUA_Achr11G12570_001,GSMUA_Achr8G30810_001,GSMUA_Achr11G18370_001,GSMUA_Achr8G25430_001,GSMUA_Achr2G04190_001,GSMUA_Achr3G22430_001,GSMUA_Achr4G13370_001,GSMUA_Achr8G06200_001,…
GO:0032553	ribonucleotide binding	molecular_function	0.99922	1	99	935	3320	23828	GSMUA_Achr8G08950_001,GSMUA_Achr3G01410_001,GSMUA_Achr2G20800_001,GSMUA_Achr11G25900_001,GSMUA_Achr2G04260_001,GSMUA_Achr5G09130_001,GSMUA_Achr6G06620_001,GSMUA_Achr8G30710_001,GSMUA_Achr7G14740_001,GSMUA_Achr11G25690_001,GSMUA_Achr3G11650_001,GSMUA_Achr2G13070_001,XLOC_089572,GSMUA_Achr5G18720_001,GSMUA_Achr9G09870_001,GSMUA_Achr4G09600_001,GSMUA_Achr8G08940_001,GSMUA_Achr4G22290_001,GSMUA_Achr8…
GO:0000003	reproduction	biological_process	0.99928	1	1	935	180	23828	GSMUA_Achr5G19030_001
GO:0065008	regulation of biological quality	biological_process	0.99928	1	7	935	463	23828	GSMUA_Achr7G24480_001,GSMUA_Achr5G19480_001,GSMUA_Achr10G15090_001,GSMUA_Achr3G08760_001,GSMUA_Achr11G14050_001,GSMUA_Achr6G07010_001,GSMUA_Achr6G25630_001
GO:0005515	protein binding	molecular_function	0.99937	1	172	935	5380	23828	GSMUA_AchrUn_randomG06200_001,GSMUA_Achr6G10990_001,GSMUA_Achr5G02840_001,GSMUA_Achr11G01060_001,GSMUA_Achr6G18920_001,GSMUA_Achr3G17440_001,XLOC_040961,GSMUA_Achr8G30810_001,GSMUA_Achr3G00660_001,GSMUA_Achr4G23070_001,GSMUA_Achr5G11170_001,GSMUA_Achr1G04570_001,GSMUA_Achr6G10350_001,GSMUA_AchrUn_randomG19420_001,GSMUA_Achr3G26150_001,GSMUA_Achr11G05570_001,GSMUA_Achr3G12370_001,GSMUA_Achr11G2359…
GO:0035639	purine ribonucleoside triphosphate binding	molecular_function	0.99938	1	93	935	3166	23828	GSMUA_Achr6G33100_001,GSMUA_Achr1G23890_001,GSMUA_Achr6G08840_001,GSMUA_Achr5G25020_001,GSMUA_Achr6G05560_001,GSMUA_Achr10G04840_001,GSMUA_Achr3G01690_001,GSMUA_Achr7G14210_001,GSMUA_Achr3G09730_001,GSMUA_Achr7G16100_001,GSMUA_Achr11G17150_001,GSMUA_Achr4G08980_001,GSMUA_Achr3G09580_001,GSMUA_Achr1G00610_001,GSMUA_AchrUn_randomG00090_001,GSMUA_Achr4G20060_001,GSMUA_Achr8G33700_001,GSMUA_Achr6G137…
GO:0005524	ATP binding	molecular_function	0.9994	1	80	935	2792	23828	GSMUA_Achr8G29860_001,GSMUA_AchrUn_randomG20660_001,GSMUA_Achr9G01740_001,GSMUA_Achr1G08900_001,GSMUA_AchrUn_randomG13200_001,GSMUA_Achr1G12870_001,GSMUA_Achr7G11320_001,GSMUA_Achr7G09950_001,GSMUA_Achr5G28200_001,GSMUA_Achr6G06770_001,GSMUA_Achr4G22290_001,GSMUA_Achr8G28880_001,GSMUA_Achr4G09600_001,GSMUA_Achr9G09870_001,GSMUA_Achr8G08940_001,GSMUA_Achr11G01590_001,GSMUA_Achr10G14100_001,GSMUA_A…
GO:0046486	glycerolipid metabolic process	biological_process	0.99941	1	1	935	185	23828	GSMUA_Achr10G19590_001
GO:0001883	purine nucleoside binding	molecular_function	0.99954	1	96	935	3275	23828	GSMUA_Achr8G30810_001,GSMUA_Achr11G12570_001,GSMUA_Achr11G18370_001,GSMUA_Achr1G01690_001,GSMUA_Achr4G15370_001,GSMUA_Achr2G06810_001,GSMUA_Achr3G26150_001,GSMUA_Achr4G08240_001,GSMUA_Achr2G05360_001,GSMUA_Achr7G08250_001,GSMUA_Achr6G00470_001,GSMUA_Achr10G12620_001,GSMUA_Achr5G06890_001,GSMUA_Achr5G09040_001,GSMUA_Achr3G05000_001,GSMUA_Achr10G29840_001,GSMUA_Achr6G17050_001,GSMUA_Achr7G25650_001…
GO:0032550	purine ribonucleoside binding	molecular_function	0.99954	1	96	935	3275	23828	GSMUA_Achr6G27930_001,GSMUA_Achr8G25310_001,GSMUA_Achr9G25940_001,GSMUA_Achr3G04010_001,GSMUA_Achr6G00510_001,GSMUA_Achr6G31900_001,GSMUA_Achr9G19720_001,GSMUA_Achr2G16450_001,GSMUA_Achr2G01870_001,GSMUA_Achr3G29100_001,GSMUA_AchrUn_randomG00090_001,GSMUA_Achr4G20060_001,GSMUA_Achr8G33700_001,GSMUA_Achr6G13780_001,GSMUA_Achr1G00610_001,GSMUA_Achr4G08980_001,GSMUA_Achr3G09580_001,GSMUA_Achr7G16100…
GO:0032555	purine ribonucleotide binding	molecular_function	0.99954	1	96	935	3275	23828	GSMUA_Achr10G19590_001,GSMUA_Achr4G26250_001,GSMUA_AchrUn_randomG18280_001,GSMUA_Achr7G25650_001,GSMUA_Achr6G17050_001,GSMUA_Achr3G05000_001,GSMUA_Achr5G09040_001,GSMUA_Achr10G29840_001,GSMUA_Achr3G22430_001,GSMUA_Achr2G04190_001,GSMUA_Achr8G25430_001,GSMUA_Achr5G09910_001,GSMUA_Achr4G16540_001,GSMUA_Achr8G06200_001,GSMUA_Achr4G13370_001,GSMUA_Achr11G18370_001,GSMUA_Achr11G12570_001,GSMUA_Achr8G3…
GO:0032559	adenyl ribonucleotide binding	molecular_function	0.99956	1	83	935	2901	23828	GSMUA_Achr6G08840_001,GSMUA_Achr1G23890_001,GSMUA_Achr6G33100_001,GSMUA_Achr6G05560_001,GSMUA_Achr5G25020_001,GSMUA_Achr3G09730_001,GSMUA_Achr7G14210_001,GSMUA_Achr10G04840_001,GSMUA_Achr3G09580_001,GSMUA_Achr4G08980_001,GSMUA_Achr7G16100_001,GSMUA_Achr11G17150_001,GSMUA_Achr6G13780_001,GSMUA_Achr8G33700_001,GSMUA_Achr4G20060_001,GSMUA_Achr9G19720_001,GSMUA_Achr2G16450_001,GSMUA_Achr2G01870_001,G…
GO:0032549	ribonucleoside binding	molecular_function	0.99959	1	96	935	3284	23828	GSMUA_Achr6G31900_001,GSMUA_Achr3G04010_001,GSMUA_Achr9G25940_001,GSMUA_Achr6G00510_001,GSMUA_Achr8G25310_001,GSMUA_Achr6G27930_001,GSMUA_Achr1G00610_001,GSMUA_Achr8G33700_001,GSMUA_Achr4G20060_001,GSMUA_Achr6G13780_001,GSMUA_AchrUn_randomG00090_001,GSMUA_Achr3G29100_001,GSMUA_Achr2G01870_001,GSMUA_Achr9G19720_001,GSMUA_Achr2G16450_001,GSMUA_Achr3G01690_001,GSMUA_Achr10G04840_001,GSMUA_Achr3G0973…
GO:0001882	nucleoside binding	molecular_function	0.99959	1	96	935	3285	23828	GSMUA_Achr11G01590_001,GSMUA_Achr10G14100_001,GSMUA_Achr2G12150_001,GSMUA_Achr4G01040_001,GSMUA_Achr10G27590_001,GSMUA_Achr6G32490_001,GSMUA_Achr8G24160_001,GSMUA_Achr10G10860_001,GSMUA_Achr8G29860_001,GSMUA_Achr9G01740_001,GSMUA_AchrUn_randomG20660_001,GSMUA_Achr4G00780_001,GSMUA_AchrUn_randomG13200_001,GSMUA_Achr1G08900_001,GSMUA_Achr1G12870_001,GSMUA_Achr7G11320_001,GSMUA_Achr9G00860_001,GSMUA…
GO:0005783	endoplasmic reticulum	cellular_component	0.99964	1	2	935	258	23828	GSMUA_AchrUn_randomG12950_001,XLOC_089572
GO:0048519	negative regulation of biological process	biological_process	0.99971	1	5	935	409	23828	GSMUA_Achr1G17270_001,GSMUA_Achr3G11540_001,GSMUA_Achr8G25430_001,GSMUA_AchrUn_randomG14080_001,GSMUA_Achr10G06560_001
GO:0017076	purine nucleotide binding	molecular_function	0.99972	1	97	935	3343	23828	GSMUA_Achr6G33100_001,GSMUA_Achr1G23890_001,GSMUA_Achr6G08840_001,GSMUA_Achr5G25020_001,GSMUA_Achr6G05560_001,GSMUA_Achr3G01690_001,GSMUA_Achr10G04840_001,GSMUA_Achr7G14210_001,GSMUA_Achr3G09730_001,GSMUA_Achr7G16100_001,GSMUA_Achr11G17150_001,GSMUA_Achr4G08980_001,GSMUA_Achr3G09580_001,GSMUA_Achr1G00610_001,GSMUA_AchrUn_randomG00090_001,GSMUA_Achr8G33700_001,GSMUA_Achr4G20060_001,GSMUA_Achr6G137…
GO:0030554	adenyl nucleotide binding	molecular_function	0.99974	1	84	935	2969	23828	GSMUA_Achr6G08840_001,GSMUA_Achr1G23890_001,GSMUA_Achr6G33100_001,GSMUA_Achr6G05560_001,GSMUA_Achr5G25020_001,GSMUA_Achr3G09730_001,GSMUA_Achr7G14210_001,GSMUA_Achr10G04840_001,GSMUA_Achr3G09580_001,GSMUA_Achr4G08980_001,GSMUA_Achr11G17150_001,GSMUA_Achr7G16100_001,GSMUA_Achr8G33700_001,GSMUA_Achr6G13780_001,GSMUA_Achr4G20060_001,GSMUA_Achr9G19720_001,GSMUA_Achr2G16450_001,GSMUA_Achr2G01870_001,G…
GO:0009892	negative regulation of metabolic process	biological_process	0.99981	1	3	935	328	23828	GSMUA_Achr3G11540_001,GSMUA_Achr10G06560_001,GSMUA_AchrUn_randomG14080_001
GO:0008092	cytoskeletal protein binding	molecular_function	0.99982	1	1	935	215	23828	XLOC_038336
GO:0012505	endomembrane system	cellular_component	0.99999	1	6	935	554	23828	GSMUA_Achr7G18030_001,GSMUA_Achr1G04330_001,GSMUA_AchrUn_randomG12950_001,GSMUA_Achr8G25430_001,XLOC_089572,GSMUA_Achr5G00840_001
GO:0007049	cell cycle	biological_process	0.99999	1	2	935	350	23828	GSMUA_Achr1G26510_001,GSMUA_Achr1G19890_001
