# Supplementary material for: Identification and characterization of early Fusarium wilt responsive mRNAs and long non-coding RNAs in banana root using high-throughput sequencing
Source: Sci Rep. 2021 Aug 11;11:16363. doi: 10.1038/s41598-021-95832-8 (PMC8358008; doi:10.1038/s41598-021-95832-8)
Supplement: Supplementary file 1 — Supplementary Tables. [file 41598_2021_95832_MOESM1_ESM.zip › Supplementary Table S6.xlsx]

## Sheet: Additional file Table S5 KEGG p
Table S6 KEGG pathway enrichment analysis result of the differentially expressed genes
Term	Database	ID	Input number	Background number	P-Value	Corrected P-Value	Input
Photosynthesis - antenna proteins	KEGG PATHWAY	mus00196	12	28	7.34341e-06	0.000771058	GSMUA_Achr10G15270_001|GSMUA_Achr9G01470_001|GSMUA_Achr4G33040_001|GSMUA_Achr3G02780_001|GSMUA_Achr4G24090_001|GSMUA_Achr9G02810_001|GSMUA_Achr2G06350_001|GSMUA_Achr3G04110_001|GSMUA_Achr6G31940_001|GSMUA_AchrUn_randomG13860_001|GSMUA_Achr6G12670_001|GSMUA_Achr6G20660_001
Glycolysis / Gluconeogenesis	KEGG PATHWAY	mus00010	26	164	0.000392966	0.0206307	GSMUA_Achr11G18370_001|GSMUA_Achr9G23750_001|GSMUA_Achr6G18590_001|GSMUA_Achr11G14050_001|GSMUA_Achr11G24780_001|GSMUA_Achr4G01040_001|GSMUA_Achr6G09510_001|GSMUA_Achr3G27180_001|GSMUA_Achr5G28140_001|GSMUA_Achr10G09870_001|GSMUA_Achr5G07390_001|GSMUA_Achr7G06660_001|GSMUA_Achr9G14590_001|GSMUA_Achr2G08040_001|GSMUA_Achr8G29470_001|GSMUA_Achr9G15100_001|GSMUA_Achr10G28640_001|GSMUA_Achr3G10110_00…
alpha-Linolenic acid metabolism	KEGG PATHWAY	mus00592	11	61	0.00805024	0.191924	GSMUA_Achr10G31550_001|GSMUA_Achr3G07870_001|GSMUA_Achr6G18590_001|GSMUA_Achr11G13620_001|GSMUA_Achr3G15750_001|GSMUA_Achr4G32370_001|GSMUA_Achr2G08040_001|GSMUA_Achr2G20800_001|GSMUA_AchrUn_randomG06830_001|GSMUA_Achr8G29470_001|GSMUA_Achr8G22700_001
Linoleic acid metabolism	KEGG PATHWAY	mus00591	6	23	0.0111431	0.191924	GSMUA_Achr3G07870_001|GSMUA_AchrUn_randomG19690_001|GSMUA_Achr1G24370_001|GSMUA_AchrUn_randomG19710_001|GSMUA_AchrUn_randomG06830_001|GSMUA_Achr8G22700_001
Biosynthesis of secondary metabolites	KEGG PATHWAY	mus01110	111	1235	0.0112492	0.191924	GSMUA_Achr3G06270_001|GSMUA_Achr11G14050_001|GSMUA_Achr11G24780_001|GSMUA_Achr10G10860_001|GSMUA_Achr5G04080_001|GSMUA_Achr5G28200_001|GSMUA_Achr5G28140_001|GSMUA_Achr8G04660_001|GSMUA_Achr3G26900_001|GSMUA_Achr9G14630_001|GSMUA_Achr8G02520_001|GSMUA_Achr6G00870_001|GSMUA_Achr10G28640_001|GSMUA_Achr10G20620_001|GSMUA_Achr7G20440_001|GSMUA_Achr4G10820_001|GSMUA_Achr1G27030_001|GSMUA_Achr10G14140_0…
Carbon fixation in photosynthetic organisms	KEGG PATHWAY	mus00710	15	102	0.0113043	0.191924	GSMUA_Achr11G18370_001|GSMUA_Achr10G19930_001|GSMUA_Achr7G15900_001|GSMUA_Achr3G29130_001|GSMUA_Achr2G22730_001|GSMUA_Achr1G17270_001|GSMUA_Achr2G01870_001|GSMUA_Achr4G08580_001|GSMUA_Achr8G17280_001|GSMUA_Achr11G22300_001|GSMUA_Achr1G23890_001|GSMUA_Achr6G17900_001|GSMUA_AchrUn_randomG27000_001|GSMUA_Achr6G09510_001|GSMUA_Achr11G19110_001
Carbon metabolism	KEGG PATHWAY	mus01200	35	321	0.0143841	0.191924	GSMUA_Achr11G18370_001|GSMUA_Achr5G19480_001|GSMUA_Achr9G23750_001|GSMUA_Achr3G29130_001|GSMUA_Achr11G14050_001|GSMUA_Achr4G08580_001|GSMUA_Achr10G19930_001|GSMUA_Achr4G01040_001|GSMUA_Achr11G10550_001|GSMUA_AchrUn_randomG27000_001|GSMUA_Achr6G09510_001|GSMUA_Achr3G27180_001|GSMUA_Achr2G01870_001|GSMUA_Achr1G23890_001|GSMUA_Achr9G14590_001|GSMUA_Achr1G09500_001|GSMUA_Achr9G15100_001|GSMUA_Achr7G1…
Circadian rhythm - plant	KEGG PATHWAY	mus04712	13	86	0.0146228	0.191924	GSMUA_Achr10G20630_001|GSMUA_Achr7G11200_001|GSMUA_Achr5G29740_001|GSMUA_Achr10G20620_001|GSMUA_Achr7G09770_001|GSMUA_Achr2G06760_001|GSMUA_Achr4G04970_001|GSMUA_Achr10G06550_001|GSMUA_Achr2G04570_001|GSMUA_Achr10G27330_001|GSMUA_Achr1G06360_001|GSMUA_AchrUn_randomG03000_001|GSMUA_Achr10G06560_001
Cysteine and methionine metabolism	KEGG PATHWAY	mus00270	17	128	0.0169903	0.19822	GSMUA_Achr5G19480_001|GSMUA_AchrUn_randomG12290_001|GSMUA_Achr6G12910_001|GSMUA_AchrUn_randomG26960_001|GSMUA_AchrUn_randomG26050_001|GSMUA_Achr8G06200_001|GSMUA_Achr5G08880_001|GSMUA_Achr10G16070_001|GSMUA_Achr5G09690_001|GSMUA_Achr4G08580_001|GSMUA_Achr9G02430_001|GSMUA_Achr7G06660_001|GSMUA_Achr1G14280_001|GSMUA_Achr4G29150_001|GSMUA_Achr4G28160_001|GSMUA_AchrUn_randomG20430_001|GSMUA_Achr6G00…
Nitrogen metabolism	KEGG PATHWAY	mus00910	7	47	0.0673076	0.577924	GSMUA_Achr2G01270_001|GSMUA_Achr5G05720_001|GSMUA_Achr8G14230_001|GSMUA_Achr1G25450_001|GSMUA_Achr9G17490_001|GSMUA_Achr9G15480_001|GSMUA_Achr5G05830_001
Metabolic pathways	KEGG PATHWAY	mus01100	187	2344	0.0687688	0.577924	GSMUA_Achr10G23730_001|GSMUA_Achr3G06270_001|GSMUA_Achr11G14050_001|GSMUA_Achr10G15740_001|GSMUA_Achr1G11570_001|GSMUA_Achr10G19590_001|GSMUA_Achr7G00180_001|GSMUA_Achr9G30450_001|GSMUA_Achr10G10860_001|GSMUA_Achr5G04080_001|GSMUA_Achr5G28200_001|GSMUA_Achr5G28140_001|GSMUA_Achr8G04660_001|GSMUA_Achr10G15270_001|GSMUA_Achr1G01710_001|GSMUA_Achr2G00270_001|GSMUA_Achr2G01870_001|GSMUA_Achr9G14630_0…
Valine, leucine and isoleucine biosynthesis	KEGG PATHWAY	mus00290	4	20	0.0728162	0.577924	GSMUA_Achr4G05470_001|GSMUA_Achr6G21410_001|GSMUA_Achr3G15170_001|GSMUA_Achr7G24470_001
Fructose and mannose metabolism	KEGG PATHWAY	mus00051	11	90	0.0746859	0.577924	GSMUA_Achr4G08240_001|GSMUA_Achr7G05110_001|GSMUA_Achr3G11650_001|GSMUA_Achr4G01040_001|GSMUA_Achr10G07810_001|GSMUA_Achr8G17280_001|GSMUA_Achr3G07660_001|GSMUA_Achr6G17900_001|GSMUA_Achr6G09510_001|GSMUA_Achr10G07800_001|GSMUA_Achr8G02520_001
Phenylalanine metabolism	KEGG PATHWAY	mus00360	17	159	0.081385	0.577924	GSMUA_Achr8G12370_001|GSMUA_AchrUn_randomG27040_001|GSMUA_Achr9G14630_001|GSMUA_Achr6G14600_001|GSMUA_Achr3G06270_001|GSMUA_Achr10G25880_001|GSMUA_Achr11G25550_001|GSMUA_Achr1G09070_001|GSMUA_Achr8G03320_001|GSMUA_Achr2G21710_001|GSMUA_Achr1G22040_001|GSMUA_Achr6G21980_001|GSMUA_Achr5G29600_001|GSMUA_Achr6G18410_001|GSMUA_Achr11G16380_001|GSMUA_Achr6G00530_001|GSMUA_Achr9G23850_001
Galactose metabolism	KEGG PATHWAY	mus00052	10	81	0.0825606	0.577924	GSMUA_Achr4G08240_001|GSMUA_Achr6G13160_001|GSMUA_Achr3G07660_001|GSMUA_Achr8G10810_001|GSMUA_Achr2G10630_001|GSMUA_Achr6G22620_001|GSMUA_Achr11G14030_001|GSMUA_Achr4G01040_001|GSMUA_Achr11G06330_001|GSMUA_Achr10G15740_001
Photosynthesis	KEGG PATHWAY	mus00195	9	73	0.0968388	0.618288	GSMUA_Achr4G25010_001|GSMUA_Achr8G03900_001|GSMUA_Achr4G23940_001|GSMUA_Achr1G16980_001|GSMUA_Achr5G01200_001|GSMUA_Achr9G30450_001|GSMUA_Achr6G07010_001|GSMUA_Achr9G24120_001|GSMUA_Achr6G25780_001
Pentose phosphate pathway	KEGG PATHWAY	mus00030	9	74	0.10254	0.618288	GSMUA_Achr4G08240_001|GSMUA_Achr9G15100_001|GSMUA_Achr3G29130_001|GSMUA_Achr10G28640_001|GSMUA_Achr8G17280_001|GSMUA_Achr4G01040_001|GSMUA_Achr6G17900_001|GSMUA_AchrUn_randomG27000_001|GSMUA_Achr6G09510_001
Pyruvate metabolism	KEGG PATHWAY	mus00620	12	108	0.105992	0.618288	GSMUA_Achr9G23750_001|GSMUA_Achr4G09600_001|GSMUA_Achr1G09500_001|GSMUA_Achr2G01870_001|GSMUA_Achr2G20210_001|GSMUA_Achr10G09870_001|GSMUA_Achr9G08550_001|GSMUA_Achr7G06660_001|GSMUA_Achr4G08580_001|GSMUA_Achr11G14050_001|GSMUA_Achr3G27180_001|GSMUA_Achr11G21550_001
Biosynthesis of amino acids	KEGG PATHWAY	mus01230	30	326	0.114149	0.626367	GSMUA_Achr11G18370_001|GSMUA_Achr5G19480_001|GSMUA_Achr3G15170_001|GSMUA_Achr9G23750_001|GSMUA_Achr3G29130_001|GSMUA_Achr8G06200_001|GSMUA_Achr4G00730_001|GSMUA_Achr4G01040_001|GSMUA_AchrUn_randomG27000_001|GSMUA_Achr6G09510_001|GSMUA_Achr3G27180_001|GSMUA_Achr6G35190_001|GSMUA_Achr9G14590_001|GSMUA_Achr4G05470_001|GSMUA_Achr6G21410_001|GSMUA_Achr9G17490_001|GSMUA_Achr4G28160_001|GSMUA_Achr7G2447…
Flavonoid biosynthesis	KEGG PATHWAY	mus00941	7	55	0.119308	0.626367	GSMUA_Achr10G20630_001|GSMUA_AchrUn_randomG27040_001|GSMUA_Achr5G29740_001|GSMUA_Achr11G15630_001|GSMUA_Achr10G20620_001|GSMUA_Achr5G04080_001|GSMUA_Achr10G25250_001
Pantothenate and CoA biosynthesis	KEGG PATHWAY	mus00770	4	26	0.137854	0.688838	GSMUA_Achr4G05470_001|GSMUA_Achr6G21410_001|GSMUA_Achr3G15170_001|GSMUA_Achr7G24470_001
Biosynthesis of unsaturated fatty acids	KEGG PATHWAY	mus01040	6	48	0.150888	0.688838	GSMUA_Achr9G12380_001|GSMUA_Achr8G21110_001|GSMUA_Achr11G10100_001|GSMUA_Achr8G21120_001|GSMUA_Achr7G03060_001|GSMUA_Achr8G32640_001
Steroid biosynthesis	KEGG PATHWAY	mus00100	6	48	0.150888	0.688838	GSMUA_Achr5G18800_001|GSMUA_Achr1G27030_001|GSMUA_Achr10G14330_001|GSMUA_Achr1G12200_001|GSMUA_Achr8G13800_001|GSMUA_Achr10G01000_001
Phenylpropanoid biosynthesis	KEGG PATHWAY	mus00940	21	231	0.176508	0.772223	GSMUA_Achr8G04660_001|GSMUA_Achr8G12370_001|GSMUA_AchrUn_randomG27040_001|GSMUA_Achr4G28840_001|GSMUA_Achr6G14600_001|GSMUA_Achr3G06270_001|GSMUA_Achr10G25880_001|GSMUA_Achr3G29530_001|GSMUA_Achr11G25550_001|GSMUA_Achr1G09070_001|GSMUA_Achr11G16380_001|GSMUA_Achr2G21710_001|GSMUA_Achr9G14630_001|GSMUA_Achr1G22040_001|GSMUA_Achr6G21980_001|GSMUA_Achr5G29600_001|GSMUA_Achr6G18410_001|GSMUA_Achr6G15…
Glyoxylate and dicarboxylate metabolism	KEGG PATHWAY	mus00630	8	77	0.208191	0.874401	GSMUA_Achr10G19930_001|GSMUA_Achr7G15900_001|GSMUA_Achr1G09500_001|GSMUA_Achr2G22730_001|GSMUA_Achr6G19880_001|GSMUA_Achr4G08580_001|GSMUA_Achr9G17490_001|GSMUA_Achr7G20440_001
Tyrosine metabolism	KEGG PATHWAY	mus00350	5	43	0.216596	0.874714	GSMUA_Achr2G08040_001|GSMUA_Achr8G03320_001|GSMUA_Achr10G28740_001|GSMUA_Achr8G29470_001|GSMUA_Achr6G18590_001
Lysine degradation	KEGG PATHWAY	mus00310	4	33	0.233434	0.906145	GSMUA_Achr10G09870_001|GSMUA_Achr1G09500_001|GSMUA_Achr5G13120_001|GSMUA_Achr8G00490_001
Fatty acid degradation	KEGG PATHWAY	mus00071	5	45	0.241639	0.906145	GSMUA_Achr2G08040_001|GSMUA_Achr10G09870_001|GSMUA_Achr6G18590_001|GSMUA_Achr8G29470_001|GSMUA_Achr1G09500_001
ABC transporters	KEGG PATHWAY	mus02010	3	24	0.269492	0.975745	GSMUA_Achr8G24160_001|GSMUA_Achr8G29860_001|GSMUA_Achr4G20060_001
Thiamine metabolism	KEGG PATHWAY	mus00730	2	14	0.291254	0.994898	GSMUA_Achr7G00180_001|GSMUA_Achr6G12820_001
Carotenoid biosynthesis	KEGG PATHWAY	mus00906	4	37	0.293732	0.994898	GSMUA_Achr3G06970_001|GSMUA_Achr4G31460_001|GSMUA_Achr6G31180_001|GSMUA_Achr4G21760_001
Cutin, suberine and wax biosynthesis	KEGG PATHWAY	mus00073	3	26	0.306877	0.999975	GSMUA_Achr10G29110_001|GSMUA_Achr6G33790_001|GSMUA_Achr4G29440_001
Cyanoamino acid metabolism	KEGG PATHWAY	mus00460	5	54	0.361043	0.999975	GSMUA_Achr4G28840_001|GSMUA_Achr5G19480_001|GSMUA_Achr8G04660_001|GSMUA_Achr6G15100_001|GSMUA_Achr3G29530_001
Monoterpenoid biosynthesis	KEGG PATHWAY	mus00902	1	6	0.384458	0.999975	GSMUA_Achr2G03420_001
Amino sugar and nucleotide sugar metabolism	KEGG PATHWAY	mus00520	15	188	0.38455	0.999975	GSMUA_Achr10G07800_001|GSMUA_Achr9G15100_001|GSMUA_Achr10G14140_001|GSMUA_Achr6G17120_001|GSMUA_Achr10G07810_001|GSMUA_Achr6G22620_001|GSMUA_Achr5G00840_001|GSMUA_Achr3G26900_001|GSMUA_Achr10G28640_001|GSMUA_Achr7G05110_001|GSMUA_Achr6G02770_001|GSMUA_Achr8G00950_001|GSMUA_Achr4G10820_001|GSMUA_Achr4G17900_001|GSMUA_Achr8G02520_001
Fatty acid metabolism	KEGG PATHWAY	mus01212	8	95	0.385214	0.999975	GSMUA_Achr9G12380_001|GSMUA_Achr1G09500_001|GSMUA_Achr4G09600_001|GSMUA_Achr8G21110_001|GSMUA_Achr11G10100_001|GSMUA_Achr8G21120_001|GSMUA_Achr7G03060_001|GSMUA_Achr8G32640_001
Sulfur metabolism	KEGG PATHWAY	mus00920	4	44	0.402257	0.999975	GSMUA_Achr9G02430_001|GSMUA_Achr7G25360_001|GSMUA_Achr5G19480_001|GSMUA_Achr5G16900_001
2-Oxocarboxylic acid metabolism	KEGG PATHWAY	mus01210	5	58	0.415245	0.999975	GSMUA_Achr4G05470_001|GSMUA_Achr6G30580_001|GSMUA_Achr3G15170_001|GSMUA_Achr6G21410_001|GSMUA_Achr7G24470_001
Synthesis and degradation of ketone bodies	KEGG PATHWAY	mus00072	1	7	0.425694	0.999975	GSMUA_Achr1G09500_001
Valine, leucine and isoleucine degradation	KEGG PATHWAY	mus00280	4	46	0.432962	0.999975	GSMUA_Achr10G09870_001|GSMUA_Achr11G14050_001|GSMUA_Achr3G15170_001|GSMUA_Achr1G09500_001
Propanoate metabolism	KEGG PATHWAY	mus00640	3	33	0.43684	0.999975	GSMUA_Achr1G09500_001|GSMUA_Achr7G06660_001|GSMUA_Achr4G09600_001
Histidine metabolism	KEGG PATHWAY	mus00340	2	20	0.43876	0.999975	GSMUA_Achr10G09870_001|GSMUA_Achr6G25320_001
Brassinosteroid biosynthesis	KEGG PATHWAY	mus00905	2	20	0.43876	0.999975	GSMUA_Achr8G28130_001|GSMUA_Achr7G13210_001
Glycerolipid metabolism	KEGG PATHWAY	mus00561	7	90	0.475626	0.999975	GSMUA_Achr10G22440_001|GSMUA_Achr10G23730_001|GSMUA_Achr3G07660_001|GSMUA_Achr2G10630_001|GSMUA_Achr10G09870_001|GSMUA_Achr2G16430_001|GSMUA_Achr11G16120_001
Porphyrin and chlorophyll metabolism	KEGG PATHWAY	mus00860	4	49	0.478133	0.999975	GSMUA_Achr10G00370_001|GSMUA_Achr11G25600_001|GSMUA_Achr2G02480_001|GSMUA_Achr6G18880_001
Isoquinoline alkaloid biosynthesis	KEGG PATHWAY	mus00950	2	22	0.484262	0.999975	GSMUA_Achr8G03320_001|GSMUA_Achr10G28740_001
Ribosome	KEGG PATHWAY	mus03010	33	453	0.493164	0.999975	GSMUA_Achr5G08700_001|GSMUA_Achr8G03110_001|GSMUA_Achr6G23390_001|GSMUA_Achr6G06550_001|GSMUA_Achr3G11450_001|GSMUA_Achr1G19810_001|GSMUA_Achr5G03060_001|GSMUA_Achr5G04980_001|GSMUA_Achr9G30160_001|GSMUA_Achr5G18680_001|GSMUA_AchrUn_randomG16720_001|GSMUA_Achr11G22610_001|GSMUA_Achr3G20070_001|GSMUA_Achr6G08790_001|GSMUA_Achr4G26620_001|GSMUA_Achr6G06280_001|GSMUA_Achr11G15730_001|GSMUA_AchrUn_ra…
Glycine, serine and threonine metabolism	KEGG PATHWAY	mus00260	7	92	0.497389	0.999975	GSMUA_Achr4G04100_001|GSMUA_Achr11G14050_001|GSMUA_Achr4G00730_001|GSMUA_Achr8G03320_001|GSMUA_Achr4G28160_001|GSMUA_Achr7G20440_001|GSMUA_AchrUn_randomG26530_001
Flavone and flavonol biosynthesis	KEGG PATHWAY	mus00944	1	9	0.500073	0.999975	GSMUA_Achr11G15630_001
Sesquiterpenoid and triterpenoid biosynthesis	KEGG PATHWAY	mus00909	1	9	0.500073	0.999975	GSMUA_Achr1G27030_001
Citrate cycle (TCA cycle)	KEGG PATHWAY	mus00020	5	68	0.545571	0.999975	GSMUA_Achr11G08740_001|GSMUA_Achr9G08550_001|GSMUA_Achr4G08580_001|GSMUA_Achr11G21550_001|GSMUA_Achr11G14050_001
Taurine and hypotaurine metabolism	KEGG PATHWAY	mus00430	2	25	0.548034	0.999975	GSMUA_Achr2G19600_001|GSMUA_Achr6G29920_001
Sphingolipid metabolism	KEGG PATHWAY	mus00600	4	55	0.56373	0.999975	GSMUA_Achr6G06370_001|GSMUA_Achr3G01530_001|GSMUA_Achr2G10630_001|GSMUA_Achr7G18020_001
Degradation of aromatic compounds	KEGG PATHWAY	mus01220	1	12	0.593991	0.999975	GSMUA_AchrUn_randomG27040_001
Starch and sucrose metabolism	KEGG PATHWAY	mus00500	19	276	0.604363	0.999975	GSMUA_Achr5G00840_001|GSMUA_Achr8G04660_001|GSMUA_Achr4G17900_001|GSMUA_Achr9G15100_001|GSMUA_Achr6G13160_001|GSMUA_Achr6G02770_001|GSMUA_Achr6G26410_001|GSMUA_Achr3G29530_001|GSMUA_Achr10G28640_001|GSMUA_Achr1G13750_001|GSMUA_Achr8G00950_001|GSMUA_Achr11G06330_001|GSMUA_Achr1G18370_001|GSMUA_Achr1G01710_001|GSMUA_Achr10G15740_001|GSMUA_Achr4G28840_001|GSMUA_Achr4G10820_001|GSMUA_Achr6G15100_001|…
Tropane, piperidine and pyridine alkaloid biosynthesis	KEGG PATHWAY	mus00960	2	28	0.606064	0.999975	GSMUA_Achr8G03320_001|GSMUA_Achr6G34030_001
Glycosphingolipid biosynthesis - globo series	KEGG PATHWAY	mus00603	1	14	0.646591	0.999975	GSMUA_Achr2G10630_001
Ether lipid metabolism	KEGG PATHWAY	mus00565	2	33	0.689877	0.999975	GSMUA_Achr2G00270_001|GSMUA_AchrUn_randomG06830_001
Vitamin B6 metabolism	KEGG PATHWAY	mus00750	1	16	0.692383	0.999975	GSMUA_Achr4G00730_001
Peroxisome	KEGG PATHWAY	mus04146	6	97	0.695481	0.999975	GSMUA_Achr9G20410_001|GSMUA_Achr8G21350_001|GSMUA_Achr7G20440_001|GSMUA_Achr6G19880_001|GSMUA_Achr8G33700_001|GSMUA_Achr10G06740_001
Stilbenoid, diarylheptanoid and gingerol biosynthesis	KEGG PATHWAY	mus00945	1	17	0.713006	0.999975	GSMUA_AchrUn_randomG27040_001
Zeatin biosynthesis	KEGG PATHWAY	mus00908	2	35	0.719046	0.999975	GSMUA_Achr3G08760_001|GSMUA_Achr3G07390_001
Phosphatidylinositol signaling system	KEGG PATHWAY	mus04070	5	84	0.719512	0.999975	GSMUA_Achr2G12150_001|GSMUA_Achr6G23670_001|GSMUA_Achr10G23000_001|GSMUA_Achr10G19590_001|GSMUA_Achr10G23730_001
Ascorbate and aldarate metabolism	KEGG PATHWAY	mus00053	3	53	0.733445	0.999975	GSMUA_Achr10G09870_001|GSMUA_Achr4G10820_001|GSMUA_Achr10G10830_001
Fatty acid biosynthesis	KEGG PATHWAY	mus00061	3	54	0.744413	0.999975	GSMUA_Achr7G03060_001|GSMUA_Achr8G32640_001|GSMUA_Achr4G09600_001
Plant-pathogen interaction	KEGG PATHWAY	mus04626	14	227	0.747288	0.999975	GSMUA_Achr5G25020_001|GSMUA_Achr1G27910_001|GSMUA_Achr5G18720_001|GSMUA_Achr6G23670_001|GSMUA_Achr4G18830_001|GSMUA_Achr8G30710_001|GSMUA_Achr1G08900_001|GSMUA_Achr5G26970_001|GSMUA_Achr8G09680_001|GSMUA_Achr6G31900_001|GSMUA_Achr3G05000_001|GSMUA_Achr1G04700_001|GSMUA_Achr3G04010_001|GSMUA_Achr3G16870_001
Lysine biosynthesis	KEGG PATHWAY	mus00300	1	19	0.7502	0.999975	GSMUA_Achr4G28160_001
Arachidonic acid metabolism	KEGG PATHWAY	mus00590	1	19	0.7502	0.999975	GSMUA_AchrUn_randomG06830_001
Spliceosome	KEGG PATHWAY	mus03040	14	229	0.757943	0.999975	GSMUA_Achr3G22540_001|GSMUA_Achr3G20140_001|GSMUA_Achr10G07280_001|GSMUA_Achr2G04990_001|GSMUA_Achr5G16380_001|GSMUA_Achr4G22370_001|GSMUA_Achr3G00660_001|GSMUA_Achr4G28550_001|GSMUA_Achr9G12340_001|GSMUA_Achr10G28670_001|GSMUA_AchrUn_randomG11400_001|GSMUA_Achr3G01410_001|GSMUA_Achr8G07840_001|GSMUA_Achr7G13480_001
Oxidative phosphorylation	KEGG PATHWAY	mus00190	11	183	0.758164	0.999975	GSMUA_Achr3G29100_001|GSMUA_Achr1G12870_001|GSMUA_Achr1G11570_001|GSMUA_Achr11G08740_001|GSMUA_Achr5G16830_001|GSMUA_Achr10G27350_001|GSMUA_Achr1G12760_001|GSMUA_Achr9G07120_001|GSMUA_Achr4G22290_001|GSMUA_Achr1G00580_001|GSMUA_Achr11G25440_001
Butanoate metabolism	KEGG PATHWAY	mus00650	1	22	0.797159	0.999975	GSMUA_Achr1G09500_001
Arginine and proline metabolism	KEGG PATHWAY	mus00330	5	94	0.800991	0.999975	GSMUA_Achr10G09870_001|GSMUA_Achr9G17490_001|GSMUA_Achr6G30580_001|GSMUA_Achr6G04470_001|GSMUA_Achr10G00520_001
Alanine, aspartate and glutamate metabolism	KEGG PATHWAY	mus00250	3	60	0.802808	0.999975	GSMUA_Achr9G17490_001|GSMUA_Achr5G28200_001|GSMUA_Achr7G20440_001
Tryptophan metabolism	KEGG PATHWAY	mus00380	2	42	0.803456	0.999975	GSMUA_Achr10G09870_001|GSMUA_Achr1G09500_001
Nicotinate and nicotinamide metabolism	KEGG PATHWAY	mus00760	1	23	0.810763	0.999975	GSMUA_Achr2G07920_001
Glycosaminoglycan degradation	KEGG PATHWAY	mus00531	1	23	0.810763	0.999975	GSMUA_Achr4G32620_001
Terpenoid backbone biosynthesis	KEGG PATHWAY	mus00900	3	63	0.827541	0.999975	GSMUA_AchrUn_randomG12260_001|GSMUA_Achr1G09500_001|GSMUA_Achr8G33700_001
Phenylalanine, tyrosine and tryptophan biosynthesis	KEGG PATHWAY	mus00400	3	65	0.842513	0.999975	GSMUA_AchrUn_randomG26530_001|GSMUA_Achr6G35190_001|GSMUA_Achr7G12720_001
Glycerophospholipid metabolism	KEGG PATHWAY	mus00564	6	119	0.850677	0.999975	GSMUA_Achr10G22440_001|GSMUA_Achr10G23730_001|GSMUA_Achr2G00270_001|GSMUA_Achr2G16430_001|GSMUA_AchrUn_randomG06830_001|GSMUA_Achr11G16120_001
One carbon pool by folate	KEGG PATHWAY	mus00670	1	27	0.856655	0.999975	GSMUA_Achr11G10550_001
Pentose and glucuronate interconversions	KEGG PATHWAY	mus00040	5	105	0.867736	0.999975	GSMUA_Achr3G07660_001|GSMUA_Achr10G09870_001|GSMUA_Achr6G26410_001|GSMUA_Achr4G10820_001|GSMUA_Achr1G13750_001
Inositol phosphate metabolism	KEGG PATHWAY	mus00562	3	70	0.875101	0.999975	GSMUA_Achr10G23000_001|GSMUA_Achr10G19590_001|GSMUA_Achr2G12150_001
beta-Alanine metabolism	KEGG PATHWAY	mus00410	2	52	0.884957	0.999975	GSMUA_Achr10G09870_001|GSMUA_Achr8G03320_001
Regulation of autophagy	KEGG PATHWAY	mus04140	2	54	0.896941	0.999975	GSMUA_Achr9G00690_001|GSMUA_AchrUn_randomG18280_001
Glutathione metabolism	KEGG PATHWAY	mus00480	4	102	0.930712	0.999975	GSMUA_Achr9G26040_001|GSMUA_Achr5G28230_001|GSMUA_Achr10G18030_001|GSMUA_Achr10G08470_001
Ubiquinone and other terpenoid-quinone biosynthesis	KEGG PATHWAY	mus00130	1	42	0.949449	0.999975	GSMUA_AchrUn_randomG27040_001
Base excision repair	KEGG PATHWAY	mus03410	1	46	0.961723	0.999975	GSMUA_Achr9G19960_001
Mismatch repair	KEGG PATHWAY	mus03430	1	47	0.964294	0.999975	GSMUA_Achr1G13860_001
Plant hormone signal transduction	KEGG PATHWAY	mus04075	23	453	0.964836	0.999975	GSMUA_Achr6G31050_001|GSMUA_Achr11G09290_001|GSMUA_Achr5G01550_001|GSMUA_Achr3G02140_001|GSMUA_Achr3G30210_001|GSMUA_Achr10G00270_001|GSMUA_Achr10G08690_001|GSMUA_Achr2G21770_001|GSMUA_Achr3G03400_001|GSMUA_Achr5G05690_001|GSMUA_Achr2G19970_001|GSMUA_Achr6G29010_001|GSMUA_Achr5G22110_001|GSMUA_Achr2G12630_001|GSMUA_Achr1G01380_001|GSMUA_Achr5G05170_001|GSMUA_Achr6G25630_001|GSMUA_Achr11G15610_001…
Proteasome	KEGG PATHWAY	mus03050	2	73	0.96505	0.999975	GSMUA_Achr7G09950_001|GSMUA_Achr6G09010_001
Ribosome biogenesis in eukaryotes	KEGG PATHWAY	mus03008	3	96	0.965778	0.999975	GSMUA_Achr8G25300_001|GSMUA_Achr4G00780_001|GSMUA_Achr8G15080_001
Nucleotide excision repair	KEGG PATHWAY	mus03420	2	76	0.970681	0.999975	GSMUA_Achr10G05260_001|GSMUA_Achr1G13860_001
N-Glycan biosynthesis	KEGG PATHWAY	mus00510	1	51	0.972967	0.999975	GSMUA_Achr6G00500_001
Phagosome	KEGG PATHWAY	mus04145	5	144	0.974644	0.999975	GSMUA_Achr5G12310_001|GSMUA_Achr5G06890_001|GSMUA_Achr11G25690_001|GSMUA_Achr10G12620_001|GSMUA_Achr4G26250_001
SNARE interactions in vesicular transport	KEGG PATHWAY	mus04130	1	52	0.974783	0.999975	GSMUA_Achr8G03020_001
Aminoacyl-tRNA biosynthesis	KEGG PATHWAY	mus00970	1	53	0.976478	0.999975	GSMUA_Achr3G06880_001
Purine metabolism	KEGG PATHWAY	mus00230	7	193	0.982997	0.999975	GSMUA_Achr9G23750_001|GSMUA_Achr2G20210_001|GSMUA_Achr7G07120_001|GSMUA_Achr10G10860_001|GSMUA_Achr5G01730_001|GSMUA_Achr3G27180_001|GSMUA_Achr11G01590_001
Homologous recombination	KEGG PATHWAY	mus03440	1	58	0.983391	0.999975	GSMUA_Achr1G13860_001
Endocytosis	KEGG PATHWAY	mus04144	8	214	0.984026	0.999975	GSMUA_Achr9G04020_001|GSMUA_Achr2G00270_001|GSMUA_Achr10G19590_001|GSMUA_Achr9G00860_001|GSMUA_Achr3G01690_001|GSMUA_Achr3G13470_001|GSMUA_Achr5G06890_001|GSMUA_Achr11G07270_001
DNA replication	KEGG PATHWAY	mus03030	1	62	0.987428	0.999975	GSMUA_Achr1G13860_001
RNA degradation	KEGG PATHWAY	mus03018	4	145	0.991467	0.999975	GSMUA_Achr4G08240_001|GSMUA_Achr4G01040_001|GSMUA_Achr9G14590_001|GSMUA_Achr5G18810_001
RNA transport	KEGG PATHWAY	mus03013	7	214	0.993193	0.999975	GSMUA_AchrUn_randomG00090_001|GSMUA_Achr4G00780_001|GSMUA_Achr8G08670_001|GSMUA_Achr3G32180_001|GSMUA_Achr9G22750_001|GSMUA_Achr3G04920_001|GSMUA_Achr5G12940_001
mRNA surveillance pathway	KEGG PATHWAY	mus03015	3	173	0.999557	0.999975	GSMUA_Achr10G26420_001|GSMUA_Achr8G30330_001|GSMUA_Achr3G21300_001
Ubiquitin mediated proteolysis	KEGG PATHWAY	mus04120	3	193	0.999867	0.999975	GSMUA_Achr3G13470_001|GSMUA_Achr10G10550_001|GSMUA_Achr4G19400_001
Protein processing in endoplasmic reticulum	KEGG PATHWAY	mus04141	6	302	0.999975	0.999975	GSMUA_AchrUn_randomG06270_001|GSMUA_Achr3G04010_001|GSMUA_Achr9G25940_001|GSMUA_Achr8G23720_001|GSMUA_Achr6G00500_001|GSMUA_Achr4G19400_001
--------------------
