# Supplementary material for: Identification and characterization of early Fusarium wilt responsive mRNAs and long non-coding RNAs in banana root using high-throughput sequencing
Source: Sci Rep. 2021 Aug 11;11:16363. doi: 10.1038/s41598-021-95832-8 (PMC8358008; doi:10.1038/s41598-021-95832-8)
Supplement: Supplementary file 1 — Supplementary Tables. [file 41598_2021_95832_MOESM1_ESM.zip › Supplementary Table S7.xlsx]

## Sheet: Sheet1
Table S7 Information of the 78 differentially expressed long noncoding RNAs identified in this study
LncRNA ID	lncRNA type	ROOT_CK	ROOT_5H	ROOT_10H	ROOT_25H
TCONS_00372226	lincRNA	4.21724	0.0152402	10.1029	8.52408
TCONS_00209553	anti-sense_lncRNA	4.12069	0.0355988	0.714435	0
TCONS_00387683	lincRNA	2.7299	0.030961	12.2586	4.29699
TCONS_00211483	lincRNA	34.5711	0.505632	3.80665	1.06744
TCONS_00365571	lincRNA	2.19225	0.0445317	6.96891	2.36792
TCONS_00036435	lincRNA	25.2145	0.55453	5.89186	6.26712
TCONS_00384942	anti-sense_lncRNA	301.835	14.5757	1069.32	2115.4
TCONS_00244715	lincRNA	3.07247	0.165854	0.29477	0
TCONS_00093014	lincRNA	17.7921	0.987891	3.21438	6.34161
TCONS_00070140	anti-sense_lncRNA	25.5892	1.54121	5.61241	3.48353
TCONS_00152125	anti-sense_lncRNA	23.7086	1.45254	29.5752	5.3008
TCONS_00009032	lincRNA	4.24637	0.382783	13.7638	6.55984
TCONS_00214268	anti-sense_lncRNA	27.3111	2.54028	3.96523	11.4248
TCONS_00263014	lincRNA	11.137	1.10566	2.20649	1.72014
TCONS_00334460	lincRNA	158.414	15.7637	119.171	27.25
TCONS_00218412	lincRNA	137.363	13.7708	36.9334	72.4553
TCONS_00375023	lincRNA	5.60714	0.59937	1.72985	5.12467
TCONS_00408168	lincRNA	483.675	52.8253	3206.58	4256.29
TCONS_00120517	intronic_lncRNA	4.18551	0.492288	0.464143	1.49384
TCONS_00371459	lincRNA	5.68584	0.720532	0.816296	3.31666
TCONS_00336316	lincRNA	21.88	2.8447	5.18746	16.3379
TCONS_00360258	lincRNA	32.4274	4.43169	5.96597	3.37535
TCONS_00261014	anti-sense_lncRNA	4.44687	0.611405	1.10997	3.23119
TCONS_00416483	lincRNA	5.46376	0.855606	0.487244	2.5765
TCONS_00147229	intronic_lncRNA	106.962	17.2702	70.9864	84.953
TCONS_00080620	lincRNA	13.2975	2.4371	12.3559	1.79747
TCONS_00343860	anti-sense_lncRNA	4.73624	0.890454	1.76557	0.567834
TCONS_00195037	lincRNA	227.184	45.3235	136.581	97.7421
TCONS_00194808	lincRNA	352.473	71.6463	323.39	380.813
TCONS_00221123	lincRNA	26.4114	5.48862	5.1145	35.5733
TCONS_00065155	lincRNA	186.544	40.0848	173.472	186.098
TCONS_00010052	lincRNA	20.8291	4.65933	7.8499	18.4564
TCONS_00097212	intronic_lncRNA	182.033	42.1551	93.2556	224.213
TCONS_00251533	anti-sense_lncRNA	6.60696	1.57345	1.10964	4.42493
TCONS_00183467	lincRNA	9.18165	2.20776	2.81861	5.42466
TCONS_00000153	lincRNA	35.6751	10.4909	19.0868	17.7427
TCONS_00150023	anti-sense_lncRNA	1.54082	0.453669	0	1.2566
TCONS_00151518	lincRNA	37324.1	11446.8	19942.8	17557.9
TCONS_00158100	intronic_lncRNA	5708.34	1850.02	1685.41	7012.65
TCONS_00209554	anti-sense_lncRNA	2.87976	1.23316	1.75681	0.219491
TCONS_00335942	anti-sense_lncRNA	133.578	60.6954	17.2638	53.2201
TCONS_00183466	lincRNA	1.72008	0.853289	0.112272	0.489856
TCONS_00131304	anti-sense_lncRNA	927.037	501.632	101.951	258.558
TCONS_00369357	lincRNA	2.60651	2.01946	11.7094	2.79579
TCONS_00360016	lincRNA	3.49557	2.78478	16.6422	3.24445
TCONS_00369363	lincRNA	3.72189	3.41579	15.1884	5.04979
TCONS_00366032	lincRNA	26.5147	27.6785	7.29391	25.1339
TCONS_00386274	lincRNA	3.29683	3.68252	0.197213	2.101
TCONS_00369329	lincRNA	14.1829	18.6314	2.83987	11.3402
TCONS_00380074	lincRNA	8.72015	11.9685	1.15449	6.25574
TCONS_00322846	lincRNA	28.6617	41.9661	340.168	163.536
TCONS_00190385	lincRNA	30.1335	45.7577	205.284	54.7201
TCONS_00386760	lincRNA	12.1537	26.0068	0.337813	5.32901
TCONS_00377566	lincRNA	3.7185	8.87834	0.290015	3.71226
TCONS_00156513	lincRNA	0.907664	2.17779	7.8916	3.42389
TCONS_00366382	lincRNA	20.6128	51.9856	2.7468	13.1983
TCONS_00386333	anti-sense_lncRNA	4.79004	13.0908	1.09631	4.44057
TCONS_00341892	anti-sense_lncRNA	11.7404	45.1125	56.3379	16.2532
TCONS_00415089	lincRNA	52.3379	236.837	147.781	120.762
TCONS_00039020	lincRNA	15.3684	72.0623	13.0459	39.006
TCONS_00041355	lincRNA	2.27527	15.9878	6.16556	5.22131
TCONS_00023360	lincRNA	4.56101	36.492	7.11553	8.04598
TCONS_00370170	lincRNA	24.8382	207.632	68.4993	96.178
TCONS_00260533	intronic_lncRNA	18.0984	186.85	64.1915	39.2458
TCONS_00259462	lincRNA	20.9735	282.775	55.8079	57.9182
TCONS_00193793	lincRNA	20.0091	307.818	211.873	160.178
TCONS_00312107	lincRNA	2.15906	77.2105	6.93566	4.6146
TCONS_00342520	lincRNA	0.402187	24.3013	2.45318	1.14308
TCONS_00363647	lincRNA	2.10618	136.819	34.2171	6.43476
TCONS_00159232	anti-sense_lncRNA	0.359796	32.9703	12.9724	0.509208
TCONS_00261120	anti-sense_lncRNA	0	4.4197	2.71395	3.55829
TCONS_00365456	lincRNA	4.4339	0	5.31888	6.1162
TCONS_00359953	lincRNA	22.5006	0	30.175	32.416
TCONS_00083452	lincRNA	0	6.07351	0	1.35171
TCONS_00360528	lincRNA	37.0128	0	77.3045	54.3606
TCONS_00353930	lincRNA	0.474435	0	6.45391	0.089325
TCONS_00366163	lincRNA	9.18558	0	165.394	10.238
TCONS_00355763	lincRNA	0.241229	0	3.79758	0
