# Supplementary material for: Identification and characterization of early Fusarium wilt responsive mRNAs and long non-coding RNAs in banana root using high-throughput sequencing
Source: Sci Rep. 2021 Aug 11;11:16363. doi: 10.1038/s41598-021-95832-8 (PMC8358008; doi:10.1038/s41598-021-95832-8)
Supplement: Supplementary file 1 — Supplementary Tables. [file 41598_2021_95832_MOESM1_ESM.zip › Supplementary Table S8.xlsx]

## Sheet: Additional file Table S7
Table S8 GO enrichment analysis result of the predicted target genes of differentially expressed long noncoding RNAs
GO_accession	Description	Term_type	Over_represented_pValue	Corrected_pValue	DEG_item	DEG_list	Bg_item	Bg_list	Gene_names
GO:0004573	mannosyl-oligosaccharide glucosidase activity	molecular_function	4.246e-05	0.2534	3	1118	3	23828	GSMUA_Achr6G12310_001,GSMUA_Achr6G12300_001,GSMUA_Achr6G12320_001
GO:0015926	glucosidase activity	molecular_function	0.00016582	0.4948	3	1118	4	23828	GSMUA_Achr6G12320_001,GSMUA_Achr6G12300_001,GSMUA_Achr6G12310_001
GO:0004221	obsolete ubiquitin thiolesterase activity	molecular_function	0.00054863	0.52292	8	1118	54	23828	GSMUA_Achr2G06450_001,GSMUA_Achr10G30410_001,GSMUA_Achr7G24290_001,GSMUA_Achr2G06440_001,GSMUA_Achr9G08820_001,GSMUA_Achr9G08810_001,GSMUA_Achr9G10330_001,GSMUA_Achr10G14590_001
GO:0036459	ubiquitinyl hydrolase activity	molecular_function	0.00062258	0.52292	8	1118	55	23828	GSMUA_Achr10G30410_001,GSMUA_Achr2G06450_001,GSMUA_Achr7G24290_001,GSMUA_Achr2G06440_001,GSMUA_Achr9G08820_001,GSMUA_Achr9G08810_001,GSMUA_Achr9G10330_001,GSMUA_Achr10G14590_001
GO:0006696	ergosterol biosynthetic process	biological_process	0.0012265	0.52292	2	1118	2	23828	GSMUA_Achr4G07600_001,GSMUA_Achr3G30960_001
GO:0008204	ergosterol metabolic process	biological_process	0.0012265	0.52292	2	1118	2	23828	GSMUA_Achr4G07600_001,GSMUA_Achr3G30960_001
GO:0044107	cellular alcohol metabolic process	biological_process	0.0012265	0.52292	2	1118	2	23828	GSMUA_Achr4G07600_001,GSMUA_Achr3G30960_001
GO:0044108	cellular alcohol biosynthetic process	biological_process	0.0012265	0.52292	2	1118	2	23828	GSMUA_Achr4G07600_001,GSMUA_Achr3G30960_001
GO:0097384	cellular lipid biosynthetic process	biological_process	0.0012265	0.52292	2	1118	2	23828	GSMUA_Achr3G30960_001,GSMUA_Achr4G07600_001
GO:1902652	secondary alcohol metabolic process	biological_process	0.0012265	0.52292	2	1118	2	23828	GSMUA_Achr4G07600_001,GSMUA_Achr3G30960_001
GO:1902653	secondary alcohol biosynthetic process	biological_process	0.0012265	0.52292	2	1118	2	23828	GSMUA_Achr4G07600_001,GSMUA_Achr3G30960_001
GO:0008381	mechanically-gated ion channel activity	molecular_function	0.0012267	0.52292	2	1118	2	23828	GSMUA_AchrUn_randomG16130_001,GSMUA_AchrUn_randomG16140_001
GO:0022833	mechanically gated channel activity	molecular_function	0.0012267	0.52292	2	1118	2	23828	GSMUA_AchrUn_randomG16140_001,GSMUA_AchrUn_randomG16130_001
GO:0005677	chromatin silencing complex	cellular_component	0.0012267	0.52292	2	1118	2	23828	GSMUA_Achr1G24850_001,GSMUA_Achr5G26370_001
GO:0043682	copper-transporting ATPase activity	molecular_function	0.0013462	0.53561	3	1118	7	23828	GSMUA_Achr5G12280_001,GSMUA_Achr5G12300_001,GSMUA_Achr5G12290_001
GO:0016126	sterol biosynthetic process	biological_process	0.0015458	0.57658	5	1118	25	23828	GSMUA_Achr1G01150_001,GSMUA_Achr3G30960_001,GSMUA_Achr9G05320_001,GSMUA_Achr4G07600_001,GSMUA_Achr8G26170_001
GO:0010020	chloroplast fission	biological_process	0.0021034	0.73843	3	1118	8	23828	GSMUA_Achr7G06230_001,GSMUA_Achr9G23510_001,GSMUA_Achr3G31630_001
GO:0042623	ATPase activity, coupled	molecular_function	0.0029888	0.82582	23	1118	349	23828	GSMUA_Achr5G12220_001,GSMUA_Achr5G27740_001,GSMUA_Achr4G00810_001,GSMUA_Achr9G23510_001,GSMUA_Achr9G13150_001,GSMUA_Achr4G14720_001,GSMUA_Achr1G24870_001,GSMUA_Achr4G07530_001,GSMUA_Achr5G12290_001,GSMUA_Achr5G12280_001,GSMUA_Achr4G00970_001,GSMUA_Achr10G28510_001,GSMUA_Achr4G04430_001,GSMUA_AchrUn_randomG14920_001,GSMUA_Achr7G05930_001,GSMUA_Achr3G31020_001,GSMUA_Achr10G14620_001,GSMUA_Achr4G126…
GO:0043572	plastid fission	biological_process	0.0030734	0.82582	3	1118	9	23828	GSMUA_Achr9G23510_001,GSMUA_Achr3G31630_001,GSMUA_Achr7G06230_001
GO:0016125	sterol metabolic process	biological_process	0.0030784	0.82582	5	1118	29	23828	GSMUA_Achr3G30960_001,GSMUA_Achr1G01150_001,GSMUA_Achr9G05320_001,GSMUA_Achr4G07600_001,GSMUA_Achr8G26170_001
GO:0016820	hydrolase activity, acting on acid anhydrides, catalyzing transmembrane movement of substances	molecular_function	0.003087	0.82582	15	1118	191	23828	GSMUA_Achr10G14620_001,GSMUA_Achr5G12300_001,GSMUA_Achr4G12650_001,GSMUA_Achr9G13040_001,GSMUA_Achr5G12290_001,GSMUA_AchrUn_randomG14210_001,GSMUA_AchrUn_randomG14930_001,GSMUA_Achr3G31020_001,GSMUA_Achr5G12280_001,GSMUA_Achr4G00970_001,GSMUA_Achr5G27740_001,GSMUA_Achr10G28510_001,GSMUA_Achr9G13150_001,GSMUA_Achr4G04430_001,GSMUA_AchrUn_randomG14920_001
GO:0006825	copper ion transport	biological_process	0.0030889	0.82582	4	1118	18	23828	GSMUA_Achr9G05350_001,GSMUA_Achr5G12300_001,GSMUA_Achr5G12280_001,GSMUA_Achr5G12290_001
GO:0098754	detoxification	biological_process	0.0035769	0.82582	2	1118	3	23828	GSMUA_Achr5G12280_001,GSMUA_Achr11G06090_001
GO:0000247	C-8 sterol isomerase activity	molecular_function	0.0035939	0.82582	2	1118	3	23828	GSMUA_Achr4G07600_001,GSMUA_Achr3G30960_001
GO:0043228	non-membrane-bounded organelle	cellular_component	0.0036048	0.82582	58	1118	1151	23828	GSMUA_Achr7G24180_001,GSMUA_Achr3G27730_001,GSMUA_Achr10G30350_001,GSMUA_Achr7G06480_001,GSMUA_Achr4G12880_001,GSMUA_Achr4G01030_001,GSMUA_Achr7G06510_001,GSMUA_Achr11G06100_001,GSMUA_Achr7G06230_001,GSMUA_Achr7G05800_001,GSMUA_Achr4G14720_001,GSMUA_Achr9G30130_001,GSMUA_Achr5G27140_001,GSMUA_Achr4G07340_001,GSMUA_Achr3G27680_001,GSMUA_Achr9G08850_001,GSMUA_Achr4G00810_001,GSMUA_Achr7G06240_001,G…
GO:0043232	intracellular non-membrane-bounded organelle	cellular_component	0.0036048	0.82582	58	1118	1151	23828	GSMUA_Achr4G30950_001,GSMUA_Achr3G30890_001,GSMUA_Achr4G31160_001,GSMUA_Achr4G12870_001,GSMUA_Achr8G26250_001,GSMUA_Achr6G29350_001,GSMUA_Achr3G31180_001,GSMUA_Achr1G01040_001,GSMUA_Achr11G08890_001,GSMUA_Achr4G04230_001,GSMUA_Achr5G12310_001,GSMUA_Achr1G21580_001,GSMUA_Achr10G28580_001,GSMUA_Achr5G27620_001,GSMUA_Achr1G01130_001,GSMUA_Achr2G09960_001,GSMUA_Achr2G10130_001,GSMUA_Achr5G24750_001,G…
GO:0022804	active transmembrane transporter activity	molecular_function	0.003811	0.82582	24	1118	377	23828	GSMUA_Achr8G26440_001,GSMUA_Achr5G27740_001,GSMUA_Achr9G13150_001,GSMUA_Achr5G27820_001,GSMUA_Achr1G01170_001,GSMUA_Achr5G12290_001,GSMUA_Achr9G10100_001,GSMUA_Achr3G31020_001,GSMUA_Achr9G13010_001,GSMUA_Achr5G27320_001,GSMUA_Achr4G00970_001,GSMUA_Achr5G27330_001,GSMUA_Achr5G12280_001,GSMUA_AchrUn_randomG14920_001,GSMUA_Achr4G04430_001,GSMUA_Achr10G28510_001,GSMUA_Achr7G02840_001,GSMUA_Achr6G0336…
GO:0019829	cation-transporting ATPase activity	molecular_function	0.0040129	0.82582	11	1118	123	23828	GSMUA_Achr5G12290_001,GSMUA_AchrUn_randomG14930_001,GSMUA_Achr4G12650_001,GSMUA_Achr5G12300_001,GSMUA_Achr9G13040_001,GSMUA_Achr3G31020_001,GSMUA_Achr9G13150_001,GSMUA_AchrUn_randomG14920_001,GSMUA_Achr5G12280_001,GSMUA_Achr4G00970_001,GSMUA_Achr5G27740_001
GO:0042625	ATPase activity, coupled to transmembrane movement of ions	molecular_function	0.0040129	0.82582	11	1118	123	23828	GSMUA_Achr5G12290_001,GSMUA_AchrUn_randomG14930_001,GSMUA_Achr5G12300_001,GSMUA_Achr9G13040_001,GSMUA_Achr4G12650_001,GSMUA_Achr3G31020_001,GSMUA_AchrUn_randomG14920_001,GSMUA_Achr9G13150_001,GSMUA_Achr5G12280_001,GSMUA_Achr4G00970_001,GSMUA_Achr5G27740_001
GO:0022892	substrate-specific transporter activity	molecular_function	0.0045856	0.86407	40	1118	739	23828	GSMUA_Achr2G06370_001,GSMUA_Achr5G27180_001,GSMUA_Achr9G08910_001,GSMUA_Achr9G05400_001,GSMUA_Achr6G12090_001,GSMUA_Achr5G27740_001,GSMUA_Achr9G13150_001,GSMUA_Achr5G27090_001,GSMUA_Achr9G29960_001,GSMUA_Achr5G12300_001,GSMUA_Achr9G13040_001,GSMUA_Achr4G30920_001,GSMUA_Achr8G26380_001,GSMUA_Achr6G03360_001,GSMUA_Achr7G02840_001,GSMUA_Achr9G13110_001,GSMUA_Achr4G00970_001,GSMUA_Achr5G27320_001,GSM…
GO:0048038	quinone binding	molecular_function	0.0046323	0.86407	4	1118	20	23828	GSMUA_Achr6G03330_001,GSMUA_AchrUn_randomG14220_001,GSMUA_Achr5G24720_001,GSMUA_Achr6G12170_001
GO:0016459	myosin complex	cellular_component	0.0046331	0.86407	4	1118	20	23828	GSMUA_Achr3G30890_001,GSMUA_Achr4G07570_001,GSMUA_Achr8G26250_001,GSMUA_Achr10G14580_001
GO:0015629	actin cytoskeleton	cellular_component	0.0049515	0.89547	9	1118	92	23828	GSMUA_Achr10G14580_001,GSMUA_Achr3G30890_001,GSMUA_Achr8G26250_001,GSMUA_Achr5G24750_001,GSMUA_Achr4G04170_001,GSMUA_Achr4G07570_001,GSMUA_Achr5G12270_001,GSMUA_Achr1G00910_001,GSMUA_Achr4G04230_001
GO:0042626	ATPase activity, coupled to transmembrane movement of substances	molecular_function	0.0052553	0.92246	14	1118	183	23828	GSMUA_Achr3G31020_001,GSMUA_Achr5G12280_001,GSMUA_Achr4G00970_001,GSMUA_Achr5G27740_001,GSMUA_Achr10G28510_001,GSMUA_Achr9G13150_001,GSMUA_Achr4G04430_001,GSMUA_AchrUn_randomG14920_001,GSMUA_Achr10G14620_001,GSMUA_Achr5G12300_001,GSMUA_Achr9G13040_001,GSMUA_Achr4G12650_001,GSMUA_Achr5G12290_001,GSMUA_AchrUn_randomG14930_001
GO:0015075	ion transmembrane transporter activity	molecular_function	0.0057843	0.94516	33	1118	589	23828	GSMUA_Achr2G06370_001,GSMUA_Achr9G29960_001,GSMUA_Achr9G13150_001,GSMUA_Achr9G05400_001,GSMUA_Achr5G27740_001,GSMUA_Achr6G03360_001,GSMUA_Achr7G02840_001,GSMUA_Achr9G13040_001,GSMUA_Achr5G12300_001,GSMUA_Achr4G30920_001,GSMUA_Achr5G27320_001,GSMUA_Achr9G13010_001,GSMUA_Achr9G10180_001,GSMUA_Achr4G00970_001,GSMUA_Achr5G27820_001,GSMUA_Achr5G12290_001,GSMUA_AchrUn_randomG14210_001,GSMUA_Achr9G23560…
GO:0043492	ATPase activity, coupled to movement of substances	molecular_function	0.0060506	0.94516	14	1118	186	23828	GSMUA_Achr5G12300_001,GSMUA_Achr9G13040_001,GSMUA_Achr4G12650_001,GSMUA_Achr10G14620_001,GSMUA_AchrUn_randomG14930_001,GSMUA_Achr5G12290_001,GSMUA_Achr3G31020_001,GSMUA_Achr5G27740_001,GSMUA_Achr4G00970_001,GSMUA_Achr5G12280_001,GSMUA_AchrUn_randomG14920_001,GSMUA_Achr9G13150_001,GSMUA_Achr4G04430_001,GSMUA_Achr10G28510_001
GO:0031360	intrinsic component of thylakoid membrane	cellular_component	0.0068321	0.94516	2	1118	4	23828	GSMUA_AchrUn_randomG03370_001,GSMUA_AchrUn_randomG03360_001
GO:0031361	integral component of thylakoid membrane	cellular_component	0.0068321	0.94516	2	1118	4	23828	GSMUA_AchrUn_randomG03370_001,GSMUA_AchrUn_randomG03360_001
GO:0006349	regulation of gene expression by genetic imprinting	biological_process	0.0070215	0.94516	2	1118	4	23828	GSMUA_Achr1G24850_001,GSMUA_Achr5G26370_001
GO:0008460	dTDP-glucose 4,6-dehydratase activity	molecular_function	0.0070215	0.94516	2	1118	4	23828	GSMUA_Achr3G31820_001,GSMUA_Achr3G31810_001
GO:0071514	genetic imprinting	biological_process	0.0070215	0.94516	2	1118	4	23828	GSMUA_Achr1G24850_001,GSMUA_Achr5G26370_001
GO:0018344	protein geranylgeranylation	biological_process	0.0070215	0.94516	2	1118	4	23828	GSMUA_Achr9G08930_001,GSMUA_Achr6G03390_001
GO:0015399	primary active transmembrane transporter activity	molecular_function	0.0070571	0.94516	15	1118	209	23828	GSMUA_Achr1G01170_001,GSMUA_Achr9G13040_001,GSMUA_Achr5G12300_001,GSMUA_Achr4G12650_001,GSMUA_Achr10G14620_001,GSMUA_AchrUn_randomG14930_001,GSMUA_Achr5G12290_001,GSMUA_Achr3G31020_001,GSMUA_Achr5G27740_001,GSMUA_Achr4G00970_001,GSMUA_Achr5G12280_001,GSMUA_Achr9G13150_001,GSMUA_Achr4G04430_001,GSMUA_AchrUn_randomG14920_001,GSMUA_Achr10G28510_001
GO:0015405	P-P-bond-hydrolysis-driven transmembrane transporter activity	molecular_function	0.0070571	0.94516	15	1118	209	23828	GSMUA_Achr5G12280_001,GSMUA_Achr4G00970_001,GSMUA_Achr5G27740_001,GSMUA_Achr10G28510_001,GSMUA_Achr9G13150_001,GSMUA_Achr4G04430_001,GSMUA_AchrUn_randomG14920_001,GSMUA_Achr3G31020_001,GSMUA_Achr10G14620_001,GSMUA_Achr9G13040_001,GSMUA_Achr5G12300_001,GSMUA_Achr4G12650_001,GSMUA_Achr5G12290_001,GSMUA_AchrUn_randomG14930_001,GSMUA_Achr1G01170_001
GO:0006511	ubiquitin-dependent protein catabolic process	biological_process	0.0073701	0.94516	13	1118	171	23828	GSMUA_Achr9G30160_001,GSMUA_Achr2G06320_001,GSMUA_Achr9G08820_001,GSMUA_Achr7G24290_001,GSMUA_Achr2G06450_001,GSMUA_Achr10G30410_001,GSMUA_Achr2G06440_001,GSMUA_Achr4G12790_001,GSMUA_Achr9G05330_001,GSMUA_Achr10G14590_001,GSMUA_Achr9G10330_001,GSMUA_Achr9G24070_001,GSMUA_Achr9G08810_001
GO:0006547	histidine metabolic process	biological_process	0.0074435	0.94516	3	1118	12	23828	GSMUA_Achr11G06050_001,GSMUA_Achr6G20000_001,GSMUA_Achr9G10240_001
GO:0052803	imidazole-containing compound metabolic process	biological_process	0.0074435	0.94516	3	1118	12	23828	GSMUA_Achr9G10240_001,GSMUA_Achr6G20000_001,GSMUA_Achr11G06050_001
GO:0019941	modification-dependent protein catabolic process	biological_process	0.008094	0.9638	13	1118	173	23828	GSMUA_Achr10G14590_001,GSMUA_Achr9G05330_001,GSMUA_Achr9G24070_001,GSMUA_Achr9G08810_001,GSMUA_Achr9G10330_001,GSMUA_Achr9G30160_001,GSMUA_Achr9G08820_001,GSMUA_Achr2G06320_001,GSMUA_Achr10G30410_001,GSMUA_Achr2G06450_001,GSMUA_Achr7G24290_001,GSMUA_Achr2G06440_001,GSMUA_Achr4G12790_001
GO:0043632	modification-dependent macromolecule catabolic process	biological_process	0.0084764	0.9638	13	1118	174	23828	GSMUA_Achr9G24070_001,GSMUA_Achr9G08810_001,GSMUA_Achr9G10330_001,GSMUA_Achr10G14590_001,GSMUA_Achr9G05330_001,GSMUA_Achr4G12790_001,GSMUA_Achr2G06440_001,GSMUA_Achr2G06450_001,GSMUA_Achr10G30410_001,GSMUA_Achr7G24290_001,GSMUA_Achr9G08820_001,GSMUA_Achr2G06320_001,GSMUA_Achr9G30160_001
GO:0051603	proteolysis involved in cellular protein catabolic process	biological_process	0.0090262	0.9638	14	1118	195	23828	GSMUA_Achr9G24070_001,GSMUA_Achr9G08810_001,GSMUA_Achr9G10330_001,GSMUA_Achr10G14590_001,GSMUA_Achr9G05330_001,GSMUA_Achr10G30410_001,GSMUA_Achr2G06450_001,GSMUA_Achr9G13190_001,GSMUA_Achr7G24290_001,GSMUA_Achr2G06440_001,GSMUA_Achr4G12790_001,GSMUA_Achr9G30160_001,GSMUA_Achr2G06320_001,GSMUA_Achr9G08820_001
GO:0022857	transmembrane transporter activity	molecular_function	0.010231	0.9638	45	1118	896	23828	GSMUA_Achr8G26320_001,GSMUA_Achr9G30180_001,GSMUA_Achr1G01170_001,GSMUA_Achr5G27820_001,GSMUA_Achr9G23560_001,GSMUA_AchrUn_randomG14210_001,GSMUA_Achr3G27710_001,GSMUA_Achr5G12290_001,GSMUA_Achr3G31020_001,GSMUA_AchrUn_randomG03290_001,GSMUA_Achr1G24840_001,GSMUA_AchrUn_randomG16140_001,GSMUA_AchrUn_randomG16130_001,GSMUA_AchrUn_randomG14920_001,GSMUA_Achr8G26260_001,GSMUA_Achr5G27330_001,GSMUA_A…
GO:0005215	transporter activity	molecular_function	0.011178	0.9638	57	1118	1193	23828	GSMUA_Achr9G13110_001,GSMUA_Achr7G02840_001,GSMUA_Achr6G03360_001,GSMUA_Achr8G26380_001,GSMUA_Achr9G13040_001,GSMUA_Achr5G12300_001,GSMUA_Achr4G30920_001,GSMUA_Achr9G10180_001,GSMUA_Achr5G24860_001,GSMUA_Achr9G13010_001,GSMUA_Achr5G27320_001,GSMUA_Achr3G21990_001,GSMUA_Achr9G10100_001,GSMUA_Achr4G04430_001,GSMUA_Achr10G28510_001,GSMUA_Achr4G00970_001,GSMUA_Achr6G20060_001,GSMUA_Achr5G27180_001,GS…
GO:0051287	NAD binding	molecular_function	0.011267	0.9638	8	1118	87	23828	GSMUA_Achr3G31530_001,GSMUA_Achr3G31710_001,GSMUA_AchrUn_randomG14220_001,GSMUA_Achr9G10240_001,GSMUA_Achr7G24140_001,GSMUA_Achr4G00910_001,GSMUA_Achr10G28580_001,GSMUA_Achr3G21910_001
GO:0004326	tetrahydrofolylpolyglutamate synthase activity	molecular_function	0.01139	0.9638	2	1118	5	23828	GSMUA_Achr10G14520_001,GSMUA_Achr10G14530_001
GO:0046900	tetrahydrofolylpolyglutamate metabolic process	biological_process	0.01139	0.9638	2	1118	5	23828	GSMUA_Achr10G14530_001,GSMUA_Achr10G14520_001
GO:0046901	tetrahydrofolylpolyglutamate biosynthetic process	biological_process	0.01139	0.9638	2	1118	5	23828	GSMUA_Achr10G14520_001,GSMUA_Achr10G14530_001
GO:1901135	carbohydrate derivative metabolic process	biological_process	0.011393	0.9638	42	1118	830	23828	GSMUA_Achr5G27690_001,GSMUA_Achr6G20020_001,GSMUA_Achr4G07390_001,GSMUA_Achr7G17420_001,GSMUA_Achr4G00940_001,GSMUA_Achr4G12800_001,GSMUA_Achr9G13040_001,GSMUA_Achr9G23950_001,GSMUA_Achr3G31820_001,GSMUA_Achr9G12990_001,GSMUA_Achr5G18110_001,GSMUA_Achr9G23930_001,GSMUA_Achr9G10110_001,GSMUA_Achr9G13150_001,GSMUA_Achr3G30920_001,GSMUA_Achr11G08760_001,GSMUA_Achr11G05040_001,GSMUA_Achr9G29960_001,G…
GO:0003878	ATP citrate synthase activity	molecular_function	0.011431	0.9638	2	1118	5	23828	GSMUA_Achr1G24880_001,GSMUA_Achr11G05030_001
GO:0004774	succinate-CoA ligase activity	molecular_function	0.011431	0.9638	2	1118	5	23828	GSMUA_Achr1G24880_001,GSMUA_Achr11G05030_001
GO:0004775	succinate-CoA ligase (ADP-forming) activity	molecular_function	0.011431	0.9638	2	1118	5	23828	GSMUA_Achr11G05030_001,GSMUA_Achr1G24880_001
GO:0003774	motor activity	molecular_function	0.011515	0.9638	9	1118	105	23828	GSMUA_Achr8G26250_001,GSMUA_Achr3G30890_001,GSMUA_Achr4G12870_001,GSMUA_Achr10G14580_001,GSMUA_Achr4G12880_001,GSMUA_Achr7G06510_001,GSMUA_Achr7G05800_001,GSMUA_Achr4G07570_001,GSMUA_Achr9G30130_001
GO:0005885	Arp2/3 protein complex	cellular_component	0.011662	0.9638	3	1118	14	23828	GSMUA_Achr4G04170_001,GSMUA_Achr1G00910_001,GSMUA_Achr4G04230_001
GO:0034645	cellular macromolecule biosynthetic process	biological_process	0.012394	0.9638	148	1118	3550	23828	GSMUA_Achr7G06490_001,GSMUA_Achr2G06250_001,GSMUA_Achr4G14670_001,GSMUA_Achr4G12820_001,GSMUA_Achr4G30990_001,GSMUA_Achr2G06410_001,GSMUA_Achr2G10130_001,GSMUA_Achr4G00840_001,GSMUA_Achr4G07350_001,GSMUA_Achr5G18140_001,GSMUA_Achr1G21370_001,GSMUA_Achr9G13160_001,GSMUA_Achr9G08940_001,GSMUA_Achr3G31180_001,GSMUA_Achr9G10320_001,GSMUA_Achr9G05580_001,GSMUA_AchrUn_randomG03190_001,GSMUA_Achr10G3044…
GO:0030163	protein catabolic process	biological_process	0.012523	0.9638	16	1118	244	23828	GSMUA_Achr10G30410_001,GSMUA_Achr9G24030_001,GSMUA_Achr7G24290_001,GSMUA_Achr4G12790_001,GSMUA_Achr9G30160_001,GSMUA_Achr2G06320_001,GSMUA_Achr9G08820_001,GSMUA_Achr9G24070_001,GSMUA_Achr9G10330_001,GSMUA_Achr9G05330_001,GSMUA_Achr9G13190_001,GSMUA_Achr2G06450_001,GSMUA_Achr2G06440_001,GSMUA_Achr6G12250_001,GSMUA_Achr9G08810_001,GSMUA_Achr10G14590_001
GO:0044257	cellular protein catabolic process	biological_process	0.012548	0.9638	14	1118	203	23828	GSMUA_Achr9G08820_001,GSMUA_Achr2G06320_001,GSMUA_Achr9G30160_001,GSMUA_Achr4G12790_001,GSMUA_Achr2G06440_001,GSMUA_Achr7G24290_001,GSMUA_Achr2G06450_001,GSMUA_Achr10G30410_001,GSMUA_Achr9G13190_001,GSMUA_Achr9G05330_001,GSMUA_Achr10G14590_001,GSMUA_Achr9G10330_001,GSMUA_Achr9G08810_001,GSMUA_Achr9G24070_001
GO:0034314	Arp2/3 complex-mediated actin nucleation	biological_process	0.014205	0.9638	3	1118	15	23828	GSMUA_Achr1G00910_001,GSMUA_Achr4G04230_001,GSMUA_Achr4G04170_001
GO:0022891	substrate-specific transmembrane transporter activity	molecular_function	0.015024	0.9638	35	1118	678	23828	GSMUA_AchrUn_randomG03290_001,GSMUA_Achr1G24840_001,GSMUA_AchrUn_randomG16140_001,GSMUA_Achr3G31020_001,GSMUA_Achr5G27330_001,GSMUA_Achr8G26260_001,GSMUA_Achr5G12280_001,GSMUA_AchrUn_randomG16130_001,GSMUA_AchrUn_randomG14920_001,GSMUA_Achr7G06290_001,GSMUA_Achr3G21820_001,GSMUA_Achr4G12650_001,GSMUA_AchrUn_randomG14930_001,GSMUA_Achr8G26320_001,GSMUA_Achr9G30180_001,GSMUA_Achr5G27820_001,GSMUA_A…
GO:0016571	histone methylation	biological_process	0.015436	0.9638	8	1118	92	23828	GSMUA_Achr5G27620_001,GSMUA_Achr5G26370_001,GSMUA_Achr1G01130_001,GSMUA_Achr4G14720_001,GSMUA_Achr1G24850_001,GSMUA_Achr6G29390_001,GSMUA_Achr5G26260_001,GSMUA_Achr11G04780_001
GO:0005507	copper ion binding	molecular_function	0.015506	0.9638	12	1118	168	23828	GSMUA_Achr9G05350_001,GSMUA_Achr5G12300_001,GSMUA_Achr6G03290_001,GSMUA_Achr6G03330_001,GSMUA_Achr5G27810_001,GSMUA_Achr6G12170_001,GSMUA_Achr3G31790_001,GSMUA_Achr10G28580_001,GSMUA_Achr10G28550_001,GSMUA_Achr9G24120_001,GSMUA_Achr5G12280_001,GSMUA_Achr3G31800_001
GO:0046165	alcohol biosynthetic process	biological_process	0.015977	0.9638	7	1118	75	23828	GSMUA_Achr8G26170_001,GSMUA_Achr9G05320_001,GSMUA_Achr4G07600_001,GSMUA_Achr1G21570_001,GSMUA_Achr11G04950_001,GSMUA_Achr3G30960_001,GSMUA_Achr1G01150_001
GO:0009772	photosynthetic electron transport in photosystem II	biological_process	0.016594	0.9638	2	1118	6	23828	GSMUA_AchrUn_randomG08480_001,GSMUA_Achr10G14480_001
GO:0009960	endosperm development	biological_process	0.016751	0.9638	2	1118	6	23828	GSMUA_Achr5G26370_001,GSMUA_Achr1G24850_001
GO:0005375	copper ion transmembrane transporter activity	molecular_function	0.017053	0.9638	3	1118	16	23828	GSMUA_Achr5G12300_001,GSMUA_Achr5G12280_001,GSMUA_Achr5G12290_001
GO:0016128	phytosteroid metabolic process	biological_process	0.017073	0.9638	3	1118	16	23828	GSMUA_Achr4G07600_001,GSMUA_Achr1G01150_001,GSMUA_Achr3G30960_001
GO:0016129	phytosteroid biosynthetic process	biological_process	0.017073	0.9638	3	1118	16	23828	GSMUA_Achr3G30960_001,GSMUA_Achr1G01150_001,GSMUA_Achr4G07600_001
GO:0016462	pyrophosphatase activity	molecular_function	0.017099	0.9638	49	1118	1023	23828	GSMUA_Achr9G05540_001,GSMUA_Achr7G05930_001,GSMUA_Achr3G31020_001,GSMUA_Achr5G26130_001,GSMUA_Achr5G12280_001,GSMUA_AchrUn_randomG14920_001,GSMUA_Achr5G12310_001,GSMUA_Achr8G26250_001,GSMUA_Achr3G30890_001,GSMUA_Achr4G12870_001,GSMUA_Achr4G12650_001,GSMUA_Achr11G08850_001,GSMUA_Achr10G14620_001,GSMUA_Achr4G01020_001,GSMUA_Achr10G14600_001,GSMUA_AchrUn_randomG14930_001,GSMUA_Achr4G07570_001,GSMUA_…
GO:1901362	organic cyclic compound biosynthetic process	biological_process	0.01788	0.9638	121	1118	2874	23828	GSMUA_Achr4G30940_001,GSMUA_Achr9G08940_001,GSMUA_Achr10G14530_001,GSMUA_Achr4G12650_001,GSMUA_Achr4G07450_001,GSMUA_Achr4G07560_001,GSMUA_Achr9G10240_001,GSMUA_Achr3G31860_001,GSMUA_Achr10G14520_001,GSMUA_Achr5G16750_001,GSMUA_AchrUn_randomG03190_001,GSMUA_Achr10G14710_001,GSMUA_Achr5G26120_001,GSMUA_Achr10G30330_001,GSMUA_Achr1G21370_001,GSMUA_Achr4G30860_001,GSMUA_Achr7G06220_001,GSMUA_Achr5G2…
GO:0005856	cytoskeleton	cellular_component	0.018335	0.9638	19	1118	320	23828	GSMUA_Achr10G14580_001,GSMUA_Achr4G12880_001,GSMUA_Achr4G01030_001,GSMUA_Achr5G24750_001,GSMUA_Achr9G30130_001,GSMUA_Achr4G00810_001,GSMUA_Achr9G08850_001,GSMUA_Achr4G04170_001,GSMUA_Achr7G06510_001,GSMUA_Achr7G05800_001,GSMUA_Achr7G06230_001,GSMUA_Achr4G07570_001,GSMUA_Achr8G26250_001,GSMUA_Achr4G12870_001,GSMUA_Achr3G30890_001,GSMUA_Achr5G12310_001,GSMUA_Achr5G12270_001,GSMUA_Achr1G00910_001,GS…
GO:0071704	organic substance metabolic process	biological_process	0.018735	0.9638	375	1118	9855	23828	GSMUA_Achr4G12800_001,GSMUA_Achr7G24290_001,GSMUA_Achr9G13010_001,GSMUA_Achr9G24090_001,GSMUA_Achr1G21480_001,GSMUA_Achr5G26140_001,GSMUA_Achr1G24880_001,GSMUA_Achr1G21520_001,GSMUA_Achr9G05330_001,GSMUA_Achr3G31150_001,GSMUA_Achr7G06230_001,GSMUA_Achr4G04410_001,GSMUA_Achr6G12120_001,GSMUA_Achr7G02850_001,GSMUA_Achr1G21620_001,GSMUA_Achr6G29260_001,GSMUA_Achr7G06340_001,GSMUA_Achr11G05990_001,GS…
GO:0044237	cellular metabolic process	biological_process	0.019298	0.9638	338	1118	8819	23828	GSMUA_AchrUn_randomG03050_001,GSMUA_Achr6G20020_001,GSMUA_Achr5G27690_001,GSMUA_Achr5G12010_001,GSMUA_Achr5G18060_001,GSMUA_Achr7G17420_001,GSMUA_Achr3G31750_001,GSMUA_Achr2G10250_001,GSMUA_Achr2G06350_001,GSMUA_Achr1G01110_001,GSMUA_Achr5G24730_001,GSMUA_Achr7G06240_001,GSMUA_Achr9G29970_001,GSMUA_Achr5G27120_001,GSMUA_Achr4G07340_001,GSMUA_Achr4G07370_001,GSMUA_Achr7G05900_001,GSMUA_Achr11G0610…
GO:0016817	hydrolase activity, acting on acid anhydrides	molecular_function	0.01949	0.9638	50	1118	1056	23828	GSMUA_Achr9G30130_001,GSMUA_Achr5G27740_001,GSMUA_Achr9G13150_001,GSMUA_Achr9G23510_001,GSMUA_Achr4G00810_001,GSMUA_Achr7G06510_001,GSMUA_Achr11G06030_001,GSMUA_Achr10G30450_001,GSMUA_Achr7G06230_001,GSMUA_Achr7G05800_001,GSMUA_Achr4G14720_001,GSMUA_Achr6G20030_001,GSMUA_Achr4G12880_001,GSMUA_Achr6G12250_001,GSMUA_Achr4G00970_001,GSMUA_Achr4G04430_001,GSMUA_Achr10G28510_001,GSMUA_Achr9G24030_001,…
GO:0042278	purine nucleoside metabolic process	biological_process	0.019792	0.9638	17	1118	279	23828	GSMUA_Achr9G13150_001,GSMUA_Achr6G29170_001,GSMUA_Achr9G29960_001,GSMUA_AchrUn_randomG03340_001,GSMUA_Achr5G27680_001,GSMUA_Achr3G31700_001,GSMUA_AchrUn_randomG14210_001,GSMUA_Achr4G01040_001,GSMUA_Achr1G24790_001,GSMUA_Achr10G28640_001,GSMUA_Achr5G26120_001,GSMUA_Achr11G05990_001,GSMUA_AchrUn_randomG03290_001,GSMUA_Achr9G13040_001,GSMUA_Achr4G12650_001,GSMUA_Achr9G12990_001,GSMUA_Achr5G18110_001
GO:0046128	purine ribonucleoside metabolic process	biological_process	0.019792	0.9638	17	1118	279	23828	GSMUA_Achr9G13040_001,GSMUA_Achr4G12650_001,GSMUA_Achr9G12990_001,GSMUA_Achr5G18110_001,GSMUA_Achr5G26120_001,GSMUA_Achr11G05990_001,GSMUA_AchrUn_randomG03290_001,GSMUA_AchrUn_randomG14210_001,GSMUA_Achr4G01040_001,GSMUA_Achr1G24790_001,GSMUA_Achr10G28640_001,GSMUA_Achr9G13150_001,GSMUA_Achr9G29960_001,GSMUA_Achr6G29170_001,GSMUA_Achr3G31700_001,GSMUA_AchrUn_randomG03340_001,GSMUA_Achr5G27680_001
GO:0017111	nucleoside-triphosphatase activity	molecular_function	0.020102	0.9638	47	1118	984	23828	GSMUA_Achr9G24030_001,GSMUA_Achr4G00970_001,GSMUA_Achr4G04430_001,GSMUA_Achr10G28510_001,GSMUA_Achr7G06240_001,GSMUA_Achr7G24260_001,GSMUA_Achr9G13040_001,GSMUA_Achr5G12300_001,GSMUA_Achr3G31630_001,GSMUA_Achr9G23550_001,GSMUA_Achr7G06510_001,GSMUA_Achr11G06030_001,GSMUA_Achr10G30450_001,GSMUA_Achr4G14720_001,GSMUA_Achr7G06230_001,GSMUA_Achr7G05800_001,GSMUA_Achr9G30130_001,GSMUA_Achr5G27740_001,…
GO:0010048	vernalization response	biological_process	0.020202	0.9638	3	1118	17	23828	GSMUA_Achr5G26370_001,GSMUA_Achr1G24850_001,GSMUA_Achr7G06460_001
GO:1901564	organonitrogen compound metabolic process	biological_process	0.02075	0.9638	85	1118	1948	23828	GSMUA_Achr11G06050_001,GSMUA_Achr7G06490_001,GSMUA_Achr11G06090_001,GSMUA_Achr11G05050_001,GSMUA_Achr4G12820_001,GSMUA_AchrUn_randomG14210_001,GSMUA_Achr6G03330_001,GSMUA_Achr9G10170_001,GSMUA_Achr2G10130_001,GSMUA_Achr4G07350_001,GSMUA_Achr6G12170_001,GSMUA_Achr4G01040_001,GSMUA_Achr4G00840_001,GSMUA_Achr5G26120_001,GSMUA_Achr11G04910_001,GSMUA_Achr1G21580_001,GSMUA_Achr10G28740_001,GSMUA_Achr2G…
GO:0009059	macromolecule biosynthetic process	biological_process	0.020893	0.9638	148	1118	3609	23828	GSMUA_Achr1G24770_001,GSMUA_Achr6G03500_001,GSMUA_Achr4G01060_001,GSMUA_Achr7G06460_001,GSMUA_Achr9G23580_001,GSMUA_Achr5G18070_001,GSMUA_Achr11G06090_001,GSMUA_Achr5G24680_001,GSMUA_Achr11G05050_001,GSMUA_Achr1G24940_001,GSMUA_Achr3G31810_001,GSMUA_Achr4G00950_001,GSMUA_Achr6G03390_001,GSMUA_Achr5G27130_001,GSMUA_Achr2G10040_001,GSMUA_Achr9G10170_001,GSMUA_Achr7G06220_001,GSMUA_Achr5G27730_001,G…
GO:0016860	intramolecular oxidoreductase activity	molecular_function	0.021868	0.9638	5	1118	46	23828	GSMUA_Achr4G07600_001,GSMUA_Achr10G28640_001,GSMUA_Achr6G29170_001,GSMUA_Achr9G10110_001,GSMUA_Achr3G30960_001
GO:0001071	nucleic acid binding transcription factor activity	molecular_function	0.02269	0.9638	51	1118	1091	23828	GSMUA_Achr5G27730_001,GSMUA_Achr9G08780_001,GSMUA_Achr10G14710_001,GSMUA_Achr10G30330_001,GSMUA_Achr3G31860_001,GSMUA_Achr3G31720_001,GSMUA_Achr5G27670_001,GSMUA_Achr5G16750_001,GSMUA_Achr7G17330_001,GSMUA_Achr8G26240_001,GSMUA_Achr10G30460_001,GSMUA_Achr3G31070_001,GSMUA_Achr4G07450_001,GSMUA_Achr2G06250_001,GSMUA_Achr4G01060_001,GSMUA_Achr10G14570_001,GSMUA_Achr4G14670_001,GSMUA_Achr6G03500_001…
GO:0003700	transcription factor activity, sequence-specific DNA binding	molecular_function	0.02269	0.9638	51	1118	1091	23828	GSMUA_Achr2G10040_001,GSMUA_Achr5G27130_001,GSMUA_Achr9G08790_001,GSMUA_Achr2G06410_001,GSMUA_Achr1G24940_001,GSMUA_Achr5G24680_001,GSMUA_AchrUn_randomG27100_001,GSMUA_Achr5G26370_001,GSMUA_Achr3G30880_001,GSMUA_Achr4G01060_001,GSMUA_Achr4G14670_001,GSMUA_Achr10G14570_001,GSMUA_Achr6G03500_001,GSMUA_Achr4G30990_001,GSMUA_Achr2G06250_001,GSMUA_Achr7G17330_001,GSMUA_Achr10G30460_001,GSMUA_Achr8G262…
GO:0016863	intramolecular oxidoreductase activity, transposing C=C bonds	molecular_function	0.02291	0.9638	2	1118	7	23828	GSMUA_Achr4G07600_001,GSMUA_Achr3G30960_001
GO:0003727	single-stranded RNA binding	molecular_function	0.022911	0.9638	2	1118	7	23828	GSMUA_Achr1G24850_001,GSMUA_Achr11G05050_001
GO:0003849	3-deoxy-7-phosphoheptulonate synthase activity	molecular_function	0.022911	0.9638	2	1118	7	23828	GSMUA_Achr1G21510_001,GSMUA_Achr10G30380_001
GO:0005657	replication fork	cellular_component	0.022911	0.9638	2	1118	7	23828	GSMUA_Achr1G24770_001,GSMUA_Achr4G14720_001
GO:0055086	nucleobase-containing small molecule metabolic process	biological_process	0.023169	0.9638	31	1118	605	23828	GSMUA_Achr11G05990_001,GSMUA_Achr10G14480_001,GSMUA_AchrUn_randomG03290_001,GSMUA_Achr4G04130_001,GSMUA_Achr11G04910_001,GSMUA_Achr5G26120_001,GSMUA_Achr6G20020_001,GSMUA_Achr5G18110_001,GSMUA_Achr9G23930_001,GSMUA_Achr3G21960_001,GSMUA_Achr9G05230_001,GSMUA_Achr3G31820_001,GSMUA_Achr7G24140_001,GSMUA_Achr9G12990_001,GSMUA_Achr4G12650_001,GSMUA_Achr9G13040_001,GSMUA_Achr9G29960_001,GSMUA_Achr7G06…
GO:0048442	sepal development	biological_process	0.023624	0.9638	3	1118	18	23828	GSMUA_Achr6G29390_001,GSMUA_Achr7G06460_001,GSMUA_Achr11G04780_001
GO:0048464	flower calyx development	biological_process	0.023624	0.9638	3	1118	18	23828	GSMUA_Achr7G06460_001,GSMUA_Achr11G04780_001,GSMUA_Achr6G29390_001
GO:0044430	cytoskeletal part	cellular_component	0.024041	0.9638	15	1118	242	23828	GSMUA_Achr7G05800_001,GSMUA_Achr7G06230_001,GSMUA_Achr4G07570_001,GSMUA_Achr7G06510_001,GSMUA_Achr1G00910_001,GSMUA_Achr4G04230_001,GSMUA_Achr5G12310_001,GSMUA_Achr4G04170_001,GSMUA_Achr4G00810_001,GSMUA_Achr9G30130_001,GSMUA_Achr3G30890_001,GSMUA_Achr4G12870_001,GSMUA_Achr8G26250_001,GSMUA_Achr4G12880_001,GSMUA_Achr10G14580_001
GO:0016818	hydrolase activity, acting on acid anhydrides, in phosphorus-containing anhydrides	molecular_function	0.024379	0.9638	49	1118	1046	23828	GSMUA_Achr9G05420_001,GSMUA_Achr4G00780_001,GSMUA_Achr5G12220_001,GSMUA_Achr4G07570_001,GSMUA_Achr4G07530_001,GSMUA_Achr5G12290_001,GSMUA_Achr1G24870_001,GSMUA_Achr10G14580_001,GSMUA_Achr1G01170_001,GSMUA_AchrUn_randomG14920_001,GSMUA_Achr5G12310_001,GSMUA_Achr5G12280_001,GSMUA_Achr5G26130_001,GSMUA_Achr7G05930_001,GSMUA_Achr3G31020_001,GSMUA_Achr9G05540_001,GSMUA_AchrUn_randomG14930_001,GSMUA_Ac…
GO:0009119	ribonucleoside metabolic process	biological_process	0.024425	0.9638	18	1118	308	23828	GSMUA_Achr4G01040_001,GSMUA_Achr1G24790_001,GSMUA_Achr10G28640_001,GSMUA_AchrUn_randomG14210_001,GSMUA_Achr9G29960_001,GSMUA_Achr6G29170_001,GSMUA_AchrUn_randomG03340_001,GSMUA_Achr5G27680_001,GSMUA_Achr3G31700_001,GSMUA_Achr9G13150_001,GSMUA_Achr3G21960_001,GSMUA_Achr5G18110_001,GSMUA_Achr9G13040_001,GSMUA_Achr4G12650_001,GSMUA_Achr9G12990_001,GSMUA_Achr11G05990_001,GSMUA_AchrUn_randomG03290_001…
GO:0044249	cellular biosynthetic process	biological_process	0.02576	0.9638	186	1118	4661	23828	GSMUA_Achr7G06490_001,GSMUA_Achr2G06250_001,GSMUA_Achr4G14670_001,GSMUA_Achr4G12820_001,GSMUA_Achr4G30990_001,GSMUA_Achr2G06410_001,GSMUA_Achr11G04950_001,GSMUA_Achr2G09900_001,GSMUA_Achr2G10130_001,GSMUA_Achr4G00840_001,GSMUA_Achr5G18140_001,GSMUA_Achr4G07350_001,GSMUA_Achr1G21370_001,GSMUA_AchrUn_randomG03290_001,GSMUA_Achr9G13160_001,GSMUA_Achr9G08940_001,GSMUA_Achr4G12650_001,GSMUA_Achr3G3118…
GO:0048441	petal development	biological_process	0.027339	0.9638	3	1118	19	23828	GSMUA_Achr11G04780_001,GSMUA_Achr7G06460_001,GSMUA_Achr6G29390_001
GO:0048465	corolla development	biological_process	0.027339	0.9638	3	1118	19	23828	GSMUA_Achr6G29390_001,GSMUA_Achr7G06460_001,GSMUA_Achr11G04780_001
GO:0003674	molecular_function	molecular_function	0.027577	0.9638	746	1118	20764	23828	GSMUA_Achr11G06080_001,GSMUA_Achr9G23640_001,GSMUA_Achr7G06470_001,GSMUA_Achr9G13180_001,GSMUA_Achr9G05330_001,GSMUA_Achr4G01050_001,GSMUA_Achr10G28630_001,GSMUA_Achr4G14580_001,GSMUA_Achr9G10100_001,GSMUA_Achr4G01030_001,GSMUA_Achr4G31170_001,GSMUA_Achr4G12880_001,GSMUA_Achr4G30910_001,GSMUA_Achr10G14640_001,GSMUA_Achr3G31790_001,GSMUA_Achr1G21620_001,GSMUA_Achr2G10080_001,GSMUA_Achr6G12120_001,…
GO:0022836	gated channel activity	molecular_function	0.027913	0.9638	7	1118	84	23828	GSMUA_Achr2G06370_001,GSMUA_AchrUn_randomG16130_001,GSMUA_Achr9G05400_001,GSMUA_Achr3G21820_001,GSMUA_Achr9G30180_001,GSMUA_Achr4G30920_001,GSMUA_AchrUn_randomG16140_001
GO:0046034	ATP metabolic process	biological_process	0.02866	0.9638	14	1118	226	23828	GSMUA_AchrUn_randomG03290_001,GSMUA_Achr11G05990_001,GSMUA_Achr3G31700_001,GSMUA_AchrUn_randomG03340_001,GSMUA_Achr5G27680_001,GSMUA_Achr9G29960_001,GSMUA_Achr9G13150_001,GSMUA_Achr1G24790_001,GSMUA_Achr4G01040_001,GSMUA_Achr10G28640_001,GSMUA_Achr4G12650_001,GSMUA_Achr9G13040_001,GSMUA_Achr9G12990_001,GSMUA_AchrUn_randomG14210_001
GO:0044429	mitochondrial part	cellular_component	0.029037	0.9638	12	1118	184	23828	GSMUA_AchrUn_randomG03090_001,GSMUA_Achr4G00870_001,GSMUA_Achr9G29960_001,GSMUA_Achr2G09960_001,GSMUA_Achr8G26260_001,GSMUA_Achr5G27100_001,GSMUA_Achr5G16670_001,GSMUA_Achr7G02800_001,GSMUA_Achr9G05350_001,GSMUA_Achr9G05530_001,GSMUA_Achr5G16660_001,GSMUA_AchrUn_randomG14210_001
GO:0016570	histone modification	biological_process	0.029257	0.9638	10	1118	143	23828	GSMUA_Achr6G12110_001,GSMUA_Achr5G26370_001,GSMUA_Achr1G01130_001,GSMUA_Achr5G27620_001,GSMUA_Achr1G24850_001,GSMUA_Achr4G14720_001,GSMUA_Achr6G29390_001,GSMUA_Achr5G26260_001,GSMUA_Achr2G06520_001,GSMUA_Achr11G04780_001
GO:0044271	cellular nitrogen compound biosynthetic process	biological_process	0.029272	0.9638	141	1118	3462	23828	GSMUA_AchrUn_randomG03270_001,GSMUA_Achr7G05980_001,GSMUA_Achr1G24850_001,GSMUA_Achr2G10230_001,GSMUA_Achr4G04240_001,GSMUA_Achr9G13040_001,GSMUA_Achr4G12860_001,GSMUA_Achr7G24300_001,GSMUA_Achr9G05460_001,GSMUA_Achr4G14720_001,GSMUA_Achr4G14600_001,GSMUA_Achr7G24330_001,GSMUA_Achr10G30440_001,GSMUA_Achr7G24180_001,GSMUA_Achr9G05310_001,GSMUA_Achr3G27730_001,GSMUA_Achr9G05260_001,GSMUA_Achr9G2408…
GO:0003735	structural constituent of ribosome	molecular_function	0.029457	0.9638	28	1118	546	23828	GSMUA_Achr11G06100_001,GSMUA_AchrUn_randomG20860_001,GSMUA_Achr3G27680_001,GSMUA_Achr4G07340_001,GSMUA_Achr6G03460_001,GSMUA_Achr7G06490_001,GSMUA_Achr9G23590_001,GSMUA_Achr7G24180_001,GSMUA_Achr4G07350_001,GSMUA_Achr10G30350_001,GSMUA_Achr3G27730_001,GSMUA_Achr2G10130_001,GSMUA_Achr7G06480_001,GSMUA_Achr4G00880_001,GSMUA_Achr9G10170_001,GSMUA_AchrUn_randomG03080_001,GSMUA_Achr2G09960_001,GSMUA_A…
GO:0009117	nucleotide metabolic process	biological_process	0.029514	0.9638	28	1118	546	23828	GSMUA_Achr10G28640_001,GSMUA_Achr3G31810_001,GSMUA_Achr4G12740_001,GSMUA_Achr4G01040_001,GSMUA_Achr1G24790_001,GSMUA_AchrUn_randomG14210_001,GSMUA_Achr9G29960_001,GSMUA_Achr7G06230_001,GSMUA_Achr3G31700_001,GSMUA_Achr5G27680_001,GSMUA_AchrUn_randomG03340_001,GSMUA_Achr9G10110_001,GSMUA_Achr3G30920_001,GSMUA_Achr9G13150_001,GSMUA_Achr5G18110_001,GSMUA_Achr9G23930_001,GSMUA_Achr9G05230_001,GSMUA_Ac…
GO:0009636	response to toxic substance	biological_process	0.029796	0.9638	2	1118	8	23828	GSMUA_Achr5G12280_001,GSMUA_Achr11G06090_001
GO:0008831	dTDP-4-dehydrorhamnose reductase activity	molecular_function	0.029847	0.9638	2	1118	8	23828	GSMUA_Achr3G31810_001,GSMUA_Achr3G31820_001
GO:0045226	extracellular polysaccharide biosynthetic process	biological_process	0.029847	0.9638	2	1118	8	23828	GSMUA_Achr3G31820_001,GSMUA_Achr3G31810_001
GO:0046379	extracellular polysaccharide metabolic process	biological_process	0.029847	0.9638	2	1118	8	23828	GSMUA_Achr3G31810_001,GSMUA_Achr3G31820_001
GO:0044238	primary metabolic process	biological_process	0.03006	0.9638	358	1118	9455	23828	GSMUA_Achr5G16720_001,GSMUA_Achr3G27780_001,GSMUA_Achr4G07400_001,GSMUA_Achr11G08900_001,GSMUA_Achr11G09000_001,GSMUA_Achr6G03340_001,GSMUA_Achr9G05320_001,GSMUA_Achr10G28700_001,GSMUA_Achr9G24050_001,GSMUA_Achr11G06040_001,GSMUA_Achr9G13190_001,GSMUA_Achr5G27140_001,GSMUA_Achr9G13150_001,GSMUA_Achr11G05030_001,GSMUA_Achr6G29320_001,GSMUA_Achr9G30290_001,GSMUA_Achr11G04870_001,GSMUA_Achr7G06480_0…
GO:0006694	steroid biosynthetic process	biological_process	0.030176	0.9638	5	1118	50	23828	GSMUA_Achr4G07600_001,GSMUA_Achr9G05320_001,GSMUA_Achr8G26170_001,GSMUA_Achr3G30960_001,GSMUA_Achr1G01150_001
GO:0005840	ribosome	cellular_component	0.030197	0.9638	29	1118	571	23828	GSMUA_Achr2G10130_001,GSMUA_Achr3G27730_001,GSMUA_Achr10G30350_001,GSMUA_Achr4G07350_001,GSMUA_Achr7G24180_001,GSMUA_Achr9G10170_001,GSMUA_Achr7G06480_001,GSMUA_Achr4G00880_001,GSMUA_Achr11G06100_001,GSMUA_AchrUn_randomG20860_001,GSMUA_Achr6G03460_001,GSMUA_Achr7G06490_001,GSMUA_Achr9G23590_001,GSMUA_Achr4G07340_001,GSMUA_Achr3G27680_001,GSMUA_Achr4G30950_001,GSMUA_Achr4G31160_001,GSMUA_Achr1G247…
GO:0015662	ATPase activity, coupled to transmembrane movement of ions, phosphorylative mechanism	molecular_function	0.031316	0.9638	3	1118	20	23828	GSMUA_Achr5G12290_001,GSMUA_Achr5G12300_001,GSMUA_Achr5G12280_001
GO:0009225	nucleotide-sugar metabolic process	biological_process	0.031345	0.9638	3	1118	20	23828	GSMUA_Achr9G23930_001,GSMUA_Achr3G31810_001,GSMUA_Achr3G31820_001
GO:1901576	organic substance biosynthetic process	biological_process	0.031596	0.9638	189	1118	4771	23828	GSMUA_Achr9G05310_001,GSMUA_Achr3G27730_001,GSMUA_Achr7G24180_001,GSMUA_Achr9G24080_001,GSMUA_Achr9G05260_001,GSMUA_Achr9G13070_001,GSMUA_Achr4G14600_001,GSMUA_Achr4G14720_001,GSMUA_Achr9G05460_001,GSMUA_Achr3G30900_001,GSMUA_Achr10G30440_001,GSMUA_Achr7G24330_001,GSMUA_Achr4G04240_001,GSMUA_Achr7G24300_001,GSMUA_Achr4G12860_001,GSMUA_Achr9G13040_001,GSMUA_Achr4G00940_001,GSMUA_Achr1G24850_001,GS…
GO:0018130	heterocycle biosynthetic process	biological_process	0.031807	0.9638	114	1118	2751	23828	GSMUA_Achr9G08900_001,GSMUA_Achr9G05310_001,GSMUA_Achr9G24080_001,GSMUA_Achr9G05260_001,GSMUA_AchrUn_randomG03160_001,GSMUA_Achr10G28700_001,GSMUA_Achr4G14720_001,GSMUA_Achr4G14600_001,GSMUA_Achr11G06040_001,GSMUA_Achr9G05460_001,GSMUA_Achr3G27600_001,GSMUA_Achr5G27140_001,GSMUA_Achr7G24330_001,GSMUA_Achr10G30440_001,GSMUA_Achr9G13150_001,GSMUA_Achr11G09000_001,GSMUA_Achr5G18110_001,GSMUA_Achr9G1…
GO:0003887	DNA-directed DNA polymerase activity	molecular_function	0.033117	0.9638	4	1118	35	23828	GSMUA_Achr9G13160_001,GSMUA_Achr9G13140_001,GSMUA_Achr9G13070_001,GSMUA_Achr4G14720_001
GO:0034061	DNA polymerase activity	molecular_function	0.033117	0.9638	4	1118	35	23828	GSMUA_Achr4G14720_001,GSMUA_Achr9G13140_001,GSMUA_Achr9G13160_001,GSMUA_Achr9G13070_001
GO:0006753	nucleoside phosphate metabolic process	biological_process	0.033247	0.9638	28	1118	552	23828	GSMUA_AchrUn_randomG14210_001,GSMUA_Achr4G01040_001,GSMUA_Achr4G12740_001,GSMUA_Achr1G24790_001,GSMUA_Achr10G28640_001,GSMUA_Achr3G31810_001,GSMUA_Achr9G10110_001,GSMUA_Achr3G30920_001,GSMUA_Achr9G13150_001,GSMUA_Achr7G06230_001,GSMUA_Achr9G29960_001,GSMUA_Achr3G31700_001,GSMUA_Achr5G27680_001,GSMUA_AchrUn_randomG03340_001,GSMUA_Achr9G13040_001,GSMUA_Achr4G12650_001,GSMUA_Achr3G31820_001,GSMUA_Ac…
GO:0044281	small molecule metabolic process	biological_process	0.033698	0.9638	74	1118	1707	23828	GSMUA_Achr6G20020_001,GSMUA_Achr4G04130_001,GSMUA_Achr10G14700_001,GSMUA_Achr5G12100_001,GSMUA_Achr9G08730_001,GSMUA_Achr9G13170_001,GSMUA_Achr7G02800_001,GSMUA_Achr9G12990_001,GSMUA_Achr9G23930_001,GSMUA_Achr4G07600_001,GSMUA_Achr5G16540_001,GSMUA_Achr9G30140_001,GSMUA_Achr7G06230_001,GSMUA_Achr6G29170_001,GSMUA_Achr6G20030_001,GSMUA_Achr1G01150_001,GSMUA_Achr1G24790_001,GSMUA_Achr4G07540_001,GS…
GO:0009126	purine nucleoside monophosphate metabolic process	biological_process	0.033739	0.9638	15	1118	253	23828	GSMUA_Achr9G29960_001,GSMUA_Achr3G31700_001,GSMUA_Achr5G27680_001,GSMUA_AchrUn_randomG03340_001,GSMUA_Achr11G05990_001,GSMUA_AchrUn_randomG03290_001,GSMUA_Achr9G13150_001,GSMUA_Achr10G28640_001,GSMUA_Achr5G18110_001,GSMUA_Achr4G01040_001,GSMUA_Achr1G24790_001,GSMUA_Achr9G12990_001,GSMUA_AchrUn_randomG14210_001,GSMUA_Achr4G12650_001,GSMUA_Achr9G13040_001
GO:0009167	purine ribonucleoside monophosphate metabolic process	biological_process	0.033739	0.9638	15	1118	253	23828	GSMUA_Achr5G18110_001,GSMUA_Achr10G28640_001,GSMUA_Achr1G24790_001,GSMUA_Achr4G01040_001,GSMUA_AchrUn_randomG14210_001,GSMUA_Achr9G12990_001,GSMUA_Achr9G13040_001,GSMUA_Achr4G12650_001,GSMUA_Achr3G31700_001,GSMUA_Achr5G27680_001,GSMUA_AchrUn_randomG03340_001,GSMUA_Achr9G29960_001,GSMUA_AchrUn_randomG03290_001,GSMUA_Achr11G05990_001,GSMUA_Achr9G13150_001
GO:0016616	oxidoreductase activity, acting on the CH-OH group of donors, NAD or NADP as acceptor	molecular_function	0.034762	0.9638	12	1118	189	23828	GSMUA_Achr4G31040_001,GSMUA_Achr4G00910_001,GSMUA_Achr11G04910_001,GSMUA_Achr3G21910_001,GSMUA_Achr5G18110_001,GSMUA_Achr5G26390_001,GSMUA_Achr3G31810_001,GSMUA_Achr3G31530_001,GSMUA_Achr3G31710_001,GSMUA_Achr7G24140_001,GSMUA_Achr3G31820_001,GSMUA_Achr9G10240_001
GO:0044265	cellular macromolecule catabolic process	biological_process	0.034784	0.9638	15	1118	254	23828	GSMUA_Achr9G05330_001,GSMUA_Achr10G14590_001,GSMUA_Achr9G10330_001,GSMUA_Achr9G24070_001,GSMUA_Achr9G08810_001,GSMUA_Achr2G06320_001,GSMUA_Achr9G08820_001,GSMUA_Achr9G30160_001,GSMUA_Achr2G06440_001,GSMUA_Achr4G12790_001,GSMUA_Achr1G24850_001,GSMUA_Achr7G24290_001,GSMUA_Achr2G06450_001,GSMUA_Achr9G13190_001,GSMUA_Achr10G30410_001
GO:0015097	mercury ion transmembrane transporter activity	molecular_function	0.034787	0.9638	1	1118	1	23828	GSMUA_Achr5G12280_001
GO:0015694	mercury ion transport	biological_process	0.034787	0.9638	1	1118	1	23828	GSMUA_Achr5G12280_001
GO:0046689	response to mercury ion	biological_process	0.034787	0.9638	1	1118	1	23828	GSMUA_Achr5G12280_001
GO:0050787	detoxification of mercury ion	biological_process	0.034787	0.9638	1	1118	1	23828	GSMUA_Achr5G12280_001
GO:0061687	detoxification of inorganic compound	biological_process	0.034787	0.9638	1	1118	1	23828	GSMUA_Achr5G12280_001
GO:0030899	calcium-dependent ATPase activity	molecular_function	0.035005	0.9638	1	1118	1	23828	GSMUA_Achr9G23510_001
GO:0007023	post-chaperonin tubulin folding pathway	biological_process	0.035044	0.9638	1	1118	1	23828	GSMUA_Achr1G21520_001
GO:0048832	specification of organ number	biological_process	0.035044	0.9638	1	1118	1	23828	GSMUA_Achr7G06460_001
GO:0048833	specification of floral organ number	biological_process	0.035044	0.9638	1	1118	1	23828	GSMUA_Achr7G06460_001
GO:0004076	biotin synthase activity	molecular_function	0.035044	0.9638	1	1118	1	23828	GSMUA_Achr11G08830_001
GO:0003864	3-methyl-2-oxobutanoate hydroxymethyltransferase activity	molecular_function	0.035044	0.9638	1	1118	1	23828	GSMUA_Achr10G14700_001
GO:0000082	G1/S transition of mitotic cell cycle	biological_process	0.035044	0.9638	1	1118	1	23828	GSMUA_Achr9G05330_001
GO:0030332	cyclin binding	molecular_function	0.035044	0.9638	1	1118	1	23828	GSMUA_Achr9G05330_001
GO:0031571	mitotic G1 DNA damage checkpoint	biological_process	0.035044	0.9638	1	1118	1	23828	GSMUA_Achr9G05330_001
GO:0044773	mitotic DNA damage checkpoint	biological_process	0.035044	0.9638	1	1118	1	23828	GSMUA_Achr9G05330_001
GO:0044774	mitotic DNA integrity checkpoint	biological_process	0.035044	0.9638	1	1118	1	23828	GSMUA_Achr9G05330_001
GO:0044783	G1 DNA damage checkpoint	biological_process	0.035044	0.9638	1	1118	1	23828	GSMUA_Achr9G05330_001
GO:0044819	mitotic G1/S transition checkpoint	biological_process	0.035044	0.9638	1	1118	1	23828	GSMUA_Achr9G05330_001
GO:0044843	cell cycle G1/S phase transition	biological_process	0.035044	0.9638	1	1118	1	23828	GSMUA_Achr9G05330_001
GO:1902806	regulation of cell cycle G1/S phase transition	biological_process	0.035044	0.9638	1	1118	1	23828	GSMUA_Achr9G05330_001
GO:1902807	negative regulation of cell cycle G1/S phase transition	biological_process	0.035044	0.9638	1	1118	1	23828	GSMUA_Achr9G05330_001
GO:2000045	regulation of G1/S transition of mitotic cell cycle	biological_process	0.035044	0.9638	1	1118	1	23828	GSMUA_Achr9G05330_001
GO:2000134	negative regulation of G1/S transition of mitotic cell cycle	biological_process	0.035044	0.9638	1	1118	1	23828	GSMUA_Achr9G05330_001
GO:0004661	protein geranylgeranyltransferase activity	molecular_function	0.035044	0.9638	1	1118	1	23828	GSMUA_Achr9G08930_001
GO:0004663	Rab geranylgeranyltransferase activity	molecular_function	0.035044	0.9638	1	1118	1	23828	GSMUA_Achr9G08930_001
GO:0008518	reduced folate carrier activity	molecular_function	0.035044	0.9638	1	1118	1	23828	GSMUA_Achr9G10100_001
GO:0004424	imidazoleglycerol-phosphate dehydratase activity	molecular_function	0.035044	0.9638	1	1118	1	23828	GSMUA_Achr6G20000_001
GO:0097361	CIA complex	cellular_component	0.035044	0.9638	1	1118	1	23828	GSMUA_Achr5G26190_001
GO:1990077	primosome complex	cellular_component	0.035044	0.9638	1	1118	1	23828	GSMUA_Achr1G24770_001
GO:0003689	DNA clamp loader activity	molecular_function	0.035044	0.9638	1	1118	1	23828	GSMUA_Achr4G14720_001
GO:0004791	thioredoxin-disulfide reductase activity	molecular_function	0.035044	0.9638	1	1118	1	23828	GSMUA_Achr11G06090_001
GO:0005663	DNA replication factor C complex	cellular_component	0.035044	0.9638	1	1118	1	23828	GSMUA_Achr4G14720_001
GO:0006548	histidine catabolic process	biological_process	0.035044	0.9638	1	1118	1	23828	GSMUA_Achr11G06050_001
GO:0008568	microtubule-severing ATPase activity	molecular_function	0.035044	0.9638	1	1118	1	23828	GSMUA_Achr4G00810_001
GO:0010581	regulation of starch biosynthetic process	biological_process	0.035044	0.9638	1	1118	1	23828	GSMUA_Achr11G06090_001
GO:0010962	regulation of glucan biosynthetic process	biological_process	0.035044	0.9638	1	1118	1	23828	GSMUA_Achr11G06090_001
GO:0012502	induction of programmed cell death	biological_process	0.035044	0.9638	1	1118	1	23828	GSMUA_Achr10G14650_001
GO:0015228	coenzyme A transmembrane transporter activity	molecular_function	0.035044	0.9638	1	1118	1	23828	GSMUA_Achr8G26260_001
GO:0015858	nucleoside transport	biological_process	0.035044	0.9638	1	1118	1	23828	GSMUA_Achr8G26260_001
GO:0015860	purine nucleoside transmembrane transport	biological_process	0.035044	0.9638	1	1118	1	23828	GSMUA_Achr8G26260_001
GO:0015865	purine nucleotide transport	biological_process	0.035044	0.9638	1	1118	1	23828	GSMUA_Achr8G26260_001
GO:0015868	purine ribonucleotide transport	biological_process	0.035044	0.9638	1	1118	1	23828	GSMUA_Achr8G26260_001
GO:0015880	coenzyme A transport	biological_process	0.035044	0.9638	1	1118	1	23828	GSMUA_Achr8G26260_001
GO:0017137	Rab GTPase binding	molecular_function	0.035044	0.9638	1	1118	1	23828	GSMUA_Achr6G03390_001
GO:0018107	peptidyl-threonine phosphorylation	biological_process	0.035044	0.9638	1	1118	1	23828	GSMUA_Achr11G04780_001
GO:0018210	peptidyl-threonine modification	biological_process	0.035044	0.9638	1	1118	1	23828	GSMUA_Achr11G04780_001
GO:0019430	removal of superoxide radicals	biological_process	0.035044	0.9638	1	1118	1	23828	GSMUA_Achr11G06090_001
GO:0019556	histidine catabolic process to glutamate and formamide	biological_process	0.035044	0.9638	1	1118	1	23828	GSMUA_Achr11G06050_001
GO:0019779	Atg8 activating enzyme activity	molecular_function	0.035044	0.9638	1	1118	1	23828	GSMUA_Achr2G06280_001
GO:0031935	regulation of chromatin silencing	biological_process	0.035044	0.9638	1	1118	1	23828	GSMUA_Achr4G14720_001
GO:0032069	regulation of nuclease activity	biological_process	0.035044	0.9638	1	1118	1	23828	GSMUA_Achr11G05050_001
GO:0032074	negative regulation of nuclease activity	biological_process	0.035044	0.9638	1	1118	1	23828	GSMUA_Achr11G05050_001
GO:0032881	regulation of polysaccharide metabolic process	biological_process	0.035044	0.9638	1	1118	1	23828	GSMUA_Achr11G06090_001
GO:0032885	regulation of polysaccharide biosynthetic process	biological_process	0.035044	0.9638	1	1118	1	23828	GSMUA_Achr11G06090_001
GO:0033170	protein-DNA loading ATPase activity	molecular_function	0.035044	0.9638	1	1118	1	23828	GSMUA_Achr4G14720_001
GO:0033354	chlorophyll cycle	biological_process	0.035044	0.9638	1	1118	1	23828	GSMUA_AchrUn_randomG03050_001
GO:0035184	histone threonine kinase activity	molecular_function	0.035044	0.9638	1	1118	1	23828	GSMUA_Achr11G04780_001
GO:0035349	coenzyme A transmembrane transport	biological_process	0.035044	0.9638	1	1118	1	23828	GSMUA_Achr8G26260_001
GO:0035402	histone kinase activity (H3-T11 specific)	molecular_function	0.035044	0.9638	1	1118	1	23828	GSMUA_Achr11G04780_001
GO:0035405	histone-threonine phosphorylation	biological_process	0.035044	0.9638	1	1118	1	23828	GSMUA_Achr11G04780_001
GO:0035407	histone H3-T11 phosphorylation	biological_process	0.035044	0.9638	1	1118	1	23828	GSMUA_Achr11G04780_001
GO:0043606	formamide metabolic process	biological_process	0.035044	0.9638	1	1118	1	23828	GSMUA_Achr11G06050_001
GO:0046523	S-methyl-5-thioribose-1-phosphate isomerase activity	molecular_function	0.035044	0.9638	1	1118	1	23828	GSMUA_Achr6G29170_001
GO:0048471	perinuclear region of cytoplasm	cellular_component	0.035044	0.9638	1	1118	1	23828	GSMUA_Achr11G06050_001
GO:0051182	coenzyme transport	biological_process	0.035044	0.9638	1	1118	1	23828	GSMUA_Achr8G26260_001
GO:0051185	coenzyme transporter activity	molecular_function	0.035044	0.9638	1	1118	1	23828	GSMUA_Achr8G26260_001
GO:0051503	adenine nucleotide transport	biological_process	0.035044	0.9638	1	1118	1	23828	GSMUA_Achr8G26260_001
GO:0052805	imidazole-containing compound catabolic process	biological_process	0.035044	0.9638	1	1118	1	23828	GSMUA_Achr11G06050_001
GO:0060700	regulation of ribonuclease activity	biological_process	0.035044	0.9638	1	1118	1	23828	GSMUA_Achr11G05050_001
GO:0060701	negative regulation of ribonuclease activity	biological_process	0.035044	0.9638	1	1118	1	23828	GSMUA_Achr11G05050_001
GO:0071077	adenosine 3',5'-bisphosphate transmembrane transporter activity	molecular_function	0.035044	0.9638	1	1118	1	23828	GSMUA_Achr8G26260_001
GO:0071106	adenosine 3',5'-bisphosphate transmembrane transport	biological_process	0.035044	0.9638	1	1118	1	23828	GSMUA_Achr8G26260_001
GO:0071450	cellular response to oxygen radical	biological_process	0.035044	0.9638	1	1118	1	23828	GSMUA_Achr11G06090_001
GO:0071451	cellular response to superoxide	biological_process	0.035044	0.9638	1	1118	1	23828	GSMUA_Achr11G06090_001
GO:0072354	histone kinase activity (H3-T3 specific)	molecular_function	0.035044	0.9638	1	1118	1	23828	GSMUA_Achr11G04780_001
GO:0072355	histone H3-T3 phosphorylation	biological_process	0.035044	0.9638	1	1118	1	23828	GSMUA_Achr11G04780_001
GO:0072530	purine-containing compound transmembrane transport	biological_process	0.035044	0.9638	1	1118	1	23828	GSMUA_Achr8G26260_001
GO:0080050	regulation of seed development	biological_process	0.035044	0.9638	1	1118	1	23828	GSMUA_Achr5G26370_001
GO:0090415	7-hydroxymethyl chlorophyll a reductase activity	molecular_function	0.035044	0.9638	1	1118	1	23828	GSMUA_AchrUn_randomG03050_001
GO:1901642	nucleoside transmembrane transport	biological_process	0.035044	0.9638	1	1118	1	23828	GSMUA_Achr8G26260_001
GO:1901917	regulation of exoribonuclease activity	biological_process	0.035044	0.9638	1	1118	1	23828	GSMUA_Achr11G05050_001
GO:1901918	negative regulation of exoribonuclease activity	biological_process	0.035044	0.9638	1	1118	1	23828	GSMUA_Achr11G05050_001
GO:1990748	cellular detoxification	biological_process	0.035044	0.9638	1	1118	1	23828	GSMUA_Achr11G06090_001
GO:2000014	regulation of endosperm development	biological_process	0.035044	0.9638	1	1118	1	23828	GSMUA_Achr5G26370_001
GO:2000539	regulation of protein geranylgeranylation	biological_process	0.035044	0.9638	1	1118	1	23828	GSMUA_Achr6G03390_001
GO:2000541	positive regulation of protein geranylgeranylation	biological_process	0.035044	0.9638	1	1118	1	23828	GSMUA_Achr6G03390_001
GO:2000904	regulation of starch metabolic process	biological_process	0.035044	0.9638	1	1118	1	23828	GSMUA_Achr11G06090_001
GO:0072521	purine-containing compound metabolic process	biological_process	0.035625	0.96507	18	1118	322	23828	GSMUA_Achr5G18110_001,GSMUA_Achr9G13040_001,GSMUA_Achr4G12650_001,GSMUA_Achr9G05230_001,GSMUA_Achr9G12990_001,GSMUA_Achr11G05990_001,GSMUA_AchrUn_randomG03290_001,GSMUA_Achr5G26120_001,GSMUA_Achr4G01040_001,GSMUA_Achr1G24790_001,GSMUA_Achr10G28640_001,GSMUA_AchrUn_randomG14210_001,GSMUA_Achr9G29960_001,GSMUA_Achr6G29170_001,GSMUA_Achr3G31700_001,GSMUA_AchrUn_randomG03340_001,GSMUA_Achr5G27680_001…
GO:0031966	mitochondrial membrane	cellular_component	0.035706	0.96507	10	1118	148	23828	GSMUA_Achr8G26260_001,GSMUA_Achr4G00870_001,GSMUA_AchrUn_randomG03090_001,GSMUA_Achr9G29960_001,GSMUA_Achr9G05530_001,GSMUA_Achr9G05350_001,GSMUA_Achr7G02800_001,GSMUA_AchrUn_randomG14210_001,GSMUA_Achr5G16660_001,GSMUA_Achr5G16670_001
GO:0009144	purine nucleoside triphosphate metabolic process	biological_process	0.035737	0.96507	14	1118	233	23828	GSMUA_Achr11G05990_001,GSMUA_AchrUn_randomG03290_001,GSMUA_Achr9G29960_001,GSMUA_Achr3G31700_001,GSMUA_AchrUn_randomG03340_001,GSMUA_Achr5G27680_001,GSMUA_Achr9G13150_001,GSMUA_Achr4G01040_001,GSMUA_Achr1G24790_001,GSMUA_Achr10G28640_001,GSMUA_Achr9G13040_001,GSMUA_Achr4G12650_001,GSMUA_Achr9G12990_001,GSMUA_AchrUn_randomG14210_001
GO:0009205	purine ribonucleoside triphosphate metabolic process	biological_process	0.035737	0.96507	14	1118	233	23828	GSMUA_AchrUn_randomG03290_001,GSMUA_Achr11G05990_001,GSMUA_Achr3G31700_001,GSMUA_Achr5G27680_001,GSMUA_AchrUn_randomG03340_001,GSMUA_Achr9G29960_001,GSMUA_Achr9G13150_001,GSMUA_Achr1G24790_001,GSMUA_Achr4G01040_001,GSMUA_Achr10G28640_001,GSMUA_Achr9G13040_001,GSMUA_Achr4G12650_001,GSMUA_AchrUn_randomG14210_001,GSMUA_Achr9G12990_001
GO:0004571	mannosyl-oligosaccharide 1,2-alpha-mannosidase activity	molecular_function	0.037406	0.9914	2	1118	9	23828	GSMUA_Achr4G12690_001,GSMUA_Achr4G12680_001
GO:0015924	mannosyl-oligosaccharide mannosidase activity	molecular_function	0.037406	0.9914	2	1118	9	23828	GSMUA_Achr4G12690_001,GSMUA_Achr4G12680_001
GO:0051186	cofactor metabolic process	biological_process	0.037728	0.9914	25	1118	487	23828	GSMUA_Achr1G24790_001,GSMUA_Achr4G01040_001,GSMUA_Achr10G28640_001,GSMUA_Achr1G01150_001,GSMUA_Achr6G29180_001,GSMUA_Achr3G31700_001,GSMUA_Achr3G31150_001,GSMUA_Achr5G27680_001,GSMUA_Achr6G29170_001,GSMUA_Achr11G06090_001,GSMUA_Achr3G30920_001,GSMUA_Achr11G08830_001,GSMUA_Achr9G10110_001,GSMUA_Achr10G14520_001,GSMUA_Achr10G14530_001,GSMUA_Achr7G24300_001,GSMUA_Achr9G12990_001,GSMUA_Achr7G24140_00…
GO:0016614	oxidoreductase activity, acting on CH-OH group of donors	molecular_function	0.037816	0.9914	13	1118	213	23828	GSMUA_Achr4G00910_001,GSMUA_Achr5G24720_001,GSMUA_Achr4G31040_001,GSMUA_Achr11G04910_001,GSMUA_Achr3G21910_001,GSMUA_Achr3G31530_001,GSMUA_Achr3G31710_001,GSMUA_Achr3G31810_001,GSMUA_Achr5G26390_001,GSMUA_Achr5G18110_001,GSMUA_Achr9G10240_001,GSMUA_Achr7G24140_001,GSMUA_Achr3G31820_001
GO:1901617	organic hydroxy compound biosynthetic process	biological_process	0.037848	0.9914	8	1118	109	23828	GSMUA_Achr10G14480_001,GSMUA_Achr1G21570_001,GSMUA_Achr8G26170_001,GSMUA_Achr9G05320_001,GSMUA_Achr4G07600_001,GSMUA_Achr11G04950_001,GSMUA_Achr3G30960_001,GSMUA_Achr1G01150_001
GO:0070085	glycosylation	biological_process	0.037879	0.9914	9	1118	129	23828	GSMUA_Achr11G05040_001,GSMUA_Achr7G17420_001,GSMUA_Achr4G00940_001,GSMUA_Achr4G12800_001,GSMUA_Achr5G27690_001,GSMUA_Achr9G30290_001,GSMUA_Achr9G10320_001,GSMUA_Achr9G23950_001,GSMUA_Achr6G12150_001
GO:0009058	biosynthetic process	biological_process	0.037971	0.9914	196	1118	4989	23828	GSMUA_Achr5G16540_001,GSMUA_Achr5G16530_001,GSMUA_Achr9G08980_001,GSMUA_Achr3G27680_001,GSMUA_Achr10G30500_001,GSMUA_Achr11G05040_001,GSMUA_AchrUn_randomG20840_001,GSMUA_Achr4G04130_001,GSMUA_AchrUn_randomG03080_001,GSMUA_Achr4G12710_001,GSMUA_Achr9G08730_001,GSMUA_Achr10G14700_001,GSMUA_Achr9G12950_001,GSMUA_Achr9G23950_001,GSMUA_Achr9G13170_001,GSMUA_Achr4G07600_001,GSMUA_Achr3G31130_001,GSMUA_…
GO:0006869	lipid transport	biological_process	0.038041	0.9914	6	1118	71	23828	GSMUA_Achr3G31020_001,GSMUA_Achr4G07600_001,GSMUA_Achr3G21990_001,GSMUA_Achr5G27740_001,GSMUA_Achr3G30960_001,GSMUA_Achr9G23600_001
GO:0009116	nucleoside metabolic process	biological_process	0.038449	0.99768	18	1118	325	23828	GSMUA_Achr5G26120_001,GSMUA_Achr11G05990_001,GSMUA_AchrUn_randomG03290_001,GSMUA_Achr9G13040_001,GSMUA_Achr4G12650_001,GSMUA_Achr9G12990_001,GSMUA_Achr3G21960_001,GSMUA_Achr5G18110_001,GSMUA_Achr9G13150_001,GSMUA_Achr6G29170_001,GSMUA_Achr9G29960_001,GSMUA_AchrUn_randomG03340_001,GSMUA_Achr5G27680_001,GSMUA_Achr3G31700_001,GSMUA_AchrUn_randomG14210_001,GSMUA_Achr4G01040_001,GSMUA_Achr1G24790_001,…
GO:0019866	organelle inner membrane	cellular_component	0.03944	1	9	1118	130	23828	GSMUA_Achr8G26260_001,GSMUA_Achr9G08910_001,GSMUA_Achr9G29960_001,GSMUA_Achr4G00870_001,GSMUA_AchrUn_randomG14210_001,GSMUA_Achr5G16660_001,GSMUA_Achr9G05350_001,GSMUA_Achr7G02800_001,GSMUA_Achr5G16670_001
GO:0008137	NADH dehydrogenase (ubiquinone) activity	molecular_function	0.040092	1	3	1118	22	23828	GSMUA_AchrUn_randomG05630_001,GSMUA_AchrUn_randomG03340_001,GSMUA_AchrUn_randomG03090_001
GO:0042803	protein homodimerization activity	molecular_function	0.040217	1	3	1118	22	23828	GSMUA_Achr9G23510_001,GSMUA_Achr5G27100_001,GSMUA_Achr1G24840_001
GO:0008202	steroid metabolic process	biological_process	0.040246	1	5	1118	54	23828	GSMUA_Achr9G05320_001,GSMUA_Achr4G07600_001,GSMUA_Achr8G26170_001,GSMUA_Achr1G01150_001,GSMUA_Achr3G30960_001
GO:0008092	cytoskeletal protein binding	molecular_function	0.040255	1	13	1118	215	23828	GSMUA_Achr3G30890_001,GSMUA_Achr8G26250_001,GSMUA_Achr5G24750_001,GSMUA_Achr6G03480_001,GSMUA_Achr5G12050_001,GSMUA_Achr4G01030_001,GSMUA_Achr4G12880_001,GSMUA_Achr7G05800_001,GSMUA_Achr7G06510_001,GSMUA_Achr5G12270_001,GSMUA_Achr6G12120_001,GSMUA_Achr4G00810_001,GSMUA_Achr9G30130_001
GO:0006479	protein methylation	biological_process	0.041454	1	8	1118	111	23828	GSMUA_Achr5G26260_001,GSMUA_Achr6G29390_001,GSMUA_Achr11G04780_001,GSMUA_Achr5G27620_001,GSMUA_Achr5G26370_001,GSMUA_Achr1G01130_001,GSMUA_Achr1G24850_001,GSMUA_Achr4G14720_001
GO:0008213	protein alkylation	biological_process	0.041454	1	8	1118	111	23828	GSMUA_Achr1G24850_001,GSMUA_Achr4G14720_001,GSMUA_Achr5G26370_001,GSMUA_Achr5G27620_001,GSMUA_Achr1G01130_001,GSMUA_Achr11G04780_001,GSMUA_Achr5G26260_001,GSMUA_Achr6G29390_001
GO:0004713	protein tyrosine kinase activity	molecular_function	0.043046	1	5	1118	55	23828	GSMUA_Achr9G08830_001,GSMUA_Achr1G01120_001,GSMUA_Achr1G01100_001,GSMUA_Achr1G01110_001,GSMUA_Achr1G01090_001
GO:0005743	mitochondrial inner membrane	cellular_component	0.043248	1	8	1118	112	23828	GSMUA_Achr9G29960_001,GSMUA_Achr4G00870_001,GSMUA_Achr8G26260_001,GSMUA_Achr5G16670_001,GSMUA_AchrUn_randomG14210_001,GSMUA_Achr5G16660_001,GSMUA_Achr9G05350_001,GSMUA_Achr7G02800_001
GO:0050136	NADH dehydrogenase (quinone) activity	molecular_function	0.044949	1	3	1118	23	23828	GSMUA_AchrUn_randomG05630_001,GSMUA_AchrUn_randomG03340_001,GSMUA_AchrUn_randomG03090_001
GO:0006163	purine nucleotide metabolic process	biological_process	0.045356	1	16	1118	286	23828	GSMUA_Achr11G05990_001,GSMUA_AchrUn_randomG03290_001,GSMUA_Achr9G05230_001,GSMUA_Achr9G12990_001,GSMUA_Achr4G12650_001,GSMUA_Achr9G13040_001,GSMUA_Achr5G18110_001,GSMUA_Achr9G13150_001,GSMUA_Achr9G29960_001,GSMUA_AchrUn_randomG03340_001,GSMUA_Achr5G27680_001,GSMUA_Achr3G31700_001,GSMUA_AchrUn_randomG14210_001,GSMUA_Achr10G28640_001,GSMUA_Achr4G01040_001,GSMUA_Achr1G24790_001
GO:0019438	aromatic compound biosynthetic process	biological_process	0.045612	1	114	1118	2793	23828	GSMUA_Achr10G30350_001,GSMUA_Achr6G12100_001,GSMUA_Achr1G21620_001,GSMUA_AchrUn_randomG20840_001,GSMUA_AchrUn_randomG20870_001,GSMUA_Achr5G26200_001,GSMUA_Achr5G16630_001,GSMUA_Achr7G06230_001,GSMUA_Achr3G31150_001,GSMUA_Achr10G30500_001,GSMUA_Achr7G05900_001,GSMUA_Achr9G08980_001,GSMUA_Achr4G07340_001,GSMUA_Achr3G31130_001,GSMUA_Achr1G21500_001,GSMUA_Achr9G12950_001,GSMUA_Achr2G10250_001,GSMUA_A…
GO:0004396	hexokinase activity	molecular_function	0.0458	1	2	1118	10	23828	GSMUA_Achr11G05990_001,GSMUA_Achr3G31700_001
GO:0016405	CoA-ligase activity	molecular_function	0.0458	1	2	1118	10	23828	GSMUA_Achr11G05030_001,GSMUA_Achr1G24880_001
GO:0018342	protein prenylation	biological_process	0.0458	1	2	1118	10	23828	GSMUA_Achr9G08930_001,GSMUA_Achr6G03390_001
GO:0097354	prenylation	biological_process	0.0458	1	2	1118	10	23828	GSMUA_Achr6G03390_001,GSMUA_Achr9G08930_001
GO:0005615	extracellular space	cellular_component	0.0458	1	2	1118	10	23828	GSMUA_Achr5G24870_001,GSMUA_Achr11G04770_001
GO:0003779	actin binding	molecular_function	0.047044	1	7	1118	94	23828	GSMUA_Achr4G01030_001,GSMUA_Achr6G12120_001,GSMUA_Achr3G30890_001,GSMUA_Achr5G12270_001,GSMUA_Achr5G24750_001,GSMUA_Achr8G26250_001,GSMUA_Achr6G03480_001
GO:0043531	ADP binding	molecular_function	0.04725	1	8	1118	114	23828	GSMUA_Achr4G31030_001,GSMUA_Achr3G27790_001,GSMUA_Achr5G11980_001,GSMUA_Achr3G27817_001,GSMUA_Achr3G27820_001,GSMUA_AchrUn_randomG27050_001,GSMUA_Achr3G27830_001,GSMUA_Achr3G27810_001
GO:0016651	oxidoreductase activity, acting on NAD(P)H	molecular_function	0.047613	1	6	1118	75	23828	GSMUA_AchrUn_randomG05630_001,GSMUA_Achr11G06090_001,GSMUA_AchrUn_randomG03340_001,GSMUA_AchrUn_randomG14220_001,GSMUA_Achr9G05450_001,GSMUA_AchrUn_randomG03090_001
GO:0016569	covalent chromatin modification	biological_process	0.048328	1	10	1118	156	23828	GSMUA_Achr2G06520_001,GSMUA_Achr11G04780_001,GSMUA_Achr6G29390_001,GSMUA_Achr5G26260_001,GSMUA_Achr1G24850_001,GSMUA_Achr4G14720_001,GSMUA_Achr6G12110_001,GSMUA_Achr5G26370_001,GSMUA_Achr5G27620_001,GSMUA_Achr1G01130_001
GO:0009161	ribonucleoside monophosphate metabolic process	biological_process	0.049921	1	15	1118	267	23828	GSMUA_Achr9G13150_001,GSMUA_AchrUn_randomG03290_001,GSMUA_Achr11G05990_001,GSMUA_Achr3G31700_001,GSMUA_Achr5G27680_001,GSMUA_AchrUn_randomG03340_001,GSMUA_Achr9G29960_001,GSMUA_Achr4G12650_001,GSMUA_Achr9G13040_001,GSMUA_AchrUn_randomG14210_001,GSMUA_Achr9G12990_001,GSMUA_Achr1G24790_001,GSMUA_Achr4G01040_001,GSMUA_Achr5G18110_001,GSMUA_Achr10G28640_001
GO:0006575	cellular modified amino acid metabolic process	biological_process	0.050287	1	6	1118	76	23828	GSMUA_Achr10G14700_001,GSMUA_Achr10G14520_001,GSMUA_Achr6G29170_001,GSMUA_Achr10G14530_001,GSMUA_Achr5G16620_001,GSMUA_Achr5G26120_001
GO:0008170	N-methyltransferase activity	molecular_function	0.050542	1	4	1118	40	23828	GSMUA_Achr2G06290_001,GSMUA_Achr5G27620_001,GSMUA_Achr1G01130_001,GSMUA_Achr9G29970_001
GO:0009123	nucleoside monophosphate metabolic process	biological_process	0.051253	1	15	1118	268	23828	GSMUA_Achr10G28640_001,GSMUA_Achr5G18110_001,GSMUA_Achr4G01040_001,GSMUA_Achr1G24790_001,GSMUA_AchrUn_randomG14210_001,GSMUA_Achr9G12990_001,GSMUA_Achr9G13040_001,GSMUA_Achr4G12650_001,GSMUA_Achr9G29960_001,GSMUA_Achr5G27680_001,GSMUA_Achr3G31700_001,GSMUA_AchrUn_randomG03340_001,GSMUA_Achr11G05990_001,GSMUA_AchrUn_randomG03290_001,GSMUA_Achr9G13150_001
GO:0010876	lipid localization	biological_process	0.051687	1	7	1118	96	23828	GSMUA_Achr4G07600_001,GSMUA_Achr3G21990_001,GSMUA_Achr3G31020_001,GSMUA_Achr5G27740_001,GSMUA_Achr9G30220_001,GSMUA_Achr3G30960_001,GSMUA_Achr9G23600_001
GO:0005740	mitochondrial envelope	cellular_component	0.051719	1	10	1118	158	23828	GSMUA_Achr5G16670_001,GSMUA_Achr9G05530_001,GSMUA_Achr9G05350_001,GSMUA_Achr7G02800_001,GSMUA_AchrUn_randomG14210_001,GSMUA_Achr5G16660_001,GSMUA_Achr4G00870_001,GSMUA_AchrUn_randomG03090_001,GSMUA_Achr9G29960_001,GSMUA_Achr8G26260_001
GO:0000313	organellar ribosome	cellular_component	0.054642	1	2	1118	11	23828	GSMUA_Achr2G09960_001,GSMUA_Achr9G23590_001
GO:0016887	ATPase activity	molecular_function	0.0547	1	23	1118	458	23828	GSMUA_Achr4G14720_001,GSMUA_Achr5G12220_001,GSMUA_Achr5G27740_001,GSMUA_Achr9G13150_001,GSMUA_Achr9G23510_001,GSMUA_Achr4G00810_001,GSMUA_Achr1G24870_001,GSMUA_Achr5G12290_001,GSMUA_Achr4G07530_001,GSMUA_Achr7G05930_001,GSMUA_Achr3G31020_001,GSMUA_Achr4G00970_001,GSMUA_Achr5G12280_001,GSMUA_Achr4G04430_001,GSMUA_AchrUn_randomG14920_001,GSMUA_Achr10G28510_001,GSMUA_Achr7G06240_001,GSMUA_Achr5G1230…
GO:0000105	histidine biosynthetic process	biological_process	0.054704	1	2	1118	11	23828	GSMUA_Achr6G20000_001,GSMUA_Achr9G10240_001
GO:0010050	vegetative phase change	biological_process	0.054704	1	2	1118	11	23828	GSMUA_Achr1G21350_001,GSMUA_Achr1G24850_001
GO:0016878	acid-thiol ligase activity	molecular_function	0.054704	1	2	1118	11	23828	GSMUA_Achr11G05030_001,GSMUA_Achr1G24880_001
GO:0009199	ribonucleoside triphosphate metabolic process	biological_process	0.054971	1	14	1118	248	23828	GSMUA_Achr9G13150_001,GSMUA_Achr3G31700_001,GSMUA_AchrUn_randomG03340_001,GSMUA_Achr5G27680_001,GSMUA_Achr9G29960_001,GSMUA_AchrUn_randomG03290_001,GSMUA_Achr11G05990_001,GSMUA_Achr9G12990_001,GSMUA_AchrUn_randomG14210_001,GSMUA_Achr9G13040_001,GSMUA_Achr4G12650_001,GSMUA_Achr10G28640_001,GSMUA_Achr1G24790_001,GSMUA_Achr4G01040_001
GO:0003954	NADH dehydrogenase activity	molecular_function	0.055488	1	3	1118	25	23828	GSMUA_AchrUn_randomG03340_001,GSMUA_AchrUn_randomG03090_001,GSMUA_AchrUn_randomG05630_001
GO:0042559	pteridine-containing compound biosynthetic process	biological_process	0.055574	1	3	1118	25	23828	GSMUA_Achr3G31150_001,GSMUA_Achr10G14520_001,GSMUA_Achr10G14530_001
GO:0018024	histone-lysine N-methyltransferase activity	molecular_function	0.055645	1	3	1118	25	23828	GSMUA_Achr1G01130_001,GSMUA_Achr5G27620_001,GSMUA_Achr2G06290_001
GO:0042054	histone methyltransferase activity	molecular_function	0.055645	1	3	1118	25	23828	GSMUA_Achr2G06290_001,GSMUA_Achr1G01130_001,GSMUA_Achr5G27620_001
GO:0051087	chaperone binding	molecular_function	0.055645	1	3	1118	25	23828	GSMUA_Achr7G05880_001,GSMUA_Achr5G27100_001,GSMUA_Achr10G14650_001
GO:0006486	protein glycosylation	biological_process	0.055761	1	8	1118	118	23828	GSMUA_Achr6G12150_001,GSMUA_Achr9G10320_001,GSMUA_Achr9G23950_001,GSMUA_Achr9G30290_001,GSMUA_Achr5G27690_001,GSMUA_Achr4G00940_001,GSMUA_Achr11G05040_001,GSMUA_Achr7G17420_001
GO:0043413	macromolecule glycosylation	biological_process	0.055761	1	8	1118	118	23828	GSMUA_Achr11G05040_001,GSMUA_Achr7G17420_001,GSMUA_Achr4G00940_001,GSMUA_Achr5G27690_001,GSMUA_Achr9G30290_001,GSMUA_Achr9G23950_001,GSMUA_Achr9G10320_001,GSMUA_Achr6G12150_001
GO:0034968	histone lysine methylation	biological_process	0.055818	1	6	1118	78	23828	GSMUA_Achr4G14720_001,GSMUA_Achr11G04780_001,GSMUA_Achr5G27620_001,GSMUA_Achr1G01130_001,GSMUA_Achr6G29390_001,GSMUA_Achr5G26260_001
GO:0043229	intracellular organelle	cellular_component	0.05628	1	185	1118	4748	23828	GSMUA_Achr4G07600_001,GSMUA_Achr9G12950_001,GSMUA_Achr7G02800_001,GSMUA_Achr4G04130_001,GSMUA_AchrUn_randomG03080_001,GSMUA_AchrUn_randomG20840_001,GSMUA_Achr9G05350_001,GSMUA_Achr11G05040_001,GSMUA_AchrUn_randomG03090_001,GSMUA_Achr5G27090_001,GSMUA_Achr9G08980_001,GSMUA_Achr9G30130_001,GSMUA_Achr3G27680_001,GSMUA_Achr4G30950_001,GSMUA_Achr5G27670_001,GSMUA_Achr6G29350_001,GSMUA_Achr5G24620_001,…
GO:0043226	organelle	cellular_component	0.056636	1	185	1118	4749	23828	GSMUA_Achr5G16670_001,GSMUA_Achr3G27650_001,GSMUA_Achr4G12870_001,GSMUA_Achr9G10320_001,GSMUA_Achr3G31180_001,GSMUA_Achr6G29270_001,GSMUA_Achr11G09010_001,GSMUA_Achr5G27280_001,GSMUA_Achr4G07350_001,GSMUA_Achr5G18140_001,GSMUA_Achr2G10130_001,GSMUA_Achr2G06410_001,GSMUA_Achr4G30990_001,GSMUA_Achr4G14670_001,GSMUA_Achr2G06250_001,GSMUA_Achr7G06490_001,GSMUA_Achr4G04170_001,GSMUA_Achr5G26370_001,GS…
GO:0009150	purine ribonucleotide metabolic process	biological_process	0.05683	1	15	1118	272	23828	GSMUA_Achr5G18110_001,GSMUA_Achr10G28640_001,GSMUA_Achr1G24790_001,GSMUA_Achr4G01040_001,GSMUA_AchrUn_randomG14210_001,GSMUA_Achr9G12990_001,GSMUA_Achr9G13040_001,GSMUA_Achr4G12650_001,GSMUA_Achr3G31700_001,GSMUA_AchrUn_randomG03340_001,GSMUA_Achr5G27680_001,GSMUA_Achr9G29960_001,GSMUA_AchrUn_randomG03290_001,GSMUA_Achr11G05990_001,GSMUA_Achr9G13150_001
GO:0016568	chromatin modification	biological_process	0.057999	1	11	1118	183	23828	GSMUA_Achr5G26370_001,GSMUA_Achr1G01130_001,GSMUA_Achr5G27620_001,GSMUA_Achr6G12110_001,GSMUA_Achr5G27140_001,GSMUA_Achr4G14720_001,GSMUA_Achr1G24850_001,GSMUA_Achr5G26260_001,GSMUA_Achr6G29390_001,GSMUA_Achr11G04780_001,GSMUA_Achr2G06520_001
GO:0016836	hydro-lyase activity	molecular_function	0.058671	1	6	1118	79	23828	GSMUA_Achr6G20000_001,GSMUA_Achr3G31820_001,GSMUA_Achr3G31010_001,GSMUA_Achr3G31150_001,GSMUA_Achr9G08730_001,GSMUA_Achr3G31810_001
GO:0018022	peptidyl-lysine methylation	biological_process	0.058701	1	6	1118	79	23828	GSMUA_Achr11G04780_001,GSMUA_Achr4G14720_001,GSMUA_Achr5G26260_001,GSMUA_Achr6G29390_001,GSMUA_Achr1G01130_001,GSMUA_Achr5G27620_001
GO:0016765	transferase activity, transferring alkyl or aryl (other than methyl) groups	molecular_function	0.058776	1	5	1118	60	23828	GSMUA_Achr1G21510_001,GSMUA_Achr10G30380_001,GSMUA_Achr2G10120_001,GSMUA_Achr9G08930_001,GSMUA_Achr5G26120_001
GO:0005216	ion channel activity	molecular_function	0.059112	1	7	1118	99	23828	GSMUA_AchrUn_randomG16140_001,GSMUA_Achr4G30920_001,GSMUA_Achr9G30180_001,GSMUA_Achr3G21820_001,GSMUA_Achr9G05400_001,GSMUA_AchrUn_randomG16130_001,GSMUA_Achr2G06370_001
GO:0009141	nucleoside triphosphate metabolic process	biological_process	0.059533	1	14	1118	251	23828	GSMUA_Achr9G13150_001,GSMUA_Achr9G29960_001,GSMUA_Achr3G31700_001,GSMUA_AchrUn_randomG03340_001,GSMUA_Achr5G27680_001,GSMUA_Achr11G05990_001,GSMUA_AchrUn_randomG03290_001,GSMUA_Achr9G12990_001,GSMUA_AchrUn_randomG14210_001,GSMUA_Achr9G13040_001,GSMUA_Achr4G12650_001,GSMUA_Achr10G28640_001,GSMUA_Achr4G01040_001,GSMUA_Achr1G24790_001
GO:0007166	cell surface receptor signaling pathway	biological_process	0.061242	1	3	1118	26	23828	GSMUA_Achr4G30920_001,GSMUA_Achr9G30180_001,GSMUA_Achr4G12740_001
GO:0016278	lysine N-methyltransferase activity	molecular_function	0.061323	1	3	1118	26	23828	GSMUA_Achr2G06290_001,GSMUA_Achr1G01130_001,GSMUA_Achr5G27620_001
GO:0016279	protein-lysine N-methyltransferase activity	molecular_function	0.061323	1	3	1118	26	23828	GSMUA_Achr5G27620_001,GSMUA_Achr1G01130_001,GSMUA_Achr2G06290_001
GO:0022838	substrate-specific channel activity	molecular_function	0.061737	1	7	1118	100	23828	GSMUA_AchrUn_randomG16140_001,GSMUA_Achr9G30180_001,GSMUA_Achr4G30920_001,GSMUA_Achr3G21820_001,GSMUA_Achr9G05400_001,GSMUA_AchrUn_randomG16130_001,GSMUA_Achr2G06370_001
GO:0048037	cofactor binding	molecular_function	0.062914	1	29	1118	612	23828	GSMUA_Achr5G16540_001,GSMUA_Achr9G08840_001,GSMUA_Achr11G06090_001,GSMUA_Achr4G04370_001,GSMUA_Achr10G28750_001,GSMUA_Achr4G31040_001,GSMUA_Achr5G24720_001,GSMUA_Achr6G03330_001,GSMUA_Achr3G31810_001,GSMUA_Achr7G02740_001,GSMUA_Achr6G12170_001,GSMUA_Achr3G31710_001,GSMUA_Achr9G05490_001,GSMUA_Achr4G00820_001,GSMUA_Achr11G04910_001,GSMUA_Achr10G28580_001,GSMUA_Achr3G21910_001,GSMUA_Achr10G28740_00…
GO:0044267	cellular protein metabolic process	biological_process	0.06379	1	139	1118	3511	23828	GSMUA_Achr4G12780_001,GSMUA_Achr10G14650_001,GSMUA_Achr10G30350_001,GSMUA_Achr4G07340_001,GSMUA_Achr5G27120_001,GSMUA_Achr6G12120_001,GSMUA_Achr4G07370_001,GSMUA_Achr11G06100_001,GSMUA_Achr2G06350_001,GSMUA_Achr1G21520_001,GSMUA_Achr9G05330_001,GSMUA_Achr1G01110_001,GSMUA_Achr5G27690_001,GSMUA_Achr1G21480_001,GSMUA_Achr3G31750_001,GSMUA_Achr7G17420_001,GSMUA_Achr7G24290_001,GSMUA_Achr2G06280_001,…
GO:0015267	channel activity	molecular_function	0.064433	1	7	1118	101	23828	GSMUA_AchrUn_randomG16140_001,GSMUA_Achr4G30920_001,GSMUA_Achr9G30180_001,GSMUA_Achr3G21820_001,GSMUA_Achr9G05400_001,GSMUA_AchrUn_randomG16130_001,GSMUA_Achr2G06370_001
GO:0022803	passive transmembrane transporter activity	molecular_function	0.064433	1	7	1118	101	23828	GSMUA_Achr2G06370_001,GSMUA_AchrUn_randomG16130_001,GSMUA_Achr9G05400_001,GSMUA_Achr3G21820_001,GSMUA_Achr9G30180_001,GSMUA_Achr4G30920_001,GSMUA_AchrUn_randomG16140_001
GO:0008152	metabolic process	biological_process	0.065114	1	453	1118	12301	23828	GSMUA_Achr5G26260_001,GSMUA_Achr10G14590_001,GSMUA_Achr9G24080_001,GSMUA_Achr9G13070_001,GSMUA_Achr7G06380_001,GSMUA_Achr9G23620_001,GSMUA_Achr9G05310_001,GSMUA_Achr2G06330_001,GSMUA_Achr3G31710_001,GSMUA_Achr1G24710_001,GSMUA_Achr4G07510_001,GSMUA_Achr9G08840_001,GSMUA_Achr4G00800_001,GSMUA_Achr9G10110_001,GSMUA_Achr10G30440_001,GSMUA_Achr9G08910_001,GSMUA_Achr5G16620_001,GSMUA_Achr4G04200_001,G…
GO:0034654	nucleobase-containing compound biosynthetic process	biological_process	0.066005	1	104	1118	2571	23828	GSMUA_Achr3G31720_001,GSMUA_Achr7G02940_001,GSMUA_Achr5G27670_001,GSMUA_Achr10G30490_001,GSMUA_Achr6G29390_001,GSMUA_Achr7G17330_001,GSMUA_Achr8G26240_001,GSMUA_Achr10G30460_001,GSMUA_Achr4G07320_001,GSMUA_Achr3G31070_001,GSMUA_Achr9G23940_001,GSMUA_Achr9G10210_001,GSMUA_Achr6G12110_001,GSMUA_Achr4G12740_001,GSMUA_Achr7G02730_001,GSMUA_Achr9G08790_001,GSMUA_AchrUn_randomG13650_001,GSMUA_Achr10G14…
GO:0022904	respiratory electron transport chain	biological_process	0.066989	1	3	1118	27	23828	GSMUA_AchrUn_randomG03340_001,GSMUA_Achr9G29960_001,GSMUA_AchrUn_randomG08500_001
GO:0008378	galactosyltransferase activity	molecular_function	0.067377	1	4	1118	44	23828	GSMUA_Achr4G00940_001,GSMUA_Achr9G30290_001,GSMUA_Achr9G10320_001,GSMUA_Achr9G23950_001
GO:0051274	beta-glucan biosynthetic process	biological_process	0.067877	1	6	1118	82	23828	GSMUA_Achr4G00940_001,GSMUA_Achr9G05580_001,GSMUA_Achr5G16520_001,GSMUA_Achr4G12790_001,GSMUA_Achr5G16530_001,GSMUA_Achr9G08770_001
GO:0044710	single-organism metabolic process	biological_process	0.068267	1	174	1118	4477	23828	GSMUA_Achr11G08880_001,GSMUA_Achr9G23590_001,GSMUA_Achr4G31080_001,GSMUA_Achr6G12300_001,GSMUA_Achr3G31220_001,GSMUA_Achr2G06280_001,GSMUA_Achr9G30050_001,GSMUA_Achr4G31150_001,GSMUA_Achr4G12740_001,GSMUA_Achr6G12110_001,GSMUA_Achr10G28580_001,GSMUA_Achr2G06320_001,GSMUA_Achr11G04850_001,GSMUA_Achr9G12980_001,GSMUA_Achr5G27270_001,GSMUA_Achr11G05990_001,GSMUA_Achr6G29390_001,GSMUA_Achr3G21980_001…
GO:0008593	regulation of Notch signaling pathway	biological_process	0.068375	1	1	1118	2	23828	GSMUA_Achr4G12740_001
GO:0045747	positive regulation of Notch signaling pathway	biological_process	0.068375	1	1	1118	2	23828	GSMUA_Achr4G12740_001
GO:0006729	tetrahydrobiopterin biosynthetic process	biological_process	0.068737	1	1	1118	2	23828	GSMUA_Achr3G31150_001
GO:0008124	4-alpha-hydroxytetrahydrobiopterin dehydratase activity	molecular_function	0.068737	1	1	1118	2	23828	GSMUA_Achr3G31150_001
GO:0046146	tetrahydrobiopterin metabolic process	biological_process	0.068737	1	1	1118	2	23828	GSMUA_Achr3G31150_001
GO:0016415	octanoyltransferase activity	molecular_function	0.068752	1	1	1118	2	23828	GSMUA_Achr5G16720_001
GO:0010219	regulation of vernalization response	biological_process	0.068862	1	1	1118	2	23828	GSMUA_Achr7G06460_001
GO:0048506	regulation of timing of meristematic phase transition	biological_process	0.068862	1	1	1118	2	23828	GSMUA_Achr7G06460_001
GO:0048510	regulation of timing of transition from vegetative to reproductive phase	biological_process	0.068862	1	1	1118	2	23828	GSMUA_Achr7G06460_001
GO:0006768	biotin metabolic process	biological_process	0.068862	1	1	1118	2	23828	GSMUA_Achr11G08830_001
GO:0009102	biotin biosynthetic process	biological_process	0.068862	1	1	1118	2	23828	GSMUA_Achr11G08830_001
GO:0080178	5-carbamoylmethyluridine metabolic process	biological_process	0.068862	1	1	1118	2	23828	GSMUA_Achr3G21960_001
GO:0015939	pantothenate metabolic process	biological_process	0.068862	1	1	1118	2	23828	GSMUA_Achr10G14700_001
GO:0015940	pantothenate biosynthetic process	biological_process	0.068862	1	1	1118	2	23828	GSMUA_Achr10G14700_001
GO:0004648	O-phospho-L-serine:2-oxoglutarate aminotransferase activity	molecular_function	0.068862	1	1	1118	2	23828	GSMUA_Achr4G07540_001
GO:0031146	SCF-dependent proteasomal ubiquitin-dependent protein catabolic process	biological_process	0.068862	1	1	1118	2	23828	GSMUA_Achr9G05330_001
GO:0004482	mRNA (guanine-N7-)-methyltransferase activity	molecular_function	0.068862	1	1	1118	2	23828	GSMUA_Achr9G29970_001
GO:0005542	folic acid binding	molecular_function	0.068862	1	1	1118	2	23828	GSMUA_Achr9G10100_001
GO:0005577	fibrinogen complex	cellular_component	0.068862	1	1	1118	2	23828	GSMUA_Achr11G04770_001
GO:0007596	blood coagulation	biological_process	0.068862	1	1	1118	2	23828	GSMUA_Achr11G04770_001
GO:0007599	hemostasis	biological_process	0.068862	1	1	1118	2	23828	GSMUA_Achr11G04770_001
GO:0030168	platelet activation	biological_process	0.068862	1	1	1118	2	23828	GSMUA_Achr11G04770_001
GO:0030433	ER-associated ubiquitin-dependent protein catabolic process	biological_process	0.068862	1	1	1118	2	23828	GSMUA_Achr4G12790_001
GO:0036503	ERAD pathway	biological_process	0.068862	1	1	1118	2	23828	GSMUA_Achr4G12790_001
GO:0050817	coagulation	biological_process	0.068862	1	1	1118	2	23828	GSMUA_Achr11G04770_001
GO:0050878	regulation of body fluid levels	biological_process	0.068862	1	1	1118	2	23828	GSMUA_Achr11G04770_001
GO:0003938	IMP dehydrogenase activity	molecular_function	0.068862	1	1	1118	2	23828	GSMUA_Achr5G18110_001
GO:0003983	UTP:glucose-1-phosphate uridylyltransferase activity	molecular_function	0.068862	1	1	1118	2	23828	GSMUA_Achr9G23930_001
GO:0010380	regulation of chlorophyll biosynthetic process	biological_process	0.068862	1	1	1118	2	23828	GSMUA_Achr11G06090_001
GO:0010675	regulation of cellular carbohydrate metabolic process	biological_process	0.068862	1	1	1118	2	23828	GSMUA_Achr11G06090_001
GO:0010942	positive regulation of cell death	biological_process	0.068862	1	1	1118	2	23828	GSMUA_Achr10G14650_001
GO:0019284	L-methionine biosynthetic process from S-adenosylmethionine	biological_process	0.068862	1	1	1118	2	23828	GSMUA_Achr6G29170_001
GO:0030942	endoplasmic reticulum signal peptide binding	molecular_function	0.068862	1	1	1118	2	23828	GSMUA_Achr9G05240_001
GO:0031519	PcG protein complex	cellular_component	0.068862	1	1	1118	2	23828	GSMUA_Achr1G24850_001
GO:0033353	S-adenosylmethionine cycle	biological_process	0.068862	1	1	1118	2	23828	GSMUA_Achr6G29170_001
GO:0035173	histone kinase activity	molecular_function	0.068862	1	1	1118	2	23828	GSMUA_Achr11G04780_001
GO:0043068	positive regulation of programmed cell death	biological_process	0.068862	1	1	1118	2	23828	GSMUA_Achr10G14650_001
GO:0043076	megasporocyte nucleus	cellular_component	0.068862	1	1	1118	2	23828	GSMUA_Achr5G26370_001
GO:0043078	polar nucleus	cellular_component	0.068862	1	1	1118	2	23828	GSMUA_Achr5G26370_001
GO:0043255	regulation of carbohydrate biosynthetic process	biological_process	0.068862	1	1	1118	2	23828	GSMUA_Achr11G06090_001
GO:0046498	S-adenosylhomocysteine metabolic process	biological_process	0.068862	1	1	1118	2	23828	GSMUA_Achr6G29170_001
GO:0051090	regulation of sequence-specific DNA binding transcription factor activity	biological_process	0.068862	1	1	1118	2	23828	GSMUA_Achr7G06220_001
GO:0051570	regulation of histone H3-K9 methylation	biological_process	0.068862	1	1	1118	2	23828	GSMUA_Achr4G14720_001
GO:0051748	UTP-monosaccharide-1-phosphate uridylyltransferase activity	molecular_function	0.068862	1	1	1118	2	23828	GSMUA_Achr9G23930_001
GO:0052592	oxidoreductase activity, acting on CH or CH2 groups, with an iron-sulfur protein as acceptor	molecular_function	0.068862	1	1	1118	2	23828	GSMUA_AchrUn_randomG03050_001
GO:0060968	regulation of gene silencing	biological_process	0.068862	1	1	1118	2	23828	GSMUA_Achr4G14720_001
GO:0080183	response to photooxidative stress	biological_process	0.068862	1	1	1118	2	23828	GSMUA_Achr6G29180_001
GO:0090056	regulation of chlorophyll metabolic process	biological_process	0.068862	1	1	1118	2	23828	GSMUA_Achr11G06090_001
GO:1901679	nucleotide transmembrane transport	biological_process	0.068862	1	1	1118	2	23828	GSMUA_Achr8G26260_001
GO:0042451	purine nucleoside biosynthetic process	biological_process	0.069989	1	7	1118	103	23828	GSMUA_Achr9G13150_001,GSMUA_AchrUn_randomG14210_001,GSMUA_Achr5G26120_001,GSMUA_Achr9G13040_001,GSMUA_Achr4G12650_001,GSMUA_Achr5G18110_001,GSMUA_AchrUn_randomG03290_001
GO:0046129	purine ribonucleoside biosynthetic process	biological_process	0.069989	1	7	1118	103	23828	GSMUA_Achr5G18110_001,GSMUA_AchrUn_randomG03290_001,GSMUA_AchrUn_randomG14210_001,GSMUA_Achr5G26120_001,GSMUA_Achr9G13150_001,GSMUA_Achr4G12650_001,GSMUA_Achr9G13040_001
GO:0043603	cellular amide metabolic process	biological_process	0.070219	1	38	1118	845	23828	GSMUA_Achr2G09960_001,GSMUA_Achr1G21580_001,GSMUA_Achr11G08890_001,GSMUA_Achr3G31180_001,GSMUA_Achr1G01040_001,GSMUA_Achr10G14530_001,GSMUA_Achr6G29350_001,GSMUA_Achr10G14520_001,GSMUA_Achr4G31160_001,GSMUA_Achr4G30950_001,GSMUA_Achr11G05050_001,GSMUA_Achr7G06490_001,GSMUA_Achr6G03460_001,GSMUA_Achr9G23590_001,GSMUA_Achr11G08830_001,GSMUA_Achr11G08880_001,GSMUA_Achr11G06050_001,GSMUA_Achr4G12820_…
GO:0005783	endoplasmic reticulum	cellular_component	0.071195	1	14	1118	258	23828	GSMUA_Achr9G05440_001,GSMUA_Achr4G30970_001,GSMUA_Achr4G07600_001,GSMUA_Achr7G24220_001,GSMUA_Achr3G30960_001,GSMUA_Achr5G24620_001,GSMUA_Achr11G05040_001,GSMUA_Achr7G17420_001,GSMUA_Achr11G08760_001,GSMUA_Achr4G04250_001,GSMUA_Achr9G10200_001,GSMUA_Achr4G12790_001,GSMUA_Achr5G27120_001,GSMUA_Achr11G06050_001
GO:1901360	organic cyclic compound metabolic process	biological_process	0.07166	1	165	1118	4238	23828	GSMUA_Achr9G08980_001,GSMUA_Achr10G30500_001,GSMUA_Achr6G29180_001,GSMUA_AchrUn_randomG20840_001,GSMUA_Achr1G24790_001,GSMUA_Achr7G02830_001,GSMUA_Achr4G12710_001,GSMUA_Achr4G04130_001,GSMUA_Achr9G12950_001,GSMUA_Achr9G12990_001,GSMUA_Achr9G23930_001,GSMUA_Achr1G21500_001,GSMUA_Achr4G07600_001,GSMUA_Achr3G31130_001,GSMUA_Achr7G05850_001,GSMUA_Achr11G08830_001,GSMUA_Achr1G21510_001,GSMUA_Achr3G317…
GO:0016655	oxidoreductase activity, acting on NAD(P)H, quinone or similar compound as acceptor	molecular_function	0.073268	1	3	1118	28	23828	GSMUA_AchrUn_randomG03340_001,GSMUA_AchrUn_randomG03090_001,GSMUA_AchrUn_randomG05630_001
GO:0043604	amide biosynthetic process	biological_process	0.073769	1	36	1118	798	23828	GSMUA_Achr1G21580_001,GSMUA_Achr2G09960_001,GSMUA_Achr3G31180_001,GSMUA_Achr1G01040_001,GSMUA_Achr10G14530_001,GSMUA_Achr11G08890_001,GSMUA_Achr4G30950_001,GSMUA_Achr4G31160_001,GSMUA_Achr6G29350_001,GSMUA_Achr10G14520_001,GSMUA_Achr11G08830_001,GSMUA_Achr11G08880_001,GSMUA_Achr6G03460_001,GSMUA_Achr7G06490_001,GSMUA_Achr9G23590_001,GSMUA_Achr11G05050_001,GSMUA_AchrUn_randomG20860_001,GSMUA_Achr4…
GO:0004559	alpha-mannosidase activity	molecular_function	0.073991	1	2	1118	13	23828	GSMUA_Achr4G12680_001,GSMUA_Achr4G12690_001
GO:0046500	S-adenosylmethionine metabolic process	biological_process	0.074107	1	2	1118	13	23828	GSMUA_Achr6G29170_001,GSMUA_Achr5G26120_001
GO:0046912	transferase activity, transferring acyl groups, acyl groups converted into alkyl on transfer	molecular_function	0.074107	1	2	1118	13	23828	GSMUA_Achr11G05030_001,GSMUA_Achr1G24880_001
GO:0032774	RNA biosynthetic process	biological_process	0.074353	1	94	1118	2318	23828	GSMUA_Achr9G08790_001,GSMUA_Achr7G02730_001,GSMUA_AchrUn_randomG27100_001,GSMUA_Achr7G05850_001,GSMUA_Achr11G08970_001,GSMUA_Achr3G30880_001,GSMUA_Achr10G14570_001,GSMUA_AchrUn_randomG13650_001,GSMUA_Achr8G26240_001,GSMUA_Achr3G31070_001,GSMUA_Achr10G30460_001,GSMUA_Achr4G07320_001,GSMUA_Achr7G17330_001,GSMUA_Achr6G29390_001,GSMUA_Achr10G30490_001,GSMUA_Achr5G27670_001,GSMUA_Achr3G31720_001,GSMUA…
GO:0009987	cellular process	biological_process	0.074988	1	414	1118	11218	23828	GSMUA_Achr9G24080_001,GSMUA_Achr10G14590_001,GSMUA_Achr9G13070_001,GSMUA_Achr5G26260_001,GSMUA_Achr1G24710_001,GSMUA_Achr3G31710_001,GSMUA_Achr9G05310_001,GSMUA_Achr7G06380_001,GSMUA_Achr9G08910_001,GSMUA_Achr5G16620_001,GSMUA_Achr9G08840_001,GSMUA_Achr4G00810_001,GSMUA_Achr9G10110_001,GSMUA_Achr10G30440_001,GSMUA_Achr8G26440_001,GSMUA_Achr9G29960_001,GSMUA_Achr1G21600_001,GSMUA_Achr4G14600_001,G…
GO:0006807	nitrogen compound metabolic process	biological_process	0.075165	1	198	1118	5154	23828	GSMUA_Achr9G13010_001,GSMUA_Achr5G12010_001,GSMUA_Achr6G20020_001,GSMUA_AchrUn_randomG03050_001,GSMUA_Achr1G21480_001,GSMUA_Achr9G24090_001,GSMUA_Achr7G06240_001,GSMUA_Achr9G29970_001,GSMUA_Achr2G10250_001,GSMUA_Achr11G06100_001,GSMUA_Achr7G05900_001,GSMUA_Achr7G06230_001,GSMUA_Achr5G16630_001,GSMUA_Achr6G29170_001,GSMUA_Achr3G31150_001,GSMUA_Achr4G07340_001,GSMUA_Achr7G02850_001,GSMUA_Achr1G2162…
GO:1901363	heterocyclic compound binding	molecular_function	0.075246	1	305	1118	8136	23828	GSMUA_Achr7G02700_001,GSMUA_Achr7G06400_001,GSMUA_Achr3G31130_001,GSMUA_Achr11G04790_001,GSMUA_Achr9G12950_001,GSMUA_Achr5G26250_001,GSMUA_Achr11G08770_001,GSMUA_Achr3G27700_001,GSMUA_Achr4G07280_001,GSMUA_Achr10G28510_001,GSMUA_Achr4G04130_001,GSMUA_Achr4G04400_001,GSMUA_AchrUn_randomG20840_001,GSMUA_Achr2G06360_001,GSMUA_Achr9G23540_001,GSMUA_Achr10G30500_001,GSMUA_Achr9G08980_001,GSMUA_Achr5G1…
GO:0009101	glycoprotein biosynthetic process	biological_process	0.0756	1	8	1118	126	23828	GSMUA_Achr9G10320_001,GSMUA_Achr9G23950_001,GSMUA_Achr6G12150_001,GSMUA_Achr9G30290_001,GSMUA_Achr5G27690_001,GSMUA_Achr11G05040_001,GSMUA_Achr7G17420_001,GSMUA_Achr4G00940_001
GO:0097159	organic cyclic compound binding	molecular_function	0.075619	1	305	1118	8137	23828	GSMUA_Achr9G05540_001,GSMUA_Achr4G04220_001,GSMUA_Achr6G12140_001,GSMUA_Achr5G24670_001,GSMUA_Achr4G07540_001,GSMUA_Achr9G10210_001,GSMUA_Achr5G12310_001,GSMUA_AchrUn_randomG14920_001,GSMUA_Achr4G30870_001,GSMUA_Achr4G01010_001,GSMUA_Achr4G30950_001,GSMUA_Achr9G08830_001,GSMUA_Achr7G17330_001,GSMUA_Achr9G10150_001,GSMUA_Achr3G31070_001,GSMUA_Achr5G26210_001,GSMUA_Achr1G01100_001,GSMUA_Achr4G04310…
GO:0044424	intracellular part	cellular_component	0.07592	1	219	1118	5737	23828	GSMUA_Achr9G05260_001,GSMUA_Achr4G07330_001,GSMUA_Achr7G24180_001,GSMUA_Achr4G30930_001,GSMUA_Achr9G05310_001,GSMUA_Achr3G27730_001,GSMUA_Achr9G08910_001,GSMUA_Achr10G30440_001,GSMUA_Achr7G24330_001,GSMUA_Achr6G29190_001,GSMUA_Achr4G00810_001,GSMUA_Achr9G10110_001,GSMUA_Achr9G29960_001,GSMUA_Achr4G14600_001,GSMUA_Achr4G14720_001,GSMUA_Achr3G31630_001,GSMUA_Achr4G12860_001,GSMUA_Achr5G27100_001,GS…
GO:0005515	protein binding	molecular_function	0.077345	1	206	1118	5380	23828	GSMUA_Achr3G21960_001,GSMUA_Achr4G30970_001,GSMUA_Achr7G02940_001,GSMUA_Achr6G29390_001,GSMUA_Achr1G24840_001,GSMUA_Achr8G26180_001,GSMUA_Achr7G02880_001,GSMUA_Achr7G06540_001,GSMUA_Achr1G01000_001,GSMUA_Achr2G06320_001,GSMUA_Achr5G11980_001,GSMUA_Achr10G28580_001,GSMUA_Achr6G12110_001,GSMUA_Achr4G04180_001,GSMUA_Achr1G00960_001,GSMUA_Achr8G26300_001,GSMUA_Achr5G16570_001,GSMUA_Achr5G27630_001,GS…
GO:0008509	anion transmembrane transporter activity	molecular_function	0.078329	1	8	1118	127	23828	GSMUA_Achr6G03360_001,GSMUA_Achr3G21820_001,GSMUA_Achr9G23560_001,GSMUA_Achr2G06370_001,GSMUA_Achr1G24840_001,GSMUA_Achr9G13010_001,GSMUA_Achr8G26260_001,GSMUA_Achr9G05400_001
GO:0009100	glycoprotein metabolic process	biological_process	0.078344	1	8	1118	127	23828	GSMUA_Achr11G05040_001,GSMUA_Achr7G17420_001,GSMUA_Achr4G00940_001,GSMUA_Achr5G27690_001,GSMUA_Achr9G30290_001,GSMUA_Achr9G10320_001,GSMUA_Achr9G23950_001,GSMUA_Achr6G12150_001
GO:0017038	protein import	biological_process	0.078981	1	7	1118	106	23828	GSMUA_Achr5G27180_001,GSMUA_Achr9G23650_001,GSMUA_Achr9G08910_001,GSMUA_Achr9G05530_001,GSMUA_Achr6G20030_001,GSMUA_Achr6G20020_001,GSMUA_Achr5G27090_001
GO:0009259	ribonucleotide metabolic process	biological_process	0.079069	1	17	1118	333	23828	GSMUA_Achr9G13040_001,GSMUA_Achr4G12650_001,GSMUA_Achr9G12990_001,GSMUA_Achr5G18110_001,GSMUA_Achr6G20020_001,GSMUA_AchrUn_randomG03290_001,GSMUA_Achr11G05990_001,GSMUA_AchrUn_randomG14210_001,GSMUA_Achr1G24790_001,GSMUA_Achr4G01040_001,GSMUA_Achr10G28640_001,GSMUA_Achr9G13150_001,GSMUA_Achr5G27680_001,GSMUA_AchrUn_randomG03340_001,GSMUA_Achr3G31700_001,GSMUA_Achr9G29960_001,GSMUA_Achr7G06230_001
GO:0031967	organelle envelope	cellular_component	0.079241	1	18	1118	357	23828	GSMUA_Achr5G16660_001,GSMUA_AchrUn_randomG14210_001,GSMUA_Achr9G05530_001,GSMUA_Achr9G05350_001,GSMUA_Achr9G23510_001,GSMUA_Achr11G05050_001,GSMUA_Achr9G08910_001,GSMUA_Achr9G23590_001,GSMUA_Achr9G29960_001,GSMUA_AchrUn_randomG03090_001,GSMUA_Achr4G00870_001,GSMUA_Achr3G31630_001,GSMUA_Achr7G02800_001,GSMUA_Achr5G16670_001,GSMUA_Achr4G04130_001,GSMUA_Achr2G06320_001,GSMUA_Achr8G26260_001,GSMUA_Ac…
GO:0016861	intramolecular oxidoreductase activity, interconverting aldoses and ketoses	molecular_function	0.079873	1	3	1118	29	23828	GSMUA_Achr9G10110_001,GSMUA_Achr6G29170_001,GSMUA_Achr10G28640_001
GO:0016877	ligase activity, forming carbon-sulfur bonds	molecular_function	0.079877	1	3	1118	29	23828	GSMUA_Achr2G06280_001,GSMUA_Achr11G05030_001,GSMUA_Achr1G24880_001
GO:0034641	cellular nitrogen compound metabolic process	biological_process	0.080197	1	184	1118	4779	23828	GSMUA_Achr10G14480_001,GSMUA_Achr9G10210_001,GSMUA_Achr5G27670_001,GSMUA_Achr4G30950_001,GSMUA_Achr6G29350_001,GSMUA_Achr7G24140_001,GSMUA_Achr7G17330_001,GSMUA_Achr6G20000_001,GSMUA_Achr4G07320_001,GSMUA_Achr3G31070_001,GSMUA_AchrUn_randomG13650_001,GSMUA_Achr3G31700_001,GSMUA_AchrUn_randomG20860_001,GSMUA_Achr11G08830_001,GSMUA_Achr7G05850_001,GSMUA_Achr6G03460_001,GSMUA_Achr10G28640_001,GSMUA_…
GO:0006732	coenzyme metabolic process	biological_process	0.080625	1	20	1118	406	23828	GSMUA_Achr5G26120_001,GSMUA_Achr11G04910_001,GSMUA_Achr10G14700_001,GSMUA_Achr11G05990_001,GSMUA_Achr10G14480_001,GSMUA_Achr5G16720_001,GSMUA_Achr10G14530_001,GSMUA_Achr9G12990_001,GSMUA_Achr7G24140_001,GSMUA_Achr10G14520_001,GSMUA_Achr3G30920_001,GSMUA_Achr9G10110_001,GSMUA_Achr3G31150_001,GSMUA_Achr3G31700_001,GSMUA_Achr5G27680_001,GSMUA_Achr6G29170_001,GSMUA_Achr1G01150_001,GSMUA_Achr1G24790_0…
GO:0006754	ATP biosynthetic process	biological_process	0.081272	1	5	1118	66	23828	GSMUA_Achr4G12650_001,GSMUA_Achr9G13040_001,GSMUA_AchrUn_randomG14210_001,GSMUA_Achr9G13150_001,GSMUA_AchrUn_randomG03290_001
GO:0015985	energy coupled proton transport, down electrochemical gradient	biological_process	0.08157	1	4	1118	47	23828	GSMUA_AchrUn_randomG03290_001,GSMUA_Achr9G13040_001,GSMUA_Achr9G13150_001,GSMUA_AchrUn_randomG14210_001
GO:0015986	ATP synthesis coupled proton transport	biological_process	0.08157	1	4	1118	47	23828	GSMUA_AchrUn_randomG03290_001,GSMUA_AchrUn_randomG14210_001,GSMUA_Achr9G13150_001,GSMUA_Achr9G13040_001
GO:0019200	carbohydrate kinase activity	molecular_function	0.081748	1	4	1118	47	23828	GSMUA_Achr4G01040_001,GSMUA_Achr11G05990_001,GSMUA_Achr11G08860_001,GSMUA_Achr3G31700_001
GO:0015923	mannosidase activity	molecular_function	0.084388	1	2	1118	14	23828	GSMUA_Achr4G12680_001,GSMUA_Achr4G12690_001
GO:1901137	carbohydrate derivative biosynthetic process	biological_process	0.085215	1	20	1118	409	23828	GSMUA_Achr4G12800_001,GSMUA_Achr4G00940_001,GSMUA_AchrUn_randomG03290_001,GSMUA_Achr7G17420_001,GSMUA_Achr5G26120_001,GSMUA_Achr5G27690_001,GSMUA_Achr6G20020_001,GSMUA_Achr5G18110_001,GSMUA_Achr9G13040_001,GSMUA_Achr9G23950_001,GSMUA_Achr4G12650_001,GSMUA_Achr9G10320_001,GSMUA_Achr7G06230_001,GSMUA_Achr11G05040_001,GSMUA_Achr11G08760_001,GSMUA_Achr9G13150_001,GSMUA_Achr9G30290_001,GSMUA_Achr6G121…
GO:0010556	regulation of macromolecule biosynthetic process	biological_process	0.085844	1	89	1118	2202	23828	GSMUA_Achr11G09000_001,GSMUA_Achr4G12860_001,GSMUA_Achr2G09970_001,GSMUA_Achr7G05980_001,GSMUA_Achr1G24850_001,GSMUA_Achr3G27780_001,GSMUA_Achr9G10300_001,GSMUA_Achr2G06420_001,GSMUA_Achr2G10230_001,GSMUA_Achr9G08900_001,GSMUA_Achr9G05310_001,GSMUA_Achr9G05260_001,GSMUA_Achr9G24080_001,GSMUA_Achr10G28700_001,GSMUA_Achr11G06040_001,GSMUA_Achr9G05460_001,GSMUA_Achr4G14720_001,GSMUA_Achr4G14600_001,…
GO:2000112	regulation of cellular macromolecule biosynthetic process	biological_process	0.085844	1	89	1118	2202	23828	GSMUA_Achr9G23580_001,GSMUA_Achr11G06090_001,GSMUA_Achr5G24680_001,GSMUA_Achr11G05050_001,GSMUA_Achr2G06250_001,GSMUA_Achr6G03500_001,GSMUA_Achr4G30990_001,GSMUA_Achr4G14670_001,GSMUA_Achr7G06460_001,GSMUA_Achr4G01060_001,GSMUA_Achr2G06410_001,GSMUA_Achr6G03390_001,GSMUA_Achr5G27130_001,GSMUA_Achr2G10040_001,GSMUA_Achr1G24940_001,GSMUA_Achr4G00950_001,GSMUA_Achr5G18140_001,GSMUA_Achr1G21370_001,G…
GO:0043161	proteasome-mediated ubiquitin-dependent protein catabolic process	biological_process	0.086543	1	3	1118	30	23828	GSMUA_Achr9G05330_001,GSMUA_Achr2G06320_001,GSMUA_Achr4G12790_001
GO:0006355	regulation of transcription, DNA-templated	biological_process	0.08817	1	86	1118	2125	23828	GSMUA_Achr9G08940_001,GSMUA_Achr4G07450_001,GSMUA_Achr4G07560_001,GSMUA_Achr4G30940_001,GSMUA_Achr5G16750_001,GSMUA_Achr3G31860_001,GSMUA_Achr4G30860_001,GSMUA_Achr10G14710_001,GSMUA_Achr1G21370_001,GSMUA_Achr10G30330_001,GSMUA_Achr7G06220_001,GSMUA_Achr5G27730_001,GSMUA_Achr2G10040_001,GSMUA_Achr5G27130_001,GSMUA_Achr2G06410_001,GSMUA_Achr5G18140_001,GSMUA_Achr4G00950_001,GSMUA_Achr1G24940_001,G…
GO:1903506	regulation of nucleic acid-templated transcription	biological_process	0.08817	1	86	1118	2125	23828	GSMUA_Achr11G06040_001,GSMUA_Achr9G05460_001,GSMUA_Achr4G14600_001,GSMUA_Achr4G14720_001,GSMUA_Achr10G28700_001,GSMUA_Achr7G24330_001,GSMUA_Achr10G30440_001,GSMUA_Achr3G27600_001,GSMUA_Achr5G27140_001,GSMUA_Achr9G05310_001,GSMUA_Achr9G08900_001,GSMUA_Achr9G05260_001,GSMUA_Achr9G24080_001,GSMUA_Achr1G24850_001,GSMUA_Achr3G27780_001,GSMUA_Achr2G09970_001,GSMUA_Achr7G05980_001,GSMUA_Achr2G10230_001,…
GO:2001141	regulation of RNA biosynthetic process	biological_process	0.08817	1	86	1118	2125	23828	GSMUA_Achr10G30440_001,GSMUA_Achr7G24330_001,GSMUA_Achr3G27600_001,GSMUA_Achr5G27140_001,GSMUA_Achr4G14600_001,GSMUA_Achr4G14720_001,GSMUA_Achr11G06040_001,GSMUA_Achr9G05460_001,GSMUA_Achr10G28700_001,GSMUA_Achr9G24080_001,GSMUA_Achr9G05260_001,GSMUA_Achr9G05310_001,GSMUA_Achr9G08900_001,GSMUA_Achr2G06420_001,GSMUA_Achr2G10230_001,GSMUA_Achr9G10300_001,GSMUA_Achr3G27780_001,GSMUA_Achr1G24850_001,…
GO:0031975	envelope	cellular_component	0.089248	1	18	1118	363	23828	GSMUA_Achr5G16660_001,GSMUA_AchrUn_randomG14210_001,GSMUA_Achr9G05350_001,GSMUA_Achr9G05530_001,GSMUA_Achr9G23510_001,GSMUA_Achr11G05050_001,GSMUA_Achr9G08910_001,GSMUA_Achr9G23590_001,GSMUA_Achr9G29960_001,GSMUA_AchrUn_randomG03090_001,GSMUA_Achr4G00870_001,GSMUA_Achr7G02800_001,GSMUA_Achr3G31630_001,GSMUA_Achr5G16670_001,GSMUA_Achr4G04130_001,GSMUA_Achr2G06320_001,GSMUA_Achr8G26260_001,GSMUA_Ac…
GO:0007017	microtubule-based process	biological_process	0.089612	1	12	1118	221	23828	GSMUA_Achr9G30130_001,GSMUA_Achr4G00810_001,GSMUA_Achr5G12310_001,GSMUA_Achr7G06510_001,GSMUA_Achr7G06230_001,GSMUA_Achr7G05800_001,GSMUA_Achr3G31630_001,GSMUA_Achr1G21520_001,GSMUA_Achr4G12880_001,GSMUA_Achr6G29390_001,GSMUA_Achr4G12870_001,GSMUA_Achr11G04780_001
GO:0006351	transcription, DNA-templated	biological_process	0.089706	1	93	1118	2315	23828	GSMUA_Achr9G23580_001,GSMUA_Achr11G05050_001,GSMUA_Achr5G24680_001,GSMUA_Achr2G06250_001,GSMUA_Achr6G03500_001,GSMUA_Achr4G30990_001,GSMUA_Achr7G06460_001,GSMUA_Achr4G01060_001,GSMUA_Achr4G14670_001,GSMUA_Achr2G06410_001,GSMUA_Achr5G27130_001,GSMUA_Achr2G10040_001,GSMUA_Achr1G24940_001,GSMUA_Achr4G00950_001,GSMUA_Achr5G18140_001,GSMUA_Achr1G21370_001,GSMUA_Achr10G30330_001,GSMUA_Achr10G14710_001,…
GO:0097659	nucleic acid-templated transcription	biological_process	0.089706	1	93	1118	2315	23828	GSMUA_Achr11G09000_001,GSMUA_Achr4G12860_001,GSMUA_Achr2G09970_001,GSMUA_Achr7G05980_001,GSMUA_AchrUn_randomG03270_001,GSMUA_Achr3G27780_001,GSMUA_Achr1G24850_001,GSMUA_Achr9G10300_001,GSMUA_Achr2G10230_001,GSMUA_Achr2G06420_001,GSMUA_Achr9G08900_001,GSMUA_Achr9G05310_001,GSMUA_Achr9G24080_001,GSMUA_Achr9G05260_001,GSMUA_AchrUn_randomG03160_001,GSMUA_Achr10G28700_001,GSMUA_Achr4G14720_001,GSMUA_A…
GO:0031326	regulation of cellular biosynthetic process	biological_process	0.090019	1	89	1118	2208	23828	GSMUA_Achr4G30940_001,GSMUA_Achr9G08940_001,GSMUA_Achr4G07560_001,GSMUA_Achr4G07450_001,GSMUA_Achr3G31860_001,GSMUA_Achr11G04780_001,GSMUA_Achr5G16750_001,GSMUA_Achr10G14710_001,GSMUA_Achr1G21370_001,GSMUA_Achr10G30330_001,GSMUA_Achr4G30860_001,GSMUA_Achr5G27730_001,GSMUA_Achr7G06220_001,GSMUA_Achr5G27130_001,GSMUA_Achr6G03390_001,GSMUA_Achr2G06410_001,GSMUA_Achr2G10040_001,GSMUA_Achr4G00950_001,…
GO:0044723	single-organism carbohydrate metabolic process	biological_process	0.090613	1	33	1118	737	23828	GSMUA_Achr11G05990_001,GSMUA_Achr4G12790_001,GSMUA_Achr6G12320_001,GSMUA_Achr11G04910_001,GSMUA_Achr5G16520_001,GSMUA_Achr9G05580_001,GSMUA_Achr9G10320_001,GSMUA_Achr6G12300_001,GSMUA_Achr3G31700_001,GSMUA_Achr9G08770_001,GSMUA_Achr11G06090_001,GSMUA_Achr5G18070_001,GSMUA_Achr11G08860_001,GSMUA_Achr9G12940_001,GSMUA_Achr4G01040_001,GSMUA_Achr3G31810_001,GSMUA_Achr10G28640_001,GSMUA_Achr6G12310_00…
GO:0044765	single-organism transport	biological_process	0.091447	1	74	1118	1809	23828	GSMUA_Achr5G24860_001,GSMUA_Achr9G13010_001,GSMUA_Achr9G10180_001,GSMUA_Achr6G20020_001,GSMUA_Achr3G22010_001,GSMUA_Achr10G28510_001,GSMUA_Achr4G04430_001,GSMUA_Achr6G03360_001,GSMUA_Achr4G07600_001,GSMUA_Achr9G05400_001,GSMUA_Achr5G24840_001,GSMUA_Achr5G27740_001,GSMUA_Achr6G12090_001,GSMUA_Achr9G23600_001,GSMUA_Achr5G27090_001,GSMUA_Achr10G30480_001,GSMUA_Achr6G20030_001,GSMUA_Achr9G05350_001,G…
GO:0016874	ligase activity	molecular_function	0.091664	1	20	1118	413	23828	GSMUA_Achr9G30000_001,GSMUA_Achr5G27240_001,GSMUA_Achr2G06280_001,GSMUA_Achr5G27250_001,GSMUA_Achr6G12350_001,GSMUA_Achr9G05290_001,GSMUA_Achr2G10080_001,GSMUA_Achr1G21350_001,GSMUA_Achr11G08880_001,GSMUA_Achr11G05030_001,GSMUA_Achr5G27200_001,GSMUA_Achr4G31050_001,GSMUA_Achr7G06280_001,GSMUA_Achr7G06530_001,GSMUA_Achr10G14530_001,GSMUA_Achr1G24880_001,GSMUA_Achr4G31060_001,GSMUA_Achr10G14520_001…
GO:0042398	cellular modified amino acid biosynthetic process	biological_process	0.092018	1	4	1118	49	23828	GSMUA_Achr5G26120_001,GSMUA_Achr10G14530_001,GSMUA_Achr10G14520_001,GSMUA_Achr10G14700_001
GO:1902578	single-organism localization	biological_process	0.092526	1	75	1118	1837	23828	GSMUA_AchrUn_randomG14210_001,GSMUA_Achr2G06380_001,GSMUA_Achr9G23560_001,GSMUA_Achr5G12290_001,GSMUA_Achr9G05530_001,GSMUA_Achr5G27820_001,GSMUA_Achr4G04300_001,GSMUA_Achr9G30180_001,GSMUA_Achr9G23960_001,GSMUA_AchrUn_randomG14930_001,GSMUA_Achr4G12650_001,GSMUA_Achr2G09980_001,GSMUA_Achr7G06290_001,GSMUA_Achr2G09920_001,GSMUA_Achr5G27330_001,GSMUA_Achr5G12280_001,GSMUA_Achr6G12130_001,GSMUA_Ach…
GO:0006811	ion transport	biological_process	0.093013	1	35	1118	790	23828	GSMUA_Achr6G03360_001,GSMUA_Achr9G13040_001,GSMUA_Achr5G12300_001,GSMUA_Achr4G30920_001,GSMUA_Achr9G13010_001,GSMUA_Achr5G27320_001,GSMUA_Achr9G10180_001,GSMUA_Achr4G00970_001,GSMUA_Achr2G10220_001,GSMUA_Achr10G30480_001,GSMUA_Achr9G05350_001,GSMUA_Achr9G13150_001,GSMUA_Achr5G27740_001,GSMUA_Achr10G30320_001,GSMUA_Achr7G06290_001,GSMUA_AchrUn_randomG14930_001,GSMUA_Achr2G09980_001,GSMUA_Achr3G218…
GO:0009889	regulation of biosynthetic process	biological_process	0.094335	1	89	1118	2214	23828	GSMUA_AchrUn_randomG13650_001,GSMUA_Achr10G14570_001,GSMUA_Achr11G08970_001,GSMUA_Achr3G30880_001,GSMUA_AchrUn_randomG27100_001,GSMUA_Achr7G05850_001,GSMUA_Achr7G02730_001,GSMUA_Achr9G08790_001,GSMUA_Achr9G23940_001,GSMUA_Achr6G12110_001,GSMUA_Achr9G10210_001,GSMUA_Achr10G30490_001,GSMUA_Achr5G27670_001,GSMUA_Achr7G02940_001,GSMUA_Achr3G31720_001,GSMUA_Achr6G29390_001,GSMUA_Achr8G26240_001,GSMUA_…
GO:0051252	regulation of RNA metabolic process	biological_process	0.094718	1	86	1118	2134	23828	GSMUA_Achr3G30880_001,GSMUA_Achr11G08970_001,GSMUA_Achr7G05850_001,GSMUA_AchrUn_randomG27100_001,GSMUA_AchrUn_randomG13650_001,GSMUA_Achr10G14570_001,GSMUA_Achr9G08790_001,GSMUA_Achr7G02730_001,GSMUA_Achr9G10210_001,GSMUA_Achr6G12110_001,GSMUA_Achr9G23940_001,GSMUA_Achr6G29390_001,GSMUA_Achr7G17330_001,GSMUA_Achr8G26240_001,GSMUA_Achr10G30460_001,GSMUA_Achr4G07320_001,GSMUA_Achr3G31070_001,GSMUA_…
GO:0006952	defense response	biological_process	0.095004	1	15	1118	294	23828	GSMUA_Achr1G21500_001,GSMUA_Achr10G14650_001,GSMUA_Achr3G27830_001,GSMUA_Achr3G27810_001,GSMUA_AchrUn_randomG27050_001,GSMUA_Achr9G23910_001,GSMUA_Achr1G24850_001,GSMUA_AchrUn_randomG20850_001,GSMUA_Achr3G27817_001,GSMUA_Achr10G14480_001,GSMUA_Achr4G31030_001,GSMUA_Achr1G21350_001,GSMUA_Achr3G27790_001,GSMUA_Achr4G04380_001,GSMUA_Achr5G11980_001
GO:0016881	acid-amino acid ligase activity	molecular_function	0.095146	1	7	1118	111	23828	GSMUA_Achr7G06530_001,GSMUA_Achr10G14530_001,GSMUA_Achr4G31050_001,GSMUA_Achr9G05290_001,GSMUA_Achr2G10080_001,GSMUA_Achr4G31060_001,GSMUA_Achr10G14520_001
GO:0044421	extracellular region part	cellular_component	0.095322	1	2	1118	15	23828	GSMUA_Achr5G24870_001,GSMUA_Achr11G04770_001
GO:0000990	transcription factor activity, core RNA polymerase binding	molecular_function	0.095322	1	2	1118	15	23828	GSMUA_Achr7G17330_001,GSMUA_Achr4G01060_001
GO:0000996	core DNA-dependent RNA polymerase binding promoter specificity activity	molecular_function	0.095322	1	2	1118	15	23828	GSMUA_Achr4G01060_001,GSMUA_Achr7G17330_001
GO:0016987	sigma factor activity	molecular_function	0.095322	1	2	1118	15	23828	GSMUA_Achr4G01060_001,GSMUA_Achr7G17330_001
GO:0000226	microtubule cytoskeleton organization	biological_process	0.096164	1	6	1118	90	23828	GSMUA_Achr11G04780_001,GSMUA_Achr1G21520_001,GSMUA_Achr3G31630_001,GSMUA_Achr5G12310_001,GSMUA_Achr6G29390_001,GSMUA_Achr4G00810_001
GO:0048827	phyllome development	biological_process	0.09837	1	9	1118	156	23828	GSMUA_Achr2G06280_001,GSMUA_Achr6G29390_001,GSMUA_Achr3G21960_001,GSMUA_Achr2G09900_001,GSMUA_Achr11G04780_001,GSMUA_Achr9G08910_001,GSMUA_Achr11G05050_001,GSMUA_Achr10G28580_001,GSMUA_Achr7G06460_001
GO:0043565	sequence-specific DNA binding	molecular_function	0.098407	1	30	1118	667	23828	GSMUA_Achr2G10040_001,GSMUA_Achr9G24080_001,GSMUA_Achr5G26200_001,GSMUA_Achr5G27130_001,GSMUA_Achr2G06410_001,GSMUA_Achr9G08900_001,GSMUA_Achr1G21620_001,GSMUA_Achr9G05310_001,GSMUA_Achr3G27600_001,GSMUA_Achr3G30880_001,GSMUA_Achr4G14670_001,GSMUA_Achr10G28700_001,GSMUA_Achr10G30500_001,GSMUA_Achr6G03500_001,GSMUA_Achr4G30990_001,GSMUA_Achr4G14600_001,GSMUA_Achr5G16630_001,GSMUA_Achr9G05460_001,G…
GO:0051258	protein polymerization	biological_process	0.098738	1	7	1118	112	23828	GSMUA_Achr7G06230_001,GSMUA_Achr11G04770_001,GSMUA_Achr4G04230_001,GSMUA_Achr1G00910_001,GSMUA_Achr5G12310_001,GSMUA_Achr4G04170_001,GSMUA_Achr3G31630_001
GO:0030529	ribonucleoprotein complex	cellular_component	0.10048	1	31	1118	694	23828	GSMUA_AchrUn_randomG20860_001,GSMUA_Achr11G06100_001,GSMUA_Achr4G07340_001,GSMUA_Achr3G27680_001,GSMUA_Achr7G06490_001,GSMUA_Achr9G23590_001,GSMUA_Achr6G03460_001,GSMUA_Achr7G02850_001,GSMUA_Achr7G24180_001,GSMUA_Achr4G07350_001,GSMUA_Achr10G30350_001,GSMUA_Achr3G27730_001,GSMUA_Achr2G10130_001,GSMUA_Achr7G06480_001,GSMUA_Achr4G00880_001,GSMUA_Achr9G10170_001,GSMUA_AchrUn_randomG03080_001,GSMUA_A…
GO:0007219	Notch signaling pathway	biological_process	0.10103	1	1	1118	3	23828	GSMUA_Achr4G12740_001
GO:0000104	succinate dehydrogenase activity	molecular_function	0.10125	1	1	1118	3	23828	GSMUA_Achr7G02800_001
GO:0008177	succinate dehydrogenase (ubiquinone) activity	molecular_function	0.10125	1	1	1118	3	23828	GSMUA_Achr7G02800_001
GO:0051538	3 iron, 4 sulfur cluster binding	molecular_function	0.10125	1	1	1118	3	23828	GSMUA_Achr7G02800_001
GO:0034227	tRNA thio-modification	biological_process	0.10143	1	1	1118	3	23828	GSMUA_Achr7G02830_001
GO:0071816	tail-anchored membrane protein insertion into ER membrane	biological_process	0.10145	1	1	1118	3	23828	GSMUA_Achr9G23960_001
GO:0002679	respiratory burst involved in defense response	biological_process	0.10145	1	1	1118	3	23828	GSMUA_AchrUn_randomG20850_001
GO:0009817	defense response to fungus, incompatible interaction	biological_process	0.10145	1	1	1118	3	23828	GSMUA_AchrUn_randomG20850_001
GO:0045730	respiratory burst	biological_process	0.10145	1	1	1118	3	23828	GSMUA_AchrUn_randomG20850_001
GO:0051879	Hsp90 protein binding	molecular_function	0.10145	1	1	1118	3	23828	GSMUA_AchrUn_randomG20850_001
GO:0000311	plastid large ribosomal subunit	cellular_component	0.10147	1	1	1118	3	23828	GSMUA_Achr9G23590_001
GO:0000315	organellar large ribosomal subunit	cellular_component	0.10147	1	1	1118	3	23828	GSMUA_Achr9G23590_001
GO:0006878	cellular copper ion homeostasis	biological_process	0.10149	1	1	1118	3	23828	GSMUA_Achr9G05350_001
GO:0040034	regulation of development, heterochronic	biological_process	0.1015	1	1	1118	3	23828	GSMUA_Achr7G06460_001
GO:0008198	ferrous iron binding	molecular_function	0.1015	1	1	1118	3	23828	GSMUA_Achr3G21980_001
GO:0004399	histidinol dehydrogenase activity	molecular_function	0.1015	1	1	1118	3	23828	GSMUA_Achr9G10240_001
GO:0003942	N-acetyl-gamma-glutamyl-phosphate reductase activity	molecular_function	0.1015	1	1	1118	3	23828	GSMUA_Achr10G28580_001
GO:0007093	mitotic cell cycle checkpoint	biological_process	0.1015	1	1	1118	3	23828	GSMUA_Achr9G05330_001
GO:0019005	SCF ubiquitin ligase complex	cellular_component	0.1015	1	1	1118	3	23828	GSMUA_Achr9G05330_001
GO:0045930	negative regulation of mitotic cell cycle	biological_process	0.1015	1	1	1118	3	23828	GSMUA_Achr9G05330_001
GO:1901988	negative regulation of cell cycle phase transition	biological_process	0.1015	1	1	1118	3	23828	GSMUA_Achr9G05330_001
GO:1901991	negative regulation of mitotic cell cycle phase transition	biological_process	0.1015	1	1	1118	3	23828	GSMUA_Achr9G05330_001
GO:0000178	exosome (RNase complex)	cellular_component	0.1015	1	1	1118	3	23828	GSMUA_Achr10G30350_001
GO:0001053	plastid sigma factor activity	molecular_function	0.1015	1	1	1118	3	23828	GSMUA_Achr4G01060_001
GO:0001775	cell activation	biological_process	0.1015	1	1	1118	3	23828	GSMUA_Achr11G04770_001
GO:0003840	gamma-glutamyltransferase activity	molecular_function	0.1015	1	1	1118	3	23828	GSMUA_Achr5G16620_001
GO:0004512	inositol-3-phosphate synthase activity	molecular_function	0.1015	1	1	1118	3	23828	GSMUA_Achr1G21570_001
GO:0004830	tryptophan-tRNA ligase activity	molecular_function	0.1015	1	1	1118	3	23828	GSMUA_Achr11G08880_001
GO:0006021	inositol biosynthetic process	biological_process	0.1015	1	1	1118	3	23828	GSMUA_Achr1G21570_001
GO:0006109	regulation of carbohydrate metabolic process	biological_process	0.1015	1	1	1118	3	23828	GSMUA_Achr11G06090_001
GO:0006177	GMP biosynthetic process	biological_process	0.1015	1	1	1118	3	23828	GSMUA_Achr5G18110_001
GO:0006269	DNA replication, synthesis of RNA primer	biological_process	0.1015	1	1	1118	3	23828	GSMUA_Achr1G24770_001
GO:0006370	7-methylguanosine mRNA capping	biological_process	0.1015	1	1	1118	3	23828	GSMUA_Achr9G29970_001
GO:0006436	tryptophanyl-tRNA aminoacylation	biological_process	0.1015	1	1	1118	3	23828	GSMUA_Achr11G08880_001
GO:0008174	mRNA methyltransferase activity	molecular_function	0.1015	1	1	1118	3	23828	GSMUA_Achr9G29970_001
GO:0010091	trichome branching	biological_process	0.1015	1	1	1118	3	23828	GSMUA_Achr4G00810_001
GO:0016255	attachment of GPI anchor to protein	biological_process	0.1015	1	1	1118	3	23828	GSMUA_Achr11G08760_001
GO:0016901	oxidoreductase activity, acting on the CH-OH group of donors, quinone or similar compound as acceptor	molecular_function	0.1015	1	1	1118	3	23828	GSMUA_Achr5G24720_001
GO:0030865	cortical cytoskeleton organization	biological_process	0.1015	1	1	1118	3	23828	GSMUA_Achr4G00810_001
GO:0031056	regulation of histone modification	biological_process	0.1015	1	1	1118	3	23828	GSMUA_Achr4G14720_001
GO:0031060	regulation of histone methylation	biological_process	0.1015	1	1	1118	3	23828	GSMUA_Achr4G14720_001
GO:0042060	wound healing	biological_process	0.1015	1	1	1118	3	23828	GSMUA_Achr11G04770_001
GO:0043622	cortical microtubule organization	biological_process	0.1015	1	1	1118	3	23828	GSMUA_Achr4G00810_001
GO:0046037	GMP metabolic process	biological_process	0.1015	1	1	1118	3	23828	GSMUA_Achr5G18110_001
GO:0051193	regulation of cofactor metabolic process	biological_process	0.1015	1	1	1118	3	23828	GSMUA_Achr11G06090_001
GO:1901401	regulation of tetrapyrrole metabolic process	biological_process	0.1015	1	1	1118	3	23828	GSMUA_Achr11G06090_001
GO:1901463	regulation of tetrapyrrole biosynthetic process	biological_process	0.1015	1	1	1118	3	23828	GSMUA_Achr11G06090_001
GO:1902275	regulation of chromatin organization	biological_process	0.1015	1	1	1118	3	23828	GSMUA_Achr4G14720_001
GO:1903308	regulation of chromatin modification	biological_process	0.1015	1	1	1118	3	23828	GSMUA_Achr4G14720_001
GO:1901657	glycosyl compound metabolic process	biological_process	0.10196	1	18	1118	370	23828	GSMUA_Achr1G24790_001,GSMUA_Achr4G01040_001,GSMUA_Achr10G28640_001,GSMUA_AchrUn_randomG14210_001,GSMUA_Achr3G31700_001,GSMUA_Achr5G27680_001,GSMUA_AchrUn_randomG03340_001,GSMUA_Achr9G29960_001,GSMUA_Achr6G29170_001,GSMUA_Achr9G13150_001,GSMUA_Achr3G21960_001,GSMUA_Achr5G18110_001,GSMUA_Achr9G13040_001,GSMUA_Achr4G12650_001,GSMUA_Achr9G12990_001,GSMUA_AchrUn_randomG03290_001,GSMUA_Achr11G05990_001…
GO:0008324	cation transmembrane transporter activity	molecular_function	0.10593	1	21	1118	446	23828	GSMUA_Achr5G27740_001,GSMUA_Achr9G13150_001,GSMUA_Achr8G26320_001,GSMUA_Achr9G29960_001,GSMUA_AchrUn_randomG14210_001,GSMUA_Achr5G12290_001,GSMUA_Achr5G27820_001,GSMUA_Achr5G27330_001,GSMUA_Achr4G00970_001,GSMUA_Achr5G12280_001,GSMUA_AchrUn_randomG14920_001,GSMUA_AchrUn_randomG03290_001,GSMUA_Achr9G10180_001,GSMUA_Achr3G31020_001,GSMUA_Achr5G27320_001,GSMUA_Achr5G12300_001,GSMUA_Achr4G12650_001,G…
GO:0019538	protein metabolic process	biological_process	0.10597	1	154	1118	4001	23828	GSMUA_Achr9G23590_001,GSMUA_Achr11G08880_001,GSMUA_Achr5G27150_001,GSMUA_Achr9G24130_001,GSMUA_Achr4G14590_001,GSMUA_Achr2G06280_001,GSMUA_Achr11G04860_001,GSMUA_Achr2G06320_001,GSMUA_Achr6G12110_001,GSMUA_Achr11G08890_001,GSMUA_Achr6G29390_001,GSMUA_Achr6G03230_001,GSMUA_Achr2G06520_001,GSMUA_Achr4G07340_001,GSMUA_Achr5G27120_001,GSMUA_Achr6G12120_001,GSMUA_Achr4G07370_001,GSMUA_Achr11G06100_001…
GO:0046906	tetrapyrrole binding	molecular_function	0.10618	1	23	1118	496	23828	GSMUA_Achr5G26220_001,GSMUA_Achr3G31220_001,GSMUA_Achr9G10310_001,GSMUA_Achr5G26230_001,GSMUA_Achr9G24040_001,GSMUA_Achr9G30170_001,GSMUA_Achr8G26350_001,GSMUA_Achr8G26330_001,GSMUA_Achr5G12190_001,GSMUA_Achr4G04400_001,GSMUA_Achr3G31210_001,GSMUA_Achr7G05780_001,GSMUA_Achr11G04850_001,GSMUA_AchrUn_randomG03360_001,GSMUA_AchrUn_randomG03370_001,GSMUA_Achr10G30470_001,GSMUA_Achr2G10160_001,GSMUA_A…
GO:0009106	lipoate metabolic process	biological_process	0.10646	1	2	1118	16	23828	GSMUA_Achr5G16720_001,GSMUA_Achr10G14480_001
GO:0000148	1,3-beta-D-glucan synthase complex	cellular_component	0.1065	1	2	1118	16	23828	GSMUA_Achr5G16530_001,GSMUA_Achr5G16520_001
GO:0006074	(1->3)-beta-D-glucan metabolic process	biological_process	0.1065	1	2	1118	16	23828	GSMUA_Achr5G16530_001,GSMUA_Achr5G16520_001
GO:0006075	(1->3)-beta-D-glucan biosynthetic process	biological_process	0.1065	1	2	1118	16	23828	GSMUA_Achr5G16530_001,GSMUA_Achr5G16520_001
GO:0015078	hydrogen ion transmembrane transporter activity	molecular_function	0.10715	1	9	1118	159	23828	GSMUA_Achr5G27820_001,GSMUA_AchrUn_randomG14210_001,GSMUA_Achr9G13040_001,GSMUA_Achr5G27320_001,GSMUA_Achr9G29960_001,GSMUA_AchrUn_randomG03290_001,GSMUA_Achr9G13150_001,GSMUA_Achr4G00970_001,GSMUA_Achr5G27330_001
GO:0010467	gene expression	biological_process	0.10734	1	138	1118	3564	23828	GSMUA_Achr1G21370_001,GSMUA_AchrUn_randomG03190_001,GSMUA_Achr3G27650_001,GSMUA_Achr3G31180_001,GSMUA_Achr6G29270_001,GSMUA_Achr9G08940_001,GSMUA_Achr4G30990_001,GSMUA_Achr4G12820_001,GSMUA_Achr4G14670_001,GSMUA_Achr2G06250_001,GSMUA_Achr7G06490_001,GSMUA_Achr5G26370_001,GSMUA_Achr5G18140_001,GSMUA_Achr4G07350_001,GSMUA_Achr4G00840_001,GSMUA_Achr2G10130_001,GSMUA_Achr2G06410_001,GSMUA_AchrUn_rand…
GO:0009127	purine nucleoside monophosphate biosynthetic process	biological_process	0.10802	1	6	1118	93	23828	GSMUA_Achr4G12650_001,GSMUA_Achr9G13040_001,GSMUA_AchrUn_randomG14210_001,GSMUA_Achr9G13150_001,GSMUA_AchrUn_randomG03290_001,GSMUA_Achr5G18110_001
GO:0009168	purine ribonucleoside monophosphate biosynthetic process	biological_process	0.10802	1	6	1118	93	23828	GSMUA_Achr5G18110_001,GSMUA_AchrUn_randomG03290_001,GSMUA_AchrUn_randomG14210_001,GSMUA_Achr9G13150_001,GSMUA_Achr4G12650_001,GSMUA_Achr9G13040_001
GO:0055085	transmembrane transport	biological_process	0.1089	1	38	1118	880	23828	GSMUA_AchrUn_randomG14210_001,GSMUA_Achr9G23560_001,GSMUA_Achr2G06380_001,GSMUA_Achr9G05530_001,GSMUA_Achr5G27820_001,GSMUA_Achr8G26320_001,GSMUA_Achr2G06340_001,GSMUA_Achr4G00870_001,GSMUA_Achr7G05830_001,GSMUA_Achr3G21820_001,GSMUA_Achr6G03370_001,GSMUA_Achr10G14620_001,GSMUA_Achr10G30320_001,GSMUA_Achr7G06290_001,GSMUA_Achr2G09920_001,GSMUA_Achr8G26260_001,GSMUA_Achr5G27330_001,GSMUA_AchrUn_ra…
GO:0019693	ribose phosphate metabolic process	biological_process	0.10949	1	21	1118	448	23828	GSMUA_AchrUn_randomG14210_001,GSMUA_Achr4G01040_001,GSMUA_Achr1G24790_001,GSMUA_Achr10G28640_001,GSMUA_Achr9G10110_001,GSMUA_Achr3G30920_001,GSMUA_Achr9G13150_001,GSMUA_Achr7G06230_001,GSMUA_Achr9G29960_001,GSMUA_Achr3G31700_001,GSMUA_AchrUn_randomG03340_001,GSMUA_Achr5G27680_001,GSMUA_Achr4G12650_001,GSMUA_Achr9G13040_001,GSMUA_Achr9G12990_001,GSMUA_Achr7G24140_001,GSMUA_Achr5G18110_001,GSMUA_Ac…
GO:0010468	regulation of gene expression	biological_process	0.10978	1	90	1118	2261	23828	GSMUA_Achr2G10230_001,GSMUA_Achr2G06420_001,GSMUA_Achr9G10300_001,GSMUA_Achr1G24850_001,GSMUA_Achr3G27780_001,GSMUA_Achr2G09970_001,GSMUA_Achr7G05980_001,GSMUA_Achr4G12860_001,GSMUA_Achr11G09000_001,GSMUA_Achr7G24330_001,GSMUA_Achr10G30440_001,GSMUA_Achr3G27600_001,GSMUA_Achr5G27140_001,GSMUA_Achr9G05460_001,GSMUA_Achr11G06040_001,GSMUA_Achr4G14600_001,GSMUA_Achr4G14720_001,GSMUA_Achr10G28700_001…
GO:0006725	cellular aromatic compound metabolic process	biological_process	0.11075	1	160	1118	4174	23828	GSMUA_Achr9G24090_001,GSMUA_Achr6G20020_001,GSMUA_AchrUn_randomG03050_001,GSMUA_Achr5G12010_001,GSMUA_Achr9G13010_001,GSMUA_Achr2G10250_001,GSMUA_Achr9G29970_001,GSMUA_Achr7G06240_001,GSMUA_Achr7G02850_001,GSMUA_Achr4G07340_001,GSMUA_Achr3G31150_001,GSMUA_Achr7G06230_001,GSMUA_Achr6G29170_001,GSMUA_Achr5G16630_001,GSMUA_Achr7G05900_001,GSMUA_Achr5G26200_001,GSMUA_AchrUn_randomG20870_001,GSMUA_Ach…
GO:0046483	heterocycle metabolic process	biological_process	0.11082	1	158	1118	4119	23828	GSMUA_Achr4G14720_001,GSMUA_Achr9G29960_001,GSMUA_Achr4G14600_001,GSMUA_Achr5G27680_001,GSMUA_AchrUn_randomG03340_001,GSMUA_Achr9G05460_001,GSMUA_Achr9G10110_001,GSMUA_Achr7G24330_001,GSMUA_Achr10G30440_001,GSMUA_Achr3G30920_001,GSMUA_Achr9G05310_001,GSMUA_Achr9G24080_001,GSMUA_Achr9G05260_001,GSMUA_Achr9G13070_001,GSMUA_Achr1G24850_001,GSMUA_AchrUn_randomG03270_001,GSMUA_Achr7G05980_001,GSMUA_Ac…
GO:0019219	regulation of nucleobase-containing compound metabolic process	biological_process	0.11217	1	87	1118	2183	23828	GSMUA_Achr10G30490_001,GSMUA_Achr5G27670_001,GSMUA_Achr3G31720_001,GSMUA_Achr7G02940_001,GSMUA_Achr6G29390_001,GSMUA_Achr8G26240_001,GSMUA_Achr10G30460_001,GSMUA_Achr4G07320_001,GSMUA_Achr3G31070_001,GSMUA_Achr7G17330_001,GSMUA_Achr9G23940_001,GSMUA_Achr6G12110_001,GSMUA_Achr9G10210_001,GSMUA_Achr9G08790_001,GSMUA_Achr7G02730_001,GSMUA_AchrUn_randomG13650_001,GSMUA_Achr10G14570_001,GSMUA_Achr11G0…
GO:0005575	cellular_component	cellular_component	0.11237	1	346	1118	9379	23828	GSMUA_Achr10G28580_001,GSMUA_Achr9G29980_001,GSMUA_Achr8G26260_001,GSMUA_Achr2G06320_001,GSMUA_Achr2G10150_001,GSMUA_Achr1G24840_001,GSMUA_Achr3G21820_001,GSMUA_Achr11G08890_001,GSMUA_Achr10G14620_001,GSMUA_Achr10G30490_001,GSMUA_Achr11G08970_001,GSMUA_Achr11G08880_001,GSMUA_Achr9G23590_001,GSMUA_Achr4G14590_001,GSMUA_Achr2G06340_001,GSMUA_Achr8G26320_001,GSMUA_Achr10G14570_001,GSMUA_Achr3G31610_…
GO:0009145	purine nucleoside triphosphate biosynthetic process	biological_process	0.11266	1	5	1118	73	23828	GSMUA_AchrUn_randomG03290_001,GSMUA_AchrUn_randomG14210_001,GSMUA_Achr9G13150_001,GSMUA_Achr4G12650_001,GSMUA_Achr9G13040_001
GO:0009206	purine ribonucleoside triphosphate biosynthetic process	biological_process	0.11266	1	5	1118	73	23828	GSMUA_Achr4G12650_001,GSMUA_Achr9G13040_001,GSMUA_AchrUn_randomG14210_001,GSMUA_Achr9G13150_001,GSMUA_AchrUn_randomG03290_001
GO:0003899	DNA-directed RNA polymerase activity	molecular_function	0.11267	1	5	1118	73	23828	GSMUA_Achr4G01060_001,GSMUA_AchrUn_randomG03270_001,GSMUA_AchrUn_randomG03190_001,GSMUA_Achr1G24770_001,GSMUA_AchrUn_randomG03160_001
GO:0009266	response to temperature stimulus	biological_process	0.11353	1	10	1118	184	23828	GSMUA_Achr10G14650_001,GSMUA_Achr3G31860_001,GSMUA_Achr9G30220_001,GSMUA_Achr1G24850_001,GSMUA_Achr7G06460_001,GSMUA_Achr4G12790_001,GSMUA_Achr10G14480_001,GSMUA_Achr4G30990_001,GSMUA_Achr5G26370_001,GSMUA_Achr3G27600_001
GO:0005516	calmodulin binding	molecular_function	0.11429	1	4	1118	53	23828	GSMUA_Achr4G04380_001,GSMUA_Achr9G23910_001,GSMUA_AchrUn_randomG13640_001,GSMUA_Achr3G21960_001
GO:0009620	response to fungus	biological_process	0.11439	1	4	1118	53	23828	GSMUA_Achr1G24830_001,GSMUA_Achr10G14480_001,GSMUA_AchrUn_randomG20850_001,GSMUA_Achr10G14650_001
GO:0008565	protein transporter activity	molecular_function	0.11443	1	4	1118	53	23828	GSMUA_Achr5G27180_001,GSMUA_Achr8G26380_001,GSMUA_Achr5G27090_001,GSMUA_Achr9G08910_001
GO:0016168	chlorophyll binding	molecular_function	0.11518	1	3	1118	34	23828	GSMUA_Achr10G30470_001,GSMUA_Achr9G10310_001,GSMUA_Achr2G06350_001
GO:1901566	organonitrogen compound biosynthetic process	biological_process	0.11645	1	59	1118	1438	23828	GSMUA_Achr7G06480_001,GSMUA_Achr7G24180_001,GSMUA_Achr10G30350_001,GSMUA_Achr3G27730_001,GSMUA_Achr3G27680_001,GSMUA_Achr4G07340_001,GSMUA_Achr3G30900_001,GSMUA_Achr9G13150_001,GSMUA_Achr11G06100_001,GSMUA_Achr6G29170_001,GSMUA_Achr7G06230_001,GSMUA_Achr3G31150_001,GSMUA_Achr9G13170_001,GSMUA_Achr9G13040_001,GSMUA_Achr7G24300_001,GSMUA_Achr11G08900_001,GSMUA_Achr4G04240_001,GSMUA_Achr1G24740_001,…
GO:0044260	cellular macromolecule metabolic process	biological_process	0.11745	1	254	1118	6799	23828	GSMUA_Achr4G01010_001,GSMUA_Achr9G08830_001,GSMUA_Achr5G26400_001,GSMUA_Achr5G27670_001,GSMUA_Achr4G30950_001,GSMUA_Achr6G29350_001,GSMUA_Achr9G10330_001,GSMUA_Achr3G27620_001,GSMUA_Achr1G01100_001,GSMUA_Achr7G17330_001,GSMUA_Achr3G31070_001,GSMUA_Achr4G07320_001,GSMUA_Achr5G27310_001,GSMUA_Achr4G12790_001,GSMUA_Achr10G14480_001,GSMUA_Achr5G27620_001,GSMUA_Achr9G10210_001,GSMUA_Achr5G24670_001,GS…
GO:0045263	proton-transporting ATP synthase complex, coupling factor F(o)	cellular_component	0.1177	1	2	1118	17	23828	GSMUA_AchrUn_randomG14210_001,GSMUA_AchrUn_randomG03290_001
GO:0009409	response to cold	biological_process	0.11774	1	5	1118	74	23828	GSMUA_Achr5G26370_001,GSMUA_Achr9G30220_001,GSMUA_Achr10G14480_001,GSMUA_Achr7G06460_001,GSMUA_Achr1G24850_001
GO:0048447	sepal morphogenesis	biological_process	0.11801	1	2	1118	17	23828	GSMUA_Achr6G29390_001,GSMUA_Achr11G04780_001
GO:0048451	petal formation	biological_process	0.11801	1	2	1118	17	23828	GSMUA_Achr11G04780_001,GSMUA_Achr6G29390_001
GO:0048453	sepal formation	biological_process	0.11801	1	2	1118	17	23828	GSMUA_Achr6G29390_001,GSMUA_Achr11G04780_001
GO:0016846	carbon-sulfur lyase activity	molecular_function	0.11801	1	2	1118	17	23828	GSMUA_Achr9G30310_001,GSMUA_Achr4G00820_001
GO:0015103	inorganic anion transmembrane transporter activity	molecular_function	0.12037	1	4	1118	54	23828	GSMUA_Achr6G03360_001,GSMUA_Achr9G13010_001,GSMUA_Achr3G21820_001,GSMUA_Achr9G23560_001
GO:0006820	anion transport	biological_process	0.12253	1	10	1118	187	23828	GSMUA_Achr6G12130_001,GSMUA_Achr8G26260_001,GSMUA_Achr5G27740_001,GSMUA_Achr9G13010_001,GSMUA_Achr3G31020_001,GSMUA_Achr1G24840_001,GSMUA_Achr9G23560_001,GSMUA_Achr2G09980_001,GSMUA_Achr3G21820_001,GSMUA_Achr6G03360_001
GO:0015698	inorganic anion transport	biological_process	0.12273	1	5	1118	75	23828	GSMUA_Achr6G12130_001,GSMUA_Achr3G21820_001,GSMUA_Achr9G23560_001,GSMUA_Achr6G03360_001,GSMUA_Achr9G13010_001
GO:0008757	S-adenosylmethionine-dependent methyltransferase activity	molecular_function	0.12274	1	5	1118	75	23828	GSMUA_Achr5G27620_001,GSMUA_Achr1G01130_001,GSMUA_Achr2G06290_001,GSMUA_Achr9G29970_001,GSMUA_Achr3G27650_001
GO:0010498	proteasomal protein catabolic process	biological_process	0.12309	1	3	1118	35	23828	GSMUA_Achr2G06320_001,GSMUA_Achr9G05330_001,GSMUA_Achr4G12790_001
GO:0008150	biological_process	biological_process	0.12353	1	591	1118	16418	23828	GSMUA_Achr5G24610_001,GSMUA_Achr7G05760_001,GSMUA_Achr3G27600_001,GSMUA_Achr9G24040_001,GSMUA_Achr11G08760_001,GSMUA_Achr7G02740_001,GSMUA_Achr9G23650_001,GSMUA_Achr4G07460_001,GSMUA_Achr9G08900_001,GSMUA_Achr2G06420_001,GSMUA_Achr4G07390_001,GSMUA_Achr9G10300_001,GSMUA_Achr4G04420_001,GSMUA_Achr1G00910_001,GSMUA_Achr9G08930_001,GSMUA_Achr11G06050_001,GSMUA_Achr11G06090_001,GSMUA_Achr3G21970_001,…
GO:0043933	macromolecular complex subunit organization	biological_process	0.12537	1	31	1118	711	23828	GSMUA_Achr1G21470_001,GSMUA_Achr5G24750_001,GSMUA_Achr5G26260_001,GSMUA_Achr9G05350_001,GSMUA_Achr7G06230_001,GSMUA_Achr4G14720_001,GSMUA_Achr11G04770_001,GSMUA_Achr5G26370_001,GSMUA_Achr4G00810_001,GSMUA_Achr7G02850_001,GSMUA_Achr3G30920_001,GSMUA_Achr4G04170_001,GSMUA_Achr11G05050_001,GSMUA_Achr5G27140_001,GSMUA_Achr11G04780_001,GSMUA_Achr2G06520_001,GSMUA_Achr6G29390_001,GSMUA_Achr3G31630_001,…
GO:0006606	protein import into nucleus	biological_process	0.12644	1	4	1118	55	23828	GSMUA_Achr9G23650_001,GSMUA_Achr5G27180_001,GSMUA_Achr5G27090_001,GSMUA_Achr6G20020_001
GO:0034504	protein localization to nucleus	biological_process	0.12644	1	4	1118	55	23828	GSMUA_Achr5G27090_001,GSMUA_Achr6G20020_001,GSMUA_Achr9G23650_001,GSMUA_Achr5G27180_001
GO:0044744	protein targeting to nucleus	biological_process	0.12644	1	4	1118	55	23828	GSMUA_Achr6G20020_001,GSMUA_Achr5G27090_001,GSMUA_Achr5G27180_001,GSMUA_Achr9G23650_001
GO:0051170	nuclear import	biological_process	0.12644	1	4	1118	55	23828	GSMUA_Achr6G20020_001,GSMUA_Achr5G27090_001,GSMUA_Achr5G27180_001,GSMUA_Achr9G23650_001
GO:1902593	single-organism nuclear import	biological_process	0.12644	1	4	1118	55	23828	GSMUA_Achr9G23650_001,GSMUA_Achr5G27180_001,GSMUA_Achr5G27090_001,GSMUA_Achr6G20020_001
GO:0045333	cellular respiration	biological_process	0.12758	1	5	1118	76	23828	GSMUA_AchrUn_randomG03340_001,GSMUA_Achr9G29960_001,GSMUA_Achr4G00910_001,GSMUA_AchrUn_randomG08500_001,GSMUA_Achr7G02800_001
GO:0016779	nucleotidyltransferase activity	molecular_function	0.12861	1	10	1118	189	23828	GSMUA_Achr9G13140_001,GSMUA_Achr1G24770_001,GSMUA_Achr4G14720_001,GSMUA_AchrUn_randomG03270_001,GSMUA_Achr4G01060_001,GSMUA_Achr9G13160_001,GSMUA_AchrUn_randomG03160_001,GSMUA_Achr9G13070_001,GSMUA_Achr9G23930_001,GSMUA_AchrUn_randomG03190_001
GO:0051171	regulation of nitrogen compound metabolic process	biological_process	0.1287	1	88	1118	2229	23828	GSMUA_Achr2G10250_001,GSMUA_Achr9G12950_001,GSMUA_Achr3G31130_001,GSMUA_Achr1G21500_001,GSMUA_Achr5G12010_001,GSMUA_Achr9G24090_001,GSMUA_Achr9G13010_001,GSMUA_Achr5G26200_001,GSMUA_AchrUn_randomG20840_001,GSMUA_Achr1G21620_001,GSMUA_Achr6G12100_001,GSMUA_Achr10G30350_001,GSMUA_Achr9G08980_001,GSMUA_Achr10G30500_001,GSMUA_Achr7G05900_001,GSMUA_Achr5G16630_001,GSMUA_Achr7G17330_001,GSMUA_Achr8G262…
GO:0009108	coenzyme biosynthetic process	biological_process	0.12885	1	7	1118	120	23828	GSMUA_Achr10G14530_001,GSMUA_Achr5G26120_001,GSMUA_Achr10G14480_001,GSMUA_Achr10G14520_001,GSMUA_Achr10G14700_001,GSMUA_Achr5G16720_001,GSMUA_Achr3G31150_001
GO:0042773	ATP synthesis coupled electron transport	biological_process	0.12954	1	2	1118	18	23828	GSMUA_Achr9G29960_001,GSMUA_AchrUn_randomG03340_001
GO:0048446	petal morphogenesis	biological_process	0.1298	1	2	1118	18	23828	GSMUA_Achr11G04780_001,GSMUA_Achr6G29390_001
GO:0005253	anion channel activity	molecular_function	0.13082	1	3	1118	36	23828	GSMUA_Achr9G05400_001,GSMUA_Achr3G21820_001,GSMUA_Achr2G06370_001
GO:0008308	voltage-gated anion channel activity	molecular_function	0.13082	1	3	1118	36	23828	GSMUA_Achr9G05400_001,GSMUA_Achr3G21820_001,GSMUA_Achr2G06370_001
GO:0002252	immune effector process	biological_process	0.13097	1	3	1118	36	23828	GSMUA_AchrUn_randomG20850_001,GSMUA_Achr1G24850_001,GSMUA_Achr1G21350_001
GO:0007346	regulation of mitotic cell cycle	biological_process	0.13098	1	3	1118	36	23828	GSMUA_Achr11G04780_001,GSMUA_Achr9G05330_001,GSMUA_Achr11G06050_001
GO:0000041	transition metal ion transport	biological_process	0.13258	1	4	1118	56	23828	GSMUA_Achr5G12290_001,GSMUA_Achr5G12280_001,GSMUA_Achr5G12300_001,GSMUA_Achr9G05350_001
GO:0006091	generation of precursor metabolites and energy	biological_process	0.13261	1	18	1118	385	23828	GSMUA_Achr7G02800_001,GSMUA_Achr2G06350_001,GSMUA_Achr9G12990_001,GSMUA_AchrUn_randomG08480_001,GSMUA_AchrUn_randomG08500_001,GSMUA_Achr10G30470_001,GSMUA_Achr10G14480_001,GSMUA_Achr11G05990_001,GSMUA_Achr4G00910_001,GSMUA_Achr4G01040_001,GSMUA_Achr1G24790_001,GSMUA_Achr10G28640_001,GSMUA_Achr11G05050_001,GSMUA_Achr3G30920_001,GSMUA_Achr9G29960_001,GSMUA_AchrUn_randomG03340_001,GSMUA_Achr5G27680_…
GO:0008250	oligosaccharyltransferase complex	cellular_component	0.13278	1	1	1118	4	23828	GSMUA_Achr7G17420_001
GO:0031647	regulation of protein stability	biological_process	0.13294	1	1	1118	4	23828	GSMUA_AchrUn_randomG20850_001
GO:0050821	protein stabilization	biological_process	0.13294	1	1	1118	4	23828	GSMUA_AchrUn_randomG20850_001
GO:0016920	pyroglutamyl-peptidase activity	molecular_function	0.13295	1	1	1118	4	23828	GSMUA_Achr11G04880_001
GO:0031354	intrinsic component of plastid outer membrane	cellular_component	0.13297	1	1	1118	4	23828	GSMUA_Achr1G24840_001
GO:0031355	integral component of plastid outer membrane	cellular_component	0.13297	1	1	1118	4	23828	GSMUA_Achr1G24840_001
GO:0031358	intrinsic component of chloroplast outer membrane	cellular_component	0.13297	1	1	1118	4	23828	GSMUA_Achr1G24840_001
GO:0031359	integral component of chloroplast outer membrane	cellular_component	0.13297	1	1	1118	4	23828	GSMUA_Achr1G24840_001
GO:0055070	copper ion homeostasis	biological_process	0.13299	1	1	1118	4	23828	GSMUA_Achr9G05350_001
GO:0007021	tubulin complex assembly	biological_process	0.13299	1	1	1118	4	23828	GSMUA_Achr1G21520_001
GO:0070283	radical SAM enzyme activity	molecular_function	0.13299	1	1	1118	4	23828	GSMUA_Achr11G08830_001
GO:0003896	DNA primase activity	molecular_function	0.13299	1	1	1118	4	23828	GSMUA_Achr1G24770_001
GO:0008442	3-hydroxyisobutyrate dehydrogenase activity	molecular_function	0.13299	1	1	1118	4	23828	GSMUA_Achr7G24140_001
GO:0000469	cleavage involved in rRNA processing	biological_process	0.13299	1	1	1118	4	23828	GSMUA_Achr9G23650_001
GO:0000712	resolution of meiotic recombination intermediates	biological_process	0.13299	1	1	1118	4	23828	GSMUA_Achr4G14720_001
GO:0003886	DNA (cytosine-5-)-methyltransferase activity	molecular_function	0.13299	1	1	1118	4	23828	GSMUA_Achr3G27650_001
GO:0004325	ferrochelatase activity	molecular_function	0.13299	1	1	1118	4	23828	GSMUA_Achr7G24300_001
GO:0004385	guanylate kinase activity	molecular_function	0.13299	1	1	1118	4	23828	GSMUA_Achr9G05230_001
GO:0005047	signal recognition particle binding	molecular_function	0.13299	1	1	1118	4	23828	GSMUA_Achr9G05240_001
GO:0006011	UDP-glucose metabolic process	biological_process	0.13299	1	1	1118	4	23828	GSMUA_Achr9G23930_001
GO:0006491	N-glycan processing	biological_process	0.13299	1	1	1118	4	23828	GSMUA_Achr5G27690_001
GO:0009008	DNA-methyltransferase activity	molecular_function	0.13299	1	1	1118	4	23828	GSMUA_Achr3G27650_001
GO:0031122	cytoplasmic microtubule organization	biological_process	0.13299	1	1	1118	4	23828	GSMUA_Achr4G00810_001
GO:0032776	DNA methylation on cytosine	biological_process	0.13299	1	1	1118	4	23828	GSMUA_Achr3G27650_001
GO:0034614	cellular response to reactive oxygen species	biological_process	0.13299	1	1	1118	4	23828	GSMUA_Achr11G06090_001
GO:0042274	ribosomal small subunit biogenesis	biological_process	0.13299	1	1	1118	4	23828	GSMUA_Achr9G23650_001
GO:0051568	histone H3-K4 methylation	biological_process	0.13299	1	1	1118	4	23828	GSMUA_Achr5G26260_001
GO:0052542	defense response by callose deposition	biological_process	0.13299	1	1	1118	4	23828	GSMUA_Achr1G21500_001
GO:0090116	C-5 methylation of cytosine	biological_process	0.13299	1	1	1118	4	23828	GSMUA_Achr3G27650_001
GO:0005737	cytoplasm	cellular_component	0.13421	1	118	1118	3053	23828	GSMUA_Achr1G21500_001,GSMUA_Achr9G05300_001,GSMUA_Achr4G07600_001,GSMUA_Achr1G24830_001,GSMUA_Achr9G05440_001,GSMUA_Achr4G12660_001,GSMUA_Achr8G26380_001,GSMUA_Achr7G02800_001,GSMUA_Achr2G06350_001,GSMUA_Achr9G08730_001,GSMUA_Achr7G17420_001,GSMUA_Achr1G21480_001,GSMUA_Achr4G04130_001,GSMUA_AchrUn_randomG03080_001,GSMUA_Achr10G30350_001,GSMUA_Achr7G02830_001,GSMUA_Achr1G01150_001,GSMUA_Achr4G0103…
GO:0006261	DNA-dependent DNA replication	biological_process	0.13429	1	6	1118	99	23828	GSMUA_Achr11G04780_001,GSMUA_Achr1G24770_001,GSMUA_Achr6G29390_001,GSMUA_Achr9G13160_001,GSMUA_Achr9G13140_001,GSMUA_Achr9G13070_001
GO:0051253	negative regulation of RNA metabolic process	biological_process	0.13432	1	6	1118	99	23828	GSMUA_Achr11G05050_001,GSMUA_Achr4G07560_001,GSMUA_Achr6G29390_001,GSMUA_Achr7G06460_001,GSMUA_Achr4G14720_001,GSMUA_Achr1G24850_001
GO:0005623	cell	cellular_component	0.13457	1	241	1118	6465	23828	GSMUA_Achr2G06250_001,GSMUA_Achr9G10310_001,GSMUA_Achr4G30990_001,GSMUA_Achr4G12820_001,GSMUA_Achr4G14670_001,GSMUA_Achr4G04170_001,GSMUA_Achr4G04300_001,GSMUA_Achr5G26370_001,GSMUA_Achr4G00780_001,GSMUA_Achr7G06490_001,GSMUA_Achr2G10130_001,GSMUA_Achr4G07350_001,GSMUA_Achr5G18140_001,GSMUA_Achr4G01040_001,GSMUA_Achr2G06410_001,GSMUA_Achr5G26190_001,GSMUA_Achr11G09010_001,GSMUA_AchrUn_randomG0329…
GO:0044464	cell part	cellular_component	0.13457	1	241	1118	6465	23828	GSMUA_Achr9G08730_001,GSMUA_Achr6G29240_001,GSMUA_AchrUn_randomG03080_001,GSMUA_AchrUn_randomG03360_001,GSMUA_Achr4G04130_001,GSMUA_Achr1G21500_001,GSMUA_Achr4G07600_001,GSMUA_Achr7G24260_001,GSMUA_Achr9G13170_001,GSMUA_Achr9G12950_001,GSMUA_Achr7G02800_001,GSMUA_Achr2G06510_001,GSMUA_Achr11G05040_001,GSMUA_AchrUn_randomG03090_001,GSMUA_Achr9G30130_001,GSMUA_Achr3G27680_001,GSMUA_Achr9G08980_001,…
GO:0016567	protein ubiquitination	biological_process	0.13514	1	10	1118	191	23828	GSMUA_Achr7G06280_001,GSMUA_Achr9G08750_001,GSMUA_Achr1G21440_001,GSMUA_Achr4G07400_001,GSMUA_Achr5G27200_001,GSMUA_Achr6G12350_001,GSMUA_Achr5G27250_001,GSMUA_Achr9G30000_001,GSMUA_Achr5G27240_001,GSMUA_Achr9G30220_001
GO:0009055	electron carrier activity	molecular_function	0.13682	1	23	1118	513	23828	GSMUA_Achr3G31800_001,GSMUA_Achr2G10160_001,GSMUA_Achr5G12100_001,GSMUA_AchrUn_randomG08500_001,GSMUA_AchrUn_randomG03360_001,GSMUA_AchrUn_randomG03370_001,GSMUA_AchrUn_randomG08480_001,GSMUA_Achr8G26340_001,GSMUA_Achr9G05590_001,GSMUA_Achr7G02800_001,GSMUA_Achr9G24020_001,GSMUA_Achr9G30140_001,GSMUA_Achr3G31220_001,GSMUA_Achr5G26220_001,GSMUA_Achr9G24040_001,GSMUA_Achr5G26230_001,GSMUA_Achr9G241…
GO:0018298	protein-chromophore linkage	biological_process	0.1388	1	3	1118	37	23828	GSMUA_Achr2G06350_001,GSMUA_Achr5G27310_001,GSMUA_Achr10G30470_001
GO:0050832	defense response to fungus	biological_process	0.13903	1	3	1118	37	23828	GSMUA_Achr10G14650_001,GSMUA_AchrUn_randomG20850_001,GSMUA_Achr10G14480_001
GO:0043623	cellular protein complex assembly	biological_process	0.13975	1	14	1118	289	23828	GSMUA_Achr10G14480_001,GSMUA_Achr4G04230_001,GSMUA_Achr1G00910_001,GSMUA_Achr7G06230_001,GSMUA_Achr11G09010_001,GSMUA_Achr11G04770_001,GSMUA_Achr11G05050_001,GSMUA_Achr2G06320_001,GSMUA_Achr3G30920_001,GSMUA_Achr5G12310_001,GSMUA_Achr4G04170_001,GSMUA_Achr9G05350_001,GSMUA_Achr1G21520_001,GSMUA_Achr3G31630_001
GO:0031224	intrinsic component of membrane	cellular_component	0.13976	1	94	1118	2404	23828	GSMUA_Achr5G24620_001,GSMUA_Achr3G21820_001,GSMUA_Achr10G14620_001,GSMUA_Achr6G03370_001,GSMUA_Achr3G31020_001,GSMUA_Achr1G24840_001,GSMUA_AchrUn_randomG16130_001,GSMUA_AchrUn_randomG14920_001,GSMUA_Achr8G26260_001,GSMUA_Achr2G10200_001,GSMUA_Achr7G02780_001,GSMUA_Achr11G09020_001,GSMUA_Achr9G23910_001,GSMUA_Achr3G31610_001,GSMUA_Achr4G14590_001,GSMUA_Achr2G06340_001,GSMUA_Achr4G00870_001,GSMUA_A…
GO:0015291	secondary active transmembrane transporter activity	molecular_function	0.14035	1	9	1118	169	23828	GSMUA_Achr5G27330_001,GSMUA_Achr8G26440_001,GSMUA_Achr5G27320_001,GSMUA_Achr9G13010_001,GSMUA_Achr9G10100_001,GSMUA_Achr5G27820_001,GSMUA_Achr6G03360_001,GSMUA_Achr2G09920_001,GSMUA_Achr7G02840_001
GO:0032991	macromolecular complex	cellular_component	0.14127	1	84	1118	2134	23828	GSMUA_Achr11G04770_001,GSMUA_Achr9G13190_001,GSMUA_Achr4G14720_001,GSMUA_Achr11G08760_001,GSMUA_Achr7G06510_001,GSMUA_Achr4G00810_001,GSMUA_Achr5G27140_001,GSMUA_Achr3G27730_001,GSMUA_Achr7G24180_001,GSMUA_Achr7G06480_001,GSMUA_Achr1G24850_001,GSMUA_Achr9G08750_001,GSMUA_Achr10G30470_001,GSMUA_Achr1G00910_001,GSMUA_Achr5G26180_001,GSMUA_Achr5G27230_001,GSMUA_Achr4G00970_001,GSMUA_Achr9G10300_001,…
GO:0018205	peptidyl-lysine modification	biological_process	0.14129	1	7	1118	123	23828	GSMUA_Achr6G12110_001,GSMUA_Achr6G29390_001,GSMUA_Achr5G26260_001,GSMUA_Achr5G27620_001,GSMUA_Achr1G01130_001,GSMUA_Achr11G04780_001,GSMUA_Achr4G14720_001
GO:0006119	oxidative phosphorylation	biological_process	0.14159	1	2	1118	19	23828	GSMUA_Achr9G29960_001,GSMUA_AchrUn_randomG03340_001
GO:0016782	transferase activity, transferring sulfur-containing groups	molecular_function	0.14186	1	2	1118	19	23828	GSMUA_Achr11G08830_001,GSMUA_Achr1G21360_001
GO:0004970	ionotropic glutamate receptor activity	molecular_function	0.14186	1	2	1118	19	23828	GSMUA_Achr4G30920_001,GSMUA_Achr9G30180_001
GO:0005230	extracellular ligand-gated ion channel activity	molecular_function	0.14186	1	2	1118	19	23828	GSMUA_Achr4G30920_001,GSMUA_Achr9G30180_001
GO:0005231	excitatory extracellular ligand-gated ion channel activity	molecular_function	0.14186	1	2	1118	19	23828	GSMUA_Achr9G30180_001,GSMUA_Achr4G30920_001
GO:0005234	extracellular-glutamate-gated ion channel activity	molecular_function	0.14186	1	2	1118	19	23828	GSMUA_Achr9G30180_001,GSMUA_Achr4G30920_001
GO:0007215	glutamate receptor signaling pathway	biological_process	0.14186	1	2	1118	19	23828	GSMUA_Achr9G30180_001,GSMUA_Achr4G30920_001
GO:0008066	glutamate receptor activity	molecular_function	0.14186	1	2	1118	19	23828	GSMUA_Achr9G30180_001,GSMUA_Achr4G30920_001
GO:0010200	response to chitin	biological_process	0.14186	1	2	1118	19	23828	GSMUA_Achr10G14480_001,GSMUA_Achr1G21500_001
GO:0015276	ligand-gated ion channel activity	molecular_function	0.14186	1	2	1118	19	23828	GSMUA_Achr9G30180_001,GSMUA_Achr4G30920_001
GO:0022834	ligand-gated channel activity	molecular_function	0.14186	1	2	1118	19	23828	GSMUA_Achr9G30180_001,GSMUA_Achr4G30920_001
GO:0035235	ionotropic glutamate receptor signaling pathway	biological_process	0.14186	1	2	1118	19	23828	GSMUA_Achr4G30920_001,GSMUA_Achr9G30180_001
GO:0009152	purine ribonucleotide biosynthetic process	biological_process	0.14351	1	6	1118	101	23828	GSMUA_AchrUn_randomG03290_001,GSMUA_Achr5G18110_001,GSMUA_Achr9G13040_001,GSMUA_Achr4G12650_001,GSMUA_Achr9G13150_001,GSMUA_AchrUn_randomG14210_001
GO:0048438	floral whorl development	biological_process	0.14371	1	5	1118	79	23828	GSMUA_Achr9G08910_001,GSMUA_Achr10G28580_001,GSMUA_Achr6G29390_001,GSMUA_Achr7G06460_001,GSMUA_Achr11G04780_001
GO:0006354	DNA-templated transcription, elongation	biological_process	0.14713	1	3	1118	38	23828	GSMUA_Achr4G04130_001,GSMUA_Achr4G12710_001,GSMUA_Achr4G07340_001
GO:0008276	protein methyltransferase activity	molecular_function	0.14726	1	3	1118	38	23828	GSMUA_Achr2G06290_001,GSMUA_Achr5G27620_001,GSMUA_Achr1G01130_001
GO:0009247	glycolipid biosynthetic process	biological_process	0.14726	1	3	1118	38	23828	GSMUA_Achr4G12800_001,GSMUA_Achr11G08760_001,GSMUA_Achr2G06280_001
GO:0060255	regulation of macromolecule metabolic process	biological_process	0.14761	1	93	1118	2385	23828	GSMUA_Achr3G31130_001,GSMUA_Achr1G21500_001,GSMUA_Achr2G10250_001,GSMUA_Achr9G12950_001,GSMUA_Achr9G13010_001,GSMUA_Achr9G24090_001,GSMUA_Achr5G12010_001,GSMUA_Achr6G12100_001,GSMUA_Achr10G30350_001,GSMUA_Achr1G21620_001,GSMUA_AchrUn_randomG20840_001,GSMUA_Achr5G26200_001,GSMUA_Achr5G16630_001,GSMUA_Achr10G30500_001,GSMUA_Achr7G05900_001,GSMUA_Achr9G08980_001,GSMUA_Achr7G02940_001,GSMUA_Achr3G317…
GO:0022900	electron transport chain	biological_process	0.14877	1	5	1118	80	23828	GSMUA_AchrUn_randomG08500_001,GSMUA_AchrUn_randomG08480_001,GSMUA_Achr10G14480_001,GSMUA_Achr9G29960_001,GSMUA_AchrUn_randomG03340_001
GO:0019637	organophosphate metabolic process	biological_process	0.15212	1	36	1118	858	23828	GSMUA_Achr11G06090_001,GSMUA_Achr9G23590_001,GSMUA_Achr3G31700_001,GSMUA_Achr5G16700_001,GSMUA_AchrUn_randomG14210_001,GSMUA_Achr3G31810_001,GSMUA_Achr10G28640_001,GSMUA_Achr4G31150_001,GSMUA_Achr4G12740_001,GSMUA_Achr4G01040_001,GSMUA_Achr11G04910_001,GSMUA_Achr9G12980_001,GSMUA_AchrUn_randomG03290_001,GSMUA_Achr11G05990_001,GSMUA_Achr10G14480_001,GSMUA_Achr7G24140_001,GSMUA_Achr9G05230_001,GSMU…
GO:0034062	RNA polymerase activity	molecular_function	0.15455	1	5	1118	81	23828	GSMUA_AchrUn_randomG03160_001,GSMUA_Achr4G01060_001,GSMUA_AchrUn_randomG03270_001,GSMUA_AchrUn_randomG03190_001,GSMUA_Achr1G24770_001
GO:0006412	translation	biological_process	0.15488	1	32	1118	755	23828	GSMUA_Achr3G27680_001,GSMUA_Achr4G07340_001,GSMUA_Achr11G06100_001,GSMUA_Achr7G06480_001,GSMUA_Achr7G24180_001,GSMUA_Achr3G27730_001,GSMUA_Achr10G30350_001,GSMUA_AchrUn_randomG03080_001,GSMUA_Achr1G21480_001,GSMUA_Achr4G04240_001,GSMUA_Achr11G08900_001,GSMUA_Achr1G24740_001,GSMUA_Achr7G06490_001,GSMUA_Achr6G03460_001,GSMUA_Achr9G23590_001,GSMUA_Achr11G05050_001,GSMUA_Achr11G08880_001,GSMUA_AchrUn…
GO:0032446	protein modification by small protein conjugation	biological_process	0.15528	1	10	1118	197	23828	GSMUA_Achr5G27240_001,GSMUA_Achr9G30220_001,GSMUA_Achr9G30000_001,GSMUA_Achr5G27250_001,GSMUA_Achr6G12350_001,GSMUA_Achr4G07400_001,GSMUA_Achr5G27200_001,GSMUA_Achr1G21440_001,GSMUA_Achr9G08750_001,GSMUA_Achr7G06280_001
GO:0043414	macromolecule methylation	biological_process	0.15529	1	10	1118	197	23828	GSMUA_Achr6G29390_001,GSMUA_Achr5G26260_001,GSMUA_Achr3G27650_001,GSMUA_Achr11G04780_001,GSMUA_Achr9G29970_001,GSMUA_Achr5G26370_001,GSMUA_Achr5G27620_001,GSMUA_Achr1G01130_001,GSMUA_Achr4G14720_001,GSMUA_Achr1G24850_001
GO:0044769	ATPase activity, coupled to transmembrane movement of ions, rotational mechanism	molecular_function	0.15556	1	3	1118	39	23828	GSMUA_Achr4G00970_001,GSMUA_Achr9G13040_001,GSMUA_Achr9G13150_001
GO:0051539	4 iron, 4 sulfur cluster binding	molecular_function	0.15558	1	3	1118	39	23828	GSMUA_Achr11G08830_001,GSMUA_Achr7G02800_001,GSMUA_Achr9G30280_001
GO:0016021	integral component of membrane	cellular_component	0.15769	1	92	1118	2368	23828	GSMUA_Achr9G05250_001,GSMUA_Achr4G07370_001,GSMUA_Achr5G27740_001,GSMUA_Achr9G05400_001,GSMUA_Achr4G14690_001,GSMUA_Achr4G04270_001,GSMUA_Achr2G06370_001,GSMUA_Achr4G04430_001,GSMUA_Achr10G28510_001,GSMUA_Achr4G12710_001,GSMUA_Achr4G04380_001,GSMUA_Achr3G22010_001,GSMUA_Achr6G20060_001,GSMUA_AchrUn_randomG03360_001,GSMUA_Achr9G13010_001,GSMUA_Achr4G00990_001,GSMUA_Achr7G17420_001,GSMUA_Achr1G0111…
GO:0006518	peptide metabolic process	biological_process	0.15807	1	33	1118	783	23828	GSMUA_Achr7G06480_001,GSMUA_Achr7G24180_001,GSMUA_Achr3G27730_001,GSMUA_Achr10G30350_001,GSMUA_Achr5G16620_001,GSMUA_Achr3G27680_001,GSMUA_Achr4G07340_001,GSMUA_Achr11G06100_001,GSMUA_Achr4G04240_001,GSMUA_Achr11G08900_001,GSMUA_Achr1G24740_001,GSMUA_AchrUn_randomG03080_001,GSMUA_Achr1G21480_001,GSMUA_Achr9G10170_001,GSMUA_Achr4G00880_001,GSMUA_Achr4G07350_001,GSMUA_Achr4G00840_001,GSMUA_Achr2G10…
GO:0007010	cytoskeleton organization	biological_process	0.16	1	12	1118	247	23828	GSMUA_Achr4G00810_001,GSMUA_Achr5G12310_001,GSMUA_Achr4G04170_001,GSMUA_Achr1G00910_001,GSMUA_Achr5G12270_001,GSMUA_Achr4G04230_001,GSMUA_Achr4G01030_001,GSMUA_Achr6G29390_001,GSMUA_Achr3G31630_001,GSMUA_Achr1G21520_001,GSMUA_Achr11G04780_001,GSMUA_Achr5G24750_001
GO:0034637	cellular carbohydrate biosynthetic process	biological_process	0.16128	1	13	1118	272	23828	GSMUA_Achr4G00940_001,GSMUA_Achr6G29170_001,GSMUA_Achr4G12790_001,GSMUA_Achr5G18070_001,GSMUA_Achr5G16530_001,GSMUA_Achr9G08770_001,GSMUA_Achr11G06090_001,GSMUA_Achr1G21570_001,GSMUA_Achr3G31810_001,GSMUA_Achr9G05580_001,GSMUA_Achr5G16520_001,GSMUA_Achr9G12940_001,GSMUA_Achr3G31820_001
GO:0046939	nucleotide phosphorylation	biological_process	0.16134	1	8	1118	151	23828	GSMUA_Achr5G27680_001,GSMUA_Achr3G31700_001,GSMUA_Achr11G05990_001,GSMUA_Achr4G04130_001,GSMUA_Achr10G28640_001,GSMUA_Achr4G01040_001,GSMUA_Achr1G24790_001,GSMUA_Achr9G12990_001
GO:0044425	membrane part	cellular_component	0.16164	1	108	1118	2810	23828	GSMUA_Achr4G04380_001,GSMUA_Achr4G12710_001,GSMUA_Achr3G22010_001,GSMUA_Achr6G20060_001,GSMUA_AchrUn_randomG03360_001,GSMUA_Achr4G04430_001,GSMUA_Achr10G28510_001,GSMUA_Achr7G17420_001,GSMUA_Achr4G00990_001,GSMUA_Achr9G13010_001,GSMUA_Achr2G06350_001,GSMUA_Achr2G10000_001,GSMUA_Achr1G01110_001,GSMUA_Achr8G26380_001,GSMUA_Achr9G05440_001,GSMUA_Achr6G03360_001,GSMUA_Achr5G27740_001,GSMUA_Achr9G0540…
GO:0009163	nucleoside biosynthetic process	biological_process	0.16294	1	7	1118	128	23828	GSMUA_AchrUn_randomG03290_001,GSMUA_Achr5G18110_001,GSMUA_Achr9G13040_001,GSMUA_Achr4G12650_001,GSMUA_AchrUn_randomG14210_001,GSMUA_Achr5G26120_001,GSMUA_Achr9G13150_001
GO:0042455	ribonucleoside biosynthetic process	biological_process	0.16294	1	7	1118	128	23828	GSMUA_Achr5G26120_001,GSMUA_AchrUn_randomG14210_001,GSMUA_Achr9G13150_001,GSMUA_Achr9G13040_001,GSMUA_Achr4G12650_001,GSMUA_Achr5G18110_001,GSMUA_AchrUn_randomG03290_001
GO:0002238	response to molecule of fungal origin	biological_process	0.16317	1	1	1118	5	23828	GSMUA_Achr1G24830_001
GO:0045934	negative regulation of nucleobase-containing compound metabolic process	biological_process	0.16317	1	6	1118	105	23828	GSMUA_Achr11G05050_001,GSMUA_Achr4G07560_001,GSMUA_Achr6G29390_001,GSMUA_Achr7G06460_001,GSMUA_Achr4G14720_001,GSMUA_Achr1G24850_001
GO:0005761	mitochondrial ribosome	cellular_component	0.16318	1	1	1118	5	23828	GSMUA_Achr2G09960_001
GO:0009107	lipoate biosynthetic process	biological_process	0.16328	1	1	1118	5	23828	GSMUA_Achr5G16720_001
GO:0045048	protein insertion into ER membrane	biological_process	0.16333	1	1	1118	5	23828	GSMUA_Achr9G23960_001
GO:0009816	defense response to bacterium, incompatible interaction	biological_process	0.16334	1	1	1118	5	23828	GSMUA_AchrUn_randomG20850_001
GO:0031350	intrinsic component of plastid membrane	cellular_component	0.16336	1	1	1118	5	23828	GSMUA_Achr1G24840_001
GO:0031351	integral component of plastid membrane	cellular_component	0.16336	1	1	1118	5	23828	GSMUA_Achr1G24840_001
GO:0042147	retrograde transport, endosome to Golgi	biological_process	0.16338	1	1	1118	5	23828	GSMUA_Achr5G27230_001
GO:0000774	adenyl-nucleotide exchange factor activity	molecular_function	0.16338	1	1	1118	5	23828	GSMUA_Achr5G27100_001
GO:0005786	signal recognition particle, endoplasmic reticulum targeting	cellular_component	0.16338	1	1	1118	5	23828	GSMUA_Achr9G05240_001
GO:0008318	protein prenyltransferase activity	molecular_function	0.16338	1	1	1118	5	23828	GSMUA_Achr9G08930_001
GO:0015105	arsenite transmembrane transporter activity	molecular_function	0.16338	1	1	1118	5	23828	GSMUA_Achr9G23560_001
GO:0015700	arsenite transport	biological_process	0.16338	1	1	1118	5	23828	GSMUA_Achr9G23560_001
GO:0030674	protein binding, bridging	molecular_function	0.16338	1	1	1118	5	23828	GSMUA_Achr11G04770_001
GO:0030894	replisome	cellular_component	0.16338	1	1	1118	5	23828	GSMUA_Achr1G24770_001
GO:0033037	polysaccharide localization	biological_process	0.16338	1	1	1118	5	23828	GSMUA_Achr1G21500_001
GO:0036265	RNA (guanine-N7)-methylation	biological_process	0.16338	1	1	1118	5	23828	GSMUA_Achr9G29970_001
GO:0052545	callose localization	biological_process	0.16338	1	1	1118	5	23828	GSMUA_Achr1G21500_001
GO:0060090	binding, bridging	molecular_function	0.16338	1	1	1118	5	23828	GSMUA_Achr11G04770_001
GO:0072341	modified amino acid binding	molecular_function	0.16338	1	1	1118	5	23828	GSMUA_Achr9G10100_001
GO:0000295	adenine nucleotide transmembrane transporter activity	molecular_function	0.16338	1	1	1118	5	23828	GSMUA_Achr8G26260_001
GO:0000303	response to superoxide	biological_process	0.16338	1	1	1118	5	23828	GSMUA_Achr11G06090_001
GO:0000305	response to oxygen radical	biological_process	0.16338	1	1	1118	5	23828	GSMUA_Achr11G06090_001
GO:0004347	glucose-6-phosphate isomerase activity	molecular_function	0.16338	1	1	1118	5	23828	GSMUA_Achr10G28640_001
GO:0005346	purine ribonucleotide transmembrane transporter activity	molecular_function	0.16338	1	1	1118	5	23828	GSMUA_Achr8G26260_001
GO:0008430	selenium binding	molecular_function	0.16338	1	1	1118	5	23828	GSMUA_Achr7G02760_001
GO:0010229	inflorescence development	biological_process	0.16338	1	1	1118	5	23828	GSMUA_Achr2G09900_001
GO:0015211	purine nucleoside transmembrane transporter activity	molecular_function	0.16338	1	1	1118	5	23828	GSMUA_Achr8G26260_001
GO:0015216	purine nucleotide transmembrane transporter activity	molecular_function	0.16338	1	1	1118	5	23828	GSMUA_Achr8G26260_001
GO:0042765	GPI-anchor transamidase complex	cellular_component	0.16338	1	1	1118	5	23828	GSMUA_Achr11G08760_001
GO:0051307	meiotic chromosome separation	biological_process	0.16338	1	1	1118	5	23828	GSMUA_Achr4G14720_001
GO:0046915	transition metal ion transmembrane transporter activity	molecular_function	0.1641	1	3	1118	40	23828	GSMUA_Achr5G12290_001,GSMUA_Achr5G12300_001,GSMUA_Achr5G12280_001
GO:0031090	organelle membrane	cellular_component	0.16416	1	24	1118	552	23828	GSMUA_Achr5G16670_001,GSMUA_Achr7G02840_001,GSMUA_Achr9G05440_001,GSMUA_Achr7G02800_001,GSMUA_Achr9G30270_001,GSMUA_Achr1G24840_001,GSMUA_Achr7G17420_001,GSMUA_Achr9G30160_001,GSMUA_Achr8G26260_001,GSMUA_Achr5G16660_001,GSMUA_AchrUn_randomG14210_001,GSMUA_Achr7G24220_001,GSMUA_Achr9G05350_001,GSMUA_Achr9G05530_001,GSMUA_Achr9G29960_001,GSMUA_Achr4G04250_001,GSMUA_AchrUn_randomG03090_001,GSMUA_Ach…
GO:0019752	carboxylic acid metabolic process	biological_process	0.16541	1	44	1118	1078	23828	GSMUA_Achr10G14520_001,GSMUA_Achr6G20000_001,GSMUA_Achr9G10240_001,GSMUA_Achr10G14530_001,GSMUA_Achr7G24140_001,GSMUA_Achr10G14480_001,GSMUA_Achr11G05990_001,GSMUA_Achr4G00910_001,GSMUA_Achr5G27270_001,GSMUA_Achr2G06320_001,GSMUA_Achr4G07540_001,GSMUA_Achr10G28740_001,GSMUA_Achr10G28580_001,GSMUA_Achr4G01040_001,GSMUA_Achr10G28640_001,GSMUA_Achr11G04950_001,GSMUA_Achr5G24910_001,GSMUA_Achr9G30050…
GO:0005871	kinesin complex	cellular_component	0.1661	1	5	1118	83	23828	GSMUA_Achr4G12880_001,GSMUA_Achr9G30130_001,GSMUA_Achr4G12870_001,GSMUA_Achr7G05800_001,GSMUA_Achr7G06510_001
GO:1901264	carbohydrate derivative transport	biological_process	0.16653	1	2	1118	21	23828	GSMUA_Achr3G21990_001,GSMUA_Achr8G26260_001
GO:0033218	amide binding	molecular_function	0.16661	1	2	1118	21	23828	GSMUA_Achr9G05240_001,GSMUA_Achr9G10100_001
GO:0003843	1,3-beta-D-glucan synthase activity	molecular_function	0.16661	1	2	1118	21	23828	GSMUA_Achr5G16520_001,GSMUA_Achr5G16530_001
GO:0010243	response to organonitrogen compound	biological_process	0.16661	1	2	1118	21	23828	GSMUA_Achr1G21500_001,GSMUA_Achr10G14480_001
GO:0005622	intracellular	cellular_component	0.17198	1	225	1118	6073	23828	GSMUA_Achr1G21620_001,GSMUA_Achr6G12100_001,GSMUA_Achr10G30350_001,GSMUA_AchrUn_randomG20870_001,GSMUA_Achr6G20030_001,GSMUA_Achr4G01030_001,GSMUA_Achr4G12880_001,GSMUA_Achr1G01150_001,GSMUA_Achr4G30910_001,GSMUA_Achr11G06100_001,GSMUA_Achr7G05900_001,GSMUA_Achr7G06230_001,GSMUA_Achr6G29170_001,GSMUA_Achr7G05800_001,GSMUA_Achr4G07340_001,GSMUA_Achr5G27120_001,GSMUA_Achr9G23600_001,GSMUA_Achr7G028…
GO:0042558	pteridine-containing compound metabolic process	biological_process	0.17271	1	3	1118	41	23828	GSMUA_Achr10G14530_001,GSMUA_Achr3G31150_001,GSMUA_Achr10G14520_001
GO:0043043	peptide biosynthetic process	biological_process	0.17279	1	32	1118	765	23828	GSMUA_Achr4G00880_001,GSMUA_Achr9G10170_001,GSMUA_Achr2G10130_001,GSMUA_Achr4G00840_001,GSMUA_Achr4G07350_001,GSMUA_Achr11G08880_001,GSMUA_Achr11G05050_001,GSMUA_Achr6G03460_001,GSMUA_Achr7G06490_001,GSMUA_Achr9G23590_001,GSMUA_Achr4G12820_001,GSMUA_AchrUn_randomG20860_001,GSMUA_Achr11G08890_001,GSMUA_Achr3G31180_001,GSMUA_Achr1G01040_001,GSMUA_Achr4G31160_001,GSMUA_Achr4G30950_001,GSMUA_Achr6G29…
GO:0048440	carpel development	biological_process	0.17282	1	3	1118	41	23828	GSMUA_Achr7G06460_001,GSMUA_Achr10G28580_001,GSMUA_Achr9G08910_001
GO:0048467	gynoecium development	biological_process	0.17282	1	3	1118	41	23828	GSMUA_Achr7G06460_001,GSMUA_Achr9G08910_001,GSMUA_Achr10G28580_001
GO:0009156	ribonucleoside monophosphate biosynthetic process	biological_process	0.17319	1	6	1118	107	23828	GSMUA_AchrUn_randomG03290_001,GSMUA_Achr5G18110_001,GSMUA_Achr9G13040_001,GSMUA_Achr4G12650_001,GSMUA_Achr9G13150_001,GSMUA_AchrUn_randomG14210_001
GO:0080090	regulation of primary metabolic process	biological_process	0.17632	1	90	1118	2331	23828	GSMUA_Achr1G24940_001,GSMUA_Achr4G00950_001,GSMUA_Achr5G18140_001,GSMUA_Achr6G03390_001,GSMUA_Achr2G06410_001,GSMUA_Achr5G27130_001,GSMUA_Achr2G10040_001,GSMUA_Achr2G06250_001,GSMUA_Achr6G03500_001,GSMUA_Achr4G30990_001,GSMUA_Achr7G06460_001,GSMUA_Achr4G14670_001,GSMUA_Achr4G01060_001,GSMUA_Achr9G23580_001,GSMUA_Achr11G06090_001,GSMUA_Achr5G24680_001,GSMUA_Achr11G05050_001,GSMUA_Achr11G04780_001,…
GO:1902600	hydrogen ion transmembrane transport	biological_process	0.17757	1	5	1118	85	23828	GSMUA_AchrUn_randomG03290_001,GSMUA_Achr9G13040_001,GSMUA_Achr4G00970_001,GSMUA_AchrUn_randomG14210_001,GSMUA_Achr9G13150_001
GO:0003777	microtubule motor activity	molecular_function	0.17778	1	5	1118	85	23828	GSMUA_Achr4G12870_001,GSMUA_Achr7G05800_001,GSMUA_Achr7G06510_001,GSMUA_Achr4G12880_001,GSMUA_Achr9G30130_001
GO:0007018	microtubule-based movement	biological_process	0.17778	1	5	1118	85	23828	GSMUA_Achr7G05800_001,GSMUA_Achr4G12870_001,GSMUA_Achr7G06510_001,GSMUA_Achr4G12880_001,GSMUA_Achr9G30130_001
GO:0016020	membrane	cellular_component	0.17812	1	150	1118	3988	23828	GSMUA_Achr4G12770_001,GSMUA_Achr4G12720_001,GSMUA_Achr9G08770_001,GSMUA_Achr4G04250_001,GSMUA_Achr6G12150_001,GSMUA_Achr9G23910_001,GSMUA_Achr1G01170_001,GSMUA_AchrUn_randomG16130_001,GSMUA_AchrUn_randomG14920_001,GSMUA_Achr2G10200_001,GSMUA_Achr10G14480_001,GSMUA_Achr9G05540_001,GSMUA_Achr5G24620_001,GSMUA_Achr6G03370_001,GSMUA_Achr5G16530_001,GSMUA_Achr9G05400_001,GSMUA_Achr5G24840_001,GSMUA_Ac…
GO:0009124	nucleoside monophosphate biosynthetic process	biological_process	0.17837	1	6	1118	108	23828	GSMUA_Achr5G18110_001,GSMUA_AchrUn_randomG03290_001,GSMUA_AchrUn_randomG14210_001,GSMUA_Achr9G13150_001,GSMUA_Achr9G13040_001,GSMUA_Achr4G12650_001
GO:0005975	carbohydrate metabolic process	biological_process	0.17877	1	52	1118	1301	23828	GSMUA_Achr1G21570_001,GSMUA_Achr11G05030_001,GSMUA_Achr5G16530_001,GSMUA_Achr11G05040_001,GSMUA_Achr5G24720_001,GSMUA_Achr6G29170_001,GSMUA_Achr5G27680_001,GSMUA_AchrUn_randomG14940_001,GSMUA_Achr11G04870_001,GSMUA_Achr7G06340_001,GSMUA_Achr4G07510_001,GSMUA_Achr1G24710_001,GSMUA_Achr1G24790_001,GSMUA_Achr7G02740_001,GSMUA_Achr9G30290_001,GSMUA_Achr5G18060_001,GSMUA_Achr5G26140_001,GSMUA_Achr5G27…
GO:0009070	serine family amino acid biosynthetic process	biological_process	0.17913	1	4	1118	63	23828	GSMUA_Achr4G07540_001,GSMUA_Achr9G13170_001,GSMUA_Achr3G30900_001,GSMUA_Achr10G14480_001
GO:0008271	secondary active sulfate transmembrane transporter activity	molecular_function	0.17925	1	2	1118	22	23828	GSMUA_Achr9G13010_001,GSMUA_Achr6G03360_001
GO:0019201	nucleotide kinase activity	molecular_function	0.17925	1	2	1118	22	23828	GSMUA_Achr4G04130_001,GSMUA_Achr9G05230_001
GO:0031323	regulation of cellular metabolic process	biological_process	0.18073	1	90	1118	2335	23828	GSMUA_Achr10G30350_001,GSMUA_Achr6G12100_001,GSMUA_Achr1G21620_001,GSMUA_AchrUn_randomG20840_001,GSMUA_Achr5G26200_001,GSMUA_Achr5G16630_001,GSMUA_Achr10G30500_001,GSMUA_Achr7G05900_001,GSMUA_Achr9G08980_001,GSMUA_Achr3G31130_001,GSMUA_Achr1G21500_001,GSMUA_Achr9G12950_001,GSMUA_Achr2G10250_001,GSMUA_Achr9G13010_001,GSMUA_Achr9G24090_001,GSMUA_Achr5G12010_001,GSMUA_Achr9G08790_001,GSMUA_Achr7G027…
GO:0005319	lipid transporter activity	molecular_function	0.18154	1	3	1118	42	23828	GSMUA_Achr5G27740_001,GSMUA_Achr3G31020_001,GSMUA_Achr3G21990_001
GO:0006066	alcohol metabolic process	biological_process	0.18155	1	7	1118	132	23828	GSMUA_Achr11G04950_001,GSMUA_Achr1G21570_001,GSMUA_Achr1G01150_001,GSMUA_Achr3G30960_001,GSMUA_Achr8G26170_001,GSMUA_Achr4G07600_001,GSMUA_Achr9G05320_001
GO:0006096	glycolytic process	biological_process	0.18157	1	7	1118	132	23828	GSMUA_Achr9G12990_001,GSMUA_Achr10G28640_001,GSMUA_Achr5G27680_001,GSMUA_Achr3G31700_001,GSMUA_Achr11G05990_001,GSMUA_Achr4G01040_001,GSMUA_Achr1G24790_001
GO:0006757	ATP generation from ADP	biological_process	0.18157	1	7	1118	132	23828	GSMUA_Achr9G12990_001,GSMUA_Achr3G31700_001,GSMUA_Achr5G27680_001,GSMUA_Achr10G28640_001,GSMUA_Achr1G24790_001,GSMUA_Achr4G01040_001,GSMUA_Achr11G05990_001
GO:0009135	purine nucleoside diphosphate metabolic process	biological_process	0.18157	1	7	1118	132	23828	GSMUA_Achr1G24790_001,GSMUA_Achr4G01040_001,GSMUA_Achr11G05990_001,GSMUA_Achr3G31700_001,GSMUA_Achr5G27680_001,GSMUA_Achr10G28640_001,GSMUA_Achr9G12990_001
GO:0009179	purine ribonucleoside diphosphate metabolic process	biological_process	0.18157	1	7	1118	132	23828	GSMUA_Achr9G12990_001,GSMUA_Achr5G27680_001,GSMUA_Achr3G31700_001,GSMUA_Achr10G28640_001,GSMUA_Achr1G24790_001,GSMUA_Achr4G01040_001,GSMUA_Achr11G05990_001
GO:0009185	ribonucleoside diphosphate metabolic process	biological_process	0.18157	1	7	1118	132	23828	GSMUA_Achr9G12990_001,GSMUA_Achr1G24790_001,GSMUA_Achr4G01040_001,GSMUA_Achr11G05990_001,GSMUA_Achr3G31700_001,GSMUA_Achr5G27680_001,GSMUA_Achr10G28640_001
GO:0046031	ADP metabolic process	biological_process	0.18157	1	7	1118	132	23828	GSMUA_Achr9G12990_001,GSMUA_Achr1G24790_001,GSMUA_Achr11G05990_001,GSMUA_Achr4G01040_001,GSMUA_Achr3G31700_001,GSMUA_Achr5G27680_001,GSMUA_Achr10G28640_001
GO:0012501	programmed cell death	biological_process	0.18159	1	3	1118	42	23828	GSMUA_Achr10G14480_001,GSMUA_Achr10G14650_001,GSMUA_AchrUn_randomG20850_001
GO:0015748	organophosphate ester transport	biological_process	0.1816	1	3	1118	42	23828	GSMUA_Achr5G27740_001,GSMUA_Achr8G26260_001,GSMUA_Achr3G31020_001
GO:0015980	energy derivation by oxidation of organic compounds	biological_process	0.18342	1	5	1118	86	23828	GSMUA_AchrUn_randomG03340_001,GSMUA_Achr9G29960_001,GSMUA_Achr4G00910_001,GSMUA_Achr7G02800_001,GSMUA_AchrUn_randomG08500_001
GO:0051172	negative regulation of nitrogen compound metabolic process	biological_process	0.18906	1	6	1118	110	23828	GSMUA_Achr7G06460_001,GSMUA_Achr4G14720_001,GSMUA_Achr1G24850_001,GSMUA_Achr11G05050_001,GSMUA_Achr4G07560_001,GSMUA_Achr6G29390_001
GO:0033692	cellular polysaccharide biosynthetic process	biological_process	0.18923	1	11	1118	231	23828	GSMUA_Achr3G31820_001,GSMUA_Achr5G16520_001,GSMUA_Achr3G31810_001,GSMUA_Achr9G05580_001,GSMUA_Achr11G06090_001,GSMUA_Achr9G08770_001,GSMUA_Achr5G18070_001,GSMUA_Achr5G16530_001,GSMUA_Achr4G12790_001,GSMUA_Achr4G00940_001,GSMUA_Achr6G29170_001
GO:0019787	ubiquitin-like protein transferase activity	molecular_function	0.19003	1	9	1118	182	23828	GSMUA_Achr6G12350_001,GSMUA_Achr5G27250_001,GSMUA_Achr9G30000_001,GSMUA_Achr5G27240_001,GSMUA_Achr10G14690_001,GSMUA_Achr7G06280_001,GSMUA_Achr9G08750_001,GSMUA_Achr4G07400_001,GSMUA_Achr5G27200_001
GO:0009250	glucan biosynthetic process	biological_process	0.19004	1	9	1118	182	23828	GSMUA_Achr5G16520_001,GSMUA_Achr9G05580_001,GSMUA_Achr11G06090_001,GSMUA_Achr9G08770_001,GSMUA_Achr5G16530_001,GSMUA_Achr5G18070_001,GSMUA_Achr4G12790_001,GSMUA_Achr4G00940_001,GSMUA_Achr6G29170_001
GO:0015934	large ribosomal subunit	cellular_component	0.19047	1	3	1118	43	23828	GSMUA_Achr9G23590_001,GSMUA_Achr4G07350_001,GSMUA_Achr11G06100_001
GO:0045156	electron transporter, transferring electrons within the cyclic electron transport pathway of photosynthesis activity	molecular_function	0.19184	1	1	1118	6	23828	GSMUA_AchrUn_randomG08480_001
GO:0009396	folic acid-containing compound biosynthetic process	biological_process	0.19191	1	2	1118	23	23828	GSMUA_Achr10G14530_001,GSMUA_Achr10G14520_001
GO:0045786	negative regulation of cell cycle	biological_process	0.19191	1	2	1118	23	23828	GSMUA_Achr9G05330_001,GSMUA_Achr1G00900_001
GO:1901505	carbohydrate derivative transporter activity	molecular_function	0.19194	1	2	1118	23	23828	GSMUA_Achr8G26260_001,GSMUA_Achr3G21990_001
GO:0009404	toxin metabolic process	biological_process	0.19202	1	2	1118	23	23828	GSMUA_Achr11G04830_001,GSMUA_Achr4G04170_001
GO:0009407	toxin catabolic process	biological_process	0.19202	1	2	1118	23	23828	GSMUA_Achr11G04830_001,GSMUA_Achr4G04170_001
GO:0090487	secondary metabolite catabolic process	biological_process	0.19202	1	2	1118	23	23828	GSMUA_Achr4G04170_001,GSMUA_Achr11G04830_001
GO:0008272	sulfate transport	biological_process	0.19203	1	2	1118	23	23828	GSMUA_Achr9G13010_001,GSMUA_Achr6G03360_001
GO:0009616	virus induced gene silencing	biological_process	0.19203	1	2	1118	23	23828	GSMUA_Achr1G24850_001,GSMUA_Achr1G21350_001
GO:0015116	sulfate transmembrane transporter activity	molecular_function	0.19203	1	2	1118	23	23828	GSMUA_Achr6G03360_001,GSMUA_Achr9G13010_001
GO:0052018	modulation by symbiont of RNA levels in host	biological_process	0.19203	1	2	1118	23	23828	GSMUA_Achr1G24850_001,GSMUA_Achr1G21350_001
GO:0052249	modulation of RNA levels in other organism involved in symbiotic interaction	biological_process	0.19203	1	2	1118	23	23828	GSMUA_Achr1G24850_001,GSMUA_Achr1G21350_001
GO:0098586	cellular response to virus	biological_process	0.19203	1	2	1118	23	23828	GSMUA_Achr1G21350_001,GSMUA_Achr1G24850_001
GO:1901682	sulfur compound transmembrane transporter activity	molecular_function	0.19203	1	2	1118	23	23828	GSMUA_Achr6G03360_001,GSMUA_Achr9G13010_001
GO:0030150	protein import into mitochondrial matrix	biological_process	0.19227	1	1	1118	6	23828	GSMUA_Achr9G05530_001
GO:0043170	macromolecule metabolic process	biological_process	0.19232	1	271	1118	7394	23828	GSMUA_Achr1G21500_001,GSMUA_Achr7G17320_001,GSMUA_Achr1G21380_001,GSMUA_Achr3G27680_001,GSMUA_Achr6G29180_001,GSMUA_Achr1G21440_001,GSMUA_Achr7G24250_001,GSMUA_Achr2G06450_001,GSMUA_Achr4G30980_001,GSMUA_Achr7G02830_001,GSMUA_Achr9G08820_001,GSMUA_Achr10G14480_001,GSMUA_Achr4G12790_001,GSMUA_Achr4G07320_001,GSMUA_Achr5G26400_001,GSMUA_Achr3G27620_001,GSMUA_Achr6G29350_001,GSMUA_Achr6G03460_001,GS…
GO:0005784	Sec61 translocon complex	cellular_component	0.19244	1	1	1118	6	23828	GSMUA_Achr7G24220_001
GO:0071256	translocon complex	cellular_component	0.19244	1	1	1118	6	23828	GSMUA_Achr7G24220_001
GO:1990267	response to transition metal nanoparticle	biological_process	0.19249	1	1	1118	6	23828	GSMUA_Achr5G12280_001
GO:0009547	plastid ribosome	cellular_component	0.19268	1	1	1118	6	23828	GSMUA_Achr9G23590_001
GO:0000077	DNA damage checkpoint	biological_process	0.1927	1	1	1118	6	23828	GSMUA_Achr9G05330_001
GO:0004462	lactoylglutathione lyase activity	molecular_function	0.1927	1	1	1118	6	23828	GSMUA_Achr9G30310_001
GO:0010948	negative regulation of cell cycle process	biological_process	0.1927	1	1	1118	6	23828	GSMUA_Achr9G05330_001
GO:0031570	DNA integrity checkpoint	biological_process	0.1927	1	1	1118	6	23828	GSMUA_Achr9G05330_001
GO:0004450	isocitrate dehydrogenase (NADP+) activity	molecular_function	0.1927	1	1	1118	6	23828	GSMUA_Achr4G00910_001
GO:0004470	malic enzyme activity	molecular_function	0.1927	1	1	1118	6	23828	GSMUA_Achr3G31710_001
GO:0004471	malate dehydrogenase (decarboxylating) (NAD+) activity	molecular_function	0.1927	1	1	1118	6	23828	GSMUA_Achr3G31710_001
GO:0006102	isocitrate metabolic process	biological_process	0.1927	1	1	1118	6	23828	GSMUA_Achr4G00910_001
GO:0006573	valine metabolic process	biological_process	0.1927	1	1	1118	6	23828	GSMUA_Achr7G24140_001
GO:0006890	retrograde vesicle-mediated transport, Golgi to ER	biological_process	0.1927	1	1	1118	6	23828	GSMUA_Achr4G04300_001
GO:0010150	leaf senescence	biological_process	0.1927	1	1	1118	6	23828	GSMUA_Achr2G06280_001
GO:0016725	oxidoreductase activity, acting on CH or CH2 groups	molecular_function	0.1927	1	1	1118	6	23828	GSMUA_AchrUn_randomG03050_001
GO:0016755	transferase activity, transferring amino-acyl groups	molecular_function	0.1927	1	1	1118	6	23828	GSMUA_Achr5G16620_001
GO:0016812	hydrolase activity, acting on carbon-nitrogen (but not peptide) bonds, in cyclic amides	molecular_function	0.1927	1	1	1118	6	23828	GSMUA_Achr11G06050_001
GO:0031401	positive regulation of protein modification process	biological_process	0.1927	1	1	1118	6	23828	GSMUA_Achr6G03390_001
GO:0043621	protein self-association	molecular_function	0.1927	1	1	1118	6	23828	GSMUA_Achr7G06230_001
GO:0045037	protein import into chloroplast stroma	biological_process	0.1927	1	1	1118	6	23828	GSMUA_Achr9G08910_001
GO:0051013	microtubule severing	biological_process	0.1927	1	1	1118	6	23828	GSMUA_Achr4G00810_001
GO:0020037	heme binding	molecular_function	0.19274	1	20	1118	461	23828	GSMUA_Achr2G10160_001,GSMUA_AchrUn_randomG03360_001,GSMUA_Achr11G04850_001,GSMUA_AchrUn_randomG03370_001,GSMUA_Achr7G05790_001,GSMUA_Achr7G02700_001,GSMUA_Achr9G05320_001,GSMUA_Achr8G26340_001,GSMUA_Achr9G24020_001,GSMUA_Achr5G26220_001,GSMUA_Achr3G31220_001,GSMUA_Achr9G30170_001,GSMUA_Achr9G24040_001,GSMUA_Achr5G26230_001,GSMUA_Achr4G04400_001,GSMUA_Achr7G05780_001,GSMUA_Achr3G31210_001,GSMUA_Ac…
GO:0006164	purine nucleotide biosynthetic process	biological_process	0.19426	1	6	1118	111	23828	GSMUA_Achr5G18110_001,GSMUA_AchrUn_randomG03290_001,GSMUA_AchrUn_randomG14210_001,GSMUA_Achr9G13150_001,GSMUA_Achr4G12650_001,GSMUA_Achr9G13040_001
GO:0009142	nucleoside triphosphate biosynthetic process	biological_process	0.19563	1	5	1118	88	23828	GSMUA_Achr4G12650_001,GSMUA_Achr9G13040_001,GSMUA_Achr9G13150_001,GSMUA_AchrUn_randomG14210_001,GSMUA_AchrUn_randomG03290_001
GO:0009201	ribonucleoside triphosphate biosynthetic process	biological_process	0.19563	1	5	1118	88	23828	GSMUA_Achr4G12650_001,GSMUA_Achr9G13040_001,GSMUA_AchrUn_randomG14210_001,GSMUA_Achr9G13150_001,GSMUA_AchrUn_randomG03290_001
GO:0022890	inorganic cation transmembrane transporter activity	molecular_function	0.19677	1	15	1118	334	23828	GSMUA_Achr4G00970_001,GSMUA_Achr5G27330_001,GSMUA_Achr5G12280_001,GSMUA_Achr9G13150_001,GSMUA_AchrUn_randomG03290_001,GSMUA_Achr9G10180_001,GSMUA_Achr9G29960_001,GSMUA_Achr5G27320_001,GSMUA_Achr8G26320_001,GSMUA_Achr9G13040_001,GSMUA_Achr5G12300_001,GSMUA_AchrUn_randomG14210_001,GSMUA_Achr5G12290_001,GSMUA_Achr7G06290_001,GSMUA_Achr5G27820_001
GO:0005198	structural molecule activity	molecular_function	0.19719	1	28	1118	672	23828	GSMUA_Achr4G04240_001,GSMUA_Achr11G08900_001,GSMUA_Achr6G29350_001,GSMUA_Achr4G30950_001,GSMUA_Achr1G24740_001,GSMUA_Achr4G31160_001,GSMUA_Achr1G01040_001,GSMUA_Achr3G31180_001,GSMUA_Achr11G08890_001,GSMUA_Achr2G09960_001,GSMUA_AchrUn_randomG03080_001,GSMUA_Achr1G21480_001,GSMUA_Achr1G21580_001,GSMUA_Achr4G07350_001,GSMUA_Achr7G24180_001,GSMUA_Achr2G10130_001,GSMUA_Achr10G30350_001,GSMUA_Achr3G27…
GO:0009668	plastid membrane organization	biological_process	0.19987	1	6	1118	112	23828	GSMUA_Achr10G14480_001,GSMUA_Achr4G07390_001,GSMUA_Achr9G08910_001,GSMUA_Achr11G05050_001,GSMUA_Achr4G12710_001,GSMUA_Achr11G06090_001
GO:0010027	thylakoid membrane organization	biological_process	0.19987	1	6	1118	112	23828	GSMUA_Achr10G14480_001,GSMUA_Achr4G07390_001,GSMUA_Achr11G05050_001,GSMUA_Achr9G08910_001,GSMUA_Achr4G12710_001,GSMUA_Achr11G06090_001
GO:0051273	beta-glucan metabolic process	biological_process	0.19987	1	6	1118	112	23828	GSMUA_Achr5G16530_001,GSMUA_Achr9G08770_001,GSMUA_Achr4G00940_001,GSMUA_Achr9G05580_001,GSMUA_Achr4G12790_001,GSMUA_Achr5G16520_001
GO:0006305	DNA alkylation	biological_process	0.20053	1	4	1118	66	23828	GSMUA_Achr6G29390_001,GSMUA_Achr3G27650_001,GSMUA_Achr1G24850_001,GSMUA_Achr11G04780_001
GO:0006306	DNA methylation	biological_process	0.20053	1	4	1118	66	23828	GSMUA_Achr6G29390_001,GSMUA_Achr3G27650_001,GSMUA_Achr11G04780_001,GSMUA_Achr1G24850_001
GO:0030244	cellulose biosynthetic process	biological_process	0.20053	1	4	1118	66	23828	GSMUA_Achr4G12790_001,GSMUA_Achr4G00940_001,GSMUA_Achr9G05580_001,GSMUA_Achr9G08770_001
GO:0050662	coenzyme binding	molecular_function	0.20053	1	19	1118	438	23828	GSMUA_Achr4G31040_001,GSMUA_Achr11G06090_001,GSMUA_Achr4G04370_001,GSMUA_Achr3G31710_001,GSMUA_Achr9G05490_001,GSMUA_Achr3G31810_001,GSMUA_Achr7G02740_001,GSMUA_Achr4G00910_001,GSMUA_Achr11G04910_001,GSMUA_Achr3G21910_001,GSMUA_Achr10G28580_001,GSMUA_Achr3G31530_001,GSMUA_Achr5G26390_001,GSMUA_AchrUn_randomG14220_001,GSMUA_Achr9G10240_001,GSMUA_Achr4G07560_001,GSMUA_Achr3G31110_001,GSMUA_Achr7G24…
GO:0005874	microtubule	cellular_component	0.20087	1	7	1118	136	23828	GSMUA_Achr9G30130_001,GSMUA_Achr4G00810_001,GSMUA_Achr4G12880_001,GSMUA_Achr5G12310_001,GSMUA_Achr7G06510_001,GSMUA_Achr7G06230_001,GSMUA_Achr7G05800_001
GO:0044391	ribosomal subunit	cellular_component	0.20185	1	5	1118	89	23828	GSMUA_Achr11G06100_001,GSMUA_Achr4G07350_001,GSMUA_AchrUn_randomG03080_001,GSMUA_Achr9G23590_001,GSMUA_Achr7G06490_001
GO:0008154	actin polymerization or depolymerization	biological_process	0.2019	1	5	1118	89	23828	GSMUA_Achr5G24750_001,GSMUA_Achr5G12270_001,GSMUA_Achr4G04230_001,GSMUA_Achr1G00910_001,GSMUA_Achr4G04170_001
GO:0003676	nucleic acid binding	molecular_function	0.20212	1	153	1118	4098	23828	GSMUA_Achr10G28670_001,GSMUA_Achr4G04310_001,GSMUA_Achr6G20070_001,GSMUA_Achr9G13130_001,GSMUA_Achr4G04150_001,GSMUA_Achr9G08790_001,GSMUA_Achr4G07530_001,GSMUA_Achr3G30950_001,GSMUA_Achr4G04220_001,GSMUA_Achr9G10210_001,GSMUA_Achr9G30210_001,GSMUA_Achr5G26210_001,GSMUA_Achr7G17330_001,GSMUA_Achr9G10150_001,GSMUA_Achr3G31070_001,GSMUA_Achr10G30500_001,GSMUA_Achr9G08980_001,GSMUA_Achr6G29310_001,G…
GO:0034357	photosynthetic membrane	cellular_component	0.20213	1	9	1118	185	23828	GSMUA_Achr2G06350_001,GSMUA_Achr11G08930_001,GSMUA_Achr10G14480_001,GSMUA_Achr10G30470_001,GSMUA_Achr9G10310_001,GSMUA_AchrUn_randomG03360_001,GSMUA_Achr9G08910_001,GSMUA_AchrUn_randomG03370_001,GSMUA_Achr4G04130_001
GO:0030131	clathrin adaptor complex	cellular_component	0.20492	1	2	1118	24	23828	GSMUA_Achr4G04300_001,GSMUA_Achr2G06510_001
GO:0009057	macromolecule catabolic process	biological_process	0.20506	1	17	1118	388	23828	GSMUA_Achr9G30160_001,GSMUA_Achr2G06320_001,GSMUA_Achr9G08820_001,GSMUA_Achr10G30410_001,GSMUA_Achr1G24850_001,GSMUA_Achr9G24030_001,GSMUA_Achr7G24290_001,GSMUA_Achr4G12790_001,GSMUA_Achr9G05330_001,GSMUA_Achr9G24070_001,GSMUA_Achr9G10330_001,GSMUA_Achr2G06450_001,GSMUA_Achr9G13190_001,GSMUA_Achr2G06440_001,GSMUA_Achr10G14590_001,GSMUA_Achr6G12250_001,GSMUA_Achr9G08810_001
GO:0005488	binding	molecular_function	0.20624	1	527	1118	14702	23828	GSMUA_Achr5G24750_001,GSMUA_Achr7G02710_001,GSMUA_Achr4G00950_001,GSMUA_Achr10G28650_001,GSMUA_Achr3G21970_001,GSMUA_Achr4G04290_001,GSMUA_Achr9G13020_001,GSMUA_Achr11G06090_001,GSMUA_Achr5G16580_001,GSMUA_Achr7G02810_001,GSMUA_AchrUn_randomG27050_001,GSMUA_Achr4G30940_001,GSMUA_Achr7G02770_001,GSMUA_Achr3G30860_001,GSMUA_Achr3G27770_001,GSMUA_Achr7G05930_001,GSMUA_Achr9G08900_001,GSMUA_Achr7G027…
GO:0006497	protein lipidation	biological_process	0.20861	1	3	1118	45	23828	GSMUA_Achr2G06280_001,GSMUA_Achr11G05040_001,GSMUA_Achr11G08760_001
GO:0006664	glycolipid metabolic process	biological_process	0.20861	1	3	1118	45	23828	GSMUA_Achr11G08760_001,GSMUA_Achr4G12800_001,GSMUA_Achr2G06280_001
GO:0042158	lipoprotein biosynthetic process	biological_process	0.20861	1	3	1118	45	23828	GSMUA_Achr2G06280_001,GSMUA_Achr11G05040_001,GSMUA_Achr11G08760_001
GO:0046467	membrane lipid biosynthetic process	biological_process	0.20861	1	3	1118	45	23828	GSMUA_Achr4G12800_001,GSMUA_Achr11G08760_001,GSMUA_Achr2G06280_001
GO:0009260	ribonucleotide biosynthetic process	biological_process	0.20904	1	8	1118	162	23828	GSMUA_Achr5G18110_001,GSMUA_Achr4G12650_001,GSMUA_Achr9G13040_001,GSMUA_AchrUn_randomG14210_001,GSMUA_AchrUn_randomG03290_001,GSMUA_Achr7G06230_001,GSMUA_Achr6G20020_001,GSMUA_Achr9G13150_001
GO:0046390	ribose phosphate biosynthetic process	biological_process	0.20904	1	8	1118	162	23828	GSMUA_Achr6G20020_001,GSMUA_Achr9G13150_001,GSMUA_AchrUn_randomG03290_001,GSMUA_Achr7G06230_001,GSMUA_Achr9G13040_001,GSMUA_Achr4G12650_001,GSMUA_AchrUn_randomG14210_001,GSMUA_Achr5G18110_001
GO:0005739	mitochondrion	cellular_component	0.21067	1	17	1118	390	23828	GSMUA_Achr9G29960_001,GSMUA_AchrUn_randomG03090_001,GSMUA_Achr4G00870_001,GSMUA_Achr4G00950_001,GSMUA_Achr10G30350_001,GSMUA_Achr5G16660_001,GSMUA_Achr7G24340_001,GSMUA_AchrUn_randomG14210_001,GSMUA_Achr9G05350_001,GSMUA_Achr9G05530_001,GSMUA_Achr3G27780_001,GSMUA_Achr2G09960_001,GSMUA_Achr8G26260_001,GSMUA_Achr10G30490_001,GSMUA_Achr5G16670_001,GSMUA_Achr5G27100_001,GSMUA_Achr7G02800_001
GO:0044728	DNA methylation or demethylation	biological_process	0.2152	1	4	1118	68	23828	GSMUA_Achr6G29390_001,GSMUA_Achr1G24850_001,GSMUA_Achr11G04780_001,GSMUA_Achr3G27650_001
GO:0072522	purine-containing compound biosynthetic process	biological_process	0.21565	1	7	1118	139	23828	GSMUA_Achr4G12650_001,GSMUA_Achr9G13040_001,GSMUA_AchrUn_randomG14210_001,GSMUA_Achr9G13150_001,GSMUA_Achr5G26120_001,GSMUA_AchrUn_randomG03290_001,GSMUA_Achr5G18110_001
GO:0006165	nucleoside diphosphate phosphorylation	biological_process	0.21584	1	7	1118	139	23828	GSMUA_Achr9G12990_001,GSMUA_Achr4G01040_001,GSMUA_Achr11G05990_001,GSMUA_Achr1G24790_001,GSMUA_Achr10G28640_001,GSMUA_Achr3G31700_001,GSMUA_Achr5G27680_001
GO:0008017	microtubule binding	molecular_function	0.21644	1	6	1118	115	23828	GSMUA_Achr4G12880_001,GSMUA_Achr4G00810_001,GSMUA_Achr5G12050_001,GSMUA_Achr9G30130_001,GSMUA_Achr7G05800_001,GSMUA_Achr7G06510_001
GO:0042393	histone binding	molecular_function	0.2178	1	3	1118	46	23828	GSMUA_Achr1G01130_001,GSMUA_Achr5G27620_001,GSMUA_Achr7G02940_001
GO:0045735	nutrient reservoir activity	molecular_function	0.21781	1	3	1118	46	23828	GSMUA_Achr9G10220_001,GSMUA_AchrUn_randomG27400_001,GSMUA_Achr5G12010_001
GO:0031969	chloroplast membrane	cellular_component	0.21789	1	2	1118	25	23828	GSMUA_Achr1G24840_001,GSMUA_Achr9G08910_001
GO:0004012	phospholipid-translocating ATPase activity	molecular_function	0.2179	1	2	1118	25	23828	GSMUA_Achr3G31020_001,GSMUA_Achr5G27740_001
GO:0005548	phospholipid transporter activity	molecular_function	0.2179	1	2	1118	25	23828	GSMUA_Achr5G27740_001,GSMUA_Achr3G31020_001
GO:0015914	phospholipid transport	biological_process	0.2179	1	2	1118	25	23828	GSMUA_Achr5G27740_001,GSMUA_Achr3G31020_001
GO:0072348	sulfur compound transport	biological_process	0.2179	1	2	1118	25	23828	GSMUA_Achr6G03360_001,GSMUA_Achr9G13010_001
GO:0044283	small molecule biosynthetic process	biological_process	0.21817	1	25	1118	602	23828	GSMUA_Achr10G28580_001,GSMUA_Achr4G07540_001,GSMUA_Achr9G08730_001,GSMUA_Achr5G16720_001,GSMUA_Achr10G14700_001,GSMUA_Achr10G14480_001,GSMUA_Achr10G30380_001,GSMUA_Achr6G20000_001,GSMUA_Achr10G14530_001,GSMUA_Achr9G13170_001,GSMUA_Achr9G10240_001,GSMUA_Achr9G05320_001,GSMUA_Achr6G03340_001,GSMUA_Achr4G07600_001,GSMUA_Achr10G14520_001,GSMUA_Achr11G08830_001,GSMUA_Achr3G30900_001,GSMUA_Achr1G21570_…
GO:0005093	Rab GDP-dissociation inhibitor activity	molecular_function	0.22043	1	1	1118	7	23828	GSMUA_Achr7G02930_001
GO:0016635	oxidoreductase activity, acting on the CH-CH group of donors, quinone or related compound as acceptor	molecular_function	0.22079	1	1	1118	7	23828	GSMUA_Achr7G02800_001
GO:0009311	oligosaccharide metabolic process	biological_process	0.22085	1	7	1118	140	23828	GSMUA_Achr6G29170_001,GSMUA_Achr6G12310_001,GSMUA_Achr9G12940_001,GSMUA_Achr6G12300_001,GSMUA_Achr5G18070_001,GSMUA_Achr6G12320_001,GSMUA_Achr5G27690_001
GO:0008535	respiratory chain complex IV assembly	biological_process	0.221	1	1	1118	7	23828	GSMUA_Achr9G05350_001
GO:0051260	protein homooligomerization	biological_process	0.221	1	1	1118	7	23828	GSMUA_Achr3G30860_001
GO:0006526	arginine biosynthetic process	biological_process	0.221	1	1	1118	7	23828	GSMUA_Achr10G28580_001
GO:0003917	DNA topoisomerase type I activity	molecular_function	0.221	1	1	1118	7	23828	GSMUA_Achr7G06240_001
GO:0005345	purine nucleobase transmembrane transporter activity	molecular_function	0.221	1	1	1118	7	23828	GSMUA_Achr6G12090_001
GO:0008661	1-deoxy-D-xylulose-5-phosphate synthase activity	molecular_function	0.221	1	1	1118	7	23828	GSMUA_Achr5G24730_001
GO:0017025	TBP-class protein binding	molecular_function	0.221	1	1	1118	7	23828	GSMUA_Achr1G21370_001
GO:0019509	L-methionine biosynthetic process from methylthioadenosine	biological_process	0.221	1	1	1118	7	23828	GSMUA_Achr6G29170_001
GO:0019789	SUMO transferase activity	molecular_function	0.221	1	1	1118	7	23828	GSMUA_Achr10G14690_001
GO:0034599	cellular response to oxidative stress	biological_process	0.221	1	1	1118	7	23828	GSMUA_Achr11G06090_001
GO:0042132	fructose 1,6-bisphosphate 1-phosphatase activity	molecular_function	0.221	1	1	1118	7	23828	GSMUA_Achr5G26140_001
GO:0043102	amino acid salvage	biological_process	0.221	1	1	1118	7	23828	GSMUA_Achr6G29170_001
GO:0051184	cofactor transporter activity	molecular_function	0.221	1	1	1118	7	23828	GSMUA_Achr8G26260_001
GO:0071267	L-methionine salvage	biological_process	0.221	1	1	1118	7	23828	GSMUA_Achr6G29170_001
GO:0090501	RNA phosphodiester bond hydrolysis	biological_process	0.221	1	1	1118	7	23828	GSMUA_Achr9G23650_001
GO:0016787	hydrolase activity	molecular_function	0.2214	1	122	1118	3255	23828	GSMUA_AchrUn_randomG14210_001,GSMUA_Achr5G12290_001,GSMUA_Achr10G14580_001,GSMUA_Achr5G24930_001,GSMUA_Achr1G24780_001,GSMUA_Achr1G24870_001,GSMUA_Achr7G02710_001,GSMUA_Achr6G12310_001,GSMUA_Achr4G12680_001,GSMUA_Achr6G29250_001,GSMUA_Achr9G12940_001,GSMUA_Achr8G26420_001,GSMUA_Achr9G08810_001,GSMUA_Achr11G06050_001,GSMUA_Achr9G05420_001,GSMUA_Achr3G30850_001,GSMUA_Achr4G00780_001,GSMUA_Achr4G075…
GO:0006139	nucleobase-containing compound metabolic process	biological_process	0.22234	1	145	1118	3896	23828	GSMUA_Achr2G10250_001,GSMUA_Achr9G29970_001,GSMUA_Achr7G06240_001,GSMUA_Achr9G24090_001,GSMUA_Achr5G12010_001,GSMUA_Achr6G20020_001,GSMUA_Achr9G13010_001,GSMUA_Achr5G26200_001,GSMUA_AchrUn_randomG20870_001,GSMUA_Achr10G30350_001,GSMUA_Achr6G12100_001,GSMUA_Achr1G21620_001,GSMUA_Achr7G02850_001,GSMUA_Achr4G07340_001,GSMUA_Achr5G16630_001,GSMUA_Achr7G06230_001,GSMUA_Achr6G29170_001,GSMUA_Achr7G0590…
GO:0043436	oxoacid metabolic process	biological_process	0.22503	1	44	1118	1114	23828	GSMUA_Achr6G20030_001,GSMUA_Achr1G24790_001,GSMUA_Achr3G31710_001,GSMUA_Achr5G16540_001,GSMUA_Achr9G08840_001,GSMUA_Achr3G30900_001,GSMUA_Achr5G27680_001,GSMUA_Achr6G29170_001,GSMUA_Achr9G12990_001,GSMUA_Achr9G13170_001,GSMUA_Achr7G02800_001,GSMUA_Achr6G03340_001,GSMUA_Achr4G07390_001,GSMUA_Achr9G08730_001,GSMUA_Achr5G16720_001,GSMUA_Achr10G14700_001,GSMUA_Achr10G30380_001,GSMUA_Achr9G30050_001,G…
GO:0006082	organic acid metabolic process	biological_process	0.22682	1	44	1118	1115	23828	GSMUA_Achr10G14520_001,GSMUA_Achr7G24140_001,GSMUA_Achr10G14530_001,GSMUA_Achr6G20000_001,GSMUA_Achr9G10240_001,GSMUA_Achr5G27270_001,GSMUA_Achr4G00910_001,GSMUA_Achr10G14480_001,GSMUA_Achr11G05990_001,GSMUA_Achr10G28580_001,GSMUA_Achr10G28740_001,GSMUA_Achr4G07540_001,GSMUA_Achr2G06320_001,GSMUA_Achr10G28640_001,GSMUA_Achr4G01040_001,GSMUA_Achr9G30050_001,GSMUA_Achr5G24910_001,GSMUA_Achr11G04950…
GO:0006873	cellular ion homeostasis	biological_process	0.22689	1	3	1118	47	23828	GSMUA_Achr2G06370_001,GSMUA_Achr9G05350_001,GSMUA_Achr9G05400_001
GO:0055082	cellular chemical homeostasis	biological_process	0.22689	1	3	1118	47	23828	GSMUA_Achr9G05400_001,GSMUA_Achr9G05350_001,GSMUA_Achr2G06370_001
GO:0006928	movement of cell or subcellular component	biological_process	0.22728	1	5	1118	93	23828	GSMUA_Achr9G30130_001,GSMUA_Achr4G12880_001,GSMUA_Achr7G06510_001,GSMUA_Achr4G12870_001,GSMUA_Achr7G05800_001
GO:0009657	plastid organization	biological_process	0.2283	1	9	1118	191	23828	GSMUA_Achr7G06230_001,GSMUA_Achr10G14480_001,GSMUA_Achr4G07390_001,GSMUA_Achr9G23510_001,GSMUA_Achr11G06090_001,GSMUA_Achr4G12710_001,GSMUA_Achr11G05050_001,GSMUA_Achr9G08910_001,GSMUA_Achr3G31630_001
GO:0009056	catabolic process	biological_process	0.23002	1	35	1118	874	23828	GSMUA_Achr2G06320_001,GSMUA_Achr9G08820_001,GSMUA_Achr10G30410_001,GSMUA_Achr5G27270_001,GSMUA_Achr4G12790_001,GSMUA_Achr10G14480_001,GSMUA_Achr11G05990_001,GSMUA_Achr9G10330_001,GSMUA_Achr9G24070_001,GSMUA_Achr11G06050_001,GSMUA_Achr4G04170_001,GSMUA_Achr11G06090_001,GSMUA_Achr3G31700_001,GSMUA_Achr11G04830_001,GSMUA_Achr2G06440_001,GSMUA_Achr2G06280_001,GSMUA_Achr10G28640_001,GSMUA_Achr4G01040_…
GO:0012505	endomembrane system	cellular_component	0.23011	1	23	1118	554	23828	GSMUA_Achr9G30290_001,GSMUA_Achr1G01150_001,GSMUA_Achr3G30960_001,GSMUA_Achr7G24220_001,GSMUA_Achr4G04250_001,GSMUA_Achr9G10200_001,GSMUA_Achr11G05040_001,GSMUA_Achr11G08760_001,GSMUA_Achr4G04300_001,GSMUA_Achr11G06050_001,GSMUA_Achr5G27120_001,GSMUA_Achr4G07600_001,GSMUA_Achr4G30970_001,GSMUA_Achr9G05440_001,GSMUA_Achr7G02840_001,GSMUA_Achr5G24620_001,GSMUA_Achr9G10320_001,GSMUA_Achr4G00940_001,…
GO:0006304	DNA modification	biological_process	0.23015	1	4	1118	70	23828	GSMUA_Achr11G04780_001,GSMUA_Achr1G24850_001,GSMUA_Achr3G27650_001,GSMUA_Achr6G29390_001
GO:0017016	Ras GTPase binding	molecular_function	0.23095	1	2	1118	26	23828	GSMUA_Achr5G27630_001,GSMUA_Achr6G03390_001
GO:0031267	small GTPase binding	molecular_function	0.23095	1	2	1118	26	23828	GSMUA_Achr5G27630_001,GSMUA_Achr6G03390_001
GO:0035821	modification of morphology or physiology of other organism	biological_process	0.23095	1	2	1118	26	23828	GSMUA_Achr1G24850_001,GSMUA_Achr1G21350_001
GO:0044003	modification by symbiont of host morphology or physiology	biological_process	0.23095	1	2	1118	26	23828	GSMUA_Achr1G21350_001,GSMUA_Achr1G24850_001
GO:0051817	modification of morphology or physiology of other organism involved in symbiotic interaction	biological_process	0.23095	1	2	1118	26	23828	GSMUA_Achr1G21350_001,GSMUA_Achr1G24850_001
GO:0031399	regulation of protein modification process	biological_process	0.23374	1	5	1118	94	23828	GSMUA_Achr10G14480_001,GSMUA_Achr4G14720_001,GSMUA_Achr11G05050_001,GSMUA_Achr7G02730_001,GSMUA_Achr6G03390_001
GO:0044264	cellular polysaccharide metabolic process	biological_process	0.23461	1	14	1118	320	23828	GSMUA_Achr4G12790_001,GSMUA_Achr4G00940_001,GSMUA_Achr6G29170_001,GSMUA_Achr9G29980_001,GSMUA_Achr9G08770_001,GSMUA_Achr11G06090_001,GSMUA_Achr5G18060_001,GSMUA_Achr5G18070_001,GSMUA_Achr5G16530_001,GSMUA_Achr5G16520_001,GSMUA_Achr3G31810_001,GSMUA_Achr9G05580_001,GSMUA_Achr9G23610_001,GSMUA_Achr3G31820_001
GO:0016311	dephosphorylation	biological_process	0.23614	1	10	1118	218	23828	GSMUA_Achr11G05050_001,GSMUA_Achr6G12120_001,GSMUA_Achr3G31200_001,GSMUA_Achr10G14480_001,GSMUA_Achr5G16700_001,GSMUA_Achr9G24130_001,GSMUA_Achr9G12980_001,GSMUA_Achr9G24110_001,GSMUA_Achr4G12780_001,GSMUA_Achr7G02710_001
GO:0051188	cofactor biosynthetic process	biological_process	0.23711	1	9	1118	193	23828	GSMUA_Achr5G26120_001,GSMUA_Achr11G06090_001,GSMUA_Achr3G31150_001,GSMUA_Achr5G16720_001,GSMUA_Achr10G14700_001,GSMUA_Achr10G14480_001,GSMUA_Achr7G24300_001,GSMUA_Achr10G14530_001,GSMUA_Achr10G14520_001
GO:0016831	carboxy-lyase activity	molecular_function	0.23753	1	4	1118	71	23828	GSMUA_Achr10G28740_001,GSMUA_Achr9G30050_001,GSMUA_Achr9G08840_001,GSMUA_Achr10G28750_001
GO:0016070	RNA metabolic process	biological_process	0.23856	1	111	1118	2965	23828	GSMUA_Achr2G06410_001,GSMUA_Achr5G27130_001,GSMUA_Achr2G10040_001,GSMUA_Achr1G24940_001,GSMUA_Achr4G00950_001,GSMUA_Achr5G18140_001,GSMUA_Achr8G26420_001,GSMUA_Achr4G00840_001,GSMUA_Achr9G23580_001,GSMUA_Achr5G24680_001,GSMUA_Achr11G05050_001,GSMUA_Achr1G24770_001,GSMUA_Achr2G06250_001,GSMUA_Achr4G30990_001,GSMUA_Achr6G03500_001,GSMUA_Achr7G06460_001,GSMUA_Achr4G14670_001,GSMUA_Achr4G01060_001,GS…
GO:0009658	chloroplast organization	biological_process	0.23921	1	6	1118	119	23828	GSMUA_Achr9G23510_001,GSMUA_Achr9G08910_001,GSMUA_Achr11G05050_001,GSMUA_Achr3G31630_001,GSMUA_Achr7G06230_001,GSMUA_Achr10G14480_001
GO:0098796	membrane protein complex	cellular_component	0.24014	1	18	1118	426	23828	GSMUA_Achr9G10310_001,GSMUA_Achr2G06510_001,GSMUA_Achr11G08760_001,GSMUA_Achr4G04300_001,GSMUA_Achr5G16530_001,GSMUA_AchrUn_randomG14210_001,GSMUA_Achr7G24220_001,GSMUA_Achr9G05530_001,GSMUA_Achr11G09010_001,GSMUA_Achr9G30270_001,GSMUA_Achr10G30470_001,GSMUA_Achr7G17420_001,GSMUA_AchrUn_randomG03290_001,GSMUA_Achr5G27230_001,GSMUA_Achr4G00970_001,GSMUA_Achr5G16520_001,GSMUA_Achr8G26380_001,GSMUA_…
GO:0009132	nucleoside diphosphate metabolic process	biological_process	0.24163	1	7	1118	144	23828	GSMUA_Achr9G12990_001,GSMUA_Achr11G05990_001,GSMUA_Achr4G01040_001,GSMUA_Achr1G24790_001,GSMUA_Achr10G28640_001,GSMUA_Achr3G31700_001,GSMUA_Achr5G27680_001
GO:0006073	cellular glucan metabolic process	biological_process	0.24384	1	12	1118	271	23828	GSMUA_Achr4G00940_001,GSMUA_Achr6G29170_001,GSMUA_Achr4G12790_001,GSMUA_Achr5G16530_001,GSMUA_Achr5G18070_001,GSMUA_Achr5G18060_001,GSMUA_Achr9G08770_001,GSMUA_Achr9G29980_001,GSMUA_Achr11G06090_001,GSMUA_Achr9G05580_001,GSMUA_Achr5G16520_001,GSMUA_Achr9G23610_001
GO:0044042	glucan metabolic process	biological_process	0.24384	1	12	1118	271	23828	GSMUA_Achr4G00940_001,GSMUA_Achr6G29170_001,GSMUA_Achr4G12790_001,GSMUA_Achr5G18070_001,GSMUA_Achr5G16530_001,GSMUA_Achr5G18060_001,GSMUA_Achr9G08770_001,GSMUA_Achr9G29980_001,GSMUA_Achr11G06090_001,GSMUA_Achr9G05580_001,GSMUA_Achr5G16520_001,GSMUA_Achr9G23610_001
GO:0042170	plastid membrane	cellular_component	0.24403	1	2	1118	27	23828	GSMUA_Achr1G24840_001,GSMUA_Achr9G08910_001
GO:0042446	hormone biosynthetic process	biological_process	0.24404	1	2	1118	27	23828	GSMUA_Achr1G01150_001,GSMUA_Achr2G09900_001
GO:0015631	tubulin binding	molecular_function	0.24502	1	6	1118	120	23828	GSMUA_Achr7G05800_001,GSMUA_Achr7G06510_001,GSMUA_Achr4G12880_001,GSMUA_Achr4G00810_001,GSMUA_Achr5G12050_001,GSMUA_Achr9G30130_001
GO:0044743	intracellular protein transmembrane import	biological_process	0.24571	1	3	1118	49	23828	GSMUA_Achr9G08910_001,GSMUA_Achr6G20030_001,GSMUA_Achr9G05530_001
GO:0019205	nucleobase-containing compound kinase activity	molecular_function	0.24584	1	3	1118	49	23828	GSMUA_Achr9G05230_001,GSMUA_Achr4G04130_001,GSMUA_Achr11G08810_001
GO:1903509	liposaccharide metabolic process	biological_process	0.24585	1	3	1118	49	23828	GSMUA_Achr4G12800_001,GSMUA_Achr11G08760_001,GSMUA_Achr2G06280_001
GO:0008097	5S rRNA binding	molecular_function	0.24753	1	1	1118	8	23828	GSMUA_Achr11G08900_001
GO:0017089	glycolipid transporter activity	molecular_function	0.24813	1	1	1118	8	23828	GSMUA_Achr3G21990_001
GO:0046836	glycolipid transport	biological_process	0.24813	1	1	1118	8	23828	GSMUA_Achr3G21990_001
GO:0051861	glycolipid binding	molecular_function	0.24813	1	1	1118	8	23828	GSMUA_Achr3G21990_001
GO:0015976	carbon utilization	biological_process	0.24813	1	1	1118	8	23828	GSMUA_Achr3G31010_001
GO:0007029	endoplasmic reticulum organization	biological_process	0.24827	1	1	1118	8	23828	GSMUA_Achr9G23960_001
GO:0004751	ribose-5-phosphate isomerase activity	molecular_function	0.24829	1	1	1118	8	23828	GSMUA_Achr9G10110_001
GO:0009052	pentose-phosphate shunt, non-oxidative branch	biological_process	0.24829	1	1	1118	8	23828	GSMUA_Achr9G10110_001
GO:0009707	chloroplast outer membrane	cellular_component	0.24829	1	1	1118	8	23828	GSMUA_Achr1G24840_001
GO:0016197	endosomal transport	biological_process	0.24831	1	1	1118	8	23828	GSMUA_Achr5G27230_001
GO:0030904	retromer complex	cellular_component	0.24831	1	1	1118	8	23828	GSMUA_Achr5G27230_001
GO:0000075	cell cycle checkpoint	biological_process	0.24831	1	1	1118	8	23828	GSMUA_Achr9G05330_001
GO:0004619	phosphoglycerate mutase activity	molecular_function	0.24831	1	1	1118	8	23828	GSMUA_Achr9G12990_001
GO:0000245	spliceosomal complex assembly	biological_process	0.24831	1	1	1118	8	23828	GSMUA_Achr7G02850_001
GO:0003830	beta-1,4-mannosylglycoprotein 4-beta-N-acetylglucosaminyltransferase activity	molecular_function	0.24831	1	1	1118	8	23828	GSMUA_Achr6G12150_001
GO:0004345	glucose-6-phosphate dehydrogenase activity	molecular_function	0.24831	1	1	1118	8	23828	GSMUA_Achr11G04910_001
GO:0004407	histone deacetylase activity	molecular_function	0.24831	1	1	1118	8	23828	GSMUA_Achr2G06520_001
GO:0004965	G-protein coupled GABA receptor activity	molecular_function	0.24831	1	1	1118	8	23828	GSMUA_Achr9G30180_001
GO:0005685	U1 snRNP	cellular_component	0.24831	1	1	1118	8	23828	GSMUA_Achr7G02850_001
GO:0006376	mRNA splice site selection	biological_process	0.24831	1	1	1118	8	23828	GSMUA_Achr7G02850_001
GO:0009360	DNA polymerase III complex	cellular_component	0.24831	1	1	1118	8	23828	GSMUA_Achr4G14720_001
GO:0009749	response to glucose	biological_process	0.24831	1	1	1118	8	23828	GSMUA_Achr10G14480_001
GO:0015215	nucleotide transmembrane transporter activity	molecular_function	0.24831	1	1	1118	8	23828	GSMUA_Achr8G26260_001
GO:0016917	GABA receptor activity	molecular_function	0.24831	1	1	1118	8	23828	GSMUA_Achr9G30180_001
GO:0051181	cofactor transport	biological_process	0.24831	1	1	1118	8	23828	GSMUA_Achr8G26260_001
GO:0071265	L-methionine biosynthetic process	biological_process	0.24831	1	1	1118	8	23828	GSMUA_Achr6G29170_001
GO:0060590	ATPase regulator activity	molecular_function	0.24831	1	1	1118	8	23828	GSMUA_Achr5G27100_001
GO:0044699	single-organism process	biological_process	0.24946	1	274	1118	7551	23828	GSMUA_Achr5G12310_001,GSMUA_AchrUn_randomG14920_001,GSMUA_Achr5G27620_001,GSMUA_Achr4G07540_001,GSMUA_Achr9G05540_001,GSMUA_Achr6G20000_001,GSMUA_Achr11G08830_001,GSMUA_Achr9G08770_001,GSMUA_Achr9G08740_001,GSMUA_Achr5G16700_001,GSMUA_Achr6G12150_001,GSMUA_Achr5G26380_001,GSMUA_Achr7G02730_001,GSMUA_Achr5G24910_001,GSMUA_Achr7G05780_001,GSMUA_Achr8G26170_001,GSMUA_Achr4G04130_001,GSMUA_Achr10G285…
GO:0006090	pyruvate metabolic process	biological_process	0.2505	1	11	1118	247	23828	GSMUA_Achr10G28640_001,GSMUA_Achr1G24790_001,GSMUA_Achr4G01040_001,GSMUA_Achr9G12990_001,GSMUA_Achr3G31700_001,GSMUA_Achr5G27680_001,GSMUA_Achr11G05990_001,GSMUA_Achr10G14480_001,GSMUA_Achr4G07390_001,GSMUA_Achr11G06090_001,GSMUA_Achr9G23590_001
GO:0030258	lipid modification	biological_process	0.25084	1	6	1118	121	23828	GSMUA_Achr2G06320_001,GSMUA_Achr6G20030_001,GSMUA_Achr4G31150_001,GSMUA_Achr5G16700_001,GSMUA_Achr4G12800_001,GSMUA_Achr9G12980_001
GO:0044262	cellular carbohydrate metabolic process	biological_process	0.25247	1	18	1118	430	23828	GSMUA_Achr9G12940_001,GSMUA_Achr3G31810_001,GSMUA_Achr1G21570_001,GSMUA_Achr11G06090_001,GSMUA_Achr9G08770_001,GSMUA_Achr11G05030_001,GSMUA_Achr5G16530_001,GSMUA_Achr5G18070_001,GSMUA_Achr6G29170_001,GSMUA_Achr9G23610_001,GSMUA_Achr3G31820_001,GSMUA_Achr5G16520_001,GSMUA_Achr1G24880_001,GSMUA_Achr9G05580_001,GSMUA_Achr5G18060_001,GSMUA_Achr9G29980_001,GSMUA_Achr4G12790_001,GSMUA_Achr4G00940_001
GO:1901575	organic substance catabolic process	biological_process	0.25506	1	31	1118	778	23828	GSMUA_Achr9G12990_001,GSMUA_Achr9G05330_001,GSMUA_Achr9G10330_001,GSMUA_Achr9G24070_001,GSMUA_Achr9G30160_001,GSMUA_Achr9G08820_001,GSMUA_Achr2G06320_001,GSMUA_Achr9G24030_001,GSMUA_Achr1G24850_001,GSMUA_Achr7G24290_001,GSMUA_Achr10G30410_001,GSMUA_Achr10G14480_001,GSMUA_Achr4G12790_001,GSMUA_Achr11G05990_001,GSMUA_Achr6G20030_001,GSMUA_Achr10G14590_001,GSMUA_Achr6G12250_001,GSMUA_Achr10G28640_00…
GO:0006766	vitamin metabolic process	biological_process	0.25532	1	3	1118	50	23828	GSMUA_Achr11G08830_001,GSMUA_Achr10G14700_001,GSMUA_Achr10G14480_001
GO:0015298	solute:cation antiporter activity	molecular_function	0.25532	1	3	1118	50	23828	GSMUA_Achr5G27330_001,GSMUA_Achr5G27320_001,GSMUA_Achr5G27820_001
GO:0015299	solute:proton antiporter activity	molecular_function	0.25532	1	3	1118	50	23828	GSMUA_Achr5G27820_001,GSMUA_Achr5G27320_001,GSMUA_Achr5G27330_001
GO:0042445	hormone metabolic process	biological_process	0.25532	1	3	1118	50	23828	GSMUA_Achr5G26390_001,GSMUA_Achr2G09900_001,GSMUA_Achr1G01150_001
GO:0051567	histone H3-K9 methylation	biological_process	0.25532	1	3	1118	50	23828	GSMUA_Achr4G14720_001,GSMUA_Achr11G04780_001,GSMUA_Achr6G29390_001
GO:0061647	histone H3-K9 modification	biological_process	0.25532	1	3	1118	50	23828	GSMUA_Achr4G14720_001,GSMUA_Achr11G04780_001,GSMUA_Achr6G29390_001
GO:0003677	DNA binding	molecular_function	0.25697	1	103	1118	2758	23828	GSMUA_Achr2G10040_001,GSMUA_Achr2G06410_001,GSMUA_Achr5G27130_001,GSMUA_Achr5G18140_001,GSMUA_Achr1G21470_001,GSMUA_Achr7G02710_001,GSMUA_Achr1G24940_001,GSMUA_Achr2G09900_001,GSMUA_Achr4G00950_001,GSMUA_Achr5G24680_001,GSMUA_Achr5G27750_001,GSMUA_Achr9G23580_001,GSMUA_Achr4G30990_001,GSMUA_Achr6G03500_001,GSMUA_Achr4G14670_001,GSMUA_Achr4G01060_001,GSMUA_Achr2G06250_001,GSMUA_Achr4G07450_001,GSM…
GO:0046933	proton-transporting ATP synthase activity, rotational mechanism	molecular_function	0.25704	1	2	1118	28	23828	GSMUA_Achr9G13040_001,GSMUA_Achr9G13150_001
GO:0005759	mitochondrial matrix	cellular_component	0.25708	1	2	1118	28	23828	GSMUA_Achr5G27100_001,GSMUA_Achr2G09960_001
GO:0008138	protein tyrosine/serine/threonine phosphatase activity	molecular_function	0.25716	1	2	1118	28	23828	GSMUA_Achr9G24130_001,GSMUA_Achr6G12120_001
GO:0004888	transmembrane signaling receptor activity	molecular_function	0.25716	1	2	1118	28	23828	GSMUA_Achr4G30920_001,GSMUA_Achr9G30180_001
GO:0051020	GTPase binding	molecular_function	0.25716	1	2	1118	28	23828	GSMUA_Achr5G27630_001,GSMUA_Achr6G03390_001
GO:1901987	regulation of cell cycle phase transition	biological_process	0.25716	1	2	1118	28	23828	GSMUA_Achr11G04780_001,GSMUA_Achr9G05330_001
GO:1901990	regulation of mitotic cell cycle phase transition	biological_process	0.25716	1	2	1118	28	23828	GSMUA_Achr11G04780_001,GSMUA_Achr9G05330_001
GO:0033365	protein localization to organelle	biological_process	0.25732	1	10	1118	223	23828	GSMUA_Achr5G27090_001,GSMUA_Achr2G06320_001,GSMUA_Achr9G08910_001,GSMUA_Achr6G20020_001,GSMUA_Achr9G23960_001,GSMUA_Achr6G20030_001,GSMUA_Achr9G05240_001,GSMUA_Achr9G05530_001,GSMUA_Achr9G23650_001,GSMUA_Achr5G27180_001
GO:1902580	single-organism cellular localization	biological_process	0.25856	1	11	1118	249	23828	GSMUA_Achr9G23960_001,GSMUA_Achr10G14480_001,GSMUA_Achr6G20020_001,GSMUA_Achr2G06320_001,GSMUA_Achr9G08910_001,GSMUA_Achr5G27090_001,GSMUA_Achr5G27180_001,GSMUA_Achr9G23650_001,GSMUA_Achr6G20030_001,GSMUA_Achr9G05530_001,GSMUA_Achr9G05240_001
GO:0045892	negative regulation of transcription, DNA-templated	biological_process	0.26001	1	5	1118	98	23828	GSMUA_Achr7G06460_001,GSMUA_Achr4G14720_001,GSMUA_Achr1G24850_001,GSMUA_Achr4G07560_001,GSMUA_Achr6G29390_001
GO:1902679	negative regulation of RNA biosynthetic process	biological_process	0.26001	1	5	1118	98	23828	GSMUA_Achr1G24850_001,GSMUA_Achr4G14720_001,GSMUA_Achr7G06460_001,GSMUA_Achr6G29390_001,GSMUA_Achr4G07560_001
GO:1903507	negative regulation of nucleic acid-templated transcription	biological_process	0.26001	1	5	1118	98	23828	GSMUA_Achr4G14720_001,GSMUA_Achr1G24850_001,GSMUA_Achr7G06460_001,GSMUA_Achr6G29390_001,GSMUA_Achr4G07560_001
GO:0006352	DNA-templated transcription, initiation	biological_process	0.26077	1	4	1118	74	23828	GSMUA_Achr1G21370_001,GSMUA_Achr7G17330_001,GSMUA_Achr7G06220_001,GSMUA_Achr4G01060_001
GO:0006812	cation transport	biological_process	0.26288	1	25	1118	620	23828	GSMUA_Achr9G10180_001,GSMUA_Achr3G31020_001,GSMUA_Achr5G27320_001,GSMUA_AchrUn_randomG03290_001,GSMUA_AchrUn_randomG14920_001,GSMUA_Achr5G27330_001,GSMUA_Achr4G00970_001,GSMUA_Achr2G10220_001,GSMUA_Achr5G12280_001,GSMUA_Achr10G30320_001,GSMUA_Achr7G06290_001,GSMUA_AchrUn_randomG14930_001,GSMUA_Achr5G12300_001,GSMUA_Achr4G12650_001,GSMUA_Achr9G13040_001,GSMUA_Achr8G26320_001,GSMUA_Achr9G13150_001,…
GO:0065002	intracellular protein transmembrane transport	biological_process	0.2647	1	3	1118	51	23828	GSMUA_Achr9G08910_001,GSMUA_Achr6G20030_001,GSMUA_Achr9G05530_001
GO:0008219	cell death	biological_process	0.26483	1	3	1118	51	23828	GSMUA_AchrUn_randomG20850_001,GSMUA_Achr10G14650_001,GSMUA_Achr10G14480_001
GO:0016265	death	biological_process	0.26483	1	3	1118	51	23828	GSMUA_Achr10G14480_001,GSMUA_Achr10G14650_001,GSMUA_AchrUn_randomG20850_001
GO:0044422	organelle part	cellular_component	0.26617	1	66	1118	1740	23828	GSMUA_Achr8G26260_001,GSMUA_Achr2G06320_001,GSMUA_Achr5G12310_001,GSMUA_Achr10G28580_001,GSMUA_Achr10G14480_001,GSMUA_Achr4G04230_001,GSMUA_Achr1G24840_001,GSMUA_Achr7G02730_001,GSMUA_Achr9G23590_001,GSMUA_Achr4G00870_001,GSMUA_Achr4G04250_001,GSMUA_Achr7G02900_001,GSMUA_Achr7G02800_001,GSMUA_Achr9G05440_001,GSMUA_AchrUn_randomG03080_001,GSMUA_Achr4G04130_001,GSMUA_Achr7G17420_001,GSMUA_Achr9G053…
GO:0044446	intracellular organelle part	cellular_component	0.26617	1	66	1118	1740	23828	GSMUA_Achr9G30160_001,GSMUA_Achr9G10300_001,GSMUA_Achr4G00940_001,GSMUA_Achr1G24850_001,GSMUA_Achr1G00910_001,GSMUA_Achr3G31630_001,GSMUA_Achr7G02840_001,GSMUA_Achr5G27100_001,GSMUA_Achr4G00810_001,GSMUA_Achr9G23510_001,GSMUA_Achr9G08910_001,GSMUA_Achr5G27140_001,GSMUA_Achr4G14720_001,GSMUA_Achr9G29960_001,GSMUA_Achr9G10200_001,GSMUA_Achr7G06510_001,GSMUA_Achr11G08760_001,GSMUA_Achr2G09960_001,GS…
GO:0009607	response to biotic stimulus	biological_process	0.26676	1	8	1118	174	23828	GSMUA_Achr9G23910_001,GSMUA_Achr10G14650_001,GSMUA_Achr1G24830_001,GSMUA_Achr1G21350_001,GSMUA_Achr4G04380_001,GSMUA_AchrUn_randomG20850_001,GSMUA_Achr1G24850_001,GSMUA_Achr10G14480_001
GO:0035251	UDP-glucosyltransferase activity	molecular_function	0.26854	1	4	1118	75	23828	GSMUA_Achr5G16520_001,GSMUA_Achr9G05580_001,GSMUA_Achr9G08770_001,GSMUA_Achr5G16530_001
GO:0009626	plant-type hypersensitive response	biological_process	0.27028	1	2	1118	29	23828	GSMUA_Achr10G14480_001,GSMUA_AchrUn_randomG20850_001
GO:0034050	host programmed cell death induced by symbiont	biological_process	0.27028	1	2	1118	29	23828	GSMUA_Achr10G14480_001,GSMUA_AchrUn_randomG20850_001
GO:0051701	interaction with host	biological_process	0.2703	1	2	1118	29	23828	GSMUA_Achr1G24850_001,GSMUA_Achr1G21350_001
GO:0044770	cell cycle phase transition	biological_process	0.2703	1	2	1118	29	23828	GSMUA_Achr9G05330_001,GSMUA_Achr11G04780_001
GO:0044772	mitotic cell cycle phase transition	biological_process	0.2703	1	2	1118	29	23828	GSMUA_Achr9G05330_001,GSMUA_Achr11G04780_001
GO:0004842	ubiquitin-protein transferase activity	molecular_function	0.27179	1	8	1118	175	23828	GSMUA_Achr5G27250_001,GSMUA_Achr5G27240_001,GSMUA_Achr9G30000_001,GSMUA_Achr6G12350_001,GSMUA_Achr5G27200_001,GSMUA_Achr4G07400_001,GSMUA_Achr9G08750_001,GSMUA_Achr7G06280_001
GO:0030170	pyridoxal phosphate binding	molecular_function	0.27365	1	7	1118	150	23828	GSMUA_Achr4G00820_001,GSMUA_Achr9G08840_001,GSMUA_Achr5G16540_001,GSMUA_Achr4G07540_001,GSMUA_Achr10G28740_001,GSMUA_Achr10G28750_001,GSMUA_Achr4G30870_001
GO:0006662	glycerol ether metabolic process	biological_process	0.27423	1	3	1118	52	23828	GSMUA_Achr5G26380_001,GSMUA_Achr5G12100_001,GSMUA_Achr9G30140_001
GO:0018904	ether metabolic process	biological_process	0.27423	1	3	1118	52	23828	GSMUA_Achr5G26380_001,GSMUA_Achr9G30140_001,GSMUA_Achr5G12100_001
GO:0071806	protein transmembrane transport	biological_process	0.27426	1	3	1118	52	23828	GSMUA_Achr9G08910_001,GSMUA_Achr9G05530_001,GSMUA_Achr6G20030_001
GO:0009967	positive regulation of signal transduction	biological_process	0.27428	1	1	1118	9	23828	GSMUA_Achr4G12740_001
GO:0023056	positive regulation of signaling	biological_process	0.27428	1	1	1118	9	23828	GSMUA_Achr4G12740_001
GO:0016762	xyloglucan:xyloglucosyl transferase activity	molecular_function	0.27438	1	3	1118	52	23828	GSMUA_Achr9G23610_001,GSMUA_Achr5G18060_001,GSMUA_Achr9G29980_001
GO:0005791	rough endoplasmic reticulum	cellular_component	0.27443	1	1	1118	9	23828	GSMUA_Achr7G24220_001
GO:0030867	rough endoplasmic reticulum membrane	cellular_component	0.27443	1	1	1118	9	23828	GSMUA_Achr7G24220_001
GO:0004579	dolichyl-diphosphooligosaccharide-protein glycotransferase activity	molecular_function	0.27448	1	1	1118	9	23828	GSMUA_Achr7G17420_001
GO:0010167	response to nitrate	biological_process	0.27459	1	1	1118	9	23828	GSMUA_Achr6G12130_001
GO:0009527	plastid outer membrane	cellular_component	0.27464	1	1	1118	9	23828	GSMUA_Achr1G24840_001
GO:0016783	sulfurtransferase activity	molecular_function	0.27466	1	1	1118	9	23828	GSMUA_Achr11G08830_001
GO:0003918	DNA topoisomerase type II (ATP-hydrolyzing) activity	molecular_function	0.27466	1	1	1118	9	23828	GSMUA_Achr7G06240_001
GO:0004097	catechol oxidase activity	molecular_function	0.27466	1	1	1118	9	23828	GSMUA_Achr6G29370_001
GO:0006564	L-serine biosynthetic process	biological_process	0.27466	1	1	1118	9	23828	GSMUA_Achr4G07540_001
GO:0008131	primary amine oxidase activity	molecular_function	0.27466	1	1	1118	9	23828	GSMUA_Achr6G12170_001
GO:0009452	7-methylguanosine RNA capping	biological_process	0.27466	1	1	1118	9	23828	GSMUA_Achr9G29970_001
GO:0016575	histone deacetylation	biological_process	0.27466	1	1	1118	9	23828	GSMUA_Achr2G06520_001
GO:0036260	RNA capping	biological_process	0.27466	1	1	1118	9	23828	GSMUA_Achr9G29970_001
GO:0042631	cellular response to water deprivation	biological_process	0.27466	1	1	1118	9	23828	GSMUA_Achr2G06280_001
GO:0061505	DNA topoisomerase II activity	molecular_function	0.27466	1	1	1118	9	23828	GSMUA_Achr7G06240_001
GO:0070569	uridylyltransferase activity	molecular_function	0.27466	1	1	1118	9	23828	GSMUA_Achr9G23930_001
GO:0071462	cellular response to water stimulus	biological_process	0.27466	1	1	1118	9	23828	GSMUA_Achr2G06280_001
GO:0044436	thylakoid part	cellular_component	0.27813	1	9	1118	202	23828	GSMUA_Achr11G08930_001,GSMUA_Achr2G06350_001,GSMUA_Achr9G10310_001,GSMUA_Achr10G14480_001,GSMUA_Achr10G30470_001,GSMUA_Achr4G04130_001,GSMUA_AchrUn_randomG03370_001,GSMUA_AchrUn_randomG03360_001,GSMUA_Achr9G08910_001
GO:0072594	establishment of protein localization to organelle	biological_process	0.27844	1	9	1118	202	23828	GSMUA_Achr5G27090_001,GSMUA_Achr6G20020_001,GSMUA_Achr9G08910_001,GSMUA_Achr2G06320_001,GSMUA_Achr9G05240_001,GSMUA_Achr6G20030_001,GSMUA_Achr9G05530_001,GSMUA_Achr9G23650_001,GSMUA_Achr5G27180_001
GO:0019222	regulation of metabolic process	biological_process	0.27899	1	97	1118	2608	23828	GSMUA_AchrUn_randomG27100_001,GSMUA_Achr7G05850_001,GSMUA_Achr11G08970_001,GSMUA_Achr3G30880_001,GSMUA_Achr10G14570_001,GSMUA_AchrUn_randomG13650_001,GSMUA_Achr7G02730_001,GSMUA_Achr9G08790_001,GSMUA_Achr6G12110_001,GSMUA_Achr9G10210_001,GSMUA_Achr10G14480_001,GSMUA_Achr9G23940_001,GSMUA_Achr8G26240_001,GSMUA_Achr10G30460_001,GSMUA_Achr3G31070_001,GSMUA_Achr4G07320_001,GSMUA_Achr7G17330_001,GSMUA…
GO:0071822	protein complex subunit organization	biological_process	0.27926	1	20	1118	492	23828	GSMUA_Achr5G12310_001,GSMUA_Achr2G06320_001,GSMUA_Achr11G09010_001,GSMUA_Achr10G14480_001,GSMUA_Achr5G12270_001,GSMUA_Achr4G04230_001,GSMUA_Achr1G00910_001,GSMUA_Achr3G30860_001,GSMUA_Achr3G31630_001,GSMUA_Achr1G21520_001,GSMUA_Achr11G04780_001,GSMUA_Achr4G00810_001,GSMUA_Achr3G30920_001,GSMUA_Achr4G04170_001,GSMUA_Achr11G05050_001,GSMUA_Achr7G06230_001,GSMUA_Achr11G04770_001,GSMUA_Achr9G05350_00…
GO:0016853	isomerase activity	molecular_function	0.27931	1	11	1118	254	23828	GSMUA_Achr9G12990_001,GSMUA_Achr3G30960_001,GSMUA_Achr4G07600_001,GSMUA_Achr7G02740_001,GSMUA_Achr10G28640_001,GSMUA_Achr7G06240_001,GSMUA_Achr7G17320_001,GSMUA_Achr9G10110_001,GSMUA_Achr1G21570_001,GSMUA_Achr6G29170_001,GSMUA_Achr3G27770_001
GO:0015711	organic anion transport	biological_process	0.28022	1	5	1118	101	23828	GSMUA_Achr3G31020_001,GSMUA_Achr1G24840_001,GSMUA_Achr8G26260_001,GSMUA_Achr5G27740_001,GSMUA_Achr2G09980_001
GO:0044802	single-organism membrane organization	biological_process	0.28188	1	8	1118	177	23828	GSMUA_Achr9G05240_001,GSMUA_Achr10G14480_001,GSMUA_Achr9G23960_001,GSMUA_Achr4G07390_001,GSMUA_Achr11G05050_001,GSMUA_Achr9G08910_001,GSMUA_Achr11G06090_001,GSMUA_Achr4G12710_001
GO:0016679	oxidoreductase activity, acting on diphenols and related substances as donors	molecular_function	0.28313	1	2	1118	30	23828	GSMUA_Achr9G29960_001,GSMUA_Achr6G29370_001
GO:1901615	organic hydroxy compound metabolic process	biological_process	0.2832	1	9	1118	203	23828	GSMUA_Achr4G07600_001,GSMUA_Achr9G05320_001,GSMUA_Achr8G26170_001,GSMUA_Achr1G01150_001,GSMUA_Achr3G30960_001,GSMUA_Achr11G04950_001,GSMUA_Achr11G04830_001,GSMUA_Achr10G14480_001,GSMUA_Achr1G21570_001
GO:0016811	hydrolase activity, acting on carbon-nitrogen (but not peptide) bonds, in linear amides	molecular_function	0.28341	1	2	1118	30	23828	GSMUA_Achr11G06070_001,GSMUA_Achr2G06520_001
GO:0004427	inorganic diphosphatase activity	molecular_function	0.28341	1	2	1118	30	23828	GSMUA_Achr1G01170_001,GSMUA_Achr5G26130_001
GO:0016776	phosphotransferase activity, phosphate group as acceptor	molecular_function	0.28342	1	2	1118	30	23828	GSMUA_Achr9G05230_001,GSMUA_Achr4G04130_001
GO:0044248	cellular catabolic process	biological_process	0.28395	1	24	1118	601	23828	GSMUA_Achr9G30160_001,GSMUA_Achr9G08820_001,GSMUA_Achr2G06320_001,GSMUA_Achr10G30410_001,GSMUA_Achr1G24850_001,GSMUA_Achr7G24290_001,GSMUA_Achr10G14480_001,GSMUA_Achr4G12790_001,GSMUA_Achr5G27270_001,GSMUA_Achr9G05330_001,GSMUA_Achr9G24070_001,GSMUA_Achr9G10330_001,GSMUA_Achr4G04170_001,GSMUA_Achr11G06050_001,GSMUA_Achr11G06090_001,GSMUA_Achr9G13190_001,GSMUA_Achr2G06450_001,GSMUA_Achr6G29180_001…
GO:0019344	cysteine biosynthetic process	biological_process	0.284	1	3	1118	53	23828	GSMUA_Achr3G30900_001,GSMUA_Achr9G13170_001,GSMUA_Achr10G14480_001
GO:0015994	chlorophyll metabolic process	biological_process	0.28421	1	4	1118	77	23828	GSMUA_Achr11G06090_001,GSMUA_AchrUn_randomG03050_001,GSMUA_Achr6G29180_001,GSMUA_Achr10G14480_001
GO:0055114	oxidation-reduction process	biological_process	0.28475	1	65	1118	1724	23828	GSMUA_Achr7G02800_001,GSMUA_Achr9G13180_001,GSMUA_Achr7G02700_001,GSMUA_Achr3G31530_001,GSMUA_AchrUn_randomG08480_001,GSMUA_AchrUn_randomG08500_001,GSMUA_AchrUn_randomG03050_001,GSMUA_Achr6G20030_001,GSMUA_Achr5G24920_001,GSMUA_Achr4G04400_001,GSMUA_Achr5G26230_001,GSMUA_AchrUn_randomG03090_001,GSMUA_Achr3G21980_001,GSMUA_Achr7G24140_001,GSMUA_Achr5G26390_001,GSMUA_Achr5G12210_001,GSMUA_Achr10G28…
GO:0015630	microtubule cytoskeleton	cellular_component	0.28696	1	8	1118	178	23828	GSMUA_Achr7G05800_001,GSMUA_Achr7G06230_001,GSMUA_Achr7G06510_001,GSMUA_Achr5G12310_001,GSMUA_Achr4G00810_001,GSMUA_Achr9G30130_001,GSMUA_Achr4G12870_001,GSMUA_Achr4G12880_001
GO:1901701	cellular response to oxygen-containing compound	biological_process	0.28702	1	5	1118	102	23828	GSMUA_Achr11G04830_001,GSMUA_Achr10G14480_001,GSMUA_Achr2G06280_001,GSMUA_Achr9G30220_001,GSMUA_Achr11G06090_001
GO:0006461	protein complex assembly	biological_process	0.28902	1	17	1118	415	23828	GSMUA_Achr3G31630_001,GSMUA_Achr1G21520_001,GSMUA_Achr11G04780_001,GSMUA_Achr5G12310_001,GSMUA_Achr2G06320_001,GSMUA_Achr11G09010_001,GSMUA_Achr10G14480_001,GSMUA_Achr1G00910_001,GSMUA_Achr3G30860_001,GSMUA_Achr4G04230_001,GSMUA_Achr9G05350_001,GSMUA_Achr1G21470_001,GSMUA_Achr3G30920_001,GSMUA_Achr4G04170_001,GSMUA_Achr11G05050_001,GSMUA_Achr11G04770_001,GSMUA_Achr7G06230_001
GO:1902589	single-organism organelle organization	biological_process	0.29202	1	22	1118	550	23828	GSMUA_Achr5G24750_001,GSMUA_Achr6G20030_001,GSMUA_Achr5G26260_001,GSMUA_Achr4G01030_001,GSMUA_Achr4G14720_001,GSMUA_Achr11G05050_001,GSMUA_Achr4G04170_001,GSMUA_Achr5G26370_001,GSMUA_Achr4G00810_001,GSMUA_Achr2G06520_001,GSMUA_Achr11G04780_001,GSMUA_Achr1G21520_001,GSMUA_Achr3G31630_001,GSMUA_Achr6G29390_001,GSMUA_Achr4G04230_001,GSMUA_Achr5G12270_001,GSMUA_Achr1G00910_001,GSMUA_Achr1G24850_001,G…
GO:0003690	double-stranded DNA binding	molecular_function	0.2921	1	4	1118	78	23828	GSMUA_Achr10G30490_001,GSMUA_Achr4G00950_001,GSMUA_Achr10G30350_001,GSMUA_Achr3G27780_001
GO:0006605	protein targeting	biological_process	0.29255	1	10	1118	231	23828	GSMUA_Achr10G14480_001,GSMUA_Achr2G06320_001,GSMUA_Achr9G08910_001,GSMUA_Achr6G20020_001,GSMUA_Achr5G27090_001,GSMUA_Achr5G27180_001,GSMUA_Achr9G23650_001,GSMUA_Achr6G20030_001,GSMUA_Achr9G05240_001,GSMUA_Achr9G05530_001
GO:0004222	metalloendopeptidase activity	molecular_function	0.29363	1	3	1118	54	23828	GSMUA_Achr9G24030_001,GSMUA_Achr3G31690_001,GSMUA_Achr3G31630_001
GO:0042157	lipoprotein metabolic process	biological_process	0.29363	1	3	1118	54	23828	GSMUA_Achr2G06280_001,GSMUA_Achr11G08760_001,GSMUA_Achr11G05040_001
GO:0070271	protein complex biogenesis	biological_process	0.29567	1	17	1118	417	23828	GSMUA_Achr1G21520_001,GSMUA_Achr3G31630_001,GSMUA_Achr11G04780_001,GSMUA_Achr5G12310_001,GSMUA_Achr2G06320_001,GSMUA_Achr11G09010_001,GSMUA_Achr10G14480_001,GSMUA_Achr1G00910_001,GSMUA_Achr4G04230_001,GSMUA_Achr3G30860_001,GSMUA_Achr9G05350_001,GSMUA_Achr1G21470_001,GSMUA_Achr3G30920_001,GSMUA_Achr4G04170_001,GSMUA_Achr11G05050_001,GSMUA_Achr11G04770_001,GSMUA_Achr7G06230_001
GO:0030042	actin filament depolymerization	biological_process	0.29643	1	2	1118	31	23828	GSMUA_Achr5G24750_001,GSMUA_Achr5G12270_001
GO:0051261	protein depolymerization	biological_process	0.29643	1	2	1118	31	23828	GSMUA_Achr5G24750_001,GSMUA_Achr5G12270_001
GO:0031301	integral component of organelle membrane	cellular_component	0.29652	1	2	1118	31	23828	GSMUA_Achr1G24840_001,GSMUA_Achr11G08760_001
GO:0006487	protein N-linked glycosylation	biological_process	0.29652	1	2	1118	31	23828	GSMUA_Achr6G12150_001,GSMUA_Achr5G27690_001
GO:1901607	alpha-amino acid biosynthetic process	biological_process	0.29707	1	10	1118	232	23828	GSMUA_Achr4G07540_001,GSMUA_Achr10G28580_001,GSMUA_Achr3G30900_001,GSMUA_Achr10G14480_001,GSMUA_Achr6G29170_001,GSMUA_Achr10G14530_001,GSMUA_Achr9G13170_001,GSMUA_Achr6G20000_001,GSMUA_Achr9G10240_001,GSMUA_Achr10G14520_001
GO:0044444	cytoplasmic part	cellular_component	0.29784	1	97	1118	2622	23828	GSMUA_Achr7G17420_001,GSMUA_Achr4G04130_001,GSMUA_Achr1G21480_001,GSMUA_AchrUn_randomG03080_001,GSMUA_Achr4G07600_001,GSMUA_Achr1G21500_001,GSMUA_Achr9G05300_001,GSMUA_Achr9G05440_001,GSMUA_Achr1G24830_001,GSMUA_Achr4G12660_001,GSMUA_Achr8G26380_001,GSMUA_Achr7G02800_001,GSMUA_Achr2G06350_001,GSMUA_Achr11G06100_001,GSMUA_AchrUn_randomG03090_001,GSMUA_Achr11G05040_001,GSMUA_Achr2G06510_001,GSMUA_A…
GO:0042651	thylakoid membrane	cellular_component	0.29853	1	6	1118	129	23828	GSMUA_Achr10G14480_001,GSMUA_Achr11G08930_001,GSMUA_Achr4G04130_001,GSMUA_AchrUn_randomG03370_001,GSMUA_AchrUn_randomG03360_001,GSMUA_Achr9G08910_001
GO:0006508	proteolysis	biological_process	0.299	1	28	1118	715	23828	GSMUA_Achr4G12790_001,GSMUA_Achr10G28610_001,GSMUA_Achr10G30410_001,GSMUA_Achr7G24290_001,GSMUA_Achr9G24030_001,GSMUA_Achr9G08820_001,GSMUA_Achr4G04280_001,GSMUA_Achr2G06320_001,GSMUA_Achr9G30160_001,GSMUA_Achr6G03230_001,GSMUA_Achr9G24070_001,GSMUA_Achr3G31640_001,GSMUA_Achr9G10330_001,GSMUA_Achr3G31140_001,GSMUA_Achr11G04880_001,GSMUA_Achr3G31630_001,GSMUA_Achr10G30530_001,GSMUA_Achr9G05330_001…
GO:0006122	mitochondrial electron transport, ubiquinol to cytochrome c	biological_process	0.29952	1	1	1118	10	23828	GSMUA_Achr9G29960_001
GO:0005742	mitochondrial outer membrane translocase complex	cellular_component	0.29971	1	1	1118	10	23828	GSMUA_Achr9G05530_001
GO:0098799	outer mitochondrial membrane protein complex	cellular_component	0.29971	1	1	1118	10	23828	GSMUA_Achr9G05530_001
GO:0010647	positive regulation of cell communication	biological_process	0.29972	1	1	1118	10	23828	GSMUA_Achr4G12740_001
GO:1901698	response to nitrogen compound	biological_process	0.29999	1	4	1118	79	23828	GSMUA_Achr10G14480_001,GSMUA_Achr1G24850_001,GSMUA_Achr1G21500_001,GSMUA_Achr6G12130_001
GO:0008242	omega peptidase activity	molecular_function	0.30006	1	1	1118	10	23828	GSMUA_Achr11G04880_001
GO:0008146	sulfotransferase activity	molecular_function	0.30008	1	1	1118	10	23828	GSMUA_Achr1G21360_001
GO:0004747	ribokinase activity	molecular_function	0.30009	1	1	1118	10	23828	GSMUA_Achr11G08860_001
GO:0006014	D-ribose metabolic process	biological_process	0.30009	1	1	1118	10	23828	GSMUA_Achr11G08860_001
GO:0046916	cellular transition metal ion homeostasis	biological_process	0.30009	1	1	1118	10	23828	GSMUA_Achr9G05350_001
GO:0051259	protein oligomerization	biological_process	0.30009	1	1	1118	10	23828	GSMUA_Achr3G30860_001
GO:0004017	adenylate kinase activity	molecular_function	0.30009	1	1	1118	10	23828	GSMUA_Achr4G04130_001
GO:0004124	cysteine synthase activity	molecular_function	0.30009	1	1	1118	10	23828	GSMUA_Achr3G30900_001
GO:0005337	nucleoside transmembrane transporter activity	molecular_function	0.30009	1	1	1118	10	23828	GSMUA_Achr8G26260_001
GO:0006476	protein deacetylation	biological_process	0.30009	1	1	1118	10	23828	GSMUA_Achr2G06520_001
GO:0006863	purine nucleobase transport	biological_process	0.30009	1	1	1118	10	23828	GSMUA_Achr6G12090_001
GO:0008356	asymmetric cell division	biological_process	0.30009	1	1	1118	10	23828	GSMUA_Achr9G08910_001
GO:0009595	detection of biotic stimulus	biological_process	0.30009	1	1	1118	10	23828	GSMUA_Achr10G14480_001
GO:0009851	auxin biosynthetic process	biological_process	0.30009	1	1	1118	10	23828	GSMUA_Achr2G09900_001
GO:0010260	organ senescence	biological_process	0.30009	1	1	1118	10	23828	GSMUA_Achr2G06280_001
GO:0015605	organophosphate ester transmembrane transporter activity	molecular_function	0.30009	1	1	1118	10	23828	GSMUA_Achr8G26260_001
GO:0033558	protein deacetylase activity	molecular_function	0.30009	1	1	1118	10	23828	GSMUA_Achr2G06520_001
GO:0042991	transcription factor import into nucleus	biological_process	0.30009	1	1	1118	10	23828	GSMUA_Achr6G20020_001
GO:1901070	guanosine-containing compound biosynthetic process	biological_process	0.30009	1	1	1118	10	23828	GSMUA_Achr5G18110_001
GO:0009687	abscisic acid metabolic process	biological_process	0.30009	1	1	1118	10	23828	GSMUA_Achr11G04950_001
GO:0009688	abscisic acid biosynthetic process	biological_process	0.30009	1	1	1118	10	23828	GSMUA_Achr11G04950_001
GO:0043288	apocarotenoid metabolic process	biological_process	0.30009	1	1	1118	10	23828	GSMUA_Achr11G04950_001
GO:0043289	apocarotenoid biosynthetic process	biological_process	0.30009	1	1	1118	10	23828	GSMUA_Achr11G04950_001
GO:1902644	tertiary alcohol metabolic process	biological_process	0.30009	1	1	1118	10	23828	GSMUA_Achr11G04950_001
GO:1902645	tertiary alcohol biosynthetic process	biological_process	0.30009	1	1	1118	10	23828	GSMUA_Achr11G04950_001
GO:0009408	response to heat	biological_process	0.30069	1	5	1118	104	23828	GSMUA_Achr3G27600_001,GSMUA_Achr4G12790_001,GSMUA_Achr4G30990_001,GSMUA_Achr3G31860_001,GSMUA_Achr10G14650_001
GO:0048437	floral organ development	biological_process	0.30069	1	5	1118	104	23828	GSMUA_Achr9G08910_001,GSMUA_Achr10G28580_001,GSMUA_Achr6G29390_001,GSMUA_Achr7G06460_001,GSMUA_Achr11G04780_001
GO:0070647	protein modification by small protein conjugation or removal	biological_process	0.30161	1	10	1118	233	23828	GSMUA_Achr9G30220_001,GSMUA_Achr5G27240_001,GSMUA_Achr9G30000_001,GSMUA_Achr5G27250_001,GSMUA_Achr6G12350_001,GSMUA_Achr4G07400_001,GSMUA_Achr5G27200_001,GSMUA_Achr9G08750_001,GSMUA_Achr1G21440_001,GSMUA_Achr7G06280_001
GO:0006733	oxidoreduction coenzyme metabolic process	biological_process	0.30306	1	12	1118	286	23828	GSMUA_Achr3G30920_001,GSMUA_Achr11G04910_001,GSMUA_Achr9G10110_001,GSMUA_Achr10G14480_001,GSMUA_Achr11G05990_001,GSMUA_Achr5G27680_001,GSMUA_Achr3G31700_001,GSMUA_Achr7G24140_001,GSMUA_Achr9G12990_001,GSMUA_Achr1G24790_001,GSMUA_Achr4G01040_001,GSMUA_Achr10G28640_001
GO:0006534	cysteine metabolic process	biological_process	0.30327	1	3	1118	55	23828	GSMUA_Achr10G14480_001,GSMUA_Achr3G30900_001,GSMUA_Achr9G13170_001
GO:0009902	chloroplast relocation	biological_process	0.30327	1	3	1118	55	23828	GSMUA_Achr11G05050_001,GSMUA_Achr10G14480_001,GSMUA_Achr7G06230_001
GO:0019750	chloroplast localization	biological_process	0.30327	1	3	1118	55	23828	GSMUA_Achr11G05050_001,GSMUA_Achr10G14480_001,GSMUA_Achr7G06230_001
GO:0051644	plastid localization	biological_process	0.30327	1	3	1118	55	23828	GSMUA_Achr11G05050_001,GSMUA_Achr10G14480_001,GSMUA_Achr7G06230_001
GO:0051667	establishment of plastid localization	biological_process	0.30327	1	3	1118	55	23828	GSMUA_Achr11G05050_001,GSMUA_Achr7G06230_001,GSMUA_Achr10G14480_001
GO:0044712	single-organism catabolic process	biological_process	0.30624	1	18	1118	447	23828	GSMUA_Achr9G12990_001,GSMUA_Achr11G05990_001,GSMUA_Achr10G14480_001,GSMUA_Achr4G12790_001,GSMUA_Achr2G06320_001,GSMUA_Achr10G28640_001,GSMUA_Achr1G24790_001,GSMUA_Achr4G01040_001,GSMUA_Achr6G20030_001,GSMUA_Achr6G29180_001,GSMUA_Achr5G27680_001,GSMUA_Achr3G31700_001,GSMUA_Achr4G04410_001,GSMUA_Achr11G04830_001,GSMUA_Achr5G24610_001,GSMUA_Achr11G06050_001,GSMUA_Achr4G04170_001,GSMUA_Achr11G06090_0…
GO:0016491	oxidoreductase activity	molecular_function	0.30683	1	66	1118	1765	23828	GSMUA_Achr6G03290_001,GSMUA_Achr5G26380_001,GSMUA_Achr7G05780_001,GSMUA_Achr3G31220_001,GSMUA_Achr7G24140_001,GSMUA_Achr3G21980_001,GSMUA_Achr5G12210_001,GSMUA_Achr5G26390_001,GSMUA_Achr11G04850_001,GSMUA_Achr10G28580_001,GSMUA_Achr5G12200_001,GSMUA_Achr4G04400_001,GSMUA_Achr5G24920_001,GSMUA_Achr9G30140_001,GSMUA_AchrUn_randomG03090_001,GSMUA_Achr5G26230_001,GSMUA_Achr9G13180_001,GSMUA_Achr7G028…
GO:0044724	single-organism carbohydrate catabolic process	biological_process	0.30695	1	7	1118	156	23828	GSMUA_Achr10G28640_001,GSMUA_Achr3G31700_001,GSMUA_Achr5G27680_001,GSMUA_Achr11G05990_001,GSMUA_Achr4G01040_001,GSMUA_Achr1G24790_001,GSMUA_Achr9G12990_001
GO:0010558	negative regulation of macromolecule biosynthetic process	biological_process	0.30752	1	5	1118	105	23828	GSMUA_Achr4G07560_001,GSMUA_Achr6G29390_001,GSMUA_Achr7G06460_001,GSMUA_Achr4G14720_001,GSMUA_Achr1G24850_001
GO:2000113	negative regulation of cellular macromolecule biosynthetic process	biological_process	0.30752	1	5	1118	105	23828	GSMUA_Achr4G07560_001,GSMUA_Achr6G29390_001,GSMUA_Achr7G06460_001,GSMUA_Achr1G24850_001,GSMUA_Achr4G14720_001
GO:0009069	serine family amino acid metabolic process	biological_process	0.30757	1	5	1118	105	23828	GSMUA_Achr6G29170_001,GSMUA_Achr10G14480_001,GSMUA_Achr3G30900_001,GSMUA_Achr9G13170_001,GSMUA_Achr4G07540_001
GO:0004743	pyruvate kinase activity	molecular_function	0.30959	1	2	1118	32	23828	GSMUA_Achr5G27680_001,GSMUA_Achr1G24790_001
GO:0030119	AP-type membrane coat adaptor complex	cellular_component	0.30959	1	2	1118	32	23828	GSMUA_Achr4G04300_001,GSMUA_Achr2G06510_001
GO:0030955	potassium ion binding	molecular_function	0.30959	1	2	1118	32	23828	GSMUA_Achr5G27680_001,GSMUA_Achr1G24790_001
GO:0031420	alkali metal ion binding	molecular_function	0.30959	1	2	1118	32	23828	GSMUA_Achr1G24790_001,GSMUA_Achr5G27680_001
GO:0016829	lyase activity	molecular_function	0.31023	1	14	1118	341	23828	GSMUA_Achr10G28740_001,GSMUA_Achr9G08840_001,GSMUA_Achr9G30310_001,GSMUA_Achr3G30900_001,GSMUA_Achr4G00820_001,GSMUA_Achr3G31010_001,GSMUA_Achr10G28750_001,GSMUA_Achr9G08730_001,GSMUA_Achr3G31150_001,GSMUA_Achr6G20000_001,GSMUA_Achr3G31820_001,GSMUA_Achr9G30050_001,GSMUA_Achr7G24300_001,GSMUA_Achr3G31810_001
GO:0031324	negative regulation of cellular metabolic process	biological_process	0.31111	1	6	1118	131	23828	GSMUA_Achr4G07560_001,GSMUA_Achr11G05050_001,GSMUA_Achr6G29390_001,GSMUA_Achr7G06460_001,GSMUA_Achr1G24850_001,GSMUA_Achr4G14720_001
GO:0006325	chromatin organization	biological_process	0.3112	1	12	1118	288	23828	GSMUA_Achr4G14720_001,GSMUA_Achr1G24850_001,GSMUA_Achr5G27620_001,GSMUA_Achr5G26370_001,GSMUA_Achr1G01130_001,GSMUA_Achr6G12110_001,GSMUA_Achr5G27140_001,GSMUA_Achr2G06520_001,GSMUA_Achr11G04780_001,GSMUA_Achr1G21470_001,GSMUA_Achr6G29390_001,GSMUA_Achr5G26260_001
GO:0016758	transferase activity, transferring hexosyl groups	molecular_function	0.31598	1	20	1118	504	23828	GSMUA_Achr4G00940_001,GSMUA_Achr4G12800_001,GSMUA_Achr7G17420_001,GSMUA_Achr5G18060_001,GSMUA_Achr9G29980_001,GSMUA_Achr9G05580_001,GSMUA_Achr5G16520_001,GSMUA_Achr10G14490_001,GSMUA_Achr9G23610_001,GSMUA_Achr9G23950_001,GSMUA_Achr9G10320_001,GSMUA_Achr5G16530_001,GSMUA_Achr9G08770_001,GSMUA_Achr5G24710_001,GSMUA_Achr9G30290_001,GSMUA_Achr1G24760_001,GSMUA_Achr2G06330_001,GSMUA_Achr1G01150_001,GS…
GO:0006818	hydrogen transport	biological_process	0.31709	1	6	1118	132	23828	GSMUA_AchrUn_randomG03290_001,GSMUA_Achr1G01170_001,GSMUA_Achr9G13040_001,GSMUA_Achr4G00970_001,GSMUA_AchrUn_randomG14210_001,GSMUA_Achr9G13150_001
GO:0015992	proton transport	biological_process	0.31709	1	6	1118	132	23828	GSMUA_Achr1G01170_001,GSMUA_AchrUn_randomG03290_001,GSMUA_AchrUn_randomG14210_001,GSMUA_Achr9G13150_001,GSMUA_Achr4G00970_001,GSMUA_Achr9G13040_001
GO:0004190	aspartic-type endopeptidase activity	molecular_function	0.32128	1	5	1118	107	23828	GSMUA_Achr3G31140_001,GSMUA_Achr3G31640_001,GSMUA_Achr10G30530_001,GSMUA_Achr4G04200_001,GSMUA_Achr4G04280_001
GO:0070001	aspartic-type peptidase activity	molecular_function	0.32128	1	5	1118	107	23828	GSMUA_Achr4G04200_001,GSMUA_Achr10G30530_001,GSMUA_Achr4G04280_001,GSMUA_Achr3G31140_001,GSMUA_Achr3G31640_001
GO:0042802	identical protein binding	molecular_function	0.32137	1	5	1118	107	23828	GSMUA_Achr1G24840_001,GSMUA_Achr5G27100_001,GSMUA_Achr7G06230_001,GSMUA_Achr7G05760_001,GSMUA_Achr9G23510_001
GO:0046496	nicotinamide nucleotide metabolic process	biological_process	0.32203	1	11	1118	264	23828	GSMUA_Achr3G31700_001,GSMUA_Achr5G27680_001,GSMUA_Achr11G05990_001,GSMUA_Achr9G10110_001,GSMUA_Achr3G30920_001,GSMUA_Achr11G04910_001,GSMUA_Achr10G28640_001,GSMUA_Achr4G01040_001,GSMUA_Achr1G24790_001,GSMUA_Achr7G24140_001,GSMUA_Achr9G12990_001
GO:0051537	2 iron, 2 sulfur cluster binding	molecular_function	0.32251	1	2	1118	33	23828	GSMUA_Achr11G08830_001,GSMUA_Achr7G02800_001
GO:0000976	transcription regulatory region sequence-specific DNA binding	molecular_function	0.32255	1	2	1118	33	23828	GSMUA_Achr10G30330_001,GSMUA_Achr1G21620_001
GO:0019203	carbohydrate phosphatase activity	molecular_function	0.32258	1	2	1118	33	23828	GSMUA_Achr5G26140_001,GSMUA_Achr9G12940_001
GO:0046839	phospholipid dephosphorylation	biological_process	0.3226	1	2	1118	33	23828	GSMUA_Achr5G16700_001,GSMUA_Achr9G12980_001
GO:0046856	phosphatidylinositol dephosphorylation	biological_process	0.3226	1	2	1118	33	23828	GSMUA_Achr9G12980_001,GSMUA_Achr5G16700_001
GO:0009615	response to virus	biological_process	0.3226	1	2	1118	33	23828	GSMUA_Achr1G21350_001,GSMUA_Achr1G24850_001
GO:0051607	defense response to virus	biological_process	0.3226	1	2	1118	33	23828	GSMUA_Achr1G21350_001,GSMUA_Achr1G24850_001
GO:0048366	leaf development	biological_process	0.32388	1	4	1118	82	23828	GSMUA_Achr11G05050_001,GSMUA_Achr2G06280_001,GSMUA_Achr3G21960_001,GSMUA_Achr2G09900_001
GO:0008121	ubiquinol-cytochrome-c reductase activity	molecular_function	0.32407	1	1	1118	11	23828	GSMUA_Achr9G29960_001
GO:0016681	oxidoreductase activity, acting on diphenols and related substances as donors, cytochrome as acceptor	molecular_function	0.32407	1	1	1118	11	23828	GSMUA_Achr9G29960_001
GO:0042775	mitochondrial ATP synthesis coupled electron transport	biological_process	0.32407	1	1	1118	11	23828	GSMUA_Achr9G29960_001
GO:0004576	oligosaccharyl transferase activity	molecular_function	0.32446	1	1	1118	11	23828	GSMUA_Achr7G17420_001
GO:0046482	para-aminobenzoic acid metabolic process	biological_process	0.32455	1	1	1118	11	23828	GSMUA_Achr5G27270_001
GO:0051205	protein insertion into membrane	biological_process	0.32459	1	1	1118	11	23828	GSMUA_Achr9G23960_001
GO:0000062	fatty-acyl-CoA binding	molecular_function	0.32462	1	1	1118	11	23828	GSMUA_Achr4G04370_001
GO:0000242	pericentriolar material	cellular_component	0.32462	1	1	1118	11	23828	GSMUA_Achr5G12310_001
GO:0005813	centrosome	cellular_component	0.32462	1	1	1118	11	23828	GSMUA_Achr5G12310_001
GO:0016106	sesquiterpenoid biosynthetic process	biological_process	0.32462	1	1	1118	11	23828	GSMUA_Achr11G04950_001
GO:0004448	isocitrate dehydrogenase activity	molecular_function	0.32462	1	1	1118	11	23828	GSMUA_Achr4G00910_001
GO:0004478	methionine adenosyltransferase activity	molecular_function	0.32462	1	1	1118	11	23828	GSMUA_Achr5G26120_001
GO:0004616	phosphogluconate dehydrogenase (decarboxylating) activity	molecular_function	0.32462	1	1	1118	11	23828	GSMUA_Achr7G24140_001
GO:0004930	G-protein coupled receptor activity	molecular_function	0.32462	1	1	1118	11	23828	GSMUA_Achr9G30180_001
GO:0006020	inositol metabolic process	biological_process	0.32462	1	1	1118	11	23828	GSMUA_Achr1G21570_001
GO:0006556	S-adenosylmethionine biosynthetic process	biological_process	0.32462	1	1	1118	11	23828	GSMUA_Achr5G26120_001
GO:0007568	aging	biological_process	0.32462	1	1	1118	11	23828	GSMUA_Achr2G06280_001
GO:0008312	7S RNA binding	molecular_function	0.32462	1	1	1118	11	23828	GSMUA_Achr9G05240_001
GO:0015205	nucleobase transmembrane transporter activity	molecular_function	0.32462	1	1	1118	11	23828	GSMUA_Achr6G12090_001
GO:0016872	intramolecular lyase activity	molecular_function	0.32462	1	1	1118	11	23828	GSMUA_Achr1G21570_001
GO:0019213	deacetylase activity	molecular_function	0.32462	1	1	1118	11	23828	GSMUA_Achr2G06520_001
GO:0030259	lipid glycosylation	biological_process	0.32462	1	1	1118	11	23828	GSMUA_Achr4G12800_001
GO:0031011	Ino80 complex	cellular_component	0.32462	1	1	1118	11	23828	GSMUA_Achr5G27140_001
GO:0033202	DNA helicase complex	cellular_component	0.32462	1	1	1118	11	23828	GSMUA_Achr5G27140_001
GO:0042026	protein refolding	biological_process	0.32462	1	1	1118	11	23828	GSMUA_Achr3G27620_001
GO:0048500	signal recognition particle	cellular_component	0.32462	1	1	1118	11	23828	GSMUA_Achr9G05240_001
GO:0097346	INO80-type complex	cellular_component	0.32462	1	1	1118	11	23828	GSMUA_Achr5G27140_001
GO:0019362	pyridine nucleotide metabolic process	biological_process	0.32639	1	11	1118	265	23828	GSMUA_Achr3G31700_001,GSMUA_Achr5G27680_001,GSMUA_Achr11G05990_001,GSMUA_Achr11G04910_001,GSMUA_Achr3G30920_001,GSMUA_Achr9G10110_001,GSMUA_Achr10G28640_001,GSMUA_Achr1G24790_001,GSMUA_Achr4G01040_001,GSMUA_Achr7G24140_001,GSMUA_Achr9G12990_001
GO:0048523	negative regulation of cellular process	biological_process	0.32824	1	8	1118	186	23828	GSMUA_Achr1G00900_001,GSMUA_Achr9G05330_001,GSMUA_Achr4G07560_001,GSMUA_Achr6G29390_001,GSMUA_Achr7G06460_001,GSMUA_Achr1G24850_001,GSMUA_Achr4G14720_001,GSMUA_Achr11G05050_001
GO:0031327	negative regulation of cellular biosynthetic process	biological_process	0.32827	1	5	1118	108	23828	GSMUA_Achr4G07560_001,GSMUA_Achr6G29390_001,GSMUA_Achr7G06460_001,GSMUA_Achr1G24850_001,GSMUA_Achr4G14720_001
GO:1901700	response to oxygen-containing compound	biological_process	0.32902	1	10	1118	239	23828	GSMUA_Achr9G30220_001,GSMUA_Achr2G06280_001,GSMUA_Achr4G30970_001,GSMUA_Achr1G21500_001,GSMUA_Achr11G06090_001,GSMUA_Achr6G12130_001,GSMUA_Achr10G14480_001,GSMUA_Achr11G04830_001,GSMUA_Achr4G12790_001,GSMUA_Achr4G14720_001
GO:0006470	protein dephosphorylation	biological_process	0.32949	1	7	1118	160	23828	GSMUA_Achr7G02710_001,GSMUA_Achr9G24130_001,GSMUA_Achr10G14480_001,GSMUA_Achr4G12780_001,GSMUA_Achr6G12120_001,GSMUA_Achr11G05050_001,GSMUA_Achr9G24110_001
GO:0051726	regulation of cell cycle	biological_process	0.32965	1	6	1118	134	23828	GSMUA_Achr7G02730_001,GSMUA_Achr11G06050_001,GSMUA_Achr6G29390_001,GSMUA_Achr9G05330_001,GSMUA_Achr1G00900_001,GSMUA_Achr11G04780_001
GO:0009506	plasmodesma	cellular_component	0.33187	1	4	1118	83	23828	GSMUA_Achr6G29170_001,GSMUA_Achr10G14650_001,GSMUA_Achr1G24850_001,GSMUA_Achr11G06030_001
GO:0055044	symplast	cellular_component	0.33187	1	4	1118	83	23828	GSMUA_Achr6G29170_001,GSMUA_Achr10G14650_001,GSMUA_Achr1G24850_001,GSMUA_Achr11G06030_001
GO:0030838	positive regulation of actin filament polymerization	biological_process	0.33215	1	3	1118	58	23828	GSMUA_Achr4G04170_001,GSMUA_Achr4G04230_001,GSMUA_Achr1G00910_001
GO:0031334	positive regulation of protein complex assembly	biological_process	0.33215	1	3	1118	58	23828	GSMUA_Achr4G04170_001,GSMUA_Achr1G00910_001,GSMUA_Achr4G04230_001
GO:0032273	positive regulation of protein polymerization	biological_process	0.33215	1	3	1118	58	23828	GSMUA_Achr4G04170_001,GSMUA_Achr4G04230_001,GSMUA_Achr1G00910_001
GO:0044089	positive regulation of cellular component biogenesis	biological_process	0.33215	1	3	1118	58	23828	GSMUA_Achr1G00910_001,GSMUA_Achr4G04230_001,GSMUA_Achr4G04170_001
GO:0045010	actin nucleation	biological_process	0.33215	1	3	1118	58	23828	GSMUA_Achr1G00910_001,GSMUA_Achr4G04230_001,GSMUA_Achr4G04170_001
GO:0051495	positive regulation of cytoskeleton organization	biological_process	0.33215	1	3	1118	58	23828	GSMUA_Achr1G00910_001,GSMUA_Achr4G04230_001,GSMUA_Achr4G04170_001
GO:0033036	macromolecule localization	biological_process	0.33315	1	32	1118	838	23828	GSMUA_Achr1G21500_001,GSMUA_Achr4G07600_001,GSMUA_Achr7G24260_001,GSMUA_Achr9G05240_001,GSMUA_Achr9G30220_001,GSMUA_Achr8G26380_001,GSMUA_Achr3G21990_001,GSMUA_Achr4G12710_001,GSMUA_Achr6G20020_001,GSMUA_Achr5G27230_001,GSMUA_Achr5G27180_001,GSMUA_Achr9G23650_001,GSMUA_Achr6G20030_001,GSMUA_Achr2G06510_001,GSMUA_Achr7G02930_001,GSMUA_Achr5G27740_001,GSMUA_Achr9G08910_001,GSMUA_Achr5G27090_001,GSM…
GO:0032787	monocarboxylic acid metabolic process	biological_process	0.33334	1	22	1118	564	23828	GSMUA_Achr5G27270_001,GSMUA_Achr10G14700_001,GSMUA_Achr10G14480_001,GSMUA_Achr11G05990_001,GSMUA_Achr9G08730_001,GSMUA_Achr5G16720_001,GSMUA_Achr2G06320_001,GSMUA_Achr4G07390_001,GSMUA_Achr6G03340_001,GSMUA_Achr9G12990_001,GSMUA_Achr11G04830_001,GSMUA_Achr5G27680_001,GSMUA_Achr3G31700_001,GSMUA_Achr11G06090_001,GSMUA_Achr9G23590_001,GSMUA_Achr11G08830_001,GSMUA_Achr1G24790_001,GSMUA_Achr4G01040_0…
GO:0007015	actin filament organization	biological_process	0.33513	1	5	1118	109	23828	GSMUA_Achr5G24750_001,GSMUA_Achr1G00910_001,GSMUA_Achr5G12270_001,GSMUA_Achr4G04230_001,GSMUA_Achr4G04170_001
GO:0009890	negative regulation of biosynthetic process	biological_process	0.33521	1	5	1118	109	23828	GSMUA_Achr6G29390_001,GSMUA_Achr4G07560_001,GSMUA_Achr1G24850_001,GSMUA_Achr4G14720_001,GSMUA_Achr7G06460_001
GO:0005875	microtubule associated complex	cellular_component	0.33526	1	5	1118	109	23828	GSMUA_Achr7G06510_001,GSMUA_Achr4G12870_001,GSMUA_Achr7G05800_001,GSMUA_Achr9G30130_001,GSMUA_Achr4G12880_001
GO:0016759	cellulose synthase activity	molecular_function	0.33556	1	2	1118	34	23828	GSMUA_Achr9G08770_001,GSMUA_Achr9G05580_001
GO:0016760	cellulose synthase (UDP-forming) activity	molecular_function	0.33556	1	2	1118	34	23828	GSMUA_Achr9G05580_001,GSMUA_Achr9G08770_001
GO:0043067	regulation of programmed cell death	biological_process	0.33556	1	2	1118	34	23828	GSMUA_Achr10G14650_001,GSMUA_Achr10G14480_001
GO:0035670	plant-type ovary development	biological_process	0.33556	1	2	1118	34	23828	GSMUA_Achr9G08910_001,GSMUA_Achr10G28580_001
GO:0048481	ovule development	biological_process	0.33556	1	2	1118	34	23828	GSMUA_Achr10G28580_001,GSMUA_Achr9G08910_001
GO:0005911	cell-cell junction	cellular_component	0.33987	1	4	1118	84	23828	GSMUA_Achr1G24850_001,GSMUA_Achr10G14650_001,GSMUA_Achr6G29170_001,GSMUA_Achr11G06030_001
GO:0009553	embryo sac development	biological_process	0.33987	1	4	1118	84	23828	GSMUA_Achr9G23650_001,GSMUA_Achr10G30350_001,GSMUA_Achr6G20020_001,GSMUA_Achr7G05910_001
GO:0030054	cell junction	cellular_component	0.33987	1	4	1118	84	23828	GSMUA_Achr10G14650_001,GSMUA_Achr6G29170_001,GSMUA_Achr1G24850_001,GSMUA_Achr11G06030_001
GO:0030036	actin cytoskeleton organization	biological_process	0.34201	1	6	1118	136	23828	GSMUA_Achr4G01030_001,GSMUA_Achr4G04170_001,GSMUA_Achr4G04230_001,GSMUA_Achr5G12270_001,GSMUA_Achr1G00910_001,GSMUA_Achr5G24750_001
GO:0040029	regulation of gene expression, epigenetic	biological_process	0.34217	1	6	1118	136	23828	GSMUA_Achr6G29390_001,GSMUA_Achr5G26370_001,GSMUA_Achr11G04780_001,GSMUA_Achr1G24850_001,GSMUA_Achr4G14720_001,GSMUA_Achr3G27650_001
GO:0006464	cellular protein modification process	biological_process	0.34407	1	88	1118	2402	23828	GSMUA_Achr11G08760_001,GSMUA_Achr1G21600_001,GSMUA_Achr4G14720_001,GSMUA_Achr5G26260_001,GSMUA_Achr6G29320_001,GSMUA_Achr9G30290_001,GSMUA_Achr7G06380_001,GSMUA_Achr9G05370_001,GSMUA_Achr4G04420_001,GSMUA_Achr4G07400_001,GSMUA_Achr1G01120_001,GSMUA_Achr10G30470_001,GSMUA_Achr1G24850_001,GSMUA_Achr4G00940_001,GSMUA_Achr9G08750_001,GSMUA_Achr5G16720_001,GSMUA_Achr9G08930_001,GSMUA_Achr8G26400_001,G…
GO:0036211	protein modification process	biological_process	0.34407	1	88	1118	2402	23828	GSMUA_Achr7G17320_001,GSMUA_Achr1G01110_001,GSMUA_Achr9G30220_001,GSMUA_Achr11G04790_001,GSMUA_Achr9G23950_001,GSMUA_Achr2G06350_001,GSMUA_Achr5G26250_001,GSMUA_Achr7G17420_001,GSMUA_Achr3G31750_001,GSMUA_Achr1G21480_001,GSMUA_Achr5G27690_001,GSMUA_Achr4G30980_001,GSMUA_Achr4G12780_001,GSMUA_Achr2G06360_001,GSMUA_Achr5G27250_001,GSMUA_Achr6G29180_001,GSMUA_Achr1G21440_001,GSMUA_Achr9G23540_001,GS…
GO:0019682	glyceraldehyde-3-phosphate metabolic process	biological_process	0.34407	1	8	1118	189	23828	GSMUA_Achr7G24140_001,GSMUA_Achr10G14480_001,GSMUA_Achr9G10110_001,GSMUA_Achr3G30920_001,GSMUA_Achr11G04910_001,GSMUA_Achr4G07390_001,GSMUA_Achr9G23590_001,GSMUA_Achr11G06090_001
GO:1901659	glycosyl compound biosynthetic process	biological_process	0.34635	1	7	1118	163	23828	GSMUA_Achr9G13150_001,GSMUA_AchrUn_randomG14210_001,GSMUA_Achr5G26120_001,GSMUA_Achr9G13040_001,GSMUA_Achr4G12650_001,GSMUA_Achr5G18110_001,GSMUA_AchrUn_randomG03290_001
GO:0019843	rRNA binding	molecular_function	0.34786	1	2	1118	35	23828	GSMUA_Achr4G07340_001,GSMUA_Achr11G08900_001
GO:0045087	innate immune response	biological_process	0.34787	1	4	1118	85	23828	GSMUA_AchrUn_randomG20850_001,GSMUA_Achr1G24850_001,GSMUA_Achr10G14480_001,GSMUA_Achr1G21350_001
GO:0016272	prefoldin complex	cellular_component	0.34816	1	1	1118	12	23828	GSMUA_Achr5G11950_001
GO:0000276	mitochondrial proton-transporting ATP synthase complex, coupling factor F(o)	cellular_component	0.34829	1	1	1118	12	23828	GSMUA_AchrUn_randomG14210_001
GO:0009825	multidimensional cell growth	biological_process	0.3483	1	1	1118	12	23828	GSMUA_Achr4G00810_001
GO:0030176	integral component of endoplasmic reticulum membrane	cellular_component	0.3483	1	1	1118	12	23828	GSMUA_Achr11G08760_001
GO:0050897	cobalt ion binding	molecular_function	0.3483	1	1	1118	12	23828	GSMUA_Achr1G21350_001
GO:0097525	spliceosomal snRNP complex	cellular_component	0.3483	1	1	1118	12	23828	GSMUA_Achr7G02850_001
GO:0016036	cellular response to phosphate starvation	biological_process	0.3483	1	1	1118	12	23828	GSMUA_Achr2G06280_001
GO:0016641	oxidoreductase activity, acting on the CH-NH2 group of donors, oxygen as acceptor	molecular_function	0.3483	1	1	1118	12	23828	GSMUA_Achr6G12170_001
GO:0019374	galactolipid metabolic process	biological_process	0.3483	1	1	1118	12	23828	GSMUA_Achr2G06280_001
GO:0019375	galactolipid biosynthetic process	biological_process	0.3483	1	1	1118	12	23828	GSMUA_Achr2G06280_001
GO:0051304	chromosome separation	biological_process	0.3483	1	1	1118	12	23828	GSMUA_Achr4G14720_001
GO:0015740	C4-dicarboxylate transport	biological_process	0.3483	1	1	1118	12	23828	GSMUA_Achr2G09980_001
GO:0015743	malate transport	biological_process	0.3483	1	1	1118	12	23828	GSMUA_Achr2G09980_001
GO:0050308	sugar-phosphatase activity	molecular_function	0.3483	1	1	1118	12	23828	GSMUA_Achr5G26140_001
GO:0010038	response to metal ion	biological_process	0.34834	1	2	1118	35	23828	GSMUA_Achr5G12280_001,GSMUA_Achr11G06090_001
GO:0031225	anchored component of membrane	cellular_component	0.34838	1	2	1118	35	23828	GSMUA_Achr6G12280_001,GSMUA_Achr7G06340_001
GO:0000228	nuclear chromosome	cellular_component	0.34843	1	2	1118	35	23828	GSMUA_Achr5G27140_001,GSMUA_Achr7G02900_001
GO:0006270	DNA replication initiation	biological_process	0.34843	1	2	1118	35	23828	GSMUA_Achr11G04780_001,GSMUA_Achr6G29390_001
GO:0010941	regulation of cell death	biological_process	0.34843	1	2	1118	35	23828	GSMUA_Achr10G14480_001,GSMUA_Achr10G14650_001
GO:0008652	cellular amino acid biosynthetic process	biological_process	0.34869	1	12	1118	297	23828	GSMUA_Achr6G20000_001,GSMUA_Achr10G14530_001,GSMUA_Achr9G13170_001,GSMUA_Achr9G10240_001,GSMUA_Achr10G14520_001,GSMUA_Achr4G07540_001,GSMUA_Achr10G28580_001,GSMUA_Achr3G30900_001,GSMUA_Achr1G21510_001,GSMUA_Achr10G14480_001,GSMUA_Achr10G30380_001,GSMUA_Achr6G29170_001
GO:0006778	porphyrin-containing compound metabolic process	biological_process	0.34919	1	5	1118	111	23828	GSMUA_Achr6G29180_001,GSMUA_Achr10G14480_001,GSMUA_Achr7G24300_001,GSMUA_AchrUn_randomG03050_001,GSMUA_Achr11G06090_001
GO:0015297	antiporter activity	molecular_function	0.34919	1	5	1118	111	23828	GSMUA_Achr5G27330_001,GSMUA_Achr2G09920_001,GSMUA_Achr5G27820_001,GSMUA_Achr5G27320_001,GSMUA_Achr8G26440_001
GO:0018193	peptidyl-amino acid modification	biological_process	0.34938	1	8	1118	190	23828	GSMUA_Achr7G17320_001,GSMUA_Achr11G04780_001,GSMUA_Achr5G26260_001,GSMUA_Achr6G29390_001,GSMUA_Achr4G14720_001,GSMUA_Achr6G12110_001,GSMUA_Achr5G27620_001,GSMUA_Achr1G01130_001
GO:0008171	O-methyltransferase activity	molecular_function	0.35152	1	3	1118	60	23828	GSMUA_Achr9G23460_001,GSMUA_Achr9G23470_001,GSMUA_Achr9G23490_001
GO:0006643	membrane lipid metabolic process	biological_process	0.35158	1	3	1118	60	23828	GSMUA_Achr2G06280_001,GSMUA_Achr11G08760_001,GSMUA_Achr4G12800_001
GO:0065003	macromolecular complex assembly	biological_process	0.35286	1	18	1118	461	23828	GSMUA_Achr1G21470_001,GSMUA_Achr9G05350_001,GSMUA_Achr7G06230_001,GSMUA_Achr11G04770_001,GSMUA_Achr7G02850_001,GSMUA_Achr4G04170_001,GSMUA_Achr3G30920_001,GSMUA_Achr11G05050_001,GSMUA_Achr11G04780_001,GSMUA_Achr1G21520_001,GSMUA_Achr3G31630_001,GSMUA_Achr11G09010_001,GSMUA_Achr4G04230_001,GSMUA_Achr10G14480_001,GSMUA_Achr1G00910_001,GSMUA_Achr3G30860_001,GSMUA_Achr5G12310_001,GSMUA_Achr2G06320_001
GO:0005694	chromosome	cellular_component	0.35459	1	8	1118	191	23828	GSMUA_Achr1G21470_001,GSMUA_Achr7G06240_001,GSMUA_Achr4G14720_001,GSMUA_Achr1G24770_001,GSMUA_Achr7G02900_001,GSMUA_Achr5G27620_001,GSMUA_Achr1G01130_001,GSMUA_Achr5G27140_001
GO:0046527	glucosyltransferase activity	molecular_function	0.35588	1	4	1118	86	23828	GSMUA_Achr9G08770_001,GSMUA_Achr5G16530_001,GSMUA_Achr5G16520_001,GSMUA_Achr9G05580_001
GO:0003824	catalytic activity	molecular_function	0.35607	1	354	1118	9941	23828	GSMUA_AchrUn_randomG03090_001,GSMUA_Achr9G30140_001,GSMUA_Achr9G23540_001,GSMUA_Achr7G24210_001,GSMUA_Achr7G06210_001,GSMUA_Achr5G16540_001,GSMUA_Achr5G16530_001,GSMUA_Achr4G04400_001,GSMUA_Achr5G27250_001,GSMUA_Achr2G06360_001,GSMUA_Achr10G14690_001,GSMUA_Achr5G26250_001,GSMUA_Achr9G08730_001,GSMUA_Achr6G29240_001,GSMUA_AchrUn_randomG08500_001,GSMUA_Achr4G04130_001,GSMUA_Achr10G28510_001,GSMUA_A…
GO:0048569	post-embryonic organ development	biological_process	0.35617	1	5	1118	112	23828	GSMUA_Achr6G29390_001,GSMUA_Achr10G28580_001,GSMUA_Achr9G08910_001,GSMUA_Achr11G04780_001,GSMUA_Achr7G06460_001
GO:0065008	regulation of biological quality	biological_process	0.35957	1	18	1118	463	23828	GSMUA_Achr11G06090_001,GSMUA_Achr9G05400_001,GSMUA_Achr4G04170_001,GSMUA_Achr1G21350_001,GSMUA_Achr9G30140_001,GSMUA_Achr11G04770_001,GSMUA_AchrUn_randomG20850_001,GSMUA_Achr9G05350_001,GSMUA_Achr5G26380_001,GSMUA_Achr2G06370_001,GSMUA_Achr1G01150_001,GSMUA_Achr2G09900_001,GSMUA_Achr5G12100_001,GSMUA_Achr1G00910_001,GSMUA_Achr4G04230_001,GSMUA_Achr1G24850_001,GSMUA_Achr9G30220_001,GSMUA_Achr5G263…
GO:0009767	photosynthetic electron transport chain	biological_process	0.36085	1	2	1118	36	23828	GSMUA_AchrUn_randomG08480_001,GSMUA_Achr10G14480_001
GO:0033177	proton-transporting two-sector ATPase complex, proton-transporting domain	cellular_component	0.36088	1	2	1118	36	23828	GSMUA_AchrUn_randomG03290_001,GSMUA_AchrUn_randomG14210_001
GO:0008064	regulation of actin polymerization or depolymerization	biological_process	0.36109	1	3	1118	61	23828	GSMUA_Achr1G00910_001,GSMUA_Achr4G04230_001,GSMUA_Achr4G04170_001
GO:0030041	actin filament polymerization	biological_process	0.36109	1	3	1118	61	23828	GSMUA_Achr4G04170_001,GSMUA_Achr1G00910_001,GSMUA_Achr4G04230_001
GO:0030832	regulation of actin filament length	biological_process	0.36109	1	3	1118	61	23828	GSMUA_Achr4G04230_001,GSMUA_Achr1G00910_001,GSMUA_Achr4G04170_001
GO:0030833	regulation of actin filament polymerization	biological_process	0.36109	1	3	1118	61	23828	GSMUA_Achr4G04170_001,GSMUA_Achr1G00910_001,GSMUA_Achr4G04230_001
GO:0032271	regulation of protein polymerization	biological_process	0.36109	1	3	1118	61	23828	GSMUA_Achr4G04170_001,GSMUA_Achr1G00910_001,GSMUA_Achr4G04230_001
GO:0032956	regulation of actin cytoskeleton organization	biological_process	0.36109	1	3	1118	61	23828	GSMUA_Achr4G04170_001,GSMUA_Achr4G04230_001,GSMUA_Achr1G00910_001
GO:0032970	regulation of actin filament-based process	biological_process	0.36109	1	3	1118	61	23828	GSMUA_Achr4G04170_001,GSMUA_Achr1G00910_001,GSMUA_Achr4G04230_001
GO:0043254	regulation of protein complex assembly	biological_process	0.36109	1	3	1118	61	23828	GSMUA_Achr4G04230_001,GSMUA_Achr1G00910_001,GSMUA_Achr4G04170_001
GO:0009110	vitamin biosynthetic process	biological_process	0.36122	1	2	1118	36	23828	GSMUA_Achr10G14700_001,GSMUA_Achr11G08830_001
GO:0042364	water-soluble vitamin biosynthetic process	biological_process	0.36122	1	2	1118	36	23828	GSMUA_Achr11G08830_001,GSMUA_Achr10G14700_001
GO:0006563	L-serine metabolic process	biological_process	0.36122	1	2	1118	36	23828	GSMUA_Achr3G30900_001,GSMUA_Achr4G07540_001
GO:0009941	chloroplast envelope	cellular_component	0.3637	1	7	1118	166	23828	GSMUA_Achr9G23590_001,GSMUA_Achr3G31630_001,GSMUA_Achr9G08910_001,GSMUA_Achr11G05050_001,GSMUA_Achr9G23510_001,GSMUA_Achr4G04130_001,GSMUA_Achr1G24840_001
GO:0043234	protein complex	cellular_component	0.3648	1	54	1118	1463	23828	GSMUA_Achr5G11950_001,GSMUA_Achr3G30890_001,GSMUA_Achr4G12870_001,GSMUA_Achr8G26250_001,GSMUA_Achr5G16520_001,GSMUA_Achr5G12310_001,GSMUA_Achr9G30270_001,GSMUA_Achr11G09010_001,GSMUA_AchrUn_randomG03290_001,GSMUA_Achr4G04230_001,GSMUA_Achr9G30000_001,GSMUA_AchrUn_randomG14210_001,GSMUA_Achr7G02730_001,GSMUA_Achr10G14580_001,GSMUA_Achr9G05530_001,GSMUA_Achr5G26190_001,GSMUA_Achr7G24220_001,GSMUA_A…
GO:0015979	photosynthesis	biological_process	0.36573	1	10	1118	247	23828	GSMUA_AchrUn_randomG08480_001,GSMUA_Achr2G06350_001,GSMUA_Achr10G30470_001,GSMUA_Achr10G14480_001,GSMUA_Achr9G10310_001,GSMUA_AchrUn_randomG03360_001,GSMUA_Achr11G05050_001,GSMUA_Achr3G30920_001,GSMUA_AchrUn_randomG03370_001,GSMUA_Achr4G04130_001
GO:0006457	protein folding	biological_process	0.36602	1	9	1118	220	23828	GSMUA_Achr5G11950_001,GSMUA_Achr1G21520_001,GSMUA_Achr10G14650_001,GSMUA_Achr7G17320_001,GSMUA_Achr3G27620_001,GSMUA_Achr5G27100_001,GSMUA_Achr5G27120_001,GSMUA_Achr6G12370_001,GSMUA_Achr4G12790_001
GO:0048316	seed development	biological_process	0.37014	1	5	1118	114	23828	GSMUA_Achr1G24850_001,GSMUA_Achr2G09900_001,GSMUA_Achr9G08910_001,GSMUA_Achr5G26370_001,GSMUA_Achr9G30220_001
GO:0030118	clathrin coat	cellular_component	0.37083	1	3	1118	62	23828	GSMUA_Achr4G04300_001,GSMUA_Achr11G09010_001,GSMUA_Achr2G06510_001
GO:0043085	positive regulation of catalytic activity	biological_process	0.37083	1	3	1118	62	23828	GSMUA_Achr6G29170_001,GSMUA_Achr5G18070_001,GSMUA_Achr11G06090_001
GO:0044093	positive regulation of molecular function	biological_process	0.37083	1	3	1118	62	23828	GSMUA_Achr6G29170_001,GSMUA_Achr11G06090_001,GSMUA_Achr5G18070_001
GO:0006875	cellular metal ion homeostasis	biological_process	0.37115	1	1	1118	13	23828	GSMUA_Achr9G05350_001
GO:0005247	voltage-gated chloride channel activity	molecular_function	0.37115	1	1	1118	13	23828	GSMUA_Achr3G21820_001
GO:0005254	chloride channel activity	molecular_function	0.37115	1	1	1118	13	23828	GSMUA_Achr3G21820_001
GO:0006749	glutathione metabolic process	biological_process	0.37115	1	1	1118	13	23828	GSMUA_Achr5G16620_001
GO:0007020	microtubule nucleation	biological_process	0.37115	1	1	1118	13	23828	GSMUA_Achr3G31630_001
GO:0008134	transcription factor binding	molecular_function	0.37115	1	1	1118	13	23828	GSMUA_Achr1G21370_001
GO:0010286	heat acclimation	biological_process	0.37115	1	1	1118	13	23828	GSMUA_Achr10G14650_001
GO:0010310	regulation of hydrogen peroxide metabolic process	biological_process	0.37115	1	1	1118	13	23828	GSMUA_Achr10G14480_001
GO:0015932	nucleobase-containing compound transmembrane transporter activity	molecular_function	0.37115	1	1	1118	13	23828	GSMUA_Achr8G26260_001
GO:0042575	DNA polymerase complex	cellular_component	0.37115	1	1	1118	13	23828	GSMUA_Achr4G14720_001
GO:0046785	microtubule polymerization	biological_process	0.37115	1	1	1118	13	23828	GSMUA_Achr3G31630_001
GO:0051346	negative regulation of hydrolase activity	biological_process	0.37115	1	1	1118	13	23828	GSMUA_Achr11G05050_001
GO:0006714	sesquiterpenoid metabolic process	biological_process	0.37115	1	1	1118	13	23828	GSMUA_Achr11G04950_001
GO:0048825	cotyledon development	biological_process	0.37115	1	1	1118	13	23828	GSMUA_Achr2G09900_001
GO:0005774	vacuolar membrane	cellular_component	0.37178	1	4	1118	88	23828	GSMUA_Achr11G08760_001,GSMUA_Achr11G05040_001,GSMUA_Achr11G05050_001,GSMUA_Achr9G30160_001
GO:0044437	vacuolar part	cellular_component	0.37178	1	4	1118	88	23828	GSMUA_Achr11G05050_001,GSMUA_Achr9G30160_001,GSMUA_Achr11G08760_001,GSMUA_Achr11G05040_001
GO:0030029	actin filament-based process	biological_process	0.37331	1	6	1118	141	23828	GSMUA_Achr4G04170_001,GSMUA_Achr4G01030_001,GSMUA_Achr5G24750_001,GSMUA_Achr1G00910_001,GSMUA_Achr5G12270_001,GSMUA_Achr4G04230_001
GO:0045259	proton-transporting ATP synthase complex	cellular_component	0.37358	1	2	1118	37	23828	GSMUA_AchrUn_randomG03290_001,GSMUA_AchrUn_randomG14210_001
GO:0009765	photosynthesis, light harvesting	biological_process	0.37373	1	2	1118	37	23828	GSMUA_Achr10G30470_001,GSMUA_Achr2G06350_001
GO:0005992	trehalose biosynthetic process	biological_process	0.3739	1	2	1118	37	23828	GSMUA_Achr9G12940_001,GSMUA_Achr5G18070_001
GO:0035303	regulation of dephosphorylation	biological_process	0.37392	1	2	1118	37	23828	GSMUA_Achr10G14480_001,GSMUA_Achr11G05050_001
GO:0035304	regulation of protein dephosphorylation	biological_process	0.37392	1	2	1118	37	23828	GSMUA_Achr10G14480_001,GSMUA_Achr11G05050_001
GO:0072524	pyridine-containing compound metabolic process	biological_process	0.37499	1	11	1118	276	23828	GSMUA_Achr10G28640_001,GSMUA_Achr1G24790_001,GSMUA_Achr4G01040_001,GSMUA_Achr7G24140_001,GSMUA_Achr9G12990_001,GSMUA_Achr5G27680_001,GSMUA_Achr3G31700_001,GSMUA_Achr11G05990_001,GSMUA_Achr3G30920_001,GSMUA_Achr11G04910_001,GSMUA_Achr9G10110_001
GO:0043412	macromolecule modification	biological_process	0.37516	1	94	1118	2591	23828	GSMUA_Achr9G23950_001,GSMUA_Achr2G06350_001,GSMUA_Achr1G01110_001,GSMUA_Achr11G04790_001,GSMUA_Achr9G30220_001,GSMUA_Achr7G17320_001,GSMUA_Achr9G29970_001,GSMUA_Achr5G27690_001,GSMUA_Achr1G21480_001,GSMUA_Achr3G31750_001,GSMUA_Achr7G17420_001,GSMUA_Achr5G26250_001,GSMUA_Achr2G06360_001,GSMUA_Achr5G27250_001,GSMUA_Achr7G02830_001,GSMUA_Achr4G12780_001,GSMUA_Achr4G30980_001,GSMUA_Achr1G21380_001,GS…
GO:0004721	phosphoprotein phosphatase activity	molecular_function	0.37519	1	7	1118	168	23828	GSMUA_Achr7G02710_001,GSMUA_Achr4G31160_001,GSMUA_Achr9G24130_001,GSMUA_Achr4G12780_001,GSMUA_Achr6G12120_001,GSMUA_Achr7G06210_001,GSMUA_Achr9G24110_001
GO:0006955	immune response	biological_process	0.37987	1	4	1118	89	23828	GSMUA_Achr1G21350_001,GSMUA_Achr10G14480_001,GSMUA_AchrUn_randomG20850_001,GSMUA_Achr1G24850_001
GO:0005244	voltage-gated ion channel activity	molecular_function	0.38022	1	3	1118	63	23828	GSMUA_Achr2G06370_001,GSMUA_Achr9G05400_001,GSMUA_Achr3G21820_001
GO:0022832	voltage-gated channel activity	molecular_function	0.38022	1	3	1118	63	23828	GSMUA_Achr2G06370_001,GSMUA_Achr3G21820_001,GSMUA_Achr9G05400_001
GO:0044087	regulation of cellular component biogenesis	biological_process	0.38029	1	3	1118	63	23828	GSMUA_Achr4G04170_001,GSMUA_Achr4G04230_001,GSMUA_Achr1G00910_001
GO:0051493	regulation of cytoskeleton organization	biological_process	0.38029	1	3	1118	63	23828	GSMUA_Achr1G00910_001,GSMUA_Achr4G04230_001,GSMUA_Achr4G04170_001
GO:0006342	chromatin silencing	biological_process	0.38041	1	3	1118	63	23828	GSMUA_Achr6G29390_001,GSMUA_Achr4G14720_001,GSMUA_Achr1G24850_001
GO:0008375	acetylglucosaminyltransferase activity	molecular_function	0.38041	1	3	1118	63	23828	GSMUA_Achr5G24710_001,GSMUA_Achr6G12150_001,GSMUA_Achr1G01150_001
GO:0045814	negative regulation of gene expression, epigenetic	biological_process	0.38041	1	3	1118	63	23828	GSMUA_Achr1G24850_001,GSMUA_Achr4G14720_001,GSMUA_Achr6G29390_001
GO:0071229	cellular response to acid chemical	biological_process	0.38041	1	3	1118	63	23828	GSMUA_Achr2G06280_001,GSMUA_Achr11G04830_001,GSMUA_Achr10G14480_001
GO:0061024	membrane organization	biological_process	0.38099	1	9	1118	223	23828	GSMUA_Achr11G09010_001,GSMUA_Achr9G23960_001,GSMUA_Achr10G14480_001,GSMUA_Achr4G07390_001,GSMUA_Achr11G06090_001,GSMUA_Achr4G12710_001,GSMUA_Achr9G08910_001,GSMUA_Achr11G05050_001,GSMUA_Achr9G05240_001
GO:0004553	hydrolase activity, hydrolyzing O-glycosyl compounds	molecular_function	0.38168	1	19	1118	497	23828	GSMUA_Achr6G29210_001,GSMUA_Achr9G23610_001,GSMUA_Achr4G07520_001,GSMUA_Achr9G29980_001,GSMUA_Achr6G12320_001,GSMUA_Achr5G18060_001,GSMUA_Achr5G12120_001,GSMUA_Achr7G06340_001,GSMUA_Achr5G24930_001,GSMUA_Achr11G04870_001,GSMUA_AchrUn_randomG14940_001,GSMUA_Achr4G12690_001,GSMUA_Achr6G12310_001,GSMUA_Achr4G12680_001,GSMUA_Achr4G07510_001,GSMUA_Achr1G24710_001,GSMUA_Achr3G27740_001,GSMUA_Achr3G3085…
GO:0016791	phosphatase activity	molecular_function	0.38394	1	11	1118	278	23828	GSMUA_Achr9G12940_001,GSMUA_Achr4G12780_001,GSMUA_Achr7G02710_001,GSMUA_Achr4G31160_001,GSMUA_Achr9G24110_001,GSMUA_Achr9G24130_001,GSMUA_Achr5G26140_001,GSMUA_Achr7G06210_001,GSMUA_Achr6G29400_001,GSMUA_Achr6G12120_001,GSMUA_Achr3G31200_001
GO:0010154	fruit development	biological_process	0.38411	1	5	1118	116	23828	GSMUA_Achr9G08910_001,GSMUA_Achr5G26370_001,GSMUA_Achr9G30220_001,GSMUA_Achr2G09900_001,GSMUA_Achr1G24850_001
GO:0009165	nucleotide biosynthetic process	biological_process	0.38574	1	9	1118	224	23828	GSMUA_AchrUn_randomG14210_001,GSMUA_Achr4G12650_001,GSMUA_Achr9G13040_001,GSMUA_Achr5G18110_001,GSMUA_Achr4G12740_001,GSMUA_Achr9G13150_001,GSMUA_Achr6G20020_001,GSMUA_Achr7G06230_001,GSMUA_AchrUn_randomG03290_001
GO:0031968	organelle outer membrane	cellular_component	0.38632	1	2	1118	38	23828	GSMUA_Achr1G24840_001,GSMUA_Achr9G05530_001
GO:0009522	photosystem I	cellular_component	0.38636	1	2	1118	38	23828	GSMUA_Achr9G10310_001,GSMUA_Achr2G06350_001
GO:0044212	transcription regulatory region DNA binding	molecular_function	0.38646	1	2	1118	38	23828	GSMUA_Achr1G21620_001,GSMUA_Achr10G30330_001
GO:0008483	transaminase activity	molecular_function	0.38648	1	2	1118	38	23828	GSMUA_Achr4G07540_001,GSMUA_Achr5G16540_001
GO:0016769	transferase activity, transferring nitrogenous groups	molecular_function	0.38648	1	2	1118	38	23828	GSMUA_Achr5G16540_001,GSMUA_Achr4G07540_001
GO:0005991	trehalose metabolic process	biological_process	0.38649	1	2	1118	38	23828	GSMUA_Achr5G18070_001,GSMUA_Achr9G12940_001
GO:0006767	water-soluble vitamin metabolic process	biological_process	0.38651	1	2	1118	38	23828	GSMUA_Achr11G08830_001,GSMUA_Achr10G14700_001
GO:0008762	UDP-N-acetylmuramate dehydrogenase activity	molecular_function	0.38651	1	2	1118	38	23828	GSMUA_Achr5G26390_001,GSMUA_Achr4G31040_001
GO:0009637	response to blue light	biological_process	0.38651	1	2	1118	38	23828	GSMUA_Achr7G06230_001,GSMUA_Achr10G14480_001
GO:0009526	plastid envelope	cellular_component	0.38667	1	7	1118	170	23828	GSMUA_Achr9G08910_001,GSMUA_Achr3G31630_001,GSMUA_Achr11G05050_001,GSMUA_Achr9G23590_001,GSMUA_Achr4G04130_001,GSMUA_Achr9G23510_001,GSMUA_Achr1G24840_001
GO:0009535	chloroplast thylakoid membrane	cellular_component	0.38787	1	4	1118	90	23828	GSMUA_Achr10G14480_001,GSMUA_Achr9G08910_001,GSMUA_Achr4G04130_001,GSMUA_Achr11G08930_001
GO:0055035	plastid thylakoid membrane	cellular_component	0.38787	1	4	1118	90	23828	GSMUA_Achr10G14480_001,GSMUA_Achr11G08930_001,GSMUA_Achr4G04130_001,GSMUA_Achr9G08910_001
GO:0072657	protein localization to membrane	biological_process	0.38995	1	3	1118	64	23828	GSMUA_Achr10G14480_001,GSMUA_Achr9G23960_001,GSMUA_Achr9G05240_001
GO:0090150	establishment of protein localization to membrane	biological_process	0.38995	1	3	1118	64	23828	GSMUA_Achr9G05240_001,GSMUA_Achr10G14480_001,GSMUA_Achr9G23960_001
GO:0010817	regulation of hormone levels	biological_process	0.38996	1	3	1118	64	23828	GSMUA_Achr2G09900_001,GSMUA_Achr5G26390_001,GSMUA_Achr1G01150_001
GO:0051656	establishment of organelle localization	biological_process	0.38996	1	3	1118	64	23828	GSMUA_Achr7G06230_001,GSMUA_Achr10G14480_001,GSMUA_Achr11G05050_001
GO:0016053	organic acid biosynthetic process	biological_process	0.39174	1	19	1118	500	23828	GSMUA_Achr10G14530_001,GSMUA_Achr9G13170_001,GSMUA_Achr9G10240_001,GSMUA_Achr6G20000_001,GSMUA_Achr6G03340_001,GSMUA_Achr10G14520_001,GSMUA_Achr10G28580_001,GSMUA_Achr4G07540_001,GSMUA_Achr9G08730_001,GSMUA_Achr5G16720_001,GSMUA_Achr10G14700_001,GSMUA_Achr10G14480_001,GSMUA_Achr10G30380_001,GSMUA_Achr11G04950_001,GSMUA_Achr5G24910_001,GSMUA_Achr11G08830_001,GSMUA_Achr3G30900_001,GSMUA_Achr6G29170…
GO:0046394	carboxylic acid biosynthetic process	biological_process	0.39174	1	19	1118	500	23828	GSMUA_Achr10G14530_001,GSMUA_Achr6G20000_001,GSMUA_Achr9G13170_001,GSMUA_Achr9G10240_001,GSMUA_Achr10G14520_001,GSMUA_Achr6G03340_001,GSMUA_Achr4G07540_001,GSMUA_Achr10G28580_001,GSMUA_Achr10G14480_001,GSMUA_Achr10G30380_001,GSMUA_Achr10G14700_001,GSMUA_Achr5G16720_001,GSMUA_Achr9G08730_001,GSMUA_Achr11G04950_001,GSMUA_Achr5G24910_001,GSMUA_Achr11G08830_001,GSMUA_Achr3G30900_001,GSMUA_Achr1G21510…
GO:0005789	endoplasmic reticulum membrane	cellular_component	0.39221	1	6	1118	144	23828	GSMUA_Achr9G05440_001,GSMUA_Achr7G17420_001,GSMUA_Achr11G08760_001,GSMUA_Achr9G10200_001,GSMUA_Achr4G04250_001,GSMUA_Achr7G24220_001
GO:0005634	nucleus	cellular_component	0.39225	1	81	1118	2236	23828	GSMUA_Achr9G08980_001,GSMUA_Achr7G02850_001,GSMUA_Achr9G23600_001,GSMUA_Achr5G27090_001,GSMUA_Achr6G29170_001,GSMUA_Achr7G05900_001,GSMUA_Achr4G30910_001,GSMUA_AchrUn_randomG20840_001,GSMUA_AchrUn_randomG20870_001,GSMUA_Achr6G12100_001,GSMUA_Achr1G21620_001,GSMUA_Achr3G27750_001,GSMUA_Achr9G13010_001,GSMUA_Achr2G10250_001,GSMUA_Achr9G12950_001,GSMUA_Achr9G29970_001,GSMUA_Achr11G08970_001,GSMUA_Ac…
GO:0032403	protein complex binding	molecular_function	0.39231	1	6	1118	144	23828	GSMUA_Achr7G06510_001,GSMUA_Achr7G05800_001,GSMUA_Achr9G30130_001,GSMUA_Achr4G12880_001,GSMUA_Achr4G00810_001,GSMUA_Achr5G12050_001
GO:0090567	reproductive shoot system development	biological_process	0.39244	1	7	1118	171	23828	GSMUA_Achr11G04780_001,GSMUA_Achr2G09900_001,GSMUA_Achr7G06460_001,GSMUA_Achr6G29390_001,GSMUA_Achr10G28580_001,GSMUA_Achr9G30220_001,GSMUA_Achr9G08910_001
GO:1990542	mitochondrial transmembrane transport	biological_process	0.39288	1	1	1118	14	23828	GSMUA_Achr9G05530_001
GO:0006835	dicarboxylic acid transport	biological_process	0.3932	1	1	1118	14	23828	GSMUA_Achr2G09980_001
GO:0009850	auxin metabolic process	biological_process	0.3932	1	1	1118	14	23828	GSMUA_Achr2G09900_001
GO:0009862	systemic acquired resistance, salicylic acid mediated signaling pathway	biological_process	0.3932	1	1	1118	14	23828	GSMUA_Achr10G14480_001
GO:0015851	nucleobase transport	biological_process	0.3932	1	1	1118	14	23828	GSMUA_Achr6G12090_001
GO:0016131	brassinosteroid metabolic process	biological_process	0.3932	1	1	1118	14	23828	GSMUA_Achr1G01150_001
GO:0016132	brassinosteroid biosynthetic process	biological_process	0.3932	1	1	1118	14	23828	GSMUA_Achr1G01150_001
GO:0031109	microtubule polymerization or depolymerization	biological_process	0.3932	1	1	1118	14	23828	GSMUA_Achr3G31630_001
GO:0050664	oxidoreductase activity, acting on NAD(P)H, oxygen as acceptor	molecular_function	0.3932	1	1	1118	14	23828	GSMUA_Achr9G05450_001
GO:0051297	centrosome organization	biological_process	0.3932	1	1	1118	14	23828	GSMUA_Achr5G12310_001
GO:1901293	nucleoside phosphate biosynthetic process	biological_process	0.39574	1	9	1118	226	23828	GSMUA_Achr9G13150_001,GSMUA_Achr6G20020_001,GSMUA_Achr7G06230_001,GSMUA_AchrUn_randomG03290_001,GSMUA_AchrUn_randomG14210_001,GSMUA_Achr4G12650_001,GSMUA_Achr9G13040_001,GSMUA_Achr5G18110_001,GSMUA_Achr4G12740_001
GO:0000271	polysaccharide biosynthetic process	biological_process	0.39738	1	11	1118	281	23828	GSMUA_Achr4G00940_001,GSMUA_Achr6G29170_001,GSMUA_Achr4G12790_001,GSMUA_Achr5G16530_001,GSMUA_Achr5G18070_001,GSMUA_Achr11G06090_001,GSMUA_Achr9G08770_001,GSMUA_Achr9G05580_001,GSMUA_Achr3G31810_001,GSMUA_Achr5G16520_001,GSMUA_Achr3G31820_001
GO:0033013	tetrapyrrole metabolic process	biological_process	0.39806	1	5	1118	118	23828	GSMUA_Achr7G24300_001,GSMUA_Achr11G06090_001,GSMUA_AchrUn_randomG03050_001,GSMUA_Achr6G29180_001,GSMUA_Achr10G14480_001
GO:0042175	nuclear outer membrane-endoplasmic reticulum membrane network	cellular_component	0.39848	1	6	1118	145	23828	GSMUA_Achr7G24220_001,GSMUA_Achr4G04250_001,GSMUA_Achr9G10200_001,GSMUA_Achr7G17420_001,GSMUA_Achr9G05440_001,GSMUA_Achr11G08760_001
GO:0006760	folic acid-containing compound metabolic process	biological_process	0.39887	1	2	1118	39	23828	GSMUA_Achr10G14520_001,GSMUA_Achr10G14530_001
GO:0006099	tricarboxylic acid cycle	biological_process	0.3989	1	2	1118	39	23828	GSMUA_Achr7G02800_001,GSMUA_Achr4G00910_001
GO:0006101	citrate metabolic process	biological_process	0.3989	1	2	1118	39	23828	GSMUA_Achr7G02800_001,GSMUA_Achr4G00910_001
GO:0000975	regulatory region DNA binding	molecular_function	0.39894	1	2	1118	39	23828	GSMUA_Achr10G30330_001,GSMUA_Achr1G21620_001
GO:0001067	regulatory region nucleic acid binding	molecular_function	0.39894	1	2	1118	39	23828	GSMUA_Achr1G21620_001,GSMUA_Achr10G30330_001
GO:0031300	intrinsic component of organelle membrane	cellular_component	0.39898	1	2	1118	39	23828	GSMUA_Achr1G24840_001,GSMUA_Achr11G08760_001
GO:0098656	anion transmembrane transport	biological_process	0.39898	1	2	1118	39	23828	GSMUA_Achr8G26260_001,GSMUA_Achr1G24840_001
GO:0006635	fatty acid beta-oxidation	biological_process	0.39899	1	2	1118	39	23828	GSMUA_Achr2G06320_001,GSMUA_Achr6G20030_001
GO:0019395	fatty acid oxidation	biological_process	0.39899	1	2	1118	39	23828	GSMUA_Achr2G06320_001,GSMUA_Achr6G20030_001
GO:0034976	response to endoplasmic reticulum stress	biological_process	0.39899	1	2	1118	39	23828	GSMUA_Achr10G14650_001,GSMUA_Achr4G12790_001
GO:0000097	sulfur amino acid biosynthetic process	biological_process	0.40379	1	4	1118	92	23828	GSMUA_Achr10G14480_001,GSMUA_Achr6G29170_001,GSMUA_Achr9G13170_001,GSMUA_Achr3G30900_001
GO:0016051	carbohydrate biosynthetic process	biological_process	0.40731	1	14	1118	366	23828	GSMUA_Achr3G31820_001,GSMUA_Achr3G31810_001,GSMUA_Achr9G05580_001,GSMUA_Achr10G28640_001,GSMUA_Achr5G16520_001,GSMUA_Achr9G12940_001,GSMUA_Achr5G18070_001,GSMUA_Achr5G16530_001,GSMUA_Achr11G06090_001,GSMUA_Achr9G08770_001,GSMUA_Achr1G21570_001,GSMUA_Achr4G00940_001,GSMUA_Achr6G29170_001,GSMUA_Achr4G12790_001
GO:0005618	cell wall	cellular_component	0.40778	1	8	1118	201	23828	GSMUA_Achr9G29980_001,GSMUA_Achr6G29240_001,GSMUA_Achr5G18060_001,GSMUA_Achr9G30160_001,GSMUA_Achr11G05040_001,GSMUA_Achr11G05020_001,GSMUA_Achr9G23610_001,GSMUA_Achr9G24100_001
GO:1902582	single-organism intracellular transport	biological_process	0.40852	1	15	1118	394	23828	GSMUA_Achr10G14480_001,GSMUA_Achr4G12790_001,GSMUA_Achr4G00940_001,GSMUA_Achr9G30270_001,GSMUA_Achr2G06320_001,GSMUA_Achr9G08910_001,GSMUA_Achr5G27230_001,GSMUA_Achr6G20020_001,GSMUA_Achr4G04300_001,GSMUA_Achr5G27090_001,GSMUA_Achr5G27180_001,GSMUA_Achr9G23650_001,GSMUA_Achr6G20030_001,GSMUA_Achr9G05530_001,GSMUA_Achr9G05240_001
GO:0050801	ion homeostasis	biological_process	0.40876	1	3	1118	66	23828	GSMUA_Achr9G05350_001,GSMUA_Achr9G05400_001,GSMUA_Achr2G06370_001
GO:0060589	nucleoside-triphosphatase regulator activity	molecular_function	0.40876	1	3	1118	66	23828	GSMUA_Achr7G02930_001,GSMUA_Achr5G27100_001,GSMUA_Achr5G26280_001
GO:0048513	organ development	biological_process	0.41084	1	11	1118	284	23828	GSMUA_Achr9G30220_001,GSMUA_Achr2G06280_001,GSMUA_Achr6G29390_001,GSMUA_Achr11G04780_001,GSMUA_Achr3G21960_001,GSMUA_Achr5G26370_001,GSMUA_Achr10G28580_001,GSMUA_Achr11G05050_001,GSMUA_Achr9G08910_001,GSMUA_Achr1G24850_001,GSMUA_Achr7G06460_001
GO:0042537	benzene-containing compound metabolic process	biological_process	0.41131	1	2	1118	40	23828	GSMUA_Achr10G14480_001,GSMUA_Achr5G27270_001
GO:0006400	tRNA modification	biological_process	0.41133	1	2	1118	40	23828	GSMUA_Achr7G02830_001,GSMUA_Achr3G21960_001
GO:0046351	disaccharide biosynthetic process	biological_process	0.41133	1	2	1118	40	23828	GSMUA_Achr9G12940_001,GSMUA_Achr5G18070_001
GO:0031072	heat shock protein binding	molecular_function	0.41133	1	2	1118	40	23828	GSMUA_AchrUn_randomG20850_001,GSMUA_Achr9G08920_001
GO:0035335	peptidyl-tyrosine dephosphorylation	biological_process	0.41135	1	2	1118	40	23828	GSMUA_Achr7G02710_001,GSMUA_Achr6G12120_001
GO:0030117	membrane coat	cellular_component	0.41198	1	5	1118	120	23828	GSMUA_Achr2G06510_001,GSMUA_Achr9G30270_001,GSMUA_Achr11G09010_001,GSMUA_Achr4G04300_001,GSMUA_Achr8G26380_001
GO:0048475	coated membrane	cellular_component	0.41198	1	5	1118	120	23828	GSMUA_Achr2G06510_001,GSMUA_Achr11G09010_001,GSMUA_Achr9G30270_001,GSMUA_Achr8G26380_001,GSMUA_Achr4G04300_001
GO:0098805	whole membrane	cellular_component	0.41311	1	8	1118	202	23828	GSMUA_Achr9G05530_001,GSMUA_Achr4G04300_001,GSMUA_Achr9G30160_001,GSMUA_Achr11G05050_001,GSMUA_Achr9G30270_001,GSMUA_Achr11G08760_001,GSMUA_Achr11G05040_001,GSMUA_Achr1G24840_001
GO:0005092	GDP-dissociation inhibitor activity	molecular_function	0.41405	1	1	1118	15	23828	GSMUA_Achr7G02930_001
GO:0004860	protein kinase inhibitor activity	molecular_function	0.41428	1	1	1118	15	23828	GSMUA_Achr1G00900_001
GO:0004861	cyclin-dependent protein serine/threonine kinase inhibitor activity	molecular_function	0.41428	1	1	1118	15	23828	GSMUA_Achr1G00900_001
GO:0019210	kinase inhibitor activity	molecular_function	0.41428	1	1	1118	15	23828	GSMUA_Achr1G00900_001
GO:0030291	protein serine/threonine kinase inhibitor activity	molecular_function	0.41428	1	1	1118	15	23828	GSMUA_Achr1G00900_001
GO:0000790	nuclear chromatin	cellular_component	0.41448	1	1	1118	15	23828	GSMUA_Achr5G27140_001
GO:0003916	DNA topoisomerase activity	molecular_function	0.41448	1	1	1118	15	23828	GSMUA_Achr7G06240_001
GO:0005048	signal sequence binding	molecular_function	0.41448	1	1	1118	15	23828	GSMUA_Achr9G05240_001
GO:0006265	DNA topological change	biological_process	0.41448	1	1	1118	15	23828	GSMUA_Achr7G06240_001
GO:0006506	GPI anchor biosynthetic process	biological_process	0.41448	1	1	1118	15	23828	GSMUA_Achr11G08760_001
GO:0006535	cysteine biosynthetic process from serine	biological_process	0.41448	1	1	1118	15	23828	GSMUA_Achr3G30900_001
GO:0006613	cotranslational protein targeting to membrane	biological_process	0.41448	1	1	1118	15	23828	GSMUA_Achr9G05240_001
GO:0006614	SRP-dependent cotranslational protein targeting to membrane	biological_process	0.41448	1	1	1118	15	23828	GSMUA_Achr9G05240_001
GO:0006821	chloride transport	biological_process	0.41448	1	1	1118	15	23828	GSMUA_Achr3G21820_001
GO:0006862	nucleotide transport	biological_process	0.41448	1	1	1118	15	23828	GSMUA_Achr8G26260_001
GO:0008641	small protein activating enzyme activity	molecular_function	0.41448	1	1	1118	15	23828	GSMUA_Achr2G06280_001
GO:0010583	response to cyclopentenone	biological_process	0.41448	1	1	1118	15	23828	GSMUA_Achr11G04830_001
GO:0015108	chloride transmembrane transporter activity	molecular_function	0.41448	1	1	1118	15	23828	GSMUA_Achr3G21820_001
GO:0016668	oxidoreductase activity, acting on a sulfur group of donors, NAD(P) as acceptor	molecular_function	0.41448	1	1	1118	15	23828	GSMUA_Achr11G06090_001
GO:0016744	transferase activity, transferring aldehyde or ketonic groups	molecular_function	0.41448	1	1	1118	15	23828	GSMUA_Achr5G24730_001
GO:0019216	regulation of lipid metabolic process	biological_process	0.41448	1	1	1118	15	23828	GSMUA_Achr10G14480_001
GO:0030126	COPI vesicle coat	cellular_component	0.41448	1	1	1118	15	23828	GSMUA_Achr4G04300_001
GO:0030137	COPI-coated vesicle	cellular_component	0.41448	1	1	1118	15	23828	GSMUA_Achr4G04300_001
GO:0030532	small nuclear ribonucleoprotein complex	cellular_component	0.41448	1	1	1118	15	23828	GSMUA_Achr7G02850_001
GO:0030663	COPI-coated vesicle membrane	cellular_component	0.41448	1	1	1118	15	23828	GSMUA_Achr4G04300_001
GO:0035601	protein deacylation	biological_process	0.41448	1	1	1118	15	23828	GSMUA_Achr2G06520_001
GO:0098732	macromolecule deacylation	biological_process	0.41448	1	1	1118	15	23828	GSMUA_Achr2G06520_001
GO:0006913	nucleocytoplasmic transport	biological_process	0.41543	1	7	1118	175	23828	GSMUA_Achr4G00780_001,GSMUA_Achr6G20020_001,GSMUA_Achr5G27090_001,GSMUA_Achr9G05540_001,GSMUA_Achr5G27180_001,GSMUA_Achr7G24260_001,GSMUA_Achr9G23650_001
GO:0051169	nuclear transport	biological_process	0.41543	1	7	1118	175	23828	GSMUA_Achr7G24260_001,GSMUA_Achr9G23650_001,GSMUA_Achr9G05540_001,GSMUA_Achr5G27180_001,GSMUA_Achr5G27090_001,GSMUA_Achr6G20020_001,GSMUA_Achr4G00780_001
GO:0044432	endoplasmic reticulum part	cellular_component	0.41729	1	6	1118	148	23828	GSMUA_Achr7G24220_001,GSMUA_Achr7G17420_001,GSMUA_Achr11G08760_001,GSMUA_Achr9G05440_001,GSMUA_Achr4G04250_001,GSMUA_Achr9G10200_001
GO:0097305	response to alcohol	biological_process	0.41838	1	3	1118	67	23828	GSMUA_Achr4G30970_001,GSMUA_Achr11G04830_001,GSMUA_Achr4G14720_001
GO:0006996	organelle organization	biological_process	0.42114	1	37	1118	1013	23828	GSMUA_Achr2G06520_001,GSMUA_Achr11G04780_001,GSMUA_Achr6G29390_001,GSMUA_Achr4G04230_001,GSMUA_Achr10G14480_001,GSMUA_Achr11G09010_001,GSMUA_Achr2G06320_001,GSMUA_Achr5G12310_001,GSMUA_Achr6G12110_001,GSMUA_Achr5G27620_001,GSMUA_Achr1G01130_001,GSMUA_Achr5G24750_001,GSMUA_Achr1G21470_001,GSMUA_Achr9G05530_001,GSMUA_Achr9G23960_001,GSMUA_Achr11G06090_001,GSMUA_Achr11G05050_001,GSMUA_Achr4G04170_00…
GO:0044403	symbiosis, encompassing mutualism through parasitism	biological_process	0.42358	1	2	1118	41	23828	GSMUA_Achr1G21350_001,GSMUA_Achr1G24850_001
GO:0044419	interspecies interaction between organisms	biological_process	0.42358	1	2	1118	41	23828	GSMUA_Achr1G24850_001,GSMUA_Achr1G21350_001
GO:0048449	floral organ formation	biological_process	0.42358	1	2	1118	41	23828	GSMUA_Achr6G29390_001,GSMUA_Achr11G04780_001
GO:0034440	lipid oxidation	biological_process	0.42358	1	2	1118	41	23828	GSMUA_Achr2G06320_001,GSMUA_Achr6G20030_001
GO:0030312	external encapsulating structure	cellular_component	0.42379	1	8	1118	204	23828	GSMUA_Achr9G23610_001,GSMUA_Achr9G24100_001,GSMUA_Achr9G29980_001,GSMUA_Achr5G18060_001,GSMUA_Achr6G29240_001,GSMUA_Achr9G30160_001,GSMUA_Achr11G05040_001,GSMUA_Achr11G05020_001
GO:0006260	DNA replication	biological_process	0.42683	1	7	1118	177	23828	GSMUA_Achr4G14720_001,GSMUA_Achr1G24770_001,GSMUA_Achr11G04780_001,GSMUA_Achr9G13160_001,GSMUA_Achr6G29390_001,GSMUA_Achr9G13140_001,GSMUA_Achr9G13070_001
GO:0016835	carbon-oxygen lyase activity	molecular_function	0.42685	1	7	1118	177	23828	GSMUA_Achr6G20000_001,GSMUA_Achr3G30900_001,GSMUA_Achr3G31820_001,GSMUA_Achr3G31010_001,GSMUA_Achr9G08730_001,GSMUA_Achr3G31150_001,GSMUA_Achr3G31810_001
GO:0048878	chemical homeostasis	biological_process	0.42757	1	3	1118	68	23828	GSMUA_Achr2G06370_001,GSMUA_Achr9G05400_001,GSMUA_Achr9G05350_001
GO:0034622	cellular macromolecular complex assembly	biological_process	0.42795	1	16	1118	427	23828	GSMUA_Achr1G21520_001,GSMUA_Achr3G31630_001,GSMUA_Achr5G12310_001,GSMUA_Achr2G06320_001,GSMUA_Achr11G09010_001,GSMUA_Achr10G14480_001,GSMUA_Achr1G00910_001,GSMUA_Achr4G04230_001,GSMUA_Achr9G05350_001,GSMUA_Achr1G21470_001,GSMUA_Achr4G04170_001,GSMUA_Achr7G02850_001,GSMUA_Achr3G30920_001,GSMUA_Achr11G05050_001,GSMUA_Achr7G06230_001,GSMUA_Achr11G04770_001
GO:0043207	response to external biotic stimulus	biological_process	0.42984	1	6	1118	150	23828	GSMUA_Achr1G21350_001,GSMUA_Achr1G24850_001,GSMUA_Achr10G14650_001,GSMUA_AchrUn_randomG20850_001,GSMUA_Achr1G24830_001,GSMUA_Achr10G14480_001
GO:0051707	response to other organism	biological_process	0.42984	1	6	1118	150	23828	GSMUA_Achr10G14480_001,GSMUA_Achr1G24830_001,GSMUA_AchrUn_randomG20850_001,GSMUA_Achr10G14650_001,GSMUA_Achr1G24850_001,GSMUA_Achr1G21350_001
GO:0016071	mRNA metabolic process	biological_process	0.431	1	9	1118	233	23828	GSMUA_Achr7G02850_001,GSMUA_Achr9G10110_001,GSMUA_Achr11G05050_001,GSMUA_Achr1G01000_001,GSMUA_Achr1G24850_001,GSMUA_Achr3G31100_001,GSMUA_Achr9G29970_001,GSMUA_Achr8G26420_001,GSMUA_Achr4G00840_001
GO:0032259	methylation	biological_process	0.43102	1	14	1118	372	23828	GSMUA_Achr5G26370_001,GSMUA_Achr1G01130_001,GSMUA_Achr5G27620_001,GSMUA_Achr4G14720_001,GSMUA_Achr1G24850_001,GSMUA_Achr9G23470_001,GSMUA_Achr6G29390_001,GSMUA_Achr5G26260_001,GSMUA_Achr9G23460_001,GSMUA_Achr2G06290_001,GSMUA_Achr3G27650_001,GSMUA_Achr11G08980_001,GSMUA_Achr11G04780_001,GSMUA_Achr9G29970_001
GO:0009579	thylakoid	cellular_component	0.43187	1	10	1118	261	23828	GSMUA_Achr2G06350_001,GSMUA_Achr11G08930_001,GSMUA_AchrUn_randomG05630_001,GSMUA_AchrUn_randomG03360_001,GSMUA_Achr9G08910_001,GSMUA_AchrUn_randomG03370_001,GSMUA_Achr4G04130_001,GSMUA_Achr10G14480_001,GSMUA_Achr10G30470_001,GSMUA_Achr9G10310_001
GO:0007050	cell cycle arrest	biological_process	0.43482	1	1	1118	16	23828	GSMUA_Achr1G00900_001
GO:0055076	transition metal ion homeostasis	biological_process	0.43501	1	1	1118	16	23828	GSMUA_Achr9G05350_001
GO:0005351	sugar:proton symporter activity	molecular_function	0.43501	1	1	1118	16	23828	GSMUA_Achr7G02840_001
GO:0005402	cation:sugar symporter activity	molecular_function	0.43501	1	1	1118	16	23828	GSMUA_Achr7G02840_001
GO:0009706	chloroplast inner membrane	cellular_component	0.43501	1	1	1118	16	23828	GSMUA_Achr9G08910_001
GO:0009741	response to brassinosteroid	biological_process	0.43501	1	1	1118	16	23828	GSMUA_Achr4G30970_001
GO:0042277	peptide binding	molecular_function	0.43501	1	1	1118	16	23828	GSMUA_Achr9G05240_001
GO:0043900	regulation of multi-organism process	biological_process	0.43501	1	1	1118	16	23828	GSMUA_Achr10G14480_001
GO:0070603	SWI/SNF superfamily-type complex	cellular_component	0.43501	1	1	1118	16	23828	GSMUA_Achr5G27140_001
GO:1901677	phosphate transmembrane transporter activity	molecular_function	0.43501	1	1	1118	16	23828	GSMUA_Achr8G26260_001
GO:2000377	regulation of reactive oxygen species metabolic process	biological_process	0.43501	1	1	1118	16	23828	GSMUA_Achr10G14480_001
GO:0072527	pyrimidine-containing compound metabolic process	biological_process	0.43526	1	4	1118	96	23828	GSMUA_Achr7G06230_001,GSMUA_Achr3G21960_001,GSMUA_Achr4G12740_001,GSMUA_Achr6G20020_001
GO:0030243	cellulose metabolic process	biological_process	0.43538	1	4	1118	96	23828	GSMUA_Achr4G00940_001,GSMUA_Achr9G05580_001,GSMUA_Achr4G12790_001,GSMUA_Achr9G08770_001
GO:0051179	localization	biological_process	0.43545	1	96	1118	2687	23828	GSMUA_Achr2G06510_001,GSMUA_Achr7G06230_001,GSMUA_Achr7G02930_001,GSMUA_Achr9G05400_001,GSMUA_Achr5G24840_001,GSMUA_Achr5G27740_001,GSMUA_Achr6G12090_001,GSMUA_Achr9G23600_001,GSMUA_Achr5G11940_001,GSMUA_Achr5G27090_001,GSMUA_Achr10G30480_001,GSMUA_Achr6G20030_001,GSMUA_Achr9G05350_001,GSMUA_Achr9G10100_001,GSMUA_Achr9G13010_001,GSMUA_Achr5G24860_001,GSMUA_Achr9G10180_001,GSMUA_Achr4G12710_001,GS…
GO:0006914	autophagy	biological_process	0.43564	1	2	1118	42	23828	GSMUA_Achr5G27270_001,GSMUA_Achr2G06280_001
GO:0009814	defense response, incompatible interaction	biological_process	0.43567	1	2	1118	42	23828	GSMUA_AchrUn_randomG20850_001,GSMUA_Achr10G14480_001
GO:0042743	hydrogen peroxide metabolic process	biological_process	0.43568	1	2	1118	42	23828	GSMUA_Achr11G06090_001,GSMUA_Achr10G14480_001
GO:0016597	amino acid binding	molecular_function	0.43708	1	3	1118	69	23828	GSMUA_Achr9G10100_001,GSMUA_Achr9G08830_001,GSMUA_Achr6G12210_001
GO:0051640	organelle localization	biological_process	0.43708	1	3	1118	69	23828	GSMUA_Achr10G14480_001,GSMUA_Achr7G06230_001,GSMUA_Achr11G05050_001
GO:0048518	positive regulation of biological process	biological_process	0.43819	1	12	1118	318	23828	GSMUA_Achr5G18070_001,GSMUA_Achr4G04170_001,GSMUA_Achr11G05050_001,GSMUA_Achr11G06090_001,GSMUA_Achr6G29170_001,GSMUA_Achr1G24850_001,GSMUA_Achr1G00910_001,GSMUA_Achr4G04230_001,GSMUA_Achr6G03390_001,GSMUA_Achr10G14650_001,GSMUA_Achr3G31720_001,GSMUA_Achr4G12740_001
GO:0005506	iron ion binding	molecular_function	0.4387	1	16	1118	430	23828	GSMUA_Achr5G26230_001,GSMUA_Achr9G24040_001,GSMUA_Achr3G31220_001,GSMUA_Achr5G26220_001,GSMUA_Achr3G31210_001,GSMUA_Achr4G04400_001,GSMUA_Achr8G26350_001,GSMUA_Achr8G26330_001,GSMUA_Achr2G10160_001,GSMUA_AchrUn_randomG03370_001,GSMUA_AchrUn_randomG03360_001,GSMUA_Achr6G03340_001,GSMUA_Achr9G24020_001,GSMUA_Achr3G21980_001,GSMUA_Achr9G05590_001,GSMUA_Achr8G26340_001
GO:0006520	cellular amino acid metabolic process	biological_process	0.43887	1	19	1118	514	23828	GSMUA_Achr10G14520_001,GSMUA_Achr7G24140_001,GSMUA_Achr10G14530_001,GSMUA_Achr9G13170_001,GSMUA_Achr6G20000_001,GSMUA_Achr9G10240_001,GSMUA_Achr5G27270_001,GSMUA_Achr10G14480_001,GSMUA_Achr10G30380_001,GSMUA_Achr10G28580_001,GSMUA_Achr10G28740_001,GSMUA_Achr4G07540_001,GSMUA_Achr9G30050_001,GSMUA_Achr6G29170_001,GSMUA_Achr1G21510_001,GSMUA_Achr11G06050_001,GSMUA_Achr11G08880_001,GSMUA_Achr3G30900…
GO:0071702	organic substance transport	biological_process	0.4389	1	35	1118	964	23828	GSMUA_Achr7G02840_001,GSMUA_Achr7G24260_001,GSMUA_Achr4G07600_001,GSMUA_Achr9G05240_001,GSMUA_Achr8G26380_001,GSMUA_Achr3G21990_001,GSMUA_Achr4G12710_001,GSMUA_Achr6G20020_001,GSMUA_Achr5G27230_001,GSMUA_Achr5G27180_001,GSMUA_Achr9G23650_001,GSMUA_Achr6G20030_001,GSMUA_Achr2G06510_001,GSMUA_Achr7G02930_001,GSMUA_Achr5G27740_001,GSMUA_Achr6G12090_001,GSMUA_Achr9G08910_001,GSMUA_Achr9G23600_001,GSM…
GO:0098542	defense response to other organism	biological_process	0.43967	1	5	1118	124	23828	GSMUA_Achr10G14650_001,GSMUA_AchrUn_randomG20850_001,GSMUA_Achr1G24850_001,GSMUA_Achr10G14480_001,GSMUA_Achr1G21350_001
GO:0032535	regulation of cellular component size	biological_process	0.44623	1	3	1118	70	23828	GSMUA_Achr1G00910_001,GSMUA_Achr4G04230_001,GSMUA_Achr4G04170_001
GO:0090066	regulation of anatomical structure size	biological_process	0.44623	1	3	1118	70	23828	GSMUA_Achr4G04170_001,GSMUA_Achr4G04230_001,GSMUA_Achr1G00910_001
GO:0009561	megagametogenesis	biological_process	0.44635	1	3	1118	70	23828	GSMUA_Achr10G30350_001,GSMUA_Achr7G05910_001,GSMUA_Achr6G20020_001
GO:0051536	iron-sulfur cluster binding	molecular_function	0.4464	1	5	1118	125	23828	GSMUA_Achr7G02810_001,GSMUA_Achr9G30280_001,GSMUA_Achr9G05590_001,GSMUA_Achr7G02800_001,GSMUA_Achr11G08830_001
GO:0051540	metal cluster binding	molecular_function	0.4464	1	5	1118	125	23828	GSMUA_Achr7G02810_001,GSMUA_Achr9G30280_001,GSMUA_Achr7G02800_001,GSMUA_Achr9G05590_001,GSMUA_Achr11G08830_001
GO:0008026	ATP-dependent helicase activity	molecular_function	0.44655	1	5	1118	125	23828	GSMUA_Achr1G24870_001,GSMUA_Achr5G12220_001,GSMUA_Achr4G07530_001,GSMUA_Achr10G14600_001,GSMUA_Achr7G05930_001
GO:0070035	purine NTP-dependent helicase activity	molecular_function	0.44655	1	5	1118	125	23828	GSMUA_Achr10G14600_001,GSMUA_Achr4G07530_001,GSMUA_Achr5G12220_001,GSMUA_Achr1G24870_001,GSMUA_Achr7G05930_001
GO:0043227	membrane-bounded organelle	cellular_component	0.44758	1	137	1118	3859	23828	GSMUA_Achr11G09000_001,GSMUA_Achr3G27780_001,GSMUA_Achr4G07390_001,GSMUA_Achr2G06420_001,GSMUA_Achr9G10300_001,GSMUA_Achr9G30290_001,GSMUA_Achr5G27180_001,GSMUA_Achr7G24340_001,GSMUA_Achr11G08760_001,GSMUA_Achr10G28700_001,GSMUA_Achr9G10200_001,GSMUA_Achr9G23510_001,GSMUA_Achr5G27140_001,GSMUA_Achr3G27600_001,GSMUA_Achr11G04780_001,GSMUA_Achr3G31860_001,GSMUA_Achr11G08930_001,GSMUA_Achr4G30940_00…
GO:0043231	intracellular membrane-bounded organelle	cellular_component	0.44758	1	137	1118	3859	23828	GSMUA_Achr11G09010_001,GSMUA_Achr5G27280_001,GSMUA_Achr5G16670_001,GSMUA_Achr3G27650_001,GSMUA_Achr9G10320_001,GSMUA_Achr6G29270_001,GSMUA_Achr4G30990_001,GSMUA_Achr4G14670_001,GSMUA_Achr2G06250_001,GSMUA_Achr4G04300_001,GSMUA_Achr5G26370_001,GSMUA_Achr5G18140_001,GSMUA_Achr2G06410_001,GSMUA_Achr7G05980_001,GSMUA_Achr10G30470_001,GSMUA_Achr1G24850_001,GSMUA_Achr4G00940_001,GSMUA_Achr9G30160_001,G…
GO:0004725	protein tyrosine phosphatase activity	molecular_function	0.44764	1	2	1118	43	23828	GSMUA_Achr6G12120_001,GSMUA_Achr7G02710_001
GO:0015077	monovalent inorganic cation transmembrane transporter activity	molecular_function	0.45066	1	9	1118	237	23828	GSMUA_AchrUn_randomG03290_001,GSMUA_Achr5G27320_001,GSMUA_Achr9G29960_001,GSMUA_Achr4G00970_001,GSMUA_Achr5G27330_001,GSMUA_Achr9G13150_001,GSMUA_Achr5G27820_001,GSMUA_Achr9G13040_001,GSMUA_AchrUn_randomG14210_001
GO:0005773	vacuole	cellular_component	0.45326	1	5	1118	126	23828	GSMUA_Achr1G24830_001,GSMUA_Achr11G05040_001,GSMUA_Achr11G08760_001,GSMUA_Achr11G05050_001,GSMUA_Achr9G30160_001
GO:0047800	cysteamine dioxygenase activity	molecular_function	0.45474	1	1	1118	17	23828	GSMUA_Achr8G26230_001
GO:0006536	glutamate metabolic process	biological_process	0.45483	1	1	1118	17	23828	GSMUA_Achr11G06050_001
GO:0007267	cell-cell signaling	biological_process	0.45483	1	1	1118	17	23828	GSMUA_Achr1G24850_001
GO:0009267	cellular response to starvation	biological_process	0.45483	1	1	1118	17	23828	GSMUA_Achr2G06280_001
GO:0009528	plastid inner membrane	cellular_component	0.45483	1	1	1118	17	23828	GSMUA_Achr9G08910_001
GO:0016572	histone phosphorylation	biological_process	0.45483	1	1	1118	17	23828	GSMUA_Achr11G04780_001
GO:0045047	protein targeting to ER	biological_process	0.45483	1	1	1118	17	23828	GSMUA_Achr9G05240_001
GO:0072599	establishment of protein localization to endoplasmic reticulum	biological_process	0.45483	1	1	1118	17	23828	GSMUA_Achr9G05240_001
GO:0031023	microtubule organizing center organization	biological_process	0.45483	1	1	1118	17	23828	GSMUA_Achr5G12310_001
GO:0044450	microtubule organizing center part	cellular_component	0.45483	1	1	1118	17	23828	GSMUA_Achr5G12310_001
GO:0016879	ligase activity, forming carbon-nitrogen bonds	molecular_function	0.45518	1	7	1118	182	23828	GSMUA_Achr4G31060_001,GSMUA_Achr10G14520_001,GSMUA_Achr9G05290_001,GSMUA_Achr2G10080_001,GSMUA_Achr10G14530_001,GSMUA_Achr7G06530_001,GSMUA_Achr4G31050_001
GO:0010638	positive regulation of organelle organization	biological_process	0.45544	1	3	1118	71	23828	GSMUA_Achr4G04170_001,GSMUA_Achr4G04230_001,GSMUA_Achr1G00910_001
GO:0002376	immune system process	biological_process	0.45874	1	4	1118	99	23828	GSMUA_Achr10G14480_001,GSMUA_AchrUn_randomG20850_001,GSMUA_Achr1G24850_001,GSMUA_Achr1G21350_001
GO:0072350	tricarboxylic acid metabolic process	biological_process	0.45937	1	2	1118	44	23828	GSMUA_Achr7G02800_001,GSMUA_Achr4G00910_001
GO:0000302	response to reactive oxygen species	biological_process	0.45946	1	2	1118	44	23828	GSMUA_Achr4G12790_001,GSMUA_Achr11G06090_001
GO:0006612	protein targeting to membrane	biological_process	0.45946	1	2	1118	44	23828	GSMUA_Achr10G14480_001,GSMUA_Achr9G05240_001
GO:0006790	sulfur compound metabolic process	biological_process	0.46087	1	9	1118	239	23828	GSMUA_Achr6G29170_001,GSMUA_Achr5G16720_001,GSMUA_Achr10G14480_001,GSMUA_Achr11G08830_001,GSMUA_Achr3G30900_001,GSMUA_Achr5G26120_001,GSMUA_Achr5G16620_001,GSMUA_Achr1G01150_001,GSMUA_Achr9G13170_001
GO:0006081	cellular aldehyde metabolic process	biological_process	0.46583	1	9	1118	240	23828	GSMUA_Achr7G24140_001,GSMUA_Achr11G04830_001,GSMUA_Achr10G14480_001,GSMUA_Achr11G04910_001,GSMUA_Achr4G07390_001,GSMUA_Achr3G30920_001,GSMUA_Achr9G10110_001,GSMUA_Achr9G23590_001,GSMUA_Achr11G06090_001
GO:0051234	establishment of localization	biological_process	0.46613	1	94	1118	2650	23828	GSMUA_Achr10G30480_001,GSMUA_Achr9G05350_001,GSMUA_Achr6G20030_001,GSMUA_Achr2G06510_001,GSMUA_Achr7G06230_001,GSMUA_Achr7G02930_001,GSMUA_Achr5G24840_001,GSMUA_Achr9G05400_001,GSMUA_Achr6G12090_001,GSMUA_Achr5G27740_001,GSMUA_Achr9G23600_001,GSMUA_Achr5G11940_001,GSMUA_Achr5G27090_001,GSMUA_Achr6G03360_001,GSMUA_Achr4G07600_001,GSMUA_Achr7G24260_001,GSMUA_Achr8G26380_001,GSMUA_Achr9G10100_001,GS…
GO:0001101	response to acid chemical	biological_process	0.46703	1	5	1118	128	23828	GSMUA_Achr4G14720_001,GSMUA_Achr11G04830_001,GSMUA_Achr10G14480_001,GSMUA_Achr2G06280_001,GSMUA_Achr6G12130_001
GO:0016798	hydrolase activity, acting on glycosyl bonds	molecular_function	0.4692	1	19	1118	523	23828	GSMUA_Achr3G30850_001,GSMUA_Achr3G27740_001,GSMUA_Achr6G12300_001,GSMUA_Achr5G24930_001,GSMUA_Achr4G12690_001,GSMUA_AchrUn_randomG14940_001,GSMUA_Achr11G04870_001,GSMUA_Achr7G06340_001,GSMUA_Achr4G07510_001,GSMUA_Achr1G24710_001,GSMUA_Achr4G12680_001,GSMUA_Achr6G12310_001,GSMUA_Achr9G29980_001,GSMUA_Achr6G12320_001,GSMUA_Achr5G18060_001,GSMUA_Achr4G07520_001,GSMUA_Achr5G12120_001,GSMUA_Achr6G2921…
GO:0048444	floral organ morphogenesis	biological_process	0.47113	1	2	1118	45	23828	GSMUA_Achr6G29390_001,GSMUA_Achr11G04780_001
GO:0048563	post-embryonic organ morphogenesis	biological_process	0.47113	1	2	1118	45	23828	GSMUA_Achr6G29390_001,GSMUA_Achr11G04780_001
GO:0008610	lipid biosynthetic process	biological_process	0.47261	1	19	1118	524	23828	GSMUA_Achr8G26170_001,GSMUA_Achr11G04950_001,GSMUA_Achr5G24910_001,GSMUA_Achr1G01150_001,GSMUA_Achr2G06280_001,GSMUA_Achr3G30960_001,GSMUA_Achr11G08760_001,GSMUA_Achr1G21570_001,GSMUA_Achr11G06090_001,GSMUA_Achr9G23590_001,GSMUA_Achr9G05320_001,GSMUA_Achr6G03340_001,GSMUA_Achr4G07600_001,GSMUA_Achr5G24730_001,GSMUA_Achr10G14480_001,GSMUA_Achr5G16720_001,GSMUA_Achr9G08730_001,GSMUA_Achr4G12800_001…
GO:0044711	single-organism biosynthetic process	biological_process	0.47301	1	56	1118	1574	23828	GSMUA_Achr3G31810_001,GSMUA_Achr10G28640_001,GSMUA_Achr8G26170_001,GSMUA_Achr9G12940_001,GSMUA_Achr4G12740_001,GSMUA_AchrUn_randomG14210_001,GSMUA_Achr3G30960_001,GSMUA_Achr2G06280_001,GSMUA_Achr5G24910_001,GSMUA_Achr11G04950_001,GSMUA_Achr1G21510_001,GSMUA_Achr5G18070_001,GSMUA_Achr11G08830_001,GSMUA_Achr9G08770_001,GSMUA_Achr9G23590_001,GSMUA_Achr11G06090_001,GSMUA_Achr11G05050_001,GSMUA_Achr9G…
GO:0004601	peroxidase activity	molecular_function	0.47319	1	6	1118	157	23828	GSMUA_Achr11G04850_001,GSMUA_Achr7G02700_001,GSMUA_Achr7G05780_001,GSMUA_Achr9G30170_001,GSMUA_Achr7G05790_001,GSMUA_Achr9G05450_001
GO:0033993	response to lipid	biological_process	0.47376	1	3	1118	73	23828	GSMUA_Achr4G30970_001,GSMUA_Achr11G04830_001,GSMUA_Achr4G14720_001
GO:0010035	response to inorganic substance	biological_process	0.47377	1	5	1118	129	23828	GSMUA_Achr4G12790_001,GSMUA_Achr2G06280_001,GSMUA_Achr11G06090_001,GSMUA_Achr6G12130_001,GSMUA_Achr5G12280_001
GO:0004089	carbonate dehydratase activity	molecular_function	0.47382	1	1	1118	18	23828	GSMUA_Achr3G31010_001
GO:0003729	mRNA binding	molecular_function	0.47394	1	1	1118	18	23828	GSMUA_Achr7G02850_001
GO:0004402	histone acetyltransferase activity	molecular_function	0.47394	1	1	1118	18	23828	GSMUA_Achr6G12110_001
GO:0006002	fructose 6-phosphate metabolic process	biological_process	0.47394	1	1	1118	18	23828	GSMUA_Achr4G01040_001
GO:0006525	arginine metabolic process	biological_process	0.47394	1	1	1118	18	23828	GSMUA_Achr10G28580_001
GO:0015295	solute:proton symporter activity	molecular_function	0.47394	1	1	1118	18	23828	GSMUA_Achr7G02840_001
GO:0034212	peptide N-acetyltransferase activity	molecular_function	0.47394	1	1	1118	18	23828	GSMUA_Achr6G12110_001
GO:0042744	hydrogen peroxide catabolic process	biological_process	0.47394	1	1	1118	18	23828	GSMUA_Achr11G06090_001
GO:0044822	poly(A) RNA binding	molecular_function	0.47394	1	1	1118	18	23828	GSMUA_Achr7G02850_001
GO:0046686	response to cadmium ion	biological_process	0.47394	1	1	1118	18	23828	GSMUA_Achr11G06090_001
GO:0051225	spindle assembly	biological_process	0.47394	1	1	1118	18	23828	GSMUA_Achr11G04780_001
GO:0051606	detection of stimulus	biological_process	0.47394	1	1	1118	18	23828	GSMUA_Achr10G14480_001
GO:0061733	peptide-lysine-N-acetyltransferase activity	molecular_function	0.47394	1	1	1118	18	23828	GSMUA_Achr6G12110_001
GO:1901068	guanosine-containing compound metabolic process	biological_process	0.47394	1	1	1118	18	23828	GSMUA_Achr5G18110_001
GO:0030554	adenyl nucleotide binding	molecular_function	0.47567	1	105	1118	2969	23828	GSMUA_Achr3G27810_001,GSMUA_Achr5G27100_001,GSMUA_Achr4G00930_001,GSMUA_Achr8G26400_001,GSMUA_Achr5G18110_001,GSMUA_Achr3G31630_001,GSMUA_Achr5G12300_001,GSMUA_Achr9G23550_001,GSMUA_Achr3G27820_001,GSMUA_Achr9G05370_001,GSMUA_Achr4G04420_001,GSMUA_Achr1G01120_001,GSMUA_Achr6G12250_001,GSMUA_Achr7G06380_001,GSMUA_Achr6G29320_001,GSMUA_Achr7G06510_001,GSMUA_Achr4G14720_001,GSMUA_Achr1G21600_001,GSM…
GO:0050794	regulation of cellular process	biological_process	0.47877	1	113	1118	3199	23828	GSMUA_Achr3G31130_001,GSMUA_Achr7G24260_001,GSMUA_Achr1G21500_001,GSMUA_Achr9G30220_001,GSMUA_Achr2G10250_001,GSMUA_Achr9G12950_001,GSMUA_Achr9G05330_001,GSMUA_Achr9G13010_001,GSMUA_Achr5G12100_001,GSMUA_Achr9G24090_001,GSMUA_Achr5G12010_001,GSMUA_Achr6G12100_001,GSMUA_Achr10G14650_001,GSMUA_Achr10G30350_001,GSMUA_Achr1G21620_001,GSMUA_AchrUn_randomG20840_001,GSMUA_Achr5G26200_001,GSMUA_Achr4G308…
GO:0006629	lipid metabolic process	biological_process	0.47976	1	34	1118	952	23828	GSMUA_Achr10G14480_001,GSMUA_Achr9G12980_001,GSMUA_Achr2G06320_001,GSMUA_Achr3G31140_001,GSMUA_Achr5G16700_001,GSMUA_Achr9G08740_001,GSMUA_Achr4G31080_001,GSMUA_Achr9G23590_001,GSMUA_Achr11G06090_001,GSMUA_Achr4G31150_001,GSMUA_Achr8G26170_001,GSMUA_Achr5G24910_001,GSMUA_Achr11G04950_001,GSMUA_Achr1G24780_001,GSMUA_Achr2G06280_001,GSMUA_Achr3G30960_001,GSMUA_Achr5G16720_001,GSMUA_Achr4G12800_001,…
GO:0006979	response to oxidative stress	biological_process	0.48212	1	8	1118	215	23828	GSMUA_Achr4G12790_001,GSMUA_Achr9G30170_001,GSMUA_Achr6G29180_001,GSMUA_Achr11G04850_001,GSMUA_Achr11G06090_001,GSMUA_Achr7G02700_001,GSMUA_Achr7G05790_001,GSMUA_Achr7G05780_001
GO:0015935	small ribosomal subunit	cellular_component	0.48236	1	2	1118	46	23828	GSMUA_Achr7G06490_001,GSMUA_AchrUn_randomG03080_001
GO:0044702	single organism reproductive process	biological_process	0.48241	1	11	1118	300	23828	GSMUA_Achr2G09900_001,GSMUA_Achr11G04780_001,GSMUA_Achr6G29390_001,GSMUA_Achr9G30220_001,GSMUA_Achr7G05910_001,GSMUA_Achr1G24850_001,GSMUA_Achr7G06460_001,GSMUA_Achr10G28580_001,GSMUA_Achr5G26370_001,GSMUA_Achr6G20020_001,GSMUA_Achr9G08910_001
GO:0008514	organic anion transmembrane transporter activity	molecular_function	0.48263	1	2	1118	46	23828	GSMUA_Achr8G26260_001,GSMUA_Achr1G24840_001
GO:0006814	sodium ion transport	biological_process	0.48264	1	2	1118	46	23828	GSMUA_Achr5G27820_001,GSMUA_Achr10G30320_001
GO:0008094	DNA-dependent ATPase activity	molecular_function	0.48264	1	2	1118	46	23828	GSMUA_Achr7G06240_001,GSMUA_Achr4G14720_001
GO:0015931	nucleobase-containing compound transport	biological_process	0.48264	1	2	1118	46	23828	GSMUA_Achr8G26260_001,GSMUA_Achr6G20020_001
GO:0016209	antioxidant activity	molecular_function	0.4837	1	7	1118	187	23828	GSMUA_Achr11G06090_001,GSMUA_Achr11G04850_001,GSMUA_Achr9G05450_001,GSMUA_Achr7G05790_001,GSMUA_Achr9G30170_001,GSMUA_Achr7G05780_001,GSMUA_Achr7G02700_001
GO:0019684	photosynthesis, light reaction	biological_process	0.48514	1	6	1118	159	23828	GSMUA_Achr10G14480_001,GSMUA_AchrUn_randomG08480_001,GSMUA_Achr10G30470_001,GSMUA_Achr3G30920_001,GSMUA_Achr2G06350_001,GSMUA_Achr11G05050_001
GO:0048584	positive regulation of response to stimulus	biological_process	0.49213	1	1	1118	19	23828	GSMUA_Achr4G12740_001
GO:0016538	cyclin-dependent protein serine/threonine kinase regulator activity	molecular_function	0.49222	1	1	1118	19	23828	GSMUA_Achr1G00900_001
GO:0004805	trehalose-phosphatase activity	molecular_function	0.49236	1	1	1118	19	23828	GSMUA_Achr9G12940_001
GO:0009678	hydrogen-translocating pyrophosphatase activity	molecular_function	0.49238	1	1	1118	19	23828	GSMUA_Achr1G01170_001
GO:0006505	GPI anchor metabolic process	biological_process	0.49239	1	1	1118	19	23828	GSMUA_Achr11G08760_001
GO:0006801	superoxide metabolic process	biological_process	0.49239	1	1	1118	19	23828	GSMUA_Achr11G06090_001
GO:0007051	spindle organization	biological_process	0.49239	1	1	1118	19	23828	GSMUA_Achr11G04780_001
GO:0009611	response to wounding	biological_process	0.49239	1	1	1118	19	23828	GSMUA_Achr11G04770_001
GO:0009695	jasmonic acid biosynthetic process	biological_process	0.49239	1	1	1118	19	23828	GSMUA_Achr10G14480_001
GO:0009696	salicylic acid metabolic process	biological_process	0.49239	1	1	1118	19	23828	GSMUA_Achr10G14480_001
GO:0009697	salicylic acid biosynthetic process	biological_process	0.49239	1	1	1118	19	23828	GSMUA_Achr10G14480_001
GO:0009746	response to hexose	biological_process	0.49239	1	1	1118	19	23828	GSMUA_Achr10G14480_001
GO:0010389	regulation of G2/M transition of mitotic cell cycle	biological_process	0.49239	1	1	1118	19	23828	GSMUA_Achr11G04780_001
GO:0016671	oxidoreductase activity, acting on a sulfur group of donors, disulfide as acceptor	molecular_function	0.49239	1	1	1118	19	23828	GSMUA_Achr11G06090_001
GO:0016682	oxidoreductase activity, acting on diphenols and related substances as donors, oxygen as acceptor	molecular_function	0.49239	1	1	1118	19	23828	GSMUA_Achr6G29370_001
GO:0019139	cytokinin dehydrogenase activity	molecular_function	0.49239	1	1	1118	19	23828	GSMUA_Achr5G26390_001
GO:0034284	response to monosaccharide	biological_process	0.49239	1	1	1118	19	23828	GSMUA_Achr10G14480_001
GO:0042594	response to starvation	biological_process	0.49239	1	1	1118	19	23828	GSMUA_Achr2G06280_001
GO:0071214	cellular response to abiotic stimulus	biological_process	0.49239	1	1	1118	19	23828	GSMUA_Achr2G06280_001
GO:1902749	regulation of cell cycle G2/M phase transition	biological_process	0.49239	1	1	1118	19	23828	GSMUA_Achr11G04780_001
GO:0004659	prenyltransferase activity	molecular_function	0.49239	1	1	1118	19	23828	GSMUA_Achr9G08930_001
GO:0072330	monocarboxylic acid biosynthetic process	biological_process	0.49254	1	8	1118	217	23828	GSMUA_Achr11G08830_001,GSMUA_Achr10G14480_001,GSMUA_Achr10G14700_001,GSMUA_Achr5G16720_001,GSMUA_Achr9G08730_001,GSMUA_Achr11G04950_001,GSMUA_Achr5G24910_001,GSMUA_Achr6G03340_001
GO:0004185	serine-type carboxypeptidase activity	molecular_function	0.49378	1	2	1118	47	23828	GSMUA_Achr6G29250_001,GSMUA_Achr6G29260_001
GO:0044272	sulfur compound biosynthetic process	biological_process	0.49489	1	7	1118	189	23828	GSMUA_Achr9G13170_001,GSMUA_Achr11G08830_001,GSMUA_Achr3G30900_001,GSMUA_Achr5G26120_001,GSMUA_Achr10G14480_001,GSMUA_Achr6G29170_001,GSMUA_Achr5G16720_001
GO:0048522	positive regulation of cellular process	biological_process	0.49525	1	9	1118	246	23828	GSMUA_Achr11G05050_001,GSMUA_Achr4G04170_001,GSMUA_Achr1G00910_001,GSMUA_Achr4G04230_001,GSMUA_Achr1G24850_001,GSMUA_Achr6G03390_001,GSMUA_Achr4G12740_001,GSMUA_Achr3G31720_001,GSMUA_Achr10G14650_001
GO:0048046	apoplast	cellular_component	0.50052	1	3	1118	76	23828	GSMUA_Achr9G23610_001,GSMUA_Achr5G18060_001,GSMUA_Achr9G29980_001
GO:0061695	transferase complex, transferring phosphorus-containing groups	cellular_component	0.50054	1	3	1118	76	23828	GSMUA_Achr7G02730_001,GSMUA_Achr4G14720_001,GSMUA_Achr4G01040_001
GO:0033043	regulation of organelle organization	biological_process	0.50434	1	4	1118	105	23828	GSMUA_Achr4G04170_001,GSMUA_Achr1G00910_001,GSMUA_Achr4G04230_001,GSMUA_Achr4G14720_001
GO:0014070	response to organic cyclic compound	biological_process	0.50443	1	4	1118	105	23828	GSMUA_Achr11G04830_001,GSMUA_Achr4G30970_001,GSMUA_Achr10G14480_001,GSMUA_Achr1G24850_001
GO:0015988	energy coupled proton transmembrane transport, against electrochemical gradient	biological_process	0.50491	1	2	1118	48	23828	GSMUA_AchrUn_randomG03290_001,GSMUA_Achr4G00970_001
GO:0015991	ATP hydrolysis coupled proton transport	biological_process	0.50491	1	2	1118	48	23828	GSMUA_Achr4G00970_001,GSMUA_AchrUn_randomG03290_001
GO:0009060	aerobic respiration	biological_process	0.50511	1	2	1118	48	23828	GSMUA_Achr7G02800_001,GSMUA_Achr4G00910_001
GO:0044445	cytosolic part	cellular_component	0.5052	1	2	1118	48	23828	GSMUA_Achr5G26190_001,GSMUA_Achr4G01040_001
GO:0010605	negative regulation of macromolecule metabolic process	biological_process	0.50599	1	7	1118	191	23828	GSMUA_Achr4G07560_001,GSMUA_Achr11G05050_001,GSMUA_Achr6G29390_001,GSMUA_Achr7G06460_001,GSMUA_Achr11G04780_001,GSMUA_Achr1G24850_001,GSMUA_Achr4G14720_001
GO:0042578	phosphoric ester hydrolase activity	molecular_function	0.50628	1	12	1118	334	23828	GSMUA_Achr6G12120_001,GSMUA_Achr3G31200_001,GSMUA_Achr6G29400_001,GSMUA_Achr5G26140_001,GSMUA_Achr7G06210_001,GSMUA_Achr9G24130_001,GSMUA_Achr9G08740_001,GSMUA_Achr9G24110_001,GSMUA_Achr4G31160_001,GSMUA_Achr7G02710_001,GSMUA_Achr4G12780_001,GSMUA_Achr9G12940_001
GO:0048285	organelle fission	biological_process	0.50728	1	5	1118	134	23828	GSMUA_Achr4G14720_001,GSMUA_Achr7G06230_001,GSMUA_Achr11G04780_001,GSMUA_Achr3G31630_001,GSMUA_Achr9G23510_001
GO:0036094	small molecule binding	molecular_function	0.50792	1	146	1118	4161	23828	GSMUA_Achr3G21820_001,GSMUA_Achr10G14620_001,GSMUA_Achr5G26390_001,GSMUA_Achr10G28580_001,GSMUA_Achr5G11980_001,GSMUA_Achr3G31020_001,GSMUA_Achr2G10150_001,GSMUA_Achr11G05990_001,GSMUA_Achr11G04860_001,GSMUA_Achr11G08880_001,GSMUA_Achr5G12220_001,GSMUA_Achr3G21850_001,GSMUA_Achr4G14590_001,GSMUA_Achr5G27150_001,GSMUA_Achr7G05830_001,GSMUA_Achr7G02750_001,GSMUA_Achr1G01110_001,GSMUA_Achr7G06470_00…
GO:0030135	coated vesicle	cellular_component	0.50931	1	3	1118	77	23828	GSMUA_Achr4G04300_001,GSMUA_Achr9G30270_001,GSMUA_Achr11G09010_001
GO:0016684	oxidoreductase activity, acting on peroxide as acceptor	molecular_function	0.50957	1	6	1118	163	23828	GSMUA_Achr11G04850_001,GSMUA_Achr9G05450_001,GSMUA_Achr7G02700_001,GSMUA_Achr9G30170_001,GSMUA_Achr7G05780_001,GSMUA_Achr7G05790_001
GO:0015706	nitrate transport	biological_process	0.51015	1	1	1118	20	23828	GSMUA_Achr6G12130_001
GO:0000086	G2/M transition of mitotic cell cycle	biological_process	0.5102	1	1	1118	20	23828	GSMUA_Achr11G04780_001
GO:0006108	malate metabolic process	biological_process	0.5102	1	1	1118	20	23828	GSMUA_Achr3G31710_001
GO:0009694	jasmonic acid metabolic process	biological_process	0.5102	1	1	1118	20	23828	GSMUA_Achr10G14480_001
GO:0009982	pseudouridine synthase activity	molecular_function	0.5102	1	1	1118	20	23828	GSMUA_Achr3G27770_001
GO:0016615	malate dehydrogenase activity	molecular_function	0.5102	1	1	1118	20	23828	GSMUA_Achr3G31710_001
GO:0016868	intramolecular transferase activity, phosphotransferases	molecular_function	0.5102	1	1	1118	20	23828	GSMUA_Achr9G12990_001
GO:0031227	intrinsic component of endoplasmic reticulum membrane	cellular_component	0.5102	1	1	1118	20	23828	GSMUA_Achr11G08760_001
GO:0031669	cellular response to nutrient levels	biological_process	0.5102	1	1	1118	20	23828	GSMUA_Achr2G06280_001
GO:0044839	cell cycle G2/M phase transition	biological_process	0.5102	1	1	1118	20	23828	GSMUA_Achr11G04780_001
GO:0016042	lipid catabolic process	biological_process	0.51172	1	4	1118	106	23828	GSMUA_Achr4G04410_001,GSMUA_Achr5G24610_001,GSMUA_Achr6G20030_001,GSMUA_Achr2G06320_001
GO:0006810	transport	biological_process	0.51569	1	91	1118	2596	23828	GSMUA_Achr7G06290_001,GSMUA_Achr2G09920_001,GSMUA_AchrUn_randomG14930_001,GSMUA_AchrUn_randomG27360_001,GSMUA_Achr4G12650_001,GSMUA_Achr2G09980_001,GSMUA_Achr9G30270_001,GSMUA_Achr11G09010_001,GSMUA_AchrUn_randomG03290_001,GSMUA_Achr5G27330_001,GSMUA_Achr5G12280_001,GSMUA_Achr6G12130_001,GSMUA_Achr5G27820_001,GSMUA_AchrUn_randomG14210_001,GSMUA_Achr2G06380_001,GSMUA_Achr9G23560_001,GSMUA_Achr5G12…
GO:0004180	carboxypeptidase activity	molecular_function	0.51602	1	2	1118	49	23828	GSMUA_Achr6G29260_001,GSMUA_Achr6G29250_001
GO:0009312	oligosaccharide biosynthetic process	biological_process	0.51621	1	2	1118	49	23828	GSMUA_Achr9G12940_001,GSMUA_Achr5G18070_001
GO:0010564	regulation of cell cycle process	biological_process	0.51623	1	2	1118	49	23828	GSMUA_Achr9G05330_001,GSMUA_Achr11G04780_001
GO:0046914	transition metal ion binding	molecular_function	0.51727	1	72	1118	2054	23828	GSMUA_Achr10G28580_001,GSMUA_Achr5G27620_001,GSMUA_Achr3G31620_001,GSMUA_Achr6G12110_001,GSMUA_Achr4G00790_001,GSMUA_Achr1G24730_001,GSMUA_Achr3G31070_001,GSMUA_Achr3G21980_001,GSMUA_Achr7G02940_001,GSMUA_Achr3G31720_001,GSMUA_Achr3G31220_001,GSMUA_Achr4G04180_001,GSMUA_Achr6G03290_001,GSMUA_Achr5G16570_001,GSMUA_Achr5G26280_001,GSMUA_Achr3G30950_001,GSMUA_Achr7G06320_001,GSMUA_AchrUn_randomG0336…
GO:0010207	photosystem II assembly	biological_process	0.51797	1	3	1118	78	23828	GSMUA_Achr10G14480_001,GSMUA_Achr11G05050_001,GSMUA_Achr3G30920_001
GO:0043566	structure-specific DNA binding	molecular_function	0.51928	1	4	1118	107	23828	GSMUA_Achr10G30490_001,GSMUA_Achr4G00950_001,GSMUA_Achr3G27780_001,GSMUA_Achr10G30350_001
GO:0000287	magnesium ion binding	molecular_function	0.52241	1	7	1118	194	23828	GSMUA_Achr4G00910_001,GSMUA_Achr1G24790_001,GSMUA_Achr3G31020_001,GSMUA_Achr5G27680_001,GSMUA_AchrUn_randomG03150_001,GSMUA_Achr5G26130_001,GSMUA_Achr5G27740_001
GO:0034613	cellular protein localization	biological_process	0.52449	1	21	1118	597	23828	GSMUA_Achr9G23650_001,GSMUA_Achr5G27180_001,GSMUA_Achr7G24220_001,GSMUA_Achr9G05530_001,GSMUA_Achr6G20030_001,GSMUA_Achr5G27630_001,GSMUA_Achr2G06510_001,GSMUA_Achr9G23960_001,GSMUA_Achr4G04300_001,GSMUA_Achr5G27090_001,GSMUA_Achr9G08910_001,GSMUA_Achr4G00780_001,GSMUA_Achr7G24260_001,GSMUA_Achr5G24620_001,GSMUA_Achr8G26380_001,GSMUA_Achr9G05240_001,GSMUA_Achr9G30270_001,GSMUA_Achr10G14480_001,GS…
GO:0000166	nucleotide binding	molecular_function	0.5252	1	142	1118	4060	23828	GSMUA_Achr5G26250_001,GSMUA_Achr4G07280_001,GSMUA_Achr10G28510_001,GSMUA_Achr4G04130_001,GSMUA_Achr4G04430_001,GSMUA_Achr7G24260_001,GSMUA_Achr11G04790_001,GSMUA_Achr9G23540_001,GSMUA_Achr6G29180_001,GSMUA_Achr7G24210_001,GSMUA_Achr9G30130_001,GSMUA_Achr1G21380_001,GSMUA_Achr5G12150_001,GSMUA_Achr4G30980_001,GSMUA_Achr7G02820_001,GSMUA_Achr2G06360_001,GSMUA_Achr9G05540_001,GSMUA_Achr5G24670_001,G…
GO:1901265	nucleoside phosphate binding	molecular_function	0.5252	1	142	1118	4060	23828	GSMUA_Achr11G04860_001,GSMUA_Achr7G02750_001,GSMUA_Achr7G05830_001,GSMUA_Achr3G21850_001,GSMUA_Achr4G14590_001,GSMUA_Achr5G27150_001,GSMUA_Achr5G12220_001,GSMUA_Achr11G08880_001,GSMUA_Achr5G26390_001,GSMUA_Achr3G21820_001,GSMUA_Achr10G14620_001,GSMUA_Achr11G05990_001,GSMUA_Achr2G10150_001,GSMUA_Achr3G31020_001,GSMUA_Achr5G11980_001,GSMUA_Achr10G28580_001,GSMUA_Achr6G20030_001,GSMUA_Achr4G12880_00…
GO:0051130	positive regulation of cellular component organization	biological_process	0.52649	1	3	1118	79	23828	GSMUA_Achr1G00910_001,GSMUA_Achr4G04230_001,GSMUA_Achr4G04170_001
GO:0016810	hydrolase activity, acting on carbon-nitrogen (but not peptide) bonds	molecular_function	0.52659	1	3	1118	79	23828	GSMUA_Achr11G06070_001,GSMUA_Achr11G06050_001,GSMUA_Achr2G06520_001
GO:0006886	intracellular protein transport	biological_process	0.52677	1	20	1118	569	23828	GSMUA_Achr7G24220_001,GSMUA_Achr9G05530_001,GSMUA_Achr6G20030_001,GSMUA_Achr9G23650_001,GSMUA_Achr5G27180_001,GSMUA_Achr4G04300_001,GSMUA_Achr5G27090_001,GSMUA_Achr9G08910_001,GSMUA_Achr4G00780_001,GSMUA_Achr5G27630_001,GSMUA_Achr2G06510_001,GSMUA_Achr5G24620_001,GSMUA_Achr8G26380_001,GSMUA_Achr9G05240_001,GSMUA_Achr7G24260_001,GSMUA_Achr2G06320_001,GSMUA_Achr6G20020_001,GSMUA_Achr9G30270_001,GSM…
GO:0019867	outer membrane	cellular_component	0.52694	1	2	1118	50	23828	GSMUA_Achr1G24840_001,GSMUA_Achr9G05530_001
GO:0048645	organ formation	biological_process	0.5271	1	2	1118	50	23828	GSMUA_Achr11G04780_001,GSMUA_Achr6G29390_001
GO:0098797	plasma membrane protein complex	cellular_component	0.5271	1	2	1118	50	23828	GSMUA_Achr5G16530_001,GSMUA_Achr5G16520_001
GO:0009062	fatty acid catabolic process	biological_process	0.5271	1	2	1118	50	23828	GSMUA_Achr2G06320_001,GSMUA_Achr6G20030_001
GO:0043543	protein acylation	biological_process	0.5271	1	2	1118	50	23828	GSMUA_Achr6G12110_001,GSMUA_Achr11G05040_001
GO:0005545	1-phosphatidylinositol binding	molecular_function	0.52738	1	1	1118	21	23828	GSMUA_Achr11G09010_001
GO:0006084	acetyl-CoA metabolic process	biological_process	0.52738	1	1	1118	21	23828	GSMUA_Achr1G01150_001
GO:0006636	unsaturated fatty acid biosynthetic process	biological_process	0.52738	1	1	1118	21	23828	GSMUA_Achr10G14480_001
GO:0008408	3'-5' exonuclease activity	molecular_function	0.52738	1	1	1118	21	23828	GSMUA_Achr9G13160_001
GO:0009773	photosynthetic electron transport in photosystem I	biological_process	0.52738	1	1	1118	21	23828	GSMUA_Achr10G14480_001
GO:0010114	response to red light	biological_process	0.52738	1	1	1118	21	23828	GSMUA_Achr10G14480_001
GO:0010218	response to far red light	biological_process	0.52738	1	1	1118	21	23828	GSMUA_Achr10G14480_001
GO:0015996	chlorophyll catabolic process	biological_process	0.52738	1	1	1118	21	23828	GSMUA_Achr6G29180_001
GO:0032270	positive regulation of cellular protein metabolic process	biological_process	0.52738	1	1	1118	21	23828	GSMUA_Achr6G03390_001
GO:0033559	unsaturated fatty acid metabolic process	biological_process	0.52738	1	1	1118	21	23828	GSMUA_Achr10G14480_001
GO:0046149	pigment catabolic process	biological_process	0.52738	1	1	1118	21	23828	GSMUA_Achr6G29180_001
GO:0048268	clathrin coat assembly	biological_process	0.52738	1	1	1118	21	23828	GSMUA_Achr11G09010_001
GO:0051119	sugar transmembrane transporter activity	molecular_function	0.52738	1	1	1118	21	23828	GSMUA_Achr7G02840_001
GO:0006473	protein acetylation	biological_process	0.52738	1	1	1118	21	23828	GSMUA_Achr6G12110_001
GO:0006475	internal protein amino acid acetylation	biological_process	0.52738	1	1	1118	21	23828	GSMUA_Achr6G12110_001
GO:0016573	histone acetylation	biological_process	0.52738	1	1	1118	21	23828	GSMUA_Achr6G12110_001
GO:0016742	hydroxymethyl-, formyl- and related transferase activity	molecular_function	0.52738	1	1	1118	21	23828	GSMUA_Achr10G14700_001
GO:0018393	internal peptidyl-lysine acetylation	biological_process	0.52738	1	1	1118	21	23828	GSMUA_Achr6G12110_001
GO:0018394	peptidyl-lysine acetylation	biological_process	0.52738	1	1	1118	21	23828	GSMUA_Achr6G12110_001
GO:0070727	cellular macromolecule localization	biological_process	0.53076	1	21	1118	599	23828	GSMUA_Achr5G27630_001,GSMUA_Achr9G23960_001,GSMUA_Achr2G06510_001,GSMUA_Achr9G08910_001,GSMUA_Achr4G00780_001,GSMUA_Achr4G04300_001,GSMUA_Achr5G27090_001,GSMUA_Achr5G27180_001,GSMUA_Achr9G23650_001,GSMUA_Achr7G24220_001,GSMUA_Achr9G05530_001,GSMUA_Achr6G20030_001,GSMUA_Achr10G14480_001,GSMUA_Achr9G05540_001,GSMUA_Achr9G30270_001,GSMUA_Achr2G06320_001,GSMUA_Achr6G20020_001,GSMUA_Achr7G24260_001,GS…
GO:0048367	shoot system development	biological_process	0.53445	1	10	1118	283	23828	GSMUA_Achr11G05050_001,GSMUA_Achr9G08910_001,GSMUA_Achr10G28580_001,GSMUA_Achr7G06460_001,GSMUA_Achr6G29390_001,GSMUA_Achr2G06280_001,GSMUA_Achr9G30220_001,GSMUA_Achr3G21960_001,GSMUA_Achr11G04780_001,GSMUA_Achr2G09900_001
GO:0016469	proton-transporting two-sector ATPase complex	cellular_component	0.53489	1	3	1118	80	23828	GSMUA_Achr4G00970_001,GSMUA_AchrUn_randomG14210_001,GSMUA_AchrUn_randomG03290_001
GO:0008237	metallopeptidase activity	molecular_function	0.53512	1	3	1118	80	23828	GSMUA_Achr3G31690_001,GSMUA_Achr9G24030_001,GSMUA_Achr3G31630_001
GO:0016023	cytoplasmic membrane-bounded vesicle	cellular_component	0.53512	1	3	1118	80	23828	GSMUA_Achr9G30270_001,GSMUA_Achr11G09010_001,GSMUA_Achr4G04300_001
GO:0031410	cytoplasmic vesicle	cellular_component	0.53512	1	3	1118	80	23828	GSMUA_Achr11G09010_001,GSMUA_Achr9G30270_001,GSMUA_Achr4G04300_001
GO:0031988	membrane-bounded vesicle	cellular_component	0.53512	1	3	1118	80	23828	GSMUA_Achr11G09010_001,GSMUA_Achr9G30270_001,GSMUA_Achr4G04300_001
GO:0016482	cytoplasmic transport	biological_process	0.53586	1	13	1118	370	23828	GSMUA_Achr6G20020_001,GSMUA_Achr4G00780_001,GSMUA_Achr9G08910_001,GSMUA_Achr2G06320_001,GSMUA_Achr5G27090_001,GSMUA_Achr9G05540_001,GSMUA_Achr9G30270_001,GSMUA_Achr6G20030_001,GSMUA_Achr9G05240_001,GSMUA_Achr9G05530_001,GSMUA_Achr5G27180_001,GSMUA_Achr9G23650_001,GSMUA_Achr7G24260_001
GO:0072329	monocarboxylic acid catabolic process	biological_process	0.53781	1	2	1118	51	23828	GSMUA_Achr6G20030_001,GSMUA_Achr2G06320_001
GO:0010629	negative regulation of gene expression	biological_process	0.53913	1	6	1118	168	23828	GSMUA_Achr7G06460_001,GSMUA_Achr4G14720_001,GSMUA_Achr11G04780_001,GSMUA_Achr1G24850_001,GSMUA_Achr4G07560_001,GSMUA_Achr6G29390_001
GO:0009908	flower development	biological_process	0.53917	1	6	1118	168	23828	GSMUA_Achr9G08910_001,GSMUA_Achr10G28580_001,GSMUA_Achr9G30220_001,GSMUA_Achr6G29390_001,GSMUA_Achr7G06460_001,GSMUA_Achr11G04780_001
GO:0005976	polysaccharide metabolic process	biological_process	0.54024	1	14	1118	400	23828	GSMUA_Achr3G31820_001,GSMUA_Achr9G23610_001,GSMUA_Achr3G31810_001,GSMUA_Achr9G05580_001,GSMUA_Achr5G16520_001,GSMUA_Achr5G16530_001,GSMUA_Achr5G18070_001,GSMUA_Achr9G08770_001,GSMUA_Achr9G29980_001,GSMUA_Achr11G06090_001,GSMUA_Achr5G18060_001,GSMUA_Achr4G00940_001,GSMUA_Achr6G29170_001,GSMUA_Achr4G12790_001
GO:0000096	sulfur amino acid metabolic process	biological_process	0.54115	1	4	1118	110	23828	GSMUA_Achr6G29170_001,GSMUA_Achr10G14480_001,GSMUA_Achr3G30900_001,GSMUA_Achr9G13170_001
GO:0006221	pyrimidine nucleotide biosynthetic process	biological_process	0.54343	1	3	1118	81	23828	GSMUA_Achr6G20020_001,GSMUA_Achr7G06230_001,GSMUA_Achr4G12740_001
GO:0004497	monooxygenase activity	molecular_function	0.54344	1	9	1118	256	23828	GSMUA_Achr3G31210_001,GSMUA_Achr9G05490_001,GSMUA_Achr4G04400_001,GSMUA_Achr9G24020_001,GSMUA_Achr8G26330_001,GSMUA_Achr8G26350_001,GSMUA_Achr8G26340_001,GSMUA_Achr9G24040_001,GSMUA_Achr3G31220_001
GO:0031982	vesicle	cellular_component	0.54355	1	3	1118	81	23828	GSMUA_Achr4G04300_001,GSMUA_Achr11G09010_001,GSMUA_Achr9G30270_001
GO:0036442	hydrogen-exporting ATPase activity	molecular_function	0.54395	1	1	1118	22	23828	GSMUA_Achr4G00970_001
GO:0046961	proton-transporting ATPase activity, rotational mechanism	molecular_function	0.54395	1	1	1118	22	23828	GSMUA_Achr4G00970_001
GO:0003872	6-phosphofructokinase activity	molecular_function	0.54395	1	1	1118	22	23828	GSMUA_Achr4G01040_001
GO:0004143	diacylglycerol kinase activity	molecular_function	0.54395	1	1	1118	22	23828	GSMUA_Achr5G26320_001
GO:0005945	6-phosphofructokinase complex	cellular_component	0.54395	1	1	1118	22	23828	GSMUA_Achr4G01040_001
GO:0006783	heme biosynthetic process	biological_process	0.54395	1	1	1118	22	23828	GSMUA_Achr7G24300_001
GO:0007205	protein kinase C-activating G-protein coupled receptor signaling pathway	biological_process	0.54395	1	1	1118	22	23828	GSMUA_Achr5G26320_001
GO:0009690	cytokinin metabolic process	biological_process	0.54395	1	1	1118	22	23828	GSMUA_Achr5G26390_001
GO:0012507	ER to Golgi transport vesicle membrane	cellular_component	0.54395	1	1	1118	22	23828	GSMUA_Achr9G30270_001
GO:0030127	COPII vesicle coat	cellular_component	0.54395	1	1	1118	22	23828	GSMUA_Achr9G30270_001
GO:0030134	ER to Golgi transport vesicle	cellular_component	0.54395	1	1	1118	22	23828	GSMUA_Achr9G30270_001
GO:0030276	clathrin binding	molecular_function	0.54395	1	1	1118	22	23828	GSMUA_Achr11G09010_001
GO:0031667	response to nutrient levels	biological_process	0.54395	1	1	1118	22	23828	GSMUA_Achr2G06280_001
GO:0043021	ribonucleoprotein complex binding	molecular_function	0.54395	1	1	1118	22	23828	GSMUA_Achr9G05240_001
GO:0046189	phenol-containing compound biosynthetic process	biological_process	0.54395	1	1	1118	22	23828	GSMUA_Achr10G14480_001
GO:0051247	positive regulation of protein metabolic process	biological_process	0.54395	1	1	1118	22	23828	GSMUA_Achr6G03390_001
GO:0032559	adenyl ribonucleotide binding	molecular_function	0.54483	1	101	1118	2901	23828	GSMUA_Achr4G14590_001,GSMUA_Achr3G31700_001,GSMUA_Achr5G27150_001,GSMUA_Achr3G27817_001,GSMUA_Achr7G05830_001,GSMUA_Achr11G08880_001,GSMUA_Achr10G28530_001,GSMUA_Achr5G12220_001,GSMUA_Achr11G04860_001,GSMUA_Achr4G07530_001,GSMUA_Achr3G31020_001,GSMUA_Achr11G05990_001,GSMUA_AchrUn_randomG14920_001,GSMUA_Achr5G24670_001,GSMUA_Achr6G12140_001,GSMUA_Achr5G11980_001,GSMUA_Achr5G26400_001,GSMUA_Achr9G0…
GO:0006184	obsolete GTP catabolic process	biological_process	0.54625	1	5	1118	140	23828	GSMUA_Achr4G00780_001,GSMUA_Achr5G12310_001,GSMUA_Achr4G01020_001,GSMUA_Achr10G30450_001,GSMUA_Achr7G06230_001
GO:0019288	isopentenyl diphosphate biosynthetic process, methylerythritol 4-phosphate pathway	biological_process	0.54832	1	4	1118	111	23828	GSMUA_Achr10G14480_001,GSMUA_Achr4G07390_001,GSMUA_Achr11G06090_001,GSMUA_Achr9G23590_001
GO:0015238	drug transmembrane transporter activity	molecular_function	0.54835	1	2	1118	52	23828	GSMUA_Achr2G09920_001,GSMUA_Achr8G26440_001
GO:0090484	drug transporter activity	molecular_function	0.54835	1	2	1118	52	23828	GSMUA_Achr2G09920_001,GSMUA_Achr8G26440_001
GO:0009737	response to abscisic acid	biological_process	0.54835	1	2	1118	52	23828	GSMUA_Achr11G04830_001,GSMUA_Achr4G14720_001
GO:0015995	chlorophyll biosynthetic process	biological_process	0.54835	1	2	1118	52	23828	GSMUA_Achr11G06090_001,GSMUA_Achr10G14480_001
GO:0090304	nucleic acid metabolic process	biological_process	0.55113	1	117	1118	3364	23828	GSMUA_Achr7G06240_001,GSMUA_Achr1G21500_001,GSMUA_Achr9G29970_001,GSMUA_Achr3G31130_001,GSMUA_Achr9G12950_001,GSMUA_Achr2G10250_001,GSMUA_Achr9G13010_001,GSMUA_Achr5G12010_001,GSMUA_Achr4G12710_001,GSMUA_Achr9G24090_001,GSMUA_Achr4G04130_001,GSMUA_Achr1G21620_001,GSMUA_Achr7G02830_001,GSMUA_Achr10G30350_001,GSMUA_Achr6G12100_001,GSMUA_Achr5G26200_001,GSMUA_AchrUn_randomG20870_001,GSMUA_AchrUn_ran…
GO:0006779	porphyrin-containing compound biosynthetic process	biological_process	0.55189	1	3	1118	82	23828	GSMUA_Achr7G24300_001,GSMUA_Achr11G06090_001,GSMUA_Achr10G14480_001
GO:0009240	isopentenyl diphosphate biosynthetic process	biological_process	0.55544	1	4	1118	112	23828	GSMUA_Achr11G06090_001,GSMUA_Achr9G23590_001,GSMUA_Achr4G07390_001,GSMUA_Achr10G14480_001
GO:0046490	isopentenyl diphosphate metabolic process	biological_process	0.55544	1	4	1118	112	23828	GSMUA_Achr10G14480_001,GSMUA_Achr11G06090_001,GSMUA_Achr9G23590_001,GSMUA_Achr4G07390_001
GO:0065007	biological regulation	biological_process	0.55633	1	128	1118	3683	23828	GSMUA_Achr1G24940_001,GSMUA_Achr4G00950_001,GSMUA_Achr6G03390_001,GSMUA_Achr5G27130_001,GSMUA_Achr1G00900_001,GSMUA_Achr2G10040_001,GSMUA_AchrUn_randomG20850_001,GSMUA_Achr6G03500_001,GSMUA_Achr7G06460_001,GSMUA_Achr4G01060_001,GSMUA_Achr11G06050_001,GSMUA_Achr9G23580_001,GSMUA_Achr5G18070_001,GSMUA_Achr11G06090_001,GSMUA_Achr9G30180_001,GSMUA_Achr11G05050_001,GSMUA_Achr5G24680_001,GSMUA_Achr3G30…
GO:0006414	translational elongation	biological_process	0.55843	1	2	1118	53	23828	GSMUA_Achr7G06480_001,GSMUA_Achr3G31180_001
GO:0006855	drug transmembrane transport	biological_process	0.55871	1	2	1118	53	23828	GSMUA_Achr2G09920_001,GSMUA_Achr8G26440_001
GO:0004197	cysteine-type endopeptidase activity	molecular_function	0.55995	1	1	1118	23	23828	GSMUA_Achr7G24250_001
GO:0006338	chromatin remodeling	biological_process	0.55995	1	1	1118	23	23828	GSMUA_Achr5G27140_001
GO:0009738	abscisic acid-activated signaling pathway	biological_process	0.55995	1	1	1118	23	23828	GSMUA_Achr11G04830_001
GO:0016602	CCAAT-binding factor complex	cellular_component	0.55995	1	1	1118	23	23828	GSMUA_Achr9G10300_001
GO:0016638	oxidoreductase activity, acting on the CH-NH2 group of donors	molecular_function	0.55995	1	1	1118	23	23828	GSMUA_Achr6G12170_001
GO:0016790	thiolester hydrolase activity	molecular_function	0.55995	1	1	1118	23	23828	GSMUA_Achr5G24910_001
GO:0018958	phenol-containing compound metabolic process	biological_process	0.55995	1	1	1118	23	23828	GSMUA_Achr10G14480_001
GO:0031348	negative regulation of defense response	biological_process	0.55995	1	1	1118	23	23828	GSMUA_Achr10G14480_001
GO:0071215	cellular response to abscisic acid stimulus	biological_process	0.55995	1	1	1118	23	23828	GSMUA_Achr11G04830_001
GO:0006220	pyrimidine nucleotide metabolic process	biological_process	0.56002	1	3	1118	83	23828	GSMUA_Achr7G06230_001,GSMUA_Achr4G12740_001,GSMUA_Achr6G20020_001
GO:0000988	transcription factor activity, protein binding	molecular_function	0.56014	1	3	1118	83	23828	GSMUA_Achr4G01060_001,GSMUA_Achr7G17330_001,GSMUA_Achr6G12110_001
GO:0016830	carbon-carbon lyase activity	molecular_function	0.56232	1	4	1118	113	23828	GSMUA_Achr10G28750_001,GSMUA_Achr9G30050_001,GSMUA_Achr9G08840_001,GSMUA_Achr10G28740_001
GO:0071944	cell periphery	cellular_component	0.56822	1	19	1118	553	23828	GSMUA_Achr11G05020_001,GSMUA_Achr11G05040_001,GSMUA_Achr5G16530_001,GSMUA_Achr11G09020_001,GSMUA_Achr9G13010_001,GSMUA_AchrUn_randomG03100_001,GSMUA_Achr5G26180_001,GSMUA_Achr9G30160_001,GSMUA_Achr9G29980_001,GSMUA_Achr5G18060_001,GSMUA_Achr6G29240_001,GSMUA_Achr9G05580_001,GSMUA_Achr9G13110_001,GSMUA_Achr5G16520_001,GSMUA_Achr6G03360_001,GSMUA_Achr9G24100_001,GSMUA_Achr4G07560_001,GSMUA_Achr9G13…
GO:2000241	regulation of reproductive process	biological_process	0.5683	1	3	1118	84	23828	GSMUA_Achr11G04780_001,GSMUA_Achr9G30220_001,GSMUA_Achr5G26370_001
GO:0008643	carbohydrate transport	biological_process	0.56891	1	2	1118	54	23828	GSMUA_Achr11G09020_001,GSMUA_Achr7G02840_001
GO:0015893	drug transport	biological_process	0.56891	1	2	1118	54	23828	GSMUA_Achr2G09920_001,GSMUA_Achr8G26440_001
GO:0016620	oxidoreductase activity, acting on the aldehyde or oxo group of donors, NAD or NADP as acceptor	molecular_function	0.56891	1	2	1118	54	23828	GSMUA_Achr10G28580_001,GSMUA_Achr5G24920_001
GO:0007186	G-protein coupled receptor signaling pathway	biological_process	0.56891	1	2	1118	54	23828	GSMUA_Achr5G26320_001,GSMUA_Achr9G30180_001
GO:0051082	unfolded protein binding	molecular_function	0.56945	1	4	1118	114	23828	GSMUA_Achr9G08920_001,GSMUA_Achr5G11950_001,GSMUA_Achr5G27120_001,GSMUA_Achr6G12370_001
GO:0048608	reproductive structure development	biological_process	0.57008	1	10	1118	291	23828	GSMUA_Achr7G06460_001,GSMUA_Achr1G24850_001,GSMUA_Achr9G08910_001,GSMUA_Achr5G26370_001,GSMUA_Achr10G28580_001,GSMUA_Achr11G04780_001,GSMUA_Achr2G09900_001,GSMUA_Achr10G14650_001,GSMUA_Achr6G29390_001,GSMUA_Achr9G30220_001
GO:0061458	reproductive system development	biological_process	0.57008	1	10	1118	291	23828	GSMUA_Achr6G29390_001,GSMUA_Achr9G30220_001,GSMUA_Achr11G04780_001,GSMUA_Achr2G09900_001,GSMUA_Achr10G14650_001,GSMUA_Achr9G08910_001,GSMUA_Achr10G28580_001,GSMUA_Achr5G26370_001,GSMUA_Achr7G06460_001,GSMUA_Achr1G24850_001
GO:0044763	single-organism cellular process	biological_process	0.57228	1	182	1118	5243	23828	GSMUA_Achr4G00780_001,GSMUA_Achr4G04170_001,GSMUA_Achr5G26370_001,GSMUA_Achr11G04830_001,GSMUA_Achr11G04950_001,GSMUA_Achr9G23560_001,GSMUA_Achr2G06380_001,GSMUA_Achr4G01040_001,GSMUA_AchrUn_randomG03290_001,GSMUA_Achr4G12650_001,GSMUA_Achr9G10320_001,GSMUA_Achr9G08940_001,GSMUA_Achr9G05230_001,GSMUA_Achr2G09920_001,GSMUA_Achr7G06290_001,GSMUA_Achr9G05580_001,GSMUA_Achr4G12870_001,GSMUA_Achr9G089…
GO:0005753	mitochondrial proton-transporting ATP synthase complex	cellular_component	0.57537	1	1	1118	24	23828	GSMUA_AchrUn_randomG14210_001
GO:0048443	stamen development	biological_process	0.57539	1	1	1118	24	23828	GSMUA_Achr7G06460_001
GO:0048466	androecium development	biological_process	0.57539	1	1	1118	24	23828	GSMUA_Achr7G06460_001
GO:0007033	vacuole organization	biological_process	0.57539	1	1	1118	24	23828	GSMUA_Achr1G21330_001
GO:0006900	membrane budding	biological_process	0.57539	1	1	1118	24	23828	GSMUA_Achr11G09010_001
GO:0006901	vesicle coating	biological_process	0.57539	1	1	1118	24	23828	GSMUA_Achr11G09010_001
GO:0008443	phosphofructokinase activity	molecular_function	0.57539	1	1	1118	24	23828	GSMUA_Achr4G01040_001
GO:0009505	plant-type cell wall	cellular_component	0.57539	1	1	1118	24	23828	GSMUA_Achr11G05040_001
GO:0009744	response to sucrose	biological_process	0.57539	1	1	1118	24	23828	GSMUA_Achr10G14480_001
GO:0015144	carbohydrate transmembrane transporter activity	molecular_function	0.57539	1	1	1118	24	23828	GSMUA_Achr7G02840_001
GO:0031407	oxylipin metabolic process	biological_process	0.57539	1	1	1118	24	23828	GSMUA_Achr10G14480_001
GO:0031408	oxylipin biosynthetic process	biological_process	0.57539	1	1	1118	24	23828	GSMUA_Achr10G14480_001
GO:0034285	response to disaccharide	biological_process	0.57539	1	1	1118	24	23828	GSMUA_Achr10G14480_001
GO:1901476	carbohydrate transporter activity	molecular_function	0.57539	1	1	1118	24	23828	GSMUA_Achr7G02840_001
GO:1901605	alpha-amino acid metabolic process	biological_process	0.57592	1	12	1118	351	23828	GSMUA_Achr10G28580_001,GSMUA_Achr3G30900_001,GSMUA_Achr11G06050_001,GSMUA_Achr4G07540_001,GSMUA_Achr6G29170_001,GSMUA_Achr10G14480_001,GSMUA_Achr7G24140_001,GSMUA_Achr6G20000_001,GSMUA_Achr10G14530_001,GSMUA_Achr9G10240_001,GSMUA_Achr9G13170_001,GSMUA_Achr10G14520_001
GO:0019953	sexual reproduction	biological_process	0.57635	1	3	1118	85	23828	GSMUA_Achr6G20020_001,GSMUA_Achr7G05910_001,GSMUA_Achr5G12080_001
GO:0016114	terpenoid biosynthetic process	biological_process	0.57636	1	3	1118	85	23828	GSMUA_Achr5G24730_001,GSMUA_Achr11G06090_001,GSMUA_Achr11G04950_001
GO:0016740	transferase activity	molecular_function	0.57651	1	131	1118	3784	23828	GSMUA_Achr5G16740_001,GSMUA_Achr9G10320_001,GSMUA_Achr9G05230_001,GSMUA_Achr9G13160_001,GSMUA_Achr9G23460_001,GSMUA_AchrUn_randomG03190_001,GSMUA_Achr9G05580_001,GSMUA_Achr3G27650_001,GSMUA_Achr11G04800_001,GSMUA_Achr3G27760_001,GSMUA_Achr6G03450_001,GSMUA_Achr5G27240_001,GSMUA_Achr4G01040_001,GSMUA_Achr1G24760_001,GSMUA_Achr9G05370_001,GSMUA_Achr1G01120_001,GSMUA_Achr10G30380_001,GSMUA_AchrUn_ra…
GO:0006397	mRNA processing	biological_process	0.57757	1	5	1118	145	23828	GSMUA_Achr9G29970_001,GSMUA_Achr1G01000_001,GSMUA_Achr8G26420_001,GSMUA_Achr7G02850_001,GSMUA_Achr11G05050_001
GO:0016556	mRNA modification	biological_process	0.57892	1	2	1118	55	23828	GSMUA_Achr9G10110_001,GSMUA_Achr3G31100_001
GO:0016246	RNA interference	biological_process	0.57893	1	2	1118	55	23828	GSMUA_Achr6G29390_001,GSMUA_Achr1G24850_001
GO:0030120	vesicle coat	cellular_component	0.57893	1	2	1118	55	23828	GSMUA_Achr9G30270_001,GSMUA_Achr4G04300_001
GO:0042493	response to drug	biological_process	0.57893	1	2	1118	55	23828	GSMUA_Achr8G26440_001,GSMUA_Achr2G09920_001
GO:0006098	pentose-phosphate shunt	biological_process	0.58327	1	4	1118	116	23828	GSMUA_Achr9G10110_001,GSMUA_Achr7G24140_001,GSMUA_Achr3G30920_001,GSMUA_Achr11G04910_001
GO:0051156	glucose 6-phosphate metabolic process	biological_process	0.58327	1	4	1118	116	23828	GSMUA_Achr7G24140_001,GSMUA_Achr11G04910_001,GSMUA_Achr3G30920_001,GSMUA_Achr9G10110_001
GO:0048193	Golgi vesicle transport	biological_process	0.5833	1	4	1118	116	23828	GSMUA_Achr4G04300_001,GSMUA_Achr4G00940_001,GSMUA_Achr9G30270_001,GSMUA_Achr4G12790_001
GO:0022607	cellular component assembly	biological_process	0.58361	1	20	1118	587	23828	GSMUA_Achr11G04780_001,GSMUA_Achr3G31630_001,GSMUA_Achr1G21520_001,GSMUA_Achr11G09010_001,GSMUA_Achr1G00910_001,GSMUA_Achr10G14480_001,GSMUA_Achr4G04230_001,GSMUA_Achr3G30860_001,GSMUA_Achr5G12310_001,GSMUA_Achr2G06320_001,GSMUA_Achr1G21470_001,GSMUA_Achr5G26190_001,GSMUA_Achr9G05350_001,GSMUA_Achr7G06230_001,GSMUA_Achr11G04770_001,GSMUA_Achr7G02850_001,GSMUA_Achr4G04170_001,GSMUA_Achr3G30920_001…
GO:0051276	chromosome organization	biological_process	0.58629	1	13	1118	383	23828	GSMUA_Achr6G29390_001,GSMUA_Achr5G26260_001,GSMUA_Achr11G04780_001,GSMUA_Achr2G06520_001,GSMUA_Achr7G06240_001,GSMUA_Achr1G21470_001,GSMUA_Achr6G12110_001,GSMUA_Achr5G26370_001,GSMUA_Achr5G27620_001,GSMUA_Achr1G01130_001,GSMUA_Achr5G27140_001,GSMUA_Achr1G24850_001,GSMUA_Achr4G14720_001
GO:0070469	respiratory chain	cellular_component	0.58837	1	2	1118	56	23828	GSMUA_AchrUn_randomG03090_001,GSMUA_Achr9G29960_001
GO:0098588	bounding membrane of organelle	cellular_component	0.58858	1	14	1118	413	23828	GSMUA_Achr7G02840_001,GSMUA_Achr9G05440_001,GSMUA_Achr7G24220_001,GSMUA_Achr9G05530_001,GSMUA_Achr4G04250_001,GSMUA_Achr1G24840_001,GSMUA_Achr9G10200_001,GSMUA_Achr7G17420_001,GSMUA_Achr11G08760_001,GSMUA_Achr11G05040_001,GSMUA_Achr9G30270_001,GSMUA_Achr11G05050_001,GSMUA_Achr4G04300_001,GSMUA_Achr9G30160_001
GO:0070008	serine-type exopeptidase activity	molecular_function	0.58859	1	2	1118	56	23828	GSMUA_Achr6G29250_001,GSMUA_Achr6G29260_001
GO:0043624	cellular protein complex disassembly	biological_process	0.58872	1	2	1118	56	23828	GSMUA_Achr5G12270_001,GSMUA_Achr5G24750_001
GO:0008047	enzyme activator activity	molecular_function	0.58878	1	2	1118	56	23828	GSMUA_Achr11G06090_001,GSMUA_Achr5G26280_001
GO:0030662	coated vesicle membrane	cellular_component	0.58878	1	2	1118	56	23828	GSMUA_Achr9G30270_001,GSMUA_Achr4G04300_001
GO:0044242	cellular lipid catabolic process	biological_process	0.58878	1	2	1118	56	23828	GSMUA_Achr6G20030_001,GSMUA_Achr2G06320_001
GO:0010256	endomembrane system organization	biological_process	0.59026	1	1	1118	25	23828	GSMUA_Achr9G23960_001
GO:0019904	protein domain specific binding	molecular_function	0.59027	1	1	1118	25	23828	GSMUA_Achr10G30360_001
GO:0003951	NAD+ kinase activity	molecular_function	0.59028	1	1	1118	25	23828	GSMUA_Achr5G26320_001
GO:0006787	porphyrin-containing compound catabolic process	biological_process	0.59028	1	1	1118	25	23828	GSMUA_Achr6G29180_001
GO:0008536	Ran GTPase binding	molecular_function	0.59028	1	1	1118	25	23828	GSMUA_Achr5G27630_001
GO:0008601	protein phosphatase type 2A regulator activity	molecular_function	0.59028	1	1	1118	25	23828	GSMUA_Achr4G30880_001
GO:0019915	lipid storage	biological_process	0.59028	1	1	1118	25	23828	GSMUA_Achr9G30220_001
GO:0033015	tetrapyrrole catabolic process	biological_process	0.59028	1	1	1118	25	23828	GSMUA_Achr6G29180_001
GO:0051187	cofactor catabolic process	biological_process	0.59028	1	1	1118	25	23828	GSMUA_Achr6G29180_001
GO:0008238	exopeptidase activity	molecular_function	0.59205	1	3	1118	87	23828	GSMUA_Achr6G29260_001,GSMUA_Achr11G04880_001,GSMUA_Achr6G29250_001
GO:0006626	protein targeting to mitochondrion	biological_process	0.59832	1	2	1118	57	23828	GSMUA_Achr2G06320_001,GSMUA_Achr9G05530_001
GO:0070585	protein localization to mitochondrion	biological_process	0.59832	1	2	1118	57	23828	GSMUA_Achr9G05530_001,GSMUA_Achr2G06320_001
GO:0072655	establishment of protein localization to mitochondrion	biological_process	0.59832	1	2	1118	57	23828	GSMUA_Achr2G06320_001,GSMUA_Achr9G05530_001
GO:0009933	meristem structural organization	biological_process	0.59846	1	2	1118	57	23828	GSMUA_Achr9G30220_001,GSMUA_Achr3G21960_001
GO:0048532	anatomical structure arrangement	biological_process	0.59846	1	2	1118	57	23828	GSMUA_Achr9G30220_001,GSMUA_Achr3G21960_001
GO:0006275	regulation of DNA replication	biological_process	0.59846	1	2	1118	57	23828	GSMUA_Achr6G29390_001,GSMUA_Achr11G04780_001
GO:0012506	vesicle membrane	cellular_component	0.59846	1	2	1118	57	23828	GSMUA_Achr9G30270_001,GSMUA_Achr4G04300_001
GO:0030659	cytoplasmic vesicle membrane	cellular_component	0.59846	1	2	1118	57	23828	GSMUA_Achr9G30270_001,GSMUA_Achr4G04300_001
GO:0044433	cytoplasmic vesicle part	cellular_component	0.59846	1	2	1118	57	23828	GSMUA_Achr4G04300_001,GSMUA_Achr9G30270_001
GO:0019899	enzyme binding	molecular_function	0.59998	1	3	1118	88	23828	GSMUA_Achr5G27630_001,GSMUA_Achr6G03390_001,GSMUA_Achr7G02730_001
GO:0016757	transferase activity, transferring glycosyl groups	molecular_function	0.60031	1	22	1118	651	23828	GSMUA_Achr9G05580_001,GSMUA_Achr5G16520_001,GSMUA_Achr10G14490_001,GSMUA_Achr9G23950_001,GSMUA_Achr9G10320_001,GSMUA_Achr9G23610_001,GSMUA_Achr4G12800_001,GSMUA_Achr4G00940_001,GSMUA_Achr7G17420_001,GSMUA_Achr1G21450_001,GSMUA_Achr9G29980_001,GSMUA_Achr5G18060_001,GSMUA_Achr9G30290_001,GSMUA_Achr5G24710_001,GSMUA_Achr1G24760_001,GSMUA_Achr2G06330_001,GSMUA_Achr6G12150_001,GSMUA_Achr1G01150_001,GS…
GO:0046873	metal ion transmembrane transporter activity	molecular_function	0.60125	1	6	1118	179	23828	GSMUA_Achr8G26320_001,GSMUA_Achr9G10180_001,GSMUA_Achr7G06290_001,GSMUA_Achr5G12290_001,GSMUA_Achr5G12280_001,GSMUA_Achr5G12300_001
GO:0019725	cellular homeostasis	biological_process	0.60137	1	7	1118	209	23828	GSMUA_Achr9G05350_001,GSMUA_Achr11G06090_001,GSMUA_Achr9G05400_001,GSMUA_Achr5G26380_001,GSMUA_Achr2G06370_001,GSMUA_Achr5G12100_001,GSMUA_Achr9G30140_001
GO:0034220	ion transmembrane transport	biological_process	0.60138	1	7	1118	209	23828	GSMUA_Achr9G13040_001,GSMUA_Achr8G26260_001,GSMUA_Achr4G00970_001,GSMUA_Achr9G13150_001,GSMUA_AchrUn_randomG14210_001,GSMUA_Achr1G24840_001,GSMUA_AchrUn_randomG03290_001
GO:0003006	developmental process involved in reproduction	biological_process	0.60346	1	12	1118	358	23828	GSMUA_Achr9G08910_001,GSMUA_Achr6G20020_001,GSMUA_Achr10G28580_001,GSMUA_Achr5G26370_001,GSMUA_Achr7G06460_001,GSMUA_Achr1G24850_001,GSMUA_Achr7G05910_001,GSMUA_Achr9G30220_001,GSMUA_Achr6G29390_001,GSMUA_Achr10G14650_001,GSMUA_Achr2G09900_001,GSMUA_Achr11G04780_001
GO:0016307	phosphatidylinositol phosphate kinase activity	molecular_function	0.6046	1	1	1118	26	23828	GSMUA_Achr4G31150_001
GO:0003333	amino acid transmembrane transport	biological_process	0.60464	1	1	1118	26	23828	GSMUA_Achr1G24840_001
GO:0015171	amino acid transmembrane transporter activity	molecular_function	0.60464	1	1	1118	26	23828	GSMUA_Achr1G24840_001
GO:0019321	pentose metabolic process	biological_process	0.60465	1	1	1118	26	23828	GSMUA_Achr11G08860_001
GO:0005815	microtubule organizing center	cellular_component	0.60465	1	1	1118	26	23828	GSMUA_Achr5G12310_001
GO:0000159	protein phosphatase type 2A complex	cellular_component	0.60465	1	1	1118	26	23828	GSMUA_Achr4G30880_001
GO:0005451	monovalent cation:proton antiporter activity	molecular_function	0.60465	1	1	1118	26	23828	GSMUA_Achr5G27820_001
GO:0009863	salicylic acid mediated signaling pathway	biological_process	0.60465	1	1	1118	26	23828	GSMUA_Achr10G14480_001
GO:0016050	vesicle organization	biological_process	0.60465	1	1	1118	26	23828	GSMUA_Achr11G09010_001
GO:0042168	heme metabolic process	biological_process	0.60465	1	1	1118	26	23828	GSMUA_Achr7G24300_001
GO:0051336	regulation of hydrolase activity	biological_process	0.60465	1	1	1118	26	23828	GSMUA_Achr11G05050_001
GO:0071446	cellular response to salicylic acid stimulus	biological_process	0.60465	1	1	1118	26	23828	GSMUA_Achr10G14480_001
GO:0009521	photosystem	cellular_component	0.60746	1	3	1118	89	23828	GSMUA_Achr10G30470_001,GSMUA_Achr9G10310_001,GSMUA_Achr2G06350_001
GO:0072528	pyrimidine-containing compound biosynthetic process	biological_process	0.60755	1	3	1118	89	23828	GSMUA_Achr4G12740_001,GSMUA_Achr7G06230_001,GSMUA_Achr6G20020_001
GO:0033014	tetrapyrrole biosynthetic process	biological_process	0.60766	1	3	1118	89	23828	GSMUA_Achr7G24300_001,GSMUA_Achr11G06090_001,GSMUA_Achr10G14480_001
GO:0031406	carboxylic acid binding	molecular_function	0.60766	1	3	1118	89	23828	GSMUA_Achr6G12210_001,GSMUA_Achr9G10100_001,GSMUA_Achr9G08830_001
GO:0043177	organic acid binding	molecular_function	0.60766	1	3	1118	89	23828	GSMUA_Achr6G12210_001,GSMUA_Achr9G10100_001,GSMUA_Achr9G08830_001
GO:0030695	GTPase regulator activity	molecular_function	0.60778	1	2	1118	58	23828	GSMUA_Achr7G02930_001,GSMUA_Achr5G26280_001
GO:0006793	phosphorus metabolic process	biological_process	0.60883	1	92	1118	2685	23828	GSMUA_Achr2G10030_001,GSMUA_Achr11G04780_001,GSMUA_Achr11G04800_001,GSMUA_Achr9G23970_001,GSMUA_Achr1G01090_001,GSMUA_Achr4G12650_001,GSMUA_Achr9G05230_001,GSMUA_AchrUn_randomG03290_001,GSMUA_Achr3G27770_001,GSMUA_Achr5G16740_001,GSMUA_Achr7G05810_001,GSMUA_Achr11G04910_001,GSMUA_Achr4G01040_001,GSMUA_Achr11G08860_001,GSMUA_Achr7G06010_001,GSMUA_Achr3G31810_001,GSMUA_Achr7G02710_001,GSMUA_AchrUn_…
GO:0009790	embryo development	biological_process	0.61011	1	4	1118	120	23828	GSMUA_Achr2G09900_001,GSMUA_Achr9G08910_001,GSMUA_Achr9G30220_001,GSMUA_Achr9G08780_001
GO:0006796	phosphate-containing compound metabolic process	biological_process	0.61312	1	91	1118	2659	23828	GSMUA_Achr5G16740_001,GSMUA_Achr7G05810_001,GSMUA_Achr11G04910_001,GSMUA_AchrUn_randomG03290_001,GSMUA_Achr3G27770_001,GSMUA_Achr1G01090_001,GSMUA_Achr9G23970_001,GSMUA_Achr4G12650_001,GSMUA_Achr9G05230_001,GSMUA_Achr2G10030_001,GSMUA_Achr11G04800_001,GSMUA_Achr11G04780_001,GSMUA_Achr11G05050_001,GSMUA_Achr11G08810_001,GSMUA_Achr11G06090_001,GSMUA_Achr3G27760_001,GSMUA_Achr6G03450_001,GSMUA_Achr3…
GO:0046872	metal ion binding	molecular_function	0.6142	1	127	1118	3698	23828	GSMUA_Achr9G08840_001,GSMUA_Achr3G31010_001,GSMUA_Achr10G28620_001,GSMUA_Achr6G03320_001,GSMUA_Achr9G30170_001,GSMUA_Achr9G24040_001,GSMUA_Achr3G21880_001,GSMUA_Achr5G27680_001,GSMUA_Achr4G12690_001,GSMUA_Achr1G24890_001,GSMUA_Achr3G31710_001,GSMUA_Achr9G23620_001,GSMUA_Achr7G17360_001,GSMUA_Achr3G31210_001,GSMUA_Achr9G05370_001,GSMUA_Achr2G10220_001,GSMUA_Achr4G12850_001,GSMUA_Achr6G29370_001,GS…
GO:0048507	meristem development	biological_process	0.61524	1	3	1118	90	23828	GSMUA_Achr3G21960_001,GSMUA_Achr7G06460_001,GSMUA_Achr9G30220_001
GO:0006721	terpenoid metabolic process	biological_process	0.61524	1	3	1118	90	23828	GSMUA_Achr5G24730_001,GSMUA_Achr11G06090_001,GSMUA_Achr11G04950_001
GO:0006739	NADP metabolic process	biological_process	0.61663	1	4	1118	121	23828	GSMUA_Achr11G04910_001,GSMUA_Achr7G24140_001,GSMUA_Achr3G30920_001,GSMUA_Achr9G10110_001
GO:0043241	protein complex disassembly	biological_process	0.61724	1	2	1118	59	23828	GSMUA_Achr5G12270_001,GSMUA_Achr5G24750_001
GO:0006006	glucose metabolic process	biological_process	0.6173	1	2	1118	59	23828	GSMUA_Achr11G04910_001,GSMUA_Achr10G28640_001
GO:0009560	embryo sac egg cell differentiation	biological_process	0.6173	1	2	1118	59	23828	GSMUA_Achr7G05910_001,GSMUA_Achr6G20020_001
GO:0009451	RNA modification	biological_process	0.61743	1	6	1118	182	23828	GSMUA_Achr9G10110_001,GSMUA_Achr7G02830_001,GSMUA_Achr3G21960_001,GSMUA_Achr3G31100_001,GSMUA_Achr9G29970_001,GSMUA_Achr3G27770_001
GO:0004871	signal transducer activity	molecular_function	0.61744	1	6	1118	182	23828	GSMUA_Achr9G08940_001,GSMUA_Achr9G30180_001,GSMUA_Achr4G30920_001,GSMUA_Achr5G27150_001,GSMUA_Achr3G30890_001,GSMUA_Achr11G06040_001
GO:0017004	cytochrome complex assembly	biological_process	0.61852	1	1	1118	27	23828	GSMUA_Achr9G05350_001
GO:0000956	nuclear-transcribed mRNA catabolic process	biological_process	0.61852	1	1	1118	27	23828	GSMUA_Achr1G24850_001
GO:0001522	pseudouridine synthesis	biological_process	0.61852	1	1	1118	27	23828	GSMUA_Achr3G27770_001
GO:0006094	gluconeogenesis	biological_process	0.61852	1	1	1118	27	23828	GSMUA_Achr10G28640_001
GO:0006546	glycine catabolic process	biological_process	0.61852	1	1	1118	27	23828	GSMUA_Achr10G14480_001
GO:0008287	protein serine/threonine phosphatase complex	cellular_component	0.61852	1	1	1118	27	23828	GSMUA_Achr4G30880_001
GO:0009867	jasmonic acid mediated signaling pathway	biological_process	0.61852	1	1	1118	27	23828	GSMUA_Achr10G14480_001
GO:0010363	regulation of plant-type hypersensitive response	biological_process	0.61852	1	1	1118	27	23828	GSMUA_Achr10G14480_001
GO:0015294	solute:cation symporter activity	molecular_function	0.61852	1	1	1118	27	23828	GSMUA_Achr7G02840_001
GO:0019888	protein phosphatase regulator activity	molecular_function	0.61852	1	1	1118	27	23828	GSMUA_Achr4G30880_001
GO:0046173	polyol biosynthetic process	biological_process	0.61852	1	1	1118	27	23828	GSMUA_Achr1G21570_001
GO:0071395	cellular response to jasmonic acid stimulus	biological_process	0.61852	1	1	1118	27	23828	GSMUA_Achr10G14480_001
GO:1903293	phosphatase complex	cellular_component	0.61852	1	1	1118	27	23828	GSMUA_Achr4G30880_001
GO:0043233	organelle lumen	cellular_component	0.62084	1	8	1118	243	23828	GSMUA_Achr7G06460_001,GSMUA_Achr7G02900_001,GSMUA_Achr2G09960_001,GSMUA_Achr5G27140_001,GSMUA_Achr9G30160_001,GSMUA_Achr10G28580_001,GSMUA_Achr5G27100_001,GSMUA_Achr7G02730_001
GO:0070013	intracellular organelle lumen	cellular_component	0.62084	1	8	1118	243	23828	GSMUA_Achr2G09960_001,GSMUA_Achr5G27140_001,GSMUA_Achr9G30160_001,GSMUA_Achr10G28580_001,GSMUA_Achr7G06460_001,GSMUA_Achr7G02900_001,GSMUA_Achr7G02730_001,GSMUA_Achr5G27100_001
GO:0008234	cysteine-type peptidase activity	molecular_function	0.62272	1	3	1118	91	23828	GSMUA_Achr7G24250_001,GSMUA_Achr7G24290_001,GSMUA_Achr6G03230_001
GO:0022411	cellular component disassembly	biological_process	0.6264	1	2	1118	60	23828	GSMUA_Achr5G24750_001,GSMUA_Achr5G12270_001
GO:0032984	macromolecular complex disassembly	biological_process	0.6264	1	2	1118	60	23828	GSMUA_Achr5G24750_001,GSMUA_Achr5G12270_001
GO:0007292	female gamete generation	biological_process	0.62647	1	2	1118	60	23828	GSMUA_Achr6G20020_001,GSMUA_Achr7G05910_001
GO:1903825	organic acid transmembrane transport	biological_process	0.6319	1	1	1118	28	23828	GSMUA_Achr1G24840_001
GO:0055065	metal ion homeostasis	biological_process	0.63191	1	1	1118	28	23828	GSMUA_Achr9G05350_001
GO:0006405	RNA export from nucleus	biological_process	0.63191	1	1	1118	28	23828	GSMUA_Achr6G20020_001
GO:0006406	mRNA export from nucleus	biological_process	0.63191	1	1	1118	28	23828	GSMUA_Achr6G20020_001
GO:0009071	serine family amino acid catabolic process	biological_process	0.63191	1	1	1118	28	23828	GSMUA_Achr10G14480_001
GO:0009751	response to salicylic acid	biological_process	0.63191	1	1	1118	28	23828	GSMUA_Achr10G14480_001
GO:0015293	symporter activity	molecular_function	0.63191	1	1	1118	28	23828	GSMUA_Achr7G02840_001
GO:0016558	protein import into peroxisome matrix	biological_process	0.63191	1	1	1118	28	23828	GSMUA_Achr6G20030_001
GO:0045036	protein targeting to chloroplast	biological_process	0.63191	1	1	1118	28	23828	GSMUA_Achr9G08910_001
GO:0070925	organelle assembly	biological_process	0.63191	1	1	1118	28	23828	GSMUA_Achr11G04780_001
GO:0071427	mRNA-containing ribonucleoprotein complex export from nucleus	biological_process	0.63191	1	1	1118	28	23828	GSMUA_Achr6G20020_001
GO:0072596	establishment of protein localization to chloroplast	biological_process	0.63191	1	1	1118	28	23828	GSMUA_Achr9G08910_001
GO:0072598	protein localization to chloroplast	biological_process	0.63191	1	1	1118	28	23828	GSMUA_Achr9G08910_001
GO:0060089	molecular transducer activity	molecular_function	0.63321	1	6	1118	185	23828	GSMUA_Achr5G27150_001,GSMUA_Achr11G06040_001,GSMUA_Achr3G30890_001,GSMUA_Achr9G08940_001,GSMUA_Achr4G30920_001,GSMUA_Achr9G30180_001
GO:0035194	posttranscriptional gene silencing by RNA	biological_process	0.63546	1	2	1118	61	23828	GSMUA_Achr6G29390_001,GSMUA_Achr1G24850_001
GO:0046488	phosphatidylinositol metabolic process	biological_process	0.63582	1	4	1118	124	23828	GSMUA_Achr5G16700_001,GSMUA_Achr4G31150_001,GSMUA_Achr11G08760_001,GSMUA_Achr9G12980_001
GO:0009072	aromatic amino acid family metabolic process	biological_process	0.63582	1	4	1118	124	23828	GSMUA_Achr5G27270_001,GSMUA_Achr10G30380_001,GSMUA_Achr10G14480_001,GSMUA_Achr1G21510_001
GO:0048229	gametophyte development	biological_process	0.63584	1	4	1118	124	23828	GSMUA_Achr6G20020_001,GSMUA_Achr7G05910_001,GSMUA_Achr9G23650_001,GSMUA_Achr10G30350_001
GO:0008194	UDP-glycosyltransferase activity	molecular_function	0.63603	1	7	1118	216	23828	GSMUA_Achr9G08770_001,GSMUA_Achr6G12150_001,GSMUA_Achr5G16530_001,GSMUA_Achr1G01150_001,GSMUA_Achr5G16520_001,GSMUA_Achr5G24710_001,GSMUA_Achr9G05580_001
GO:0019220	regulation of phosphate metabolic process	biological_process	0.63738	1	3	1118	93	23828	GSMUA_Achr10G14480_001,GSMUA_Achr11G05050_001,GSMUA_Achr7G02730_001
GO:0051174	regulation of phosphorus metabolic process	biological_process	0.63738	1	3	1118	93	23828	GSMUA_Achr11G05050_001,GSMUA_Achr7G02730_001,GSMUA_Achr10G14480_001
GO:0048580	regulation of post-embryonic development	biological_process	0.63738	1	3	1118	93	23828	GSMUA_Achr5G26370_001,GSMUA_Achr9G30220_001,GSMUA_Achr11G04780_001
GO:0030001	metal ion transport	biological_process	0.63738	1	12	1118	367	23828	GSMUA_Achr2G10220_001,GSMUA_Achr5G12280_001,GSMUA_Achr9G10180_001,GSMUA_Achr8G26320_001,GSMUA_Achr5G12290_001,GSMUA_Achr5G12300_001,GSMUA_Achr9G05350_001,GSMUA_Achr5G27820_001,GSMUA_Achr10G30320_001,GSMUA_Achr10G30480_001,GSMUA_Achr2G10210_001,GSMUA_Achr7G06290_001
GO:0005829	cytosol	cellular_component	0.63808	1	9	1118	277	23828	GSMUA_Achr1G21500_001,GSMUA_Achr9G05300_001,GSMUA_Achr4G01040_001,GSMUA_Achr2G06280_001,GSMUA_Achr6G03390_001,GSMUA_Achr11G04880_001,GSMUA_Achr5G26190_001,GSMUA_Achr9G05240_001,GSMUA_Achr9G23600_001
GO:0006950	response to stress	biological_process	0.63818	1	36	1118	1076	23828	GSMUA_Achr7G05780_001,GSMUA_Achr9G23910_001,GSMUA_Achr2G06280_001,GSMUA_Achr7G06460_001,GSMUA_Achr4G30990_001,GSMUA_Achr3G27817_001,GSMUA_AchrUn_randomG20850_001,GSMUA_Achr11G06090_001,GSMUA_Achr5G26370_001,GSMUA_Achr4G31030_001,GSMUA_Achr3G27830_001,GSMUA_Achr3G31860_001,GSMUA_Achr7G05790_001,GSMUA_AchrUn_randomG27050_001,GSMUA_Achr4G12790_001,GSMUA_Achr10G14480_001,GSMUA_Achr11G04850_001,GSMUA_…
GO:0043169	cation binding	molecular_function	0.63862	1	127	1118	3717	23828	GSMUA_AchrUn_randomG03360_001,GSMUA_Achr10G28490_001,GSMUA_AchrUn_randomG15000_001,GSMUA_Achr10G14690_001,GSMUA_Achr10G30400_001,GSMUA_Achr11G08770_001,GSMUA_Achr3G27590_001,GSMUA_Achr2G06350_001,GSMUA_Achr7G02800_001,GSMUA_Achr7G06400_001,GSMUA_Achr7G02700_001,GSMUA_Achr4G14710_001,GSMUA_Achr5G26360_001,GSMUA_Achr1G21350_001,GSMUA_Achr5G27120_001,GSMUA_Achr1G21380_001,GSMUA_Achr5G27740_001,GSMUA…
GO:0016054	organic acid catabolic process	biological_process	0.6421	1	4	1118	125	23828	GSMUA_Achr6G20030_001,GSMUA_Achr2G06320_001,GSMUA_Achr11G06050_001,GSMUA_Achr10G14480_001
GO:0046395	carboxylic acid catabolic process	biological_process	0.6421	1	4	1118	125	23828	GSMUA_Achr10G14480_001,GSMUA_Achr2G06320_001,GSMUA_Achr6G20030_001,GSMUA_Achr11G06050_001
GO:0042440	pigment metabolic process	biological_process	0.64217	1	5	1118	156	23828	GSMUA_Achr6G29370_001,GSMUA_Achr7G24300_001,GSMUA_Achr11G06090_001,GSMUA_Achr6G29180_001,GSMUA_Achr10G14480_001
GO:0031974	membrane-enclosed lumen	cellular_component	0.64348	1	8	1118	248	23828	GSMUA_Achr2G09960_001,GSMUA_Achr5G27140_001,GSMUA_Achr9G30160_001,GSMUA_Achr10G28580_001,GSMUA_Achr7G02900_001,GSMUA_Achr7G06460_001,GSMUA_Achr7G02730_001,GSMUA_Achr5G27100_001
GO:0016701	oxidoreductase activity, acting on single donors with incorporation of molecular oxygen	molecular_function	0.64424	1	2	1118	62	23828	GSMUA_Achr3G21980_001,GSMUA_Achr8G26230_001
GO:0008080	N-acetyltransferase activity	molecular_function	0.64428	1	2	1118	62	23828	GSMUA_Achr3G21890_001,GSMUA_Achr6G12110_001
GO:0016441	posttranscriptional gene silencing	biological_process	0.64428	1	2	1118	62	23828	GSMUA_Achr6G29390_001,GSMUA_Achr1G24850_001
GO:0005741	mitochondrial outer membrane	cellular_component	0.64463	1	1	1118	29	23828	GSMUA_Achr9G05530_001
GO:0019887	protein kinase regulator activity	molecular_function	0.6447	1	1	1118	29	23828	GSMUA_Achr1G00900_001
GO:1901681	sulfur compound binding	molecular_function	0.64482	1	1	1118	29	23828	GSMUA_Achr4G04370_001
GO:0005802	trans-Golgi network	cellular_component	0.64482	1	1	1118	29	23828	GSMUA_Achr4G00940_001
GO:0006498	N-terminal protein lipidation	biological_process	0.64482	1	1	1118	29	23828	GSMUA_Achr11G05040_001
GO:0006499	N-terminal protein myristoylation	biological_process	0.64482	1	1	1118	29	23828	GSMUA_Achr11G05040_001
GO:0018377	protein myristoylation	biological_process	0.64482	1	1	1118	29	23828	GSMUA_Achr11G05040_001
GO:0031048	chromatin silencing by small RNA	biological_process	0.64482	1	1	1118	29	23828	GSMUA_Achr6G29390_001
GO:0006637	acyl-CoA metabolic process	biological_process	0.64482	1	1	1118	29	23828	GSMUA_Achr1G01150_001
GO:0035383	thioester metabolic process	biological_process	0.64482	1	1	1118	29	23828	GSMUA_Achr1G01150_001
GO:0045184	establishment of protein localization	biological_process	0.64507	1	24	1118	726	23828	GSMUA_Achr10G14480_001,GSMUA_Achr9G05540_001,GSMUA_Achr9G30270_001,GSMUA_Achr5G27230_001,GSMUA_Achr6G20020_001,GSMUA_Achr4G12710_001,GSMUA_Achr2G06320_001,GSMUA_Achr7G24260_001,GSMUA_Achr9G05240_001,GSMUA_Achr8G26380_001,GSMUA_Achr5G24620_001,GSMUA_Achr2G06510_001,GSMUA_Achr9G23960_001,GSMUA_Achr5G27630_001,GSMUA_Achr7G02930_001,GSMUA_Achr4G00780_001,GSMUA_Achr9G08910_001,GSMUA_Achr5G27090_001,GS…
GO:0032268	regulation of cellular protein metabolic process	biological_process	0.64773	1	5	1118	157	23828	GSMUA_Achr7G02730_001,GSMUA_Achr6G03390_001,GSMUA_Achr11G05050_001,GSMUA_Achr4G14720_001,GSMUA_Achr10G14480_001
GO:0044270	cellular nitrogen compound catabolic process	biological_process	0.65163	1	3	1118	95	23828	GSMUA_Achr11G06050_001,GSMUA_Achr1G24850_001,GSMUA_Achr6G29180_001
GO:0046700	heterocycle catabolic process	biological_process	0.65163	1	3	1118	95	23828	GSMUA_Achr11G06050_001,GSMUA_Achr6G29180_001,GSMUA_Achr1G24850_001
GO:0022412	cellular process involved in reproduction in multicellular organism	biological_process	0.65293	1	2	1118	63	23828	GSMUA_Achr6G20020_001,GSMUA_Achr7G05910_001
GO:0038023	signaling receptor activity	molecular_function	0.65293	1	2	1118	63	23828	GSMUA_Achr9G30180_001,GSMUA_Achr4G30920_001
GO:0009893	positive regulation of metabolic process	biological_process	0.65493	1	7	1118	220	23828	GSMUA_Achr1G24850_001,GSMUA_Achr6G29170_001,GSMUA_Achr3G31720_001,GSMUA_Achr6G03390_001,GSMUA_Achr5G18070_001,GSMUA_Achr11G06090_001,GSMUA_Achr11G05050_001
GO:0016772	transferase activity, transferring phosphorus-containing groups	molecular_function	0.65585	1	70	1118	2078	23828	GSMUA_Achr9G13070_001,GSMUA_AchrUn_randomG03160_001,GSMUA_Achr7G06380_001,GSMUA_Achr6G29320_001,GSMUA_Achr1G21600_001,GSMUA_Achr4G14720_001,GSMUA_Achr5G27680_001,GSMUA_Achr4G00930_001,GSMUA_Achr8G26400_001,GSMUA_Achr9G05370_001,GSMUA_Achr4G04420_001,GSMUA_Achr1G01120_001,GSMUA_AchrUn_randomG03270_001,GSMUA_Achr4G01040_001,GSMUA_Achr11G08860_001,GSMUA_Achr7G06010_001,GSMUA_Achr11G08810_001,GSMUA_A…
GO:0016592	mediator complex	cellular_component	0.65728	1	1	1118	30	23828	GSMUA_Achr7G06460_001
GO:0005102	receptor binding	molecular_function	0.65728	1	1	1118	30	23828	GSMUA_Achr11G04770_001
GO:0005635	nuclear envelope	cellular_component	0.65728	1	1	1118	30	23828	GSMUA_Achr2G06320_001
GO:0006625	protein targeting to peroxisome	biological_process	0.65728	1	1	1118	30	23828	GSMUA_Achr6G20030_001
GO:0009081	branched-chain amino acid metabolic process	biological_process	0.65728	1	1	1118	30	23828	GSMUA_Achr7G24140_001
GO:0009723	response to ethylene	biological_process	0.65728	1	1	1118	30	23828	GSMUA_Achr11G04830_001
GO:0009756	carbohydrate mediated signaling	biological_process	0.65728	1	1	1118	30	23828	GSMUA_Achr9G30220_001
GO:0010182	sugar mediated signaling pathway	biological_process	0.65728	1	1	1118	30	23828	GSMUA_Achr9G30220_001
GO:0019208	phosphatase regulator activity	molecular_function	0.65728	1	1	1118	30	23828	GSMUA_Achr4G30880_001
GO:0044454	nuclear chromosome part	cellular_component	0.65728	1	1	1118	30	23828	GSMUA_Achr5G27140_001
GO:0071322	cellular response to carbohydrate stimulus	biological_process	0.65728	1	1	1118	30	23828	GSMUA_Achr9G30220_001
GO:0072662	protein localization to peroxisome	biological_process	0.65728	1	1	1118	30	23828	GSMUA_Achr6G20030_001
GO:0072663	establishment of protein localization to peroxisome	biological_process	0.65728	1	1	1118	30	23828	GSMUA_Achr6G20030_001
GO:0097306	cellular response to alcohol	biological_process	0.65728	1	1	1118	30	23828	GSMUA_Achr11G04830_001
GO:0019252	starch biosynthetic process	biological_process	0.65861	1	3	1118	96	23828	GSMUA_Achr6G29170_001,GSMUA_Achr11G06090_001,GSMUA_Achr5G18070_001
GO:0006633	fatty acid biosynthetic process	biological_process	0.65865	1	5	1118	159	23828	GSMUA_Achr5G24910_001,GSMUA_Achr10G14480_001,GSMUA_Achr9G08730_001,GSMUA_Achr5G16720_001,GSMUA_Achr6G03340_001
GO:0046148	pigment biosynthetic process	biological_process	0.66045	1	4	1118	128	23828	GSMUA_Achr11G06090_001,GSMUA_Achr6G29370_001,GSMUA_Achr7G24300_001,GSMUA_Achr10G14480_001
GO:0000156	phosphorelay response regulator activity	molecular_function	0.6614	1	2	1118	64	23828	GSMUA_Achr11G06040_001,GSMUA_Achr9G08940_001
GO:0009064	glutamine family amino acid metabolic process	biological_process	0.66141	1	2	1118	64	23828	GSMUA_Achr11G06050_001,GSMUA_Achr10G28580_001
GO:0009743	response to carbohydrate	biological_process	0.66141	1	2	1118	64	23828	GSMUA_Achr9G30220_001,GSMUA_Achr10G14480_001
GO:0016052	carbohydrate catabolic process	biological_process	0.66416	1	7	1118	222	23828	GSMUA_Achr5G27680_001,GSMUA_Achr3G31700_001,GSMUA_Achr10G28640_001,GSMUA_Achr1G24790_001,GSMUA_Achr11G05990_001,GSMUA_Achr4G01040_001,GSMUA_Achr9G12990_001
GO:0009308	amine metabolic process	biological_process	0.66548	1	3	1118	97	23828	GSMUA_Achr6G03330_001,GSMUA_Achr5G26390_001,GSMUA_Achr6G12170_001
GO:0022414	reproductive process	biological_process	0.6658	1	13	1118	405	23828	GSMUA_Achr9G30220_001,GSMUA_Achr6G29390_001,GSMUA_Achr7G05910_001,GSMUA_Achr10G14650_001,GSMUA_Achr11G04780_001,GSMUA_Achr2G09900_001,GSMUA_Achr10G28580_001,GSMUA_Achr5G26370_001,GSMUA_Achr5G12080_001,GSMUA_Achr9G08910_001,GSMUA_Achr6G20020_001,GSMUA_Achr1G24850_001,GSMUA_Achr7G06460_001
GO:0003723	RNA binding	molecular_function	0.66608	1	20	1118	615	23828	GSMUA_Achr4G07350_001,GSMUA_Achr10G30350_001,GSMUA_Achr3G27730_001,GSMUA_Achr5G27800_001,GSMUA_Achr4G12820_001,GSMUA_Achr11G06100_001,GSMUA_Achr7G06490_001,GSMUA_Achr4G07340_001,GSMUA_Achr11G05050_001,GSMUA_Achr7G02850_001,GSMUA_Achr11G08900_001,GSMUA_Achr9G29970_001,GSMUA_Achr7G06400_001,GSMUA_Achr9G05240_001,GSMUA_Achr6G03400_001,GSMUA_Achr4G12750_001,GSMUA_Achr3G27770_001,GSMUA_Achr7G05930_001…
GO:2000026	regulation of multicellular organismal development	biological_process	0.66642	1	4	1118	129	23828	GSMUA_Achr11G04780_001,GSMUA_Achr7G06460_001,GSMUA_Achr5G26370_001,GSMUA_Achr9G30220_001
GO:0004386	helicase activity	molecular_function	0.66848	1	6	1118	192	23828	GSMUA_Achr4G07530_001,GSMUA_Achr10G14600_001,GSMUA_Achr1G24870_001,GSMUA_Achr5G12220_001,GSMUA_Achr7G05930_001,GSMUA_Achr11G06030_001
GO:0005839	proteasome core complex	cellular_component	0.6693	1	1	1118	31	23828	GSMUA_Achr9G13190_001
GO:0048509	regulation of meristem development	biological_process	0.66931	1	1	1118	31	23828	GSMUA_Achr7G06460_001
GO:0016591	DNA-directed RNA polymerase II, holoenzyme	cellular_component	0.66931	1	1	1118	31	23828	GSMUA_Achr7G02730_001
GO:0006346	methylation-dependent chromatin silencing	biological_process	0.66931	1	1	1118	31	23828	GSMUA_Achr6G29390_001
GO:0006403	RNA localization	biological_process	0.66931	1	1	1118	31	23828	GSMUA_Achr6G20020_001
GO:0009084	glutamine family amino acid biosynthetic process	biological_process	0.66931	1	1	1118	31	23828	GSMUA_Achr10G28580_001
GO:0010267	production of ta-siRNAs involved in RNA interference	biological_process	0.66931	1	1	1118	31	23828	GSMUA_Achr1G24850_001
GO:0019319	hexose biosynthetic process	biological_process	0.66931	1	1	1118	31	23828	GSMUA_Achr10G28640_001
GO:0034754	cellular hormone metabolic process	biological_process	0.66931	1	1	1118	31	23828	GSMUA_Achr5G26390_001
GO:0043574	peroxisomal transport	biological_process	0.66931	1	1	1118	31	23828	GSMUA_Achr6G20030_001
GO:0050657	nucleic acid transport	biological_process	0.66931	1	1	1118	31	23828	GSMUA_Achr6G20020_001
GO:0050658	RNA transport	biological_process	0.66931	1	1	1118	31	23828	GSMUA_Achr6G20020_001
GO:0051028	mRNA transport	biological_process	0.66931	1	1	1118	31	23828	GSMUA_Achr6G20020_001
GO:0051236	establishment of RNA localization	biological_process	0.66931	1	1	1118	31	23828	GSMUA_Achr6G20020_001
GO:0070972	protein localization to endoplasmic reticulum	biological_process	0.66931	1	1	1118	31	23828	GSMUA_Achr9G05240_001
GO:0080135	regulation of cellular response to stress	biological_process	0.66931	1	1	1118	31	23828	GSMUA_Achr10G14480_001
GO:0009523	photosystem II	cellular_component	0.6696	1	2	1118	65	23828	GSMUA_Achr2G06350_001,GSMUA_Achr10G30470_001
GO:0004650	polygalacturonase activity	molecular_function	0.66973	1	2	1118	65	23828	GSMUA_Achr1G24710_001,GSMUA_Achr11G04870_001
GO:0016866	intramolecular transferase activity	molecular_function	0.66973	1	2	1118	65	23828	GSMUA_Achr3G27770_001,GSMUA_Achr9G12990_001
GO:0009793	embryo development ending in seed dormancy	biological_process	0.67226	1	3	1118	98	23828	GSMUA_Achr9G30220_001,GSMUA_Achr9G08910_001,GSMUA_Achr2G09900_001
GO:0016458	gene silencing	biological_process	0.67232	1	4	1118	130	23828	GSMUA_Achr4G14720_001,GSMUA_Achr1G24850_001,GSMUA_Achr11G04780_001,GSMUA_Achr6G29390_001
GO:0005886	plasma membrane	cellular_component	0.67668	1	10	1118	317	23828	GSMUA_Achr5G16520_001,GSMUA_Achr6G03360_001,GSMUA_Achr9G13110_001,GSMUA_Achr9G05580_001,GSMUA_Achr4G07560_001,GSMUA_Achr9G13170_001,GSMUA_Achr11G09020_001,GSMUA_AchrUn_randomG03100_001,GSMUA_Achr9G13010_001,GSMUA_Achr5G16530_001
GO:0032549	ribonucleoside binding	molecular_function	0.67696	1	111	1118	3284	23828	GSMUA_Achr5G12290_001,GSMUA_Achr1G24870_001,GSMUA_Achr7G06010_001,GSMUA_Achr4G01040_001,GSMUA_Achr3G27760_001,GSMUA_Achr4G31030_001,GSMUA_Achr9G05420_001,GSMUA_Achr11G08810_001,GSMUA_Achr4G00780_001,GSMUA_Achr4G07570_001,GSMUA_Achr5G26350_001,GSMUA_Achr3G31520_001,GSMUA_Achr6G03450_001,GSMUA_Achr3G21970_001,GSMUA_AchrUn_randomG14930_001,GSMUA_Achr10G14600_001,GSMUA_Achr1G01090_001,GSMUA_Achr9G239…
GO:0006839	mitochondrial transport	biological_process	0.67776	1	2	1118	66	23828	GSMUA_Achr9G05530_001,GSMUA_Achr2G06320_001
GO:0045330	aspartyl esterase activity	molecular_function	0.67781	1	2	1118	66	23828	GSMUA_Achr6G29240_001,GSMUA_Achr11G05020_001
GO:0080134	regulation of response to stress	biological_process	0.67788	1	2	1118	66	23828	GSMUA_Achr7G06460_001,GSMUA_Achr10G14480_001
GO:0004872	receptor activity	molecular_function	0.67788	1	2	1118	66	23828	GSMUA_Achr4G30920_001,GSMUA_Achr9G30180_001
GO:0051239	regulation of multicellular organismal process	biological_process	0.67815	1	4	1118	131	23828	GSMUA_Achr5G26370_001,GSMUA_Achr9G30220_001,GSMUA_Achr7G06460_001,GSMUA_Achr11G04780_001
GO:0006364	rRNA processing	biological_process	0.67815	1	4	1118	131	23828	GSMUA_Achr11G05050_001,GSMUA_Achr10G14480_001,GSMUA_Achr9G23650_001,GSMUA_Achr3G31690_001
GO:0001882	nucleoside binding	molecular_function	0.67824	1	111	1118	3285	23828	GSMUA_Achr11G04860_001,GSMUA_Achr4G07530_001,GSMUA_Achr4G14590_001,GSMUA_Achr3G31700_001,GSMUA_Achr5G27150_001,GSMUA_Achr3G27817_001,GSMUA_Achr7G05830_001,GSMUA_Achr11G08880_001,GSMUA_Achr10G28530_001,GSMUA_Achr5G12220_001,GSMUA_Achr9G08830_001,GSMUA_Achr5G26400_001,GSMUA_Achr4G01010_001,GSMUA_Achr3G27620_001,GSMUA_Achr3G27830_001,GSMUA_Achr4G01020_001,GSMUA_Achr1G01100_001,GSMUA_Achr10G14620_001…
GO:0017076	purine nucleotide binding	molecular_function	0.67828	1	113	1118	3343	23828	GSMUA_Achr3G27820_001,GSMUA_Achr1G01120_001,GSMUA_Achr4G04420_001,GSMUA_Achr9G05370_001,GSMUA_Achr8G26400_001,GSMUA_Achr5G18110_001,GSMUA_Achr4G00930_001,GSMUA_Achr5G27100_001,GSMUA_Achr3G27810_001,GSMUA_Achr9G23550_001,GSMUA_Achr5G12300_001,GSMUA_Achr3G31630_001,GSMUA_Achr4G14720_001,GSMUA_Achr1G21600_001,GSMUA_Achr7G06510_001,GSMUA_Achr10G30450_001,GSMUA_Achr9G08850_001,GSMUA_Achr9G23510_001,GS…
GO:0051246	regulation of protein metabolic process	biological_process	0.67992	1	5	1118	163	23828	GSMUA_Achr7G02730_001,GSMUA_Achr6G03390_001,GSMUA_Achr11G05050_001,GSMUA_Achr4G14720_001,GSMUA_Achr10G14480_001
GO:0050789	regulation of biological process	biological_process	0.68062	1	120	1118	3548	23828	GSMUA_Achr4G12860_001,GSMUA_Achr4G30920_001,GSMUA_Achr11G09000_001,GSMUA_Achr2G10230_001,GSMUA_Achr2G06420_001,GSMUA_Achr9G10300_001,GSMUA_Achr1G24850_001,GSMUA_Achr3G27780_001,GSMUA_Achr7G05980_001,GSMUA_Achr2G09970_001,GSMUA_Achr1G00910_001,GSMUA_Achr9G05260_001,GSMUA_Achr9G24080_001,GSMUA_Achr9G05310_001,GSMUA_Achr9G08900_001,GSMUA_Achr10G30440_001,GSMUA_Achr7G24330_001,GSMUA_Achr7G05760_001,G…
GO:0019207	kinase regulator activity	molecular_function	0.6808	1	1	1118	32	23828	GSMUA_Achr1G00900_001
GO:0030003	cellular cation homeostasis	biological_process	0.68091	1	1	1118	32	23828	GSMUA_Achr9G05350_001
GO:0098771	inorganic ion homeostasis	biological_process	0.68091	1	1	1118	32	23828	GSMUA_Achr9G05350_001
GO:0006213	pyrimidine nucleoside metabolic process	biological_process	0.68091	1	1	1118	32	23828	GSMUA_Achr3G21960_001
GO:0046131	pyrimidine ribonucleoside metabolic process	biological_process	0.68091	1	1	1118	32	23828	GSMUA_Achr3G21960_001
GO:0051788	response to misfolded protein	biological_process	0.68091	1	1	1118	32	23828	GSMUA_Achr2G06320_001
GO:0000165	MAPK cascade	biological_process	0.68091	1	1	1118	32	23828	GSMUA_Achr10G14480_001
GO:0006402	mRNA catabolic process	biological_process	0.68091	1	1	1118	32	23828	GSMUA_Achr1G24850_001
GO:0009753	response to jasmonic acid	biological_process	0.68091	1	1	1118	32	23828	GSMUA_Achr10G14480_001
GO:0016857	racemase and epimerase activity, acting on carbohydrates and derivatives	molecular_function	0.68091	1	1	1118	32	23828	GSMUA_Achr7G02740_001
GO:0031365	N-terminal protein amino acid modification	biological_process	0.68091	1	1	1118	32	23828	GSMUA_Achr11G05040_001
GO:0050826	response to freezing	biological_process	0.68091	1	1	1118	32	23828	GSMUA_Achr9G30220_001
GO:0097367	carbohydrate derivative binding	molecular_function	0.68452	1	113	1118	3348	23828	GSMUA_Achr3G27810_001,GSMUA_Achr8G26400_001,GSMUA_Achr4G00930_001,GSMUA_Achr5G12300_001,GSMUA_Achr3G31630_001,GSMUA_Achr9G23550_001,GSMUA_AchrUn_randomG03270_001,GSMUA_Achr3G27820_001,GSMUA_Achr3G21990_001,GSMUA_Achr9G05370_001,GSMUA_Achr4G04420_001,GSMUA_Achr1G01120_001,GSMUA_Achr6G29320_001,GSMUA_Achr6G12250_001,GSMUA_Achr7G06380_001,GSMUA_Achr7G06510_001,GSMUA_Achr10G30450_001,GSMUA_Achr1G2160…
GO:0048609	multicellular organismal reproductive process	biological_process	0.6855	1	3	1118	100	23828	GSMUA_Achr9G30220_001,GSMUA_Achr6G20020_001,GSMUA_Achr7G05910_001
GO:0005730	nucleolus	cellular_component	0.68575	1	2	1118	67	23828	GSMUA_Achr9G30160_001,GSMUA_Achr10G28580_001
GO:0016903	oxidoreductase activity, acting on the aldehyde or oxo group of donors	molecular_function	0.68586	1	2	1118	67	23828	GSMUA_Achr10G28580_001,GSMUA_Achr5G24920_001
GO:0008104	protein localization	biological_process	0.68612	1	24	1118	742	23828	GSMUA_Achr2G06320_001,GSMUA_Achr5G27230_001,GSMUA_Achr6G20020_001,GSMUA_Achr4G12710_001,GSMUA_Achr9G30270_001,GSMUA_Achr9G05540_001,GSMUA_Achr10G14480_001,GSMUA_Achr5G24620_001,GSMUA_Achr8G26380_001,GSMUA_Achr9G05240_001,GSMUA_Achr7G24260_001,GSMUA_Achr4G04300_001,GSMUA_Achr5G27090_001,GSMUA_Achr9G08910_001,GSMUA_Achr4G00780_001,GSMUA_Achr7G02930_001,GSMUA_Achr5G27630_001,GSMUA_Achr2G06510_001,GS…
GO:1990234	transferase complex	cellular_component	0.68792	1	10	1118	320	23828	GSMUA_Achr5G16530_001,GSMUA_Achr4G07400_001,GSMUA_Achr4G14720_001,GSMUA_Achr9G08750_001,GSMUA_Achr7G17420_001,GSMUA_Achr7G02730_001,GSMUA_Achr9G30000_001,GSMUA_Achr9G05330_001,GSMUA_Achr4G01040_001,GSMUA_Achr5G16520_001
GO:0004298	threonine-type endopeptidase activity	molecular_function	0.6921	1	1	1118	33	23828	GSMUA_Achr9G13190_001
GO:0070003	threonine-type peptidase activity	molecular_function	0.6921	1	1	1118	33	23828	GSMUA_Achr9G13190_001
GO:0004499	N,N-dimethylaniline monooxygenase activity	molecular_function	0.69211	1	1	1118	33	23828	GSMUA_Achr9G05490_001
GO:0005798	Golgi-associated vesicle	cellular_component	0.69211	1	1	1118	33	23828	GSMUA_Achr4G04300_001
GO:0010090	trichome morphogenesis	biological_process	0.69211	1	1	1118	33	23828	GSMUA_Achr4G00810_001
GO:0010162	seed dormancy process	biological_process	0.69211	1	1	1118	33	23828	GSMUA_Achr9G30220_001
GO:0022611	dormancy process	biological_process	0.69211	1	1	1118	33	23828	GSMUA_Achr9G30220_001
GO:0030660	Golgi-associated vesicle membrane	cellular_component	0.69211	1	1	1118	33	23828	GSMUA_Achr4G04300_001
GO:0042542	response to hydrogen peroxide	biological_process	0.69211	1	1	1118	33	23828	GSMUA_Achr4G12790_001
GO:0046364	monosaccharide biosynthetic process	biological_process	0.69211	1	1	1118	33	23828	GSMUA_Achr10G28640_001
GO:0016705	oxidoreductase activity, acting on paired donors, with incorporation or reduction of molecular oxygen	molecular_function	0.69306	1	15	1118	474	23828	GSMUA_Achr8G26330_001,GSMUA_Achr8G26350_001,GSMUA_Achr8G26340_001,GSMUA_Achr9G24020_001,GSMUA_Achr4G04400_001,GSMUA_Achr9G05490_001,GSMUA_Achr3G31210_001,GSMUA_Achr2G10240_001,GSMUA_Achr9G23620_001,GSMUA_Achr4G00800_001,GSMUA_Achr2G10160_001,GSMUA_Achr3G31220_001,GSMUA_Achr5G26220_001,GSMUA_Achr9G24040_001,GSMUA_Achr5G26230_001
GO:0015031	protein transport	biological_process	0.69335	1	23	1118	715	23828	GSMUA_Achr7G24260_001,GSMUA_Achr5G24620_001,GSMUA_Achr8G26380_001,GSMUA_Achr9G05240_001,GSMUA_Achr9G30270_001,GSMUA_Achr10G14480_001,GSMUA_Achr9G05540_001,GSMUA_Achr2G06320_001,GSMUA_Achr5G27230_001,GSMUA_Achr6G20020_001,GSMUA_Achr4G12710_001,GSMUA_Achr9G23650_001,GSMUA_Achr5G27180_001,GSMUA_Achr7G24220_001,GSMUA_Achr9G05530_001,GSMUA_Achr6G20030_001,GSMUA_Achr7G02930_001,GSMUA_Achr5G27630_001,GS…
GO:0046983	protein dimerization activity	molecular_function	0.69341	1	23	1118	715	23828	GSMUA_Achr5G27100_001,GSMUA_Achr9G23460_001,GSMUA_Achr7G06330_001,GSMUA_Achr7G02770_001,GSMUA_Achr4G12700_001,GSMUA_Achr2G10250_001,GSMUA_Achr4G14580_001,GSMUA_Achr9G13010_001,GSMUA_Achr1G24840_001,GSMUA_Achr7G06220_001,GSMUA_Achr10G28580_001,GSMUA_Achr9G08780_001,GSMUA_Achr1G21470_001,GSMUA_Achr5G18100_001,GSMUA_Achr9G23470_001,GSMUA_Achr8G26280_001,GSMUA_Achr2G06250_001,GSMUA_Achr7G24330_001,GS…
GO:0072593	reactive oxygen species metabolic process	biological_process	0.69368	1	2	1118	68	23828	GSMUA_Achr10G14480_001,GSMUA_Achr11G06090_001
GO:0051128	regulation of cellular component organization	biological_process	0.69512	1	4	1118	134	23828	GSMUA_Achr4G04170_001,GSMUA_Achr1G00910_001,GSMUA_Achr4G04230_001,GSMUA_Achr4G14720_001
GO:0003924	GTPase activity	molecular_function	0.69526	1	7	1118	229	23828	GSMUA_Achr9G05540_001,GSMUA_Achr10G30450_001,GSMUA_Achr7G06230_001,GSMUA_Achr7G24260_001,GSMUA_Achr4G00780_001,GSMUA_Achr4G01020_001,GSMUA_Achr5G12310_001
GO:0005982	starch metabolic process	biological_process	0.69834	1	3	1118	102	23828	GSMUA_Achr11G06090_001,GSMUA_Achr5G18070_001,GSMUA_Achr6G29170_001
GO:0019439	aromatic compound catabolic process	biological_process	0.69834	1	3	1118	102	23828	GSMUA_Achr11G06050_001,GSMUA_Achr6G29180_001,GSMUA_Achr1G24850_001
GO:0016072	rRNA metabolic process	biological_process	0.70073	1	4	1118	135	23828	GSMUA_Achr11G05050_001,GSMUA_Achr3G31690_001,GSMUA_Achr9G23650_001,GSMUA_Achr10G14480_001
GO:0046907	intracellular transport	biological_process	0.70085	1	23	1118	718	23828	GSMUA_Achr5G24620_001,GSMUA_Achr8G26380_001,GSMUA_Achr9G05240_001,GSMUA_Achr7G24260_001,GSMUA_Achr2G06320_001,GSMUA_Achr5G27230_001,GSMUA_Achr6G20020_001,GSMUA_Achr4G00940_001,GSMUA_Achr9G30270_001,GSMUA_Achr10G14480_001,GSMUA_Achr4G12790_001,GSMUA_Achr9G05540_001,GSMUA_Achr7G24220_001,GSMUA_Achr6G20030_001,GSMUA_Achr9G05530_001,GSMUA_Achr9G23650_001,GSMUA_Achr5G27180_001,GSMUA_Achr4G04300_001,GS…
GO:0016410	N-acyltransferase activity	molecular_function	0.70134	1	2	1118	69	23828	GSMUA_Achr6G12110_001,GSMUA_Achr3G21890_001
GO:0005768	endosome	cellular_component	0.70292	1	1	1118	34	23828	GSMUA_Achr4G00940_001
GO:0009438	methylglyoxal metabolic process	biological_process	0.70292	1	1	1118	34	23828	GSMUA_Achr11G04830_001
GO:0009627	systemic acquired resistance	biological_process	0.70292	1	1	1118	34	23828	GSMUA_Achr10G14480_001
GO:0010026	trichome differentiation	biological_process	0.70292	1	1	1118	34	23828	GSMUA_Achr4G00810_001
GO:0015491	cation:cation antiporter activity	molecular_function	0.70292	1	1	1118	34	23828	GSMUA_Achr5G27820_001
GO:0019243	methylglyoxal catabolic process to D-lactate via S-lactoyl-glutathione	biological_process	0.70292	1	1	1118	34	23828	GSMUA_Achr11G04830_001
GO:0042182	ketone catabolic process	biological_process	0.70292	1	1	1118	34	23828	GSMUA_Achr11G04830_001
GO:0043248	proteasome assembly	biological_process	0.70292	1	1	1118	34	23828	GSMUA_Achr2G06320_001
GO:0051596	methylglyoxal catabolic process	biological_process	0.70292	1	1	1118	34	23828	GSMUA_Achr11G04830_001
GO:0061727	methylglyoxal catabolic process to lactate	biological_process	0.70292	1	1	1118	34	23828	GSMUA_Achr11G04830_001
GO:0071166	ribonucleoprotein complex localization	biological_process	0.70292	1	1	1118	34	23828	GSMUA_Achr6G20020_001
GO:0071426	ribonucleoprotein complex export from nucleus	biological_process	0.70292	1	1	1118	34	23828	GSMUA_Achr6G20020_001
GO:0048856	anatomical structure development	biological_process	0.70668	1	20	1118	630	23828	GSMUA_Achr7G06460_001,GSMUA_Achr4G00810_001,GSMUA_Achr5G26370_001,GSMUA_Achr9G08910_001,GSMUA_Achr11G05050_001,GSMUA_Achr2G09900_001,GSMUA_Achr9G23650_001,GSMUA_Achr10G14650_001,GSMUA_Achr10G30350_001,GSMUA_Achr2G06280_001,GSMUA_Achr7G05910_001,GSMUA_Achr1G24850_001,GSMUA_Achr10G28580_001,GSMUA_Achr9G08780_001,GSMUA_Achr6G20020_001,GSMUA_Achr11G04780_001,GSMUA_Achr3G21960_001,GSMUA_Achr6G29390_00…
GO:0000023	maltose metabolic process	biological_process	0.70884	1	2	1118	70	23828	GSMUA_Achr5G18070_001,GSMUA_Achr6G29170_001
GO:0007276	gamete generation	biological_process	0.70884	1	2	1118	70	23828	GSMUA_Achr7G05910_001,GSMUA_Achr6G20020_001
GO:0009218	pyrimidine ribonucleotide metabolic process	biological_process	0.70884	1	2	1118	70	23828	GSMUA_Achr6G20020_001,GSMUA_Achr7G06230_001
GO:0009220	pyrimidine ribonucleotide biosynthetic process	biological_process	0.70884	1	2	1118	70	23828	GSMUA_Achr6G20020_001,GSMUA_Achr7G06230_001
GO:0043648	dicarboxylic acid metabolic process	biological_process	0.70884	1	2	1118	70	23828	GSMUA_Achr11G06050_001,GSMUA_Achr3G31710_001
GO:0015672	monovalent inorganic cation transport	biological_process	0.71042	1	8	1118	264	23828	GSMUA_Achr9G13040_001,GSMUA_AchrUn_randomG14210_001,GSMUA_Achr1G01170_001,GSMUA_Achr10G30320_001,GSMUA_Achr5G27820_001,GSMUA_Achr4G00970_001,GSMUA_Achr9G13150_001,GSMUA_AchrUn_randomG03290_001
GO:0044255	cellular lipid metabolic process	biological_process	0.71133	1	21	1118	662	23828	GSMUA_Achr4G07390_001,GSMUA_Achr2G06320_001,GSMUA_Achr9G08730_001,GSMUA_Achr9G12980_001,GSMUA_Achr4G12800_001,GSMUA_Achr5G16720_001,GSMUA_Achr10G14480_001,GSMUA_Achr5G24730_001,GSMUA_Achr4G07600_001,GSMUA_Achr6G03340_001,GSMUA_Achr11G06090_001,GSMUA_Achr9G23590_001,GSMUA_Achr1G21570_001,GSMUA_Achr11G08760_001,GSMUA_Achr5G16700_001,GSMUA_Achr3G30960_001,GSMUA_Achr2G06280_001,GSMUA_Achr6G20030_001,…
GO:0009534	chloroplast thylakoid	cellular_component	0.71158	1	4	1118	137	23828	GSMUA_Achr10G14480_001,GSMUA_Achr11G08930_001,GSMUA_Achr4G04130_001,GSMUA_Achr9G08910_001
GO:0031976	plastid thylakoid	cellular_component	0.71158	1	4	1118	137	23828	GSMUA_Achr10G14480_001,GSMUA_Achr4G04130_001,GSMUA_Achr11G08930_001,GSMUA_Achr9G08910_001
GO:0046834	lipid phosphorylation	biological_process	0.7133	1	1	1118	35	23828	GSMUA_Achr4G31150_001
GO:0046854	phosphatidylinositol phosphorylation	biological_process	0.7133	1	1	1118	35	23828	GSMUA_Achr4G31150_001
GO:0003993	acid phosphatase activity	molecular_function	0.71334	1	1	1118	35	23828	GSMUA_Achr6G29400_001
GO:0006089	lactate metabolic process	biological_process	0.71334	1	1	1118	35	23828	GSMUA_Achr11G04830_001
GO:0008374	O-acyltransferase activity	molecular_function	0.71334	1	1	1118	35	23828	GSMUA_Achr4G07410_001
GO:0035091	phosphatidylinositol binding	molecular_function	0.71334	1	1	1118	35	23828	GSMUA_Achr11G09010_001
GO:0048585	negative regulation of response to stimulus	biological_process	0.71334	1	1	1118	35	23828	GSMUA_Achr10G14480_001
GO:0090407	organophosphate biosynthetic process	biological_process	0.71396	1	15	1118	481	23828	GSMUA_Achr1G21570_001,GSMUA_Achr11G06090_001,GSMUA_Achr9G23590_001,GSMUA_Achr6G20020_001,GSMUA_Achr9G13150_001,GSMUA_Achr4G07390_001,GSMUA_Achr10G14480_001,GSMUA_AchrUn_randomG03290_001,GSMUA_Achr11G08760_001,GSMUA_Achr7G06230_001,GSMUA_Achr4G12650_001,GSMUA_Achr9G13040_001,GSMUA_AchrUn_randomG14210_001,GSMUA_Achr4G12740_001,GSMUA_Achr5G18110_001
GO:0098655	cation transmembrane transport	biological_process	0.71473	1	5	1118	170	23828	GSMUA_AchrUn_randomG03290_001,GSMUA_AchrUn_randomG14210_001,GSMUA_Achr9G13150_001,GSMUA_Achr4G00970_001,GSMUA_Achr9G13040_001
GO:0098662	inorganic cation transmembrane transport	biological_process	0.71473	1	5	1118	170	23828	GSMUA_AchrUn_randomG03290_001,GSMUA_Achr9G13040_001,GSMUA_Achr4G00970_001,GSMUA_AchrUn_randomG14210_001,GSMUA_Achr9G13150_001
GO:0009888	tissue development	biological_process	0.71499	1	6	1118	202	23828	GSMUA_Achr5G26370_001,GSMUA_Achr9G30220_001,GSMUA_Achr4G00810_001,GSMUA_Achr1G24850_001,GSMUA_Achr3G21960_001,GSMUA_Achr7G06460_001
GO:0008283	cell proliferation	biological_process	0.71619	1	2	1118	71	23828	GSMUA_Achr11G04780_001,GSMUA_Achr6G29390_001
GO:0005524	ATP binding	molecular_function	0.71784	1	93	1118	2792	23828	GSMUA_Achr4G04420_001,GSMUA_Achr9G05370_001,GSMUA_Achr1G01120_001,GSMUA_Achr8G26400_001,GSMUA_Achr4G00930_001,GSMUA_Achr5G12300_001,GSMUA_Achr3G31630_001,GSMUA_Achr9G23550_001,GSMUA_Achr7G06510_001,GSMUA_Achr4G14720_001,GSMUA_Achr1G21600_001,GSMUA_Achr9G08850_001,GSMUA_Achr9G23510_001,GSMUA_Achr4G00810_001,GSMUA_Achr6G29320_001,GSMUA_Achr7G06380_001,GSMUA_Achr6G12250_001,GSMUA_Achr7G05930_001,GSM…
GO:0044282	small molecule catabolic process	biological_process	0.71967	1	5	1118	171	23828	GSMUA_Achr6G20030_001,GSMUA_Achr2G06320_001,GSMUA_Achr11G06050_001,GSMUA_Achr11G04830_001,GSMUA_Achr10G14480_001
GO:0030234	enzyme regulator activity	molecular_function	0.72025	1	7	1118	235	23828	GSMUA_Achr6G29240_001,GSMUA_Achr1G00900_001,GSMUA_Achr4G30880_001,GSMUA_Achr11G06090_001,GSMUA_Achr5G26280_001,GSMUA_Achr5G27100_001,GSMUA_Achr7G02930_001
GO:0009605	response to external stimulus	biological_process	0.72034	1	7	1118	235	23828	GSMUA_Achr10G14650_001,GSMUA_AchrUn_randomG20850_001,GSMUA_Achr1G24850_001,GSMUA_Achr10G14480_001,GSMUA_Achr1G24830_001,GSMUA_Achr2G06280_001,GSMUA_Achr1G21350_001
GO:1903047	mitotic cell cycle process	biological_process	0.72281	1	3	1118	106	23828	GSMUA_Achr11G04780_001,GSMUA_Achr6G29390_001,GSMUA_Achr9G05330_001
GO:0005509	calcium ion binding	molecular_function	0.72327	1	11	1118	361	23828	GSMUA_Achr2G06360_001,GSMUA_Achr4G12690_001,GSMUA_Achr9G30020_001,GSMUA_Achr5G26360_001,GSMUA_Achr9G05450_001,GSMUA_Achr7G17360_001,GSMUA_Achr4G12680_001,GSMUA_Achr7G05810_001,GSMUA_Achr1G21380_001,GSMUA_Achr5G27120_001,GSMUA_Achr9G05370_001
GO:0004722	protein serine/threonine phosphatase activity	molecular_function	0.72337	1	2	1118	72	23828	GSMUA_Achr9G24110_001,GSMUA_Achr4G12780_001
GO:0044459	plasma membrane part	cellular_component	0.72337	1	2	1118	72	23828	GSMUA_Achr5G16530_001,GSMUA_Achr5G16520_001
GO:1901606	alpha-amino acid catabolic process	biological_process	0.72337	1	2	1118	72	23828	GSMUA_Achr10G14480_001,GSMUA_Achr11G06050_001
GO:0010431	seed maturation	biological_process	0.7234	1	1	1118	36	23828	GSMUA_Achr9G30220_001
GO:0016854	racemase and epimerase activity	molecular_function	0.7234	1	1	1118	36	23828	GSMUA_Achr7G02740_001
GO:0045088	regulation of innate immune response	biological_process	0.7234	1	1	1118	36	23828	GSMUA_Achr10G14480_001
GO:0046185	aldehyde catabolic process	biological_process	0.7234	1	1	1118	36	23828	GSMUA_Achr11G04830_001
GO:0071396	cellular response to lipid	biological_process	0.7234	1	1	1118	36	23828	GSMUA_Achr11G04830_001
GO:0008299	isoprenoid biosynthetic process	biological_process	0.72373	1	6	1118	204	23828	GSMUA_Achr9G23590_001,GSMUA_Achr11G06090_001,GSMUA_Achr11G04950_001,GSMUA_Achr4G07390_001,GSMUA_Achr5G24730_001,GSMUA_Achr10G14480_001
GO:0006631	fatty acid metabolic process	biological_process	0.72439	1	7	1118	236	23828	GSMUA_Achr10G14480_001,GSMUA_Achr5G16720_001,GSMUA_Achr6G03340_001,GSMUA_Achr9G08730_001,GSMUA_Achr5G24910_001,GSMUA_Achr2G06320_001,GSMUA_Achr6G20030_001
GO:0044434	chloroplast part	cellular_component	0.72668	1	11	1118	362	23828	GSMUA_Achr11G06090_001,GSMUA_Achr9G23590_001,GSMUA_Achr9G08910_001,GSMUA_Achr11G05050_001,GSMUA_Achr9G23510_001,GSMUA_Achr10G28580_001,GSMUA_Achr4G04130_001,GSMUA_Achr1G24840_001,GSMUA_Achr10G14480_001,GSMUA_Achr3G31630_001,GSMUA_Achr11G08930_001
GO:0006644	phospholipid metabolic process	biological_process	0.72802	1	9	1118	300	23828	GSMUA_Achr5G16700_001,GSMUA_Achr10G14480_001,GSMUA_Achr11G08760_001,GSMUA_Achr9G12980_001,GSMUA_Achr1G21570_001,GSMUA_Achr11G06090_001,GSMUA_Achr9G23590_001,GSMUA_Achr4G07390_001,GSMUA_Achr4G31150_001
GO:0032504	multicellular organism reproduction	biological_process	0.72869	1	3	1118	107	23828	GSMUA_Achr7G05910_001,GSMUA_Achr6G20020_001,GSMUA_Achr9G30220_001
GO:0098798	mitochondrial protein complex	cellular_component	0.73029	1	2	1118	73	23828	GSMUA_Achr9G05530_001,GSMUA_AchrUn_randomG14210_001
GO:0015849	organic acid transport	biological_process	0.7304	1	2	1118	73	23828	GSMUA_Achr1G24840_001,GSMUA_Achr2G09980_001
GO:0046942	carboxylic acid transport	biological_process	0.7304	1	2	1118	73	23828	GSMUA_Achr2G09980_001,GSMUA_Achr1G24840_001
GO:0016407	acetyltransferase activity	molecular_function	0.7304	1	2	1118	73	23828	GSMUA_Achr3G21890_001,GSMUA_Achr6G12110_001
GO:0070011	peptidase activity, acting on L-amino acid peptides	molecular_function	0.73046	1	17	1118	548	23828	GSMUA_Achr4G04200_001,GSMUA_Achr7G05760_001,GSMUA_Achr7G24250_001,GSMUA_Achr9G13190_001,GSMUA_Achr6G29260_001,GSMUA_Achr6G29250_001,GSMUA_Achr4G04280_001,GSMUA_Achr9G24030_001,GSMUA_Achr7G24290_001,GSMUA_Achr10G28610_001,GSMUA_Achr10G30530_001,GSMUA_Achr3G31630_001,GSMUA_Achr11G04880_001,GSMUA_Achr3G31690_001,GSMUA_Achr3G31140_001,GSMUA_Achr3G31640_001,GSMUA_Achr6G03230_001
GO:0008270	zinc ion binding	molecular_function	0.73069	1	45	1118	1389	23828	GSMUA_Achr4G14710_001,GSMUA_Achr9G23520_001,GSMUA_Achr3G27590_001,GSMUA_AchrUn_randomG15000_001,GSMUA_Achr10G14690_001,GSMUA_Achr10G28490_001,GSMUA_Achr4G12850_001,GSMUA_AchrUn_randomG20870_001,GSMUA_Achr1G24890_001,GSMUA_Achr5G18130_001,GSMUA_Achr3G30840_001,GSMUA_Achr3G31010_001,GSMUA_Achr11G06030_001,GSMUA_Achr10G28620_001,GSMUA_Achr6G03320_001,GSMUA_Achr4G04320_001,GSMUA_Achr3G21880_001,GSMUA…
GO:0000428	DNA-directed RNA polymerase complex	cellular_component	0.73311	1	1	1118	37	23828	GSMUA_Achr7G02730_001
GO:0030880	RNA polymerase complex	cellular_component	0.73311	1	1	1118	37	23828	GSMUA_Achr7G02730_001
GO:0055029	nuclear DNA-directed RNA polymerase complex	cellular_component	0.73311	1	1	1118	37	23828	GSMUA_Achr7G02730_001
GO:0008173	RNA methyltransferase activity	molecular_function	0.73311	1	1	1118	37	23828	GSMUA_Achr9G29970_001
GO:0009832	plant-type cell wall biogenesis	biological_process	0.73311	1	1	1118	37	23828	GSMUA_Achr4G00810_001
GO:0016645	oxidoreductase activity, acting on the CH-NH group of donors	molecular_function	0.73311	1	1	1118	37	23828	GSMUA_Achr5G26390_001
GO:0019842	vitamin binding	molecular_function	0.73311	1	1	1118	37	23828	GSMUA_Achr9G10100_001
GO:0031668	cellular response to extracellular stimulus	biological_process	0.73311	1	1	1118	37	23828	GSMUA_Achr2G06280_001
GO:0051168	nuclear export	biological_process	0.73311	1	1	1118	37	23828	GSMUA_Achr6G20020_001
GO:0071496	cellular response to external stimulus	biological_process	0.73311	1	1	1118	37	23828	GSMUA_Achr2G06280_001
GO:0071705	nitrogen compound transport	biological_process	0.73363	1	5	1118	174	23828	GSMUA_Achr6G12090_001,GSMUA_Achr8G26260_001,GSMUA_Achr6G20020_001,GSMUA_Achr6G12130_001,GSMUA_Achr1G24840_001
GO:0044428	nuclear part	cellular_component	0.73633	1	11	1118	365	23828	GSMUA_Achr5G26370_001,GSMUA_Achr9G30160_001,GSMUA_Achr10G28580_001,GSMUA_Achr7G02850_001,GSMUA_Achr2G06320_001,GSMUA_Achr9G10300_001,GSMUA_Achr5G27140_001,GSMUA_Achr1G24850_001,GSMUA_Achr7G02900_001,GSMUA_Achr7G06460_001,GSMUA_Achr7G02730_001
GO:0001883	purine nucleoside binding	molecular_function	0.73711	1	109	1118	3275	23828	GSMUA_Achr10G14620_001,GSMUA_Achr1G01100_001,GSMUA_Achr4G01020_001,GSMUA_Achr3G27830_001,GSMUA_Achr3G27620_001,GSMUA_Achr5G26400_001,GSMUA_Achr9G08830_001,GSMUA_Achr4G01010_001,GSMUA_Achr6G12140_001,GSMUA_Achr5G24670_001,GSMUA_Achr5G11980_001,GSMUA_AchrUn_randomG14920_001,GSMUA_Achr5G12310_001,GSMUA_Achr11G05990_001,GSMUA_Achr9G05540_001,GSMUA_Achr3G31020_001,GSMUA_Achr4G07530_001,GSMUA_Achr11G04…
GO:0032550	purine ribonucleoside binding	molecular_function	0.73711	1	109	1118	3275	23828	GSMUA_Achr7G24210_001,GSMUA_Achr1G21380_001,GSMUA_Achr9G30130_001,GSMUA_Achr5G27740_001,GSMUA_Achr5G12150_001,GSMUA_Achr5G26320_001,GSMUA_Achr4G07370_001,GSMUA_Achr11G06030_001,GSMUA_Achr7G05800_001,GSMUA_Achr7G06230_001,GSMUA_Achr9G23540_001,GSMUA_Achr6G29180_001,GSMUA_Achr2G06360_001,GSMUA_Achr6G20030_001,GSMUA_Achr4G12880_001,GSMUA_Achr4G30980_001,GSMUA_Achr1G21480_001,GSMUA_Achr7G24120_001,GS…
GO:0032555	purine ribonucleotide binding	molecular_function	0.73711	1	109	1118	3275	23828	GSMUA_Achr7G24260_001,GSMUA_Achr11G04790_001,GSMUA_Achr1G01110_001,GSMUA_Achr5G12130_001,GSMUA_Achr9G24030_001,GSMUA_Achr5G26250_001,GSMUA_Achr3G31750_001,GSMUA_Achr7G24120_001,GSMUA_Achr10G28510_001,GSMUA_Achr4G04130_001,GSMUA_Achr1G21480_001,GSMUA_Achr4G04430_001,GSMUA_Achr3G27790_001,GSMUA_Achr4G30980_001,GSMUA_Achr4G12880_001,GSMUA_Achr2G06360_001,GSMUA_Achr6G20030_001,GSMUA_Achr9G23540_001,G…
GO:0051649	establishment of localization in cell	biological_process	0.73712	1	26	1118	824	23828	GSMUA_Achr7G24260_001,GSMUA_Achr8G26380_001,GSMUA_Achr5G24620_001,GSMUA_Achr9G05240_001,GSMUA_Achr9G30270_001,GSMUA_Achr4G00940_001,GSMUA_Achr10G14480_001,GSMUA_Achr9G05540_001,GSMUA_Achr4G12790_001,GSMUA_Achr5G26180_001,GSMUA_Achr5G27230_001,GSMUA_Achr6G20020_001,GSMUA_Achr2G06320_001,GSMUA_Achr9G23650_001,GSMUA_Achr5G27180_001,GSMUA_Achr6G20030_001,GSMUA_Achr9G05530_001,GSMUA_Achr7G24220_001,GS…
GO:0051641	cellular localization	biological_process	0.73888	1	27	1118	855	23828	GSMUA_Achr9G08910_001,GSMUA_Achr11G05050_001,GSMUA_Achr4G00780_001,GSMUA_Achr4G04300_001,GSMUA_Achr5G27090_001,GSMUA_Achr5G27630_001,GSMUA_Achr2G06510_001,GSMUA_Achr9G23960_001,GSMUA_Achr7G06230_001,GSMUA_Achr7G24220_001,GSMUA_Achr6G20030_001,GSMUA_Achr9G05530_001,GSMUA_Achr5G27180_001,GSMUA_Achr9G23650_001,GSMUA_Achr2G06320_001,GSMUA_Achr5G27230_001,GSMUA_Achr6G20020_001,GSMUA_Achr5G26180_001,GS…
GO:0034470	ncRNA processing	biological_process	0.74064	1	6	1118	208	23828	GSMUA_Achr11G05050_001,GSMUA_Achr7G02830_001,GSMUA_Achr3G21960_001,GSMUA_Achr10G14480_001,GSMUA_Achr9G23650_001,GSMUA_Achr3G31690_001
GO:0000079	regulation of cyclin-dependent protein serine/threonine kinase activity	biological_process	0.74248	1	1	1118	38	23828	GSMUA_Achr7G02730_001
GO:1904029	regulation of cyclin-dependent protein kinase activity	biological_process	0.74248	1	1	1118	38	23828	GSMUA_Achr7G02730_001
GO:0006401	RNA catabolic process	biological_process	0.74248	1	1	1118	38	23828	GSMUA_Achr1G24850_001
GO:0006730	one-carbon metabolic process	biological_process	0.74248	1	1	1118	38	23828	GSMUA_Achr5G26120_001
GO:0035196	production of miRNAs involved in gene silencing by miRNA	biological_process	0.74248	1	1	1118	38	23828	GSMUA_Achr1G24850_001
GO:0050776	regulation of immune response	biological_process	0.74248	1	1	1118	38	23828	GSMUA_Achr10G14480_001
GO:0098660	inorganic ion transmembrane transport	biological_process	0.7425	1	5	1118	176	23828	GSMUA_AchrUn_randomG14210_001,GSMUA_Achr9G13150_001,GSMUA_Achr9G13040_001,GSMUA_Achr4G00970_001,GSMUA_AchrUn_randomG03290_001
GO:0016043	cellular component organization	biological_process	0.74311	1	53	1118	1634	23828	GSMUA_Achr9G23960_001,GSMUA_Achr4G04170_001,GSMUA_Achr5G26370_001,GSMUA_Achr11G06090_001,GSMUA_Achr11G05050_001,GSMUA_Achr5G24750_001,GSMUA_Achr1G21470_001,GSMUA_Achr9G05530_001,GSMUA_Achr5G26190_001,GSMUA_Achr11G09010_001,GSMUA_Achr3G30860_001,GSMUA_Achr10G14480_001,GSMUA_Achr4G04230_001,GSMUA_Achr5G12310_001,GSMUA_Achr6G12110_001,GSMUA_Achr5G27620_001,GSMUA_Achr1G01130_001,GSMUA_Achr9G29980_001…
GO:0009063	cellular amino acid catabolic process	biological_process	0.74401	1	2	1118	75	23828	GSMUA_Achr11G06050_001,GSMUA_Achr10G14480_001
GO:0016226	iron-sulfur cluster assembly	biological_process	0.74401	1	2	1118	75	23828	GSMUA_Achr9G08910_001,GSMUA_Achr5G26190_001
GO:0031163	metallo-sulfur cluster assembly	biological_process	0.74401	1	2	1118	75	23828	GSMUA_Achr5G26190_001,GSMUA_Achr9G08910_001
GO:0044707	single-multicellular organism process	biological_process	0.74414	1	20	1118	645	23828	GSMUA_Achr1G24850_001,GSMUA_Achr6G20020_001,GSMUA_Achr9G08780_001,GSMUA_Achr10G28580_001,GSMUA_Achr3G21960_001,GSMUA_Achr11G04780_001,GSMUA_Achr6G29390_001,GSMUA_Achr9G30220_001,GSMUA_Achr7G06460_001,GSMUA_Achr11G04770_001,GSMUA_Achr11G05050_001,GSMUA_Achr9G08910_001,GSMUA_Achr1G21350_001,GSMUA_Achr5G26370_001,GSMUA_Achr9G23650_001,GSMUA_Achr2G09900_001,GSMUA_Achr10G30350_001,GSMUA_Achr10G14650_0…
GO:0031981	nuclear lumen	cellular_component	0.7447	1	6	1118	209	23828	GSMUA_Achr7G02900_001,GSMUA_Achr7G06460_001,GSMUA_Achr10G28580_001,GSMUA_Achr9G30160_001,GSMUA_Achr7G02730_001,GSMUA_Achr5G27140_001
GO:0006720	isoprenoid metabolic process	biological_process	0.74475	1	6	1118	209	23828	GSMUA_Achr10G14480_001,GSMUA_Achr5G24730_001,GSMUA_Achr4G07390_001,GSMUA_Achr11G04950_001,GSMUA_Achr9G23590_001,GSMUA_Achr11G06090_001
GO:1901361	organic cyclic compound catabolic process	biological_process	0.74571	1	3	1118	110	23828	GSMUA_Achr1G24850_001,GSMUA_Achr6G29180_001,GSMUA_Achr11G06050_001
GO:0004175	endopeptidase activity	molecular_function	0.74578	1	11	1118	368	23828	GSMUA_Achr3G31640_001,GSMUA_Achr3G31690_001,GSMUA_Achr3G31140_001,GSMUA_Achr10G30530_001,GSMUA_Achr3G31630_001,GSMUA_Achr9G24030_001,GSMUA_Achr7G24250_001,GSMUA_Achr9G13190_001,GSMUA_Achr7G05760_001,GSMUA_Achr4G04200_001,GSMUA_Achr4G04280_001
GO:0044435	plastid part	cellular_component	0.74892	1	11	1118	369	23828	GSMUA_Achr11G08930_001,GSMUA_Achr3G31630_001,GSMUA_Achr9G23510_001,GSMUA_Achr10G28580_001,GSMUA_Achr4G04130_001,GSMUA_Achr9G23590_001,GSMUA_Achr11G06090_001,GSMUA_Achr9G08910_001,GSMUA_Achr11G05050_001,GSMUA_Achr10G14480_001,GSMUA_Achr1G24840_001
GO:0019748	secondary metabolic process	biological_process	0.75119	1	3	1118	111	23828	GSMUA_Achr4G04170_001,GSMUA_Achr10G14480_001,GSMUA_Achr11G04830_001
GO:0009887	organ morphogenesis	biological_process	0.7512	1	3	1118	111	23828	GSMUA_Achr11G04780_001,GSMUA_Achr11G05050_001,GSMUA_Achr6G29390_001
GO:0033178	proton-transporting two-sector ATPase complex, catalytic domain	cellular_component	0.75152	1	1	1118	39	23828	GSMUA_Achr4G00970_001
GO:0019901	protein kinase binding	molecular_function	0.75152	1	1	1118	39	23828	GSMUA_Achr7G02730_001
GO:0000394	RNA splicing, via endonucleolytic cleavage and ligation	biological_process	0.75152	1	1	1118	39	23828	GSMUA_Achr6G29170_001
GO:0002682	regulation of immune system process	biological_process	0.75152	1	1	1118	39	23828	GSMUA_Achr10G14480_001
GO:0006544	glycine metabolic process	biological_process	0.75152	1	1	1118	39	23828	GSMUA_Achr10G14480_001
GO:0009991	response to extracellular stimulus	biological_process	0.75152	1	1	1118	39	23828	GSMUA_Achr2G06280_001
GO:0022618	ribonucleoprotein complex assembly	biological_process	0.75152	1	1	1118	39	23828	GSMUA_Achr7G02850_001
GO:0032553	ribonucleotide binding	molecular_function	0.75503	1	110	1118	3320	23828	GSMUA_Achr6G03450_001,GSMUA_Achr3G31520_001,GSMUA_Achr3G21970_001,GSMUA_Achr4G07570_001,GSMUA_Achr5G26350_001,GSMUA_Achr4G00780_001,GSMUA_Achr11G08810_001,GSMUA_Achr4G31030_001,GSMUA_Achr3G27760_001,GSMUA_Achr9G05420_001,GSMUA_Achr4G01040_001,GSMUA_Achr7G06010_001,GSMUA_Achr1G24870_001,GSMUA_Achr5G12290_001,GSMUA_Achr3G27770_001,GSMUA_Achr7G05930_001,GSMUA_Achr6G12370_001,GSMUA_Achr5G16740_001,GS…
GO:0005576	extracellular region	cellular_component	0.75552	1	9	1118	308	23828	GSMUA_Achr11G04770_001,GSMUA_Achr5G12080_001,GSMUA_Achr9G29980_001,GSMUA_Achr5G24870_001,GSMUA_Achr5G18060_001,GSMUA_Achr1G24710_001,GSMUA_Achr9G24100_001,GSMUA_Achr9G23610_001,GSMUA_Achr11G04870_001
GO:0031984	organelle subcompartment	cellular_component	0.75578	1	5	1118	179	23828	GSMUA_Achr10G14480_001,GSMUA_Achr4G00940_001,GSMUA_Achr9G08910_001,GSMUA_Achr4G04130_001,GSMUA_Achr11G08930_001
GO:0010608	posttranscriptional regulation of gene expression	biological_process	0.75658	1	3	1118	112	23828	GSMUA_Achr11G05050_001,GSMUA_Achr6G29390_001,GSMUA_Achr1G24850_001
GO:0048646	anatomical structure formation involved in morphogenesis	biological_process	0.75703	1	2	1118	77	23828	GSMUA_Achr11G04780_001,GSMUA_Achr6G29390_001
GO:0065009	regulation of molecular function	biological_process	0.75852	1	8	1118	277	23828	GSMUA_Achr7G02730_001,GSMUA_Achr5G18070_001,GSMUA_Achr11G05050_001,GSMUA_Achr6G29240_001,GSMUA_Achr11G06090_001,GSMUA_Achr7G05760_001,GSMUA_Achr6G29170_001,GSMUA_Achr7G06220_001
GO:0000003	reproduction	biological_process	0.76003	1	5	1118	180	23828	GSMUA_Achr5G12080_001,GSMUA_Achr9G30220_001,GSMUA_Achr6G20020_001,GSMUA_Achr7G05910_001,GSMUA_Achr4G14720_001
GO:0005342	organic acid transmembrane transporter activity	molecular_function	0.76023	1	1	1118	40	23828	GSMUA_Achr1G24840_001
GO:0046943	carboxylic acid transmembrane transporter activity	molecular_function	0.76023	1	1	1118	40	23828	GSMUA_Achr1G24840_001
GO:0019900	kinase binding	molecular_function	0.76024	1	1	1118	40	23828	GSMUA_Achr7G02730_001
GO:0009086	methionine biosynthetic process	biological_process	0.76024	1	1	1118	40	23828	GSMUA_Achr6G29170_001
GO:0030133	transport vesicle	cellular_component	0.76024	1	1	1118	40	23828	GSMUA_Achr9G30270_001
GO:0030136	clathrin-coated vesicle	cellular_component	0.76024	1	1	1118	40	23828	GSMUA_Achr11G09010_001
GO:0030658	transport vesicle membrane	cellular_component	0.76024	1	1	1118	40	23828	GSMUA_Achr9G30270_001
GO:0035195	gene silencing by miRNA	biological_process	0.76024	1	1	1118	40	23828	GSMUA_Achr1G24850_001
GO:0042793	transcription from plastid promoter	biological_process	0.76024	1	1	1118	40	23828	GSMUA_Achr11G05050_001
GO:0043687	post-translational protein modification	biological_process	0.76024	1	1	1118	40	23828	GSMUA_Achr1G24850_001
GO:0071826	ribonucleoprotein complex subunit organization	biological_process	0.76024	1	1	1118	40	23828	GSMUA_Achr7G02850_001
GO:0008654	phospholipid biosynthetic process	biological_process	0.76072	1	6	1118	213	23828	GSMUA_Achr11G08760_001,GSMUA_Achr10G14480_001,GSMUA_Achr11G06090_001,GSMUA_Achr9G23590_001,GSMUA_Achr1G21570_001,GSMUA_Achr4G07390_001
GO:0031047	gene silencing by RNA	biological_process	0.76188	1	3	1118	113	23828	GSMUA_Achr1G24850_001,GSMUA_Achr11G04780_001,GSMUA_Achr6G29390_001
GO:0006413	translational initiation	biological_process	0.76331	1	2	1118	78	23828	GSMUA_Achr4G00840_001,GSMUA_Achr4G12820_001
GO:0009909	regulation of flower development	biological_process	0.76332	1	2	1118	78	23828	GSMUA_Achr11G04780_001,GSMUA_Achr9G30220_001
GO:0015035	protein disulfide oxidoreductase activity	molecular_function	0.76698	1	3	1118	114	23828	GSMUA_Achr5G26380_001,GSMUA_Achr9G30140_001,GSMUA_Achr5G12100_001
GO:0044767	single-organism developmental process	biological_process	0.768	1	21	1118	686	23828	GSMUA_Achr2G09900_001,GSMUA_Achr9G23650_001,GSMUA_Achr10G14650_001,GSMUA_Achr10G30350_001,GSMUA_Achr7G05910_001,GSMUA_Achr2G06280_001,GSMUA_Achr7G06460_001,GSMUA_Achr9G08910_001,GSMUA_Achr11G05050_001,GSMUA_Achr1G21350_001,GSMUA_Achr4G00810_001,GSMUA_Achr5G26370_001,GSMUA_Achr3G21960_001,GSMUA_Achr11G04780_001,GSMUA_Achr1G21520_001,GSMUA_Achr6G29390_001,GSMUA_Achr9G30220_001,GSMUA_Achr1G24850_001…
GO:0051704	multi-organism process	biological_process	0.76852	1	9	1118	312	23828	GSMUA_Achr1G24830_001,GSMUA_Achr10G14650_001,GSMUA_Achr7G05910_001,GSMUA_Achr10G14480_001,GSMUA_AchrUn_randomG20850_001,GSMUA_Achr1G24850_001,GSMUA_Achr6G20020_001,GSMUA_Achr1G21350_001,GSMUA_Achr5G12080_001
GO:0000502	proteasome complex	cellular_component	0.76865	1	1	1118	41	23828	GSMUA_Achr9G13190_001
GO:0071900	regulation of protein serine/threonine kinase activity	biological_process	0.76865	1	1	1118	41	23828	GSMUA_Achr7G02730_001
GO:0000145	exocyst	cellular_component	0.76865	1	1	1118	41	23828	GSMUA_Achr5G26180_001
GO:0007031	peroxisome organization	biological_process	0.76865	1	1	1118	41	23828	GSMUA_Achr6G20030_001
GO:0009644	response to high light intensity	biological_process	0.76865	1	1	1118	41	23828	GSMUA_Achr4G12790_001
GO:0044448	cell cortex part	cellular_component	0.76865	1	1	1118	41	23828	GSMUA_Achr5G26180_001
GO:0051235	maintenance of location	biological_process	0.76865	1	1	1118	41	23828	GSMUA_Achr9G30220_001
GO:0008033	tRNA processing	biological_process	0.76945	1	2	1118	79	23828	GSMUA_Achr3G21960_001,GSMUA_Achr7G02830_001
GO:0009073	aromatic amino acid family biosynthetic process	biological_process	0.76946	1	2	1118	79	23828	GSMUA_Achr1G21510_001,GSMUA_Achr10G30380_001
GO:0005794	Golgi apparatus	cellular_component	0.76984	1	7	1118	248	23828	GSMUA_Achr9G10320_001,GSMUA_Achr4G04300_001,GSMUA_Achr1G01150_001,GSMUA_Achr11G05040_001,GSMUA_Achr7G02840_001,GSMUA_Achr9G30290_001,GSMUA_Achr4G00940_001
GO:0016741	transferase activity, transferring one-carbon groups	molecular_function	0.77201	1	10	1118	345	23828	GSMUA_Achr9G23460_001,GSMUA_Achr9G23470_001,GSMUA_Achr2G06290_001,GSMUA_Achr9G29970_001,GSMUA_Achr3G27650_001,GSMUA_Achr11G08980_001,GSMUA_Achr5G27620_001,GSMUA_Achr1G01130_001,GSMUA_Achr9G23490_001,GSMUA_Achr10G14700_001
GO:0010228	vegetative to reproductive phase transition of meristem	biological_process	0.77218	1	3	1118	115	23828	GSMUA_Achr10G14650_001,GSMUA_Achr9G08910_001,GSMUA_Achr9G30220_001
GO:0008233	peptidase activity	molecular_function	0.77328	1	17	1118	565	23828	GSMUA_Achr3G31640_001,GSMUA_Achr6G03230_001,GSMUA_Achr3G31690_001,GSMUA_Achr3G31140_001,GSMUA_Achr10G30530_001,GSMUA_Achr11G04880_001,GSMUA_Achr3G31630_001,GSMUA_Achr10G28610_001,GSMUA_Achr9G24030_001,GSMUA_Achr7G24290_001,GSMUA_Achr4G04280_001,GSMUA_Achr6G29250_001,GSMUA_Achr6G29260_001,GSMUA_Achr9G13190_001,GSMUA_Achr7G24250_001,GSMUA_Achr7G05760_001,GSMUA_Achr4G04200_001
GO:0048519	negative regulation of biological process	biological_process	0.77392	1	12	1118	409	23828	GSMUA_Achr1G24850_001,GSMUA_Achr4G14720_001,GSMUA_Achr10G14480_001,GSMUA_Achr7G06460_001,GSMUA_Achr7G05760_001,GSMUA_Achr6G29240_001,GSMUA_Achr11G05050_001,GSMUA_Achr11G04780_001,GSMUA_Achr6G29390_001,GSMUA_Achr9G05330_001,GSMUA_Achr4G07560_001,GSMUA_Achr1G00900_001
GO:0050793	regulation of developmental process	biological_process	0.77513	1	4	1118	150	23828	GSMUA_Achr5G26370_001,GSMUA_Achr9G30220_001,GSMUA_Achr7G06460_001,GSMUA_Achr11G04780_001
GO:0051052	regulation of DNA metabolic process	biological_process	0.77547	1	2	1118	80	23828	GSMUA_Achr6G29390_001,GSMUA_Achr11G04780_001
GO:0071407	cellular response to organic cyclic compound	biological_process	0.77547	1	2	1118	80	23828	GSMUA_Achr1G24850_001,GSMUA_Achr10G14480_001
GO:0044877	macromolecular complex binding	molecular_function	0.77571	1	23	1118	751	23828	GSMUA_Achr6G29310_001,GSMUA_Achr9G30130_001,GSMUA_Achr5G27750_001,GSMUA_Achr4G00810_001,GSMUA_Achr7G06510_001,GSMUA_Achr6G20070_001,GSMUA_Achr7G05800_001,GSMUA_Achr5G24660_001,GSMUA_Achr4G12880_001,GSMUA_Achr7G06370_001,GSMUA_Achr5G18080_001,GSMUA_Achr11G04930_001,GSMUA_Achr3G27700_001,GSMUA_Achr4G01050_001,GSMUA_Achr2G10180_001,GSMUA_Achr10G28630_001,GSMUA_Achr10G28540_001,GSMUA_Achr1G24850_001,…
GO:0003002	regionalization	biological_process	0.77678	1	1	1118	42	23828	GSMUA_Achr7G06460_001
GO:0005096	GTPase activator activity	molecular_function	0.77678	1	1	1118	42	23828	GSMUA_Achr5G26280_001
GO:0005938	cell cortex	cellular_component	0.77678	1	1	1118	42	23828	GSMUA_Achr5G26180_001
GO:0009845	seed germination	biological_process	0.77678	1	1	1118	42	23828	GSMUA_Achr9G30220_001
GO:0098791	Golgi subcompartment	cellular_component	0.77678	1	1	1118	42	23828	GSMUA_Achr4G00940_001
GO:0015036	disulfide oxidoreductase activity	molecular_function	0.77711	1	3	1118	116	23828	GSMUA_Achr5G12100_001,GSMUA_Achr9G30140_001,GSMUA_Achr5G26380_001
GO:0009639	response to red or far red light	biological_process	0.78134	1	2	1118	81	23828	GSMUA_Achr10G14480_001,GSMUA_Achr9G30220_001
GO:0016667	oxidoreductase activity, acting on a sulfur group of donors	molecular_function	0.78377	1	4	1118	152	23828	GSMUA_Achr5G26380_001,GSMUA_Achr11G06090_001,GSMUA_Achr9G30140_001,GSMUA_Achr5G12100_001
GO:0010604	positive regulation of macromolecule metabolic process	biological_process	0.78385	1	4	1118	152	23828	GSMUA_Achr6G03390_001,GSMUA_Achr11G05050_001,GSMUA_Achr1G24850_001,GSMUA_Achr3G31720_001
GO:0071555	cell wall organization	biological_process	0.78407	1	9	1118	317	23828	GSMUA_Achr1G24710_001,GSMUA_Achr9G05580_001,GSMUA_Achr9G23610_001,GSMUA_Achr11G04870_001,GSMUA_Achr9G24100_001,GSMUA_Achr11G05020_001,GSMUA_Achr5G18060_001,GSMUA_Achr6G29240_001,GSMUA_Achr9G29980_001
GO:0009791	post-embryonic development	biological_process	0.78414	1	11	1118	381	23828	GSMUA_Achr10G28580_001,GSMUA_Achr5G26370_001,GSMUA_Achr1G21350_001,GSMUA_Achr9G08910_001,GSMUA_Achr1G24850_001,GSMUA_Achr7G06460_001,GSMUA_Achr9G30220_001,GSMUA_Achr6G29390_001,GSMUA_Achr10G14650_001,GSMUA_Achr2G09900_001,GSMUA_Achr11G04780_001
GO:0006555	methionine metabolic process	biological_process	0.78461	1	1	1118	43	23828	GSMUA_Achr6G29170_001
GO:0009414	response to water deprivation	biological_process	0.78461	1	1	1118	43	23828	GSMUA_Achr2G06280_001
GO:0032502	developmental process	biological_process	0.78514	1	21	1118	694	23828	GSMUA_Achr6G20020_001,GSMUA_Achr10G28580_001,GSMUA_Achr9G08780_001,GSMUA_Achr1G24850_001,GSMUA_Achr1G21520_001,GSMUA_Achr6G29390_001,GSMUA_Achr9G30220_001,GSMUA_Achr3G21960_001,GSMUA_Achr11G04780_001,GSMUA_Achr11G05050_001,GSMUA_Achr9G08910_001,GSMUA_Achr1G21350_001,GSMUA_Achr5G26370_001,GSMUA_Achr4G00810_001,GSMUA_Achr7G06460_001,GSMUA_Achr7G05910_001,GSMUA_Achr2G06280_001,GSMUA_Achr2G09900_001,…
GO:0007005	mitochondrion organization	biological_process	0.787	1	2	1118	82	23828	GSMUA_Achr9G05530_001,GSMUA_Achr2G06320_001
GO:0048831	regulation of shoot system development	biological_process	0.78708	1	2	1118	82	23828	GSMUA_Achr9G30220_001,GSMUA_Achr11G04780_001
GO:0007275	multicellular organismal development	biological_process	0.79127	1	19	1118	635	23828	GSMUA_Achr10G28580_001,GSMUA_Achr9G08780_001,GSMUA_Achr6G20020_001,GSMUA_Achr1G24850_001,GSMUA_Achr6G29390_001,GSMUA_Achr9G30220_001,GSMUA_Achr11G04780_001,GSMUA_Achr3G21960_001,GSMUA_Achr1G21350_001,GSMUA_Achr5G26370_001,GSMUA_Achr11G05050_001,GSMUA_Achr9G08910_001,GSMUA_Achr7G06460_001,GSMUA_Achr2G06280_001,GSMUA_Achr7G05910_001,GSMUA_Achr9G23650_001,GSMUA_Achr2G09900_001,GSMUA_Achr10G14650_001…
GO:0016702	oxidoreductase activity, acting on single donors with incorporation of molecular oxygen, incorporation of two atoms of oxygen	molecular_function	0.79214	1	1	1118	44	23828	GSMUA_Achr8G26230_001
GO:0005777	peroxisome	cellular_component	0.79217	1	1	1118	44	23828	GSMUA_Achr6G29270_001
GO:0033044	regulation of chromosome organization	biological_process	0.79217	1	1	1118	44	23828	GSMUA_Achr4G14720_001
GO:0042579	microbody	cellular_component	0.79217	1	1	1118	44	23828	GSMUA_Achr6G29270_001
GO:0090351	seedling development	biological_process	0.79217	1	1	1118	44	23828	GSMUA_Achr9G30220_001
GO:0090575	RNA polymerase II transcription factor complex	cellular_component	0.79217	1	1	1118	44	23828	GSMUA_Achr9G10300_001
GO:0044455	mitochondrial membrane part	cellular_component	0.7926	1	2	1118	83	23828	GSMUA_AchrUn_randomG14210_001,GSMUA_Achr9G05530_001
GO:0050661	NADP binding	molecular_function	0.79268	1	2	1118	83	23828	GSMUA_Achr11G04910_001,GSMUA_Achr9G05490_001
GO:0044427	chromosomal part	cellular_component	0.79636	1	4	1118	155	23828	GSMUA_Achr1G24770_001,GSMUA_Achr4G14720_001,GSMUA_Achr1G21470_001,GSMUA_Achr5G27140_001
GO:0042545	cell wall modification	biological_process	0.79811	1	2	1118	84	23828	GSMUA_Achr6G29240_001,GSMUA_Achr11G05020_001
GO:0043168	anion binding	molecular_function	0.79852	1	126	1118	3831	23828	GSMUA_Achr4G07530_001,GSMUA_Achr11G04860_001,GSMUA_Achr11G08880_001,GSMUA_Achr4G04370_001,GSMUA_Achr5G12220_001,GSMUA_Achr10G28530_001,GSMUA_Achr5G27150_001,GSMUA_Achr4G14590_001,GSMUA_Achr3G31700_001,GSMUA_Achr7G05830_001,GSMUA_Achr3G27817_001,GSMUA_Achr1G01100_001,GSMUA_Achr4G01020_001,GSMUA_Achr10G14620_001,GSMUA_Achr4G30870_001,GSMUA_Achr4G01010_001,GSMUA_Achr5G26390_001,GSMUA_Achr9G08830_001…
GO:0042742	defense response to bacterium	biological_process	0.79946	1	1	1118	45	23828	GSMUA_AchrUn_randomG20850_001
GO:0030422	production of siRNA involved in RNA interference	biological_process	0.79947	1	1	1118	45	23828	GSMUA_Achr1G24850_001
GO:0016773	phosphotransferase activity, alcohol group as acceptor	molecular_function	0.79964	1	55	1118	1733	23828	GSMUA_Achr7G06040_001,GSMUA_Achr4G14710_001,GSMUA_Achr8G26400_001,GSMUA_Achr4G00930_001,GSMUA_Achr1G01110_001,GSMUA_Achr11G04790_001,GSMUA_Achr3G31750_001,GSMUA_Achr5G26250_001,GSMUA_Achr9G05370_001,GSMUA_Achr4G04420_001,GSMUA_Achr1G01120_001,GSMUA_Achr1G21480_001,GSMUA_Achr1G24790_001,GSMUA_Achr4G30980_001,GSMUA_Achr6G29320_001,GSMUA_Achr7G06380_001,GSMUA_Achr2G06360_001,GSMUA_Achr5G27680_001,GS…
GO:0008168	methyltransferase activity	molecular_function	0.80174	1	9	1118	323	23828	GSMUA_Achr9G23490_001,GSMUA_Achr1G01130_001,GSMUA_Achr5G27620_001,GSMUA_Achr3G27650_001,GSMUA_Achr11G08980_001,GSMUA_Achr9G29970_001,GSMUA_Achr2G06290_001,GSMUA_Achr9G23470_001,GSMUA_Achr9G23460_001
GO:0042221	response to chemical	biological_process	0.8028	1	17	1118	578	23828	GSMUA_Achr4G30970_001,GSMUA_Achr2G09920_001,GSMUA_Achr1G24830_001,GSMUA_Achr1G21500_001,GSMUA_Achr9G30220_001,GSMUA_Achr10G14480_001,GSMUA_Achr4G12790_001,GSMUA_Achr1G24850_001,GSMUA_Achr6G12130_001,GSMUA_Achr5G12280_001,GSMUA_Achr2G06320_001,GSMUA_Achr2G06280_001,GSMUA_Achr11G04830_001,GSMUA_Achr8G26440_001,GSMUA_Achr4G14720_001,GSMUA_Achr11G06090_001,GSMUA_Achr7G24330_001
GO:0030599	pectinesterase activity	molecular_function	0.80345	1	2	1118	85	23828	GSMUA_Achr6G29240_001,GSMUA_Achr11G05020_001
GO:0050660	flavin adenine dinucleotide binding	molecular_function	0.80448	1	4	1118	157	23828	GSMUA_Achr9G05490_001,GSMUA_Achr4G31040_001,GSMUA_Achr5G26390_001,GSMUA_Achr11G06090_001
GO:0010181	FMN binding	molecular_function	0.80647	1	1	1118	46	23828	GSMUA_Achr4G07560_001
GO:0008081	phosphoric diester hydrolase activity	molecular_function	0.80651	1	1	1118	46	23828	GSMUA_Achr9G08740_001
GO:0000904	cell morphogenesis involved in differentiation	biological_process	0.80651	1	1	1118	46	23828	GSMUA_Achr4G00810_001
GO:0004521	endoribonuclease activity	molecular_function	0.80651	1	1	1118	46	23828	GSMUA_Achr9G23650_001
GO:0004527	exonuclease activity	molecular_function	0.80651	1	1	1118	46	23828	GSMUA_Achr9G13160_001
GO:0016709	oxidoreductase activity, acting on paired donors, with incorporation or reduction of molecular oxygen, NAD(P)H as one donor, and incorporation of one atom of oxygen	molecular_function	0.80651	1	1	1118	46	23828	GSMUA_Achr9G05490_001
GO:0031050	dsRNA fragmentation	biological_process	0.80651	1	1	1118	46	23828	GSMUA_Achr1G24850_001
GO:0035966	response to topologically incorrect protein	biological_process	0.80651	1	1	1118	46	23828	GSMUA_Achr2G06320_001
GO:0043331	response to dsRNA	biological_process	0.80651	1	1	1118	46	23828	GSMUA_Achr1G24850_001
GO:0070918	production of small RNA involved in gene silencing by RNA	biological_process	0.80651	1	1	1118	46	23828	GSMUA_Achr1G24850_001
GO:0071359	cellular response to dsRNA	biological_process	0.80651	1	1	1118	46	23828	GSMUA_Achr1G24850_001
GO:0000902	cell morphogenesis	biological_process	0.80872	1	2	1118	86	23828	GSMUA_Achr4G00810_001,GSMUA_Achr1G21520_001
GO:0044085	cellular component biogenesis	biological_process	0.80902	1	23	1118	768	23828	GSMUA_Achr11G05050_001,GSMUA_Achr9G08910_001,GSMUA_Achr7G02850_001,GSMUA_Achr3G30920_001,GSMUA_Achr4G04170_001,GSMUA_Achr4G00810_001,GSMUA_Achr11G04770_001,GSMUA_Achr7G06230_001,GSMUA_Achr9G05350_001,GSMUA_Achr5G26190_001,GSMUA_Achr1G21470_001,GSMUA_Achr9G23650_001,GSMUA_Achr2G06320_001,GSMUA_Achr5G12310_001,GSMUA_Achr3G30860_001,GSMUA_Achr10G14480_001,GSMUA_Achr1G00910_001,GSMUA_Achr4G04230_001,…
GO:0005984	disaccharide metabolic process	biological_process	0.8098	1	3	1118	123	23828	GSMUA_Achr9G12940_001,GSMUA_Achr6G29170_001,GSMUA_Achr5G18070_001
GO:0042592	homeostatic process	biological_process	0.81247	1	7	1118	261	23828	GSMUA_Achr9G05400_001,GSMUA_Achr11G06090_001,GSMUA_Achr9G05350_001,GSMUA_Achr2G06370_001,GSMUA_Achr5G26380_001,GSMUA_Achr9G30140_001,GSMUA_Achr5G12100_001
GO:0004806	triglyceride lipase activity	molecular_function	0.81331	1	1	1118	47	23828	GSMUA_Achr5G24610_001
GO:0009415	response to water	biological_process	0.81331	1	1	1118	47	23828	GSMUA_Achr2G06280_001
GO:0005996	monosaccharide metabolic process	biological_process	0.81412	1	3	1118	124	23828	GSMUA_Achr11G04910_001,GSMUA_Achr10G28640_001,GSMUA_Achr11G08860_001
GO:0045229	external encapsulating structure organization	biological_process	0.81559	1	9	1118	328	23828	GSMUA_Achr9G29980_001,GSMUA_Achr6G29240_001,GSMUA_Achr5G18060_001,GSMUA_Achr11G05020_001,GSMUA_Achr9G24100_001,GSMUA_Achr11G04870_001,GSMUA_Achr9G23610_001,GSMUA_Achr9G05580_001,GSMUA_Achr1G24710_001
GO:0009892	negative regulation of metabolic process	biological_process	0.81561	1	9	1118	328	23828	GSMUA_Achr4G07560_001,GSMUA_Achr6G29390_001,GSMUA_Achr11G04780_001,GSMUA_Achr7G05760_001,GSMUA_Achr11G05050_001,GSMUA_Achr6G29240_001,GSMUA_Achr7G06460_001,GSMUA_Achr1G24850_001,GSMUA_Achr4G14720_001
GO:0045454	cell redox homeostasis	biological_process	0.816	1	4	1118	160	23828	GSMUA_Achr9G30140_001,GSMUA_Achr5G12100_001,GSMUA_Achr11G06090_001,GSMUA_Achr5G26380_001
GO:0031325	positive regulation of cellular metabolic process	biological_process	0.81607	1	4	1118	160	23828	GSMUA_Achr1G24850_001,GSMUA_Achr3G31720_001,GSMUA_Achr6G03390_001,GSMUA_Achr11G05050_001
GO:0000278	mitotic cell cycle	biological_process	0.81607	1	4	1118	160	23828	GSMUA_Achr9G05330_001,GSMUA_Achr6G29390_001,GSMUA_Achr11G06050_001,GSMUA_Achr11G04780_001
GO:1902494	catalytic complex	cellular_component	0.81742	1	13	1118	458	23828	GSMUA_Achr4G14720_001,GSMUA_Achr9G08750_001,GSMUA_Achr11G08760_001,GSMUA_Achr7G17420_001,GSMUA_Achr5G16530_001,GSMUA_Achr5G27140_001,GSMUA_Achr4G07400_001,GSMUA_Achr5G16520_001,GSMUA_Achr4G01040_001,GSMUA_Achr9G30000_001,GSMUA_Achr7G02730_001,GSMUA_Achr4G30880_001,GSMUA_Achr9G05330_001
GO:0016310	phosphorylation	biological_process	0.81853	1	59	1118	1868	23828	GSMUA_Achr4G00930_001,GSMUA_Achr8G26400_001,GSMUA_Achr11G04790_001,GSMUA_Achr9G12990_001,GSMUA_Achr1G01110_001,GSMUA_Achr5G26250_001,GSMUA_Achr3G31750_001,GSMUA_Achr4G04130_001,GSMUA_Achr1G21480_001,GSMUA_Achr1G01120_001,GSMUA_Achr4G04420_001,GSMUA_Achr9G05370_001,GSMUA_Achr7G06380_001,GSMUA_Achr4G30980_001,GSMUA_Achr6G29320_001,GSMUA_Achr1G24790_001,GSMUA_Achr2G06360_001,GSMUA_Achr9G29960_001,GS…
GO:0006865	amino acid transport	biological_process	0.81986	1	1	1118	48	23828	GSMUA_Achr1G24840_001
GO:0000911	cytokinesis by cell plate formation	biological_process	0.81986	1	1	1118	48	23828	GSMUA_Achr6G29390_001
GO:0006417	regulation of translation	biological_process	0.81986	1	1	1118	48	23828	GSMUA_Achr11G05050_001
GO:0034248	regulation of cellular amide metabolic process	biological_process	0.81986	1	1	1118	48	23828	GSMUA_Achr11G05050_001
GO:0044798	nuclear transcription factor complex	cellular_component	0.81986	1	1	1118	48	23828	GSMUA_Achr9G10300_001
GO:1901699	cellular response to nitrogen compound	biological_process	0.81986	1	1	1118	48	23828	GSMUA_Achr1G24850_001
GO:0043167	ion binding	molecular_function	0.8234	1	239	1118	7151	23828	GSMUA_Achr6G12110_001,GSMUA_Achr10G28580_001,GSMUA_Achr11G04850_001,GSMUA_Achr5G11980_001,GSMUA_Achr6G03470_001,GSMUA_Achr3G31020_001,GSMUA_Achr11G05990_001,GSMUA_Achr3G21980_001,GSMUA_Achr10G14620_001,GSMUA_Achr5G26390_001,GSMUA_Achr7G02940_001,GSMUA_Achr3G31720_001,GSMUA_Achr11G08880_001,GSMUA_Achr5G12220_001,GSMUA_Achr4G04370_001,GSMUA_Achr4G14590_001,GSMUA_Achr5G27150_001,GSMUA_Achr7G02790_00…
GO:0098772	molecular function regulator	molecular_function	0.82434	1	7	1118	265	23828	GSMUA_Achr5G27100_001,GSMUA_Achr7G02930_001,GSMUA_Achr1G00900_001,GSMUA_Achr11G06090_001,GSMUA_Achr4G30880_001,GSMUA_Achr6G29240_001,GSMUA_Achr5G26280_001
GO:0055080	cation homeostasis	biological_process	0.82619	1	1	1118	49	23828	GSMUA_Achr9G05350_001
GO:0007067	mitotic nuclear division	biological_process	0.82619	1	1	1118	49	23828	GSMUA_Achr11G04780_001
GO:0070887	cellular response to chemical stimulus	biological_process	0.8273	1	7	1118	266	23828	GSMUA_Achr11G06090_001,GSMUA_Achr7G24330_001,GSMUA_Achr2G06280_001,GSMUA_Achr9G30220_001,GSMUA_Achr11G04830_001,GSMUA_Achr10G14480_001,GSMUA_Achr1G24850_001
GO:0032501	multicellular organismal process	biological_process	0.82841	1	20	1118	685	23828	GSMUA_Achr6G29390_001,GSMUA_Achr9G30220_001,GSMUA_Achr11G04780_001,GSMUA_Achr3G21960_001,GSMUA_Achr10G28580_001,GSMUA_Achr9G08780_001,GSMUA_Achr6G20020_001,GSMUA_Achr1G24850_001,GSMUA_Achr2G06280_001,GSMUA_Achr7G05910_001,GSMUA_Achr2G09900_001,GSMUA_Achr9G23650_001,GSMUA_Achr10G14650_001,GSMUA_Achr10G30350_001,GSMUA_Achr1G21350_001,GSMUA_Achr5G26370_001,GSMUA_Achr9G08910_001,GSMUA_Achr11G05050_00…
GO:0016706	oxidoreductase activity, acting on paired donors, with incorporation or reduction of molecular oxygen, 2-oxoglutarate as one donor, and incorporation of one atom each of oxygen into both donors	molecular_function	0.83055	1	3	1118	128	23828	GSMUA_Achr4G00800_001,GSMUA_Achr2G10240_001,GSMUA_Achr9G23620_001
GO:0045859	regulation of protein kinase activity	biological_process	0.83229	1	1	1118	50	23828	GSMUA_Achr7G02730_001
GO:0048731	system development	biological_process	0.83296	1	13	1118	465	23828	GSMUA_Achr7G06460_001,GSMUA_Achr1G24850_001,GSMUA_Achr9G08910_001,GSMUA_Achr11G05050_001,GSMUA_Achr10G28580_001,GSMUA_Achr5G26370_001,GSMUA_Achr3G21960_001,GSMUA_Achr10G14650_001,GSMUA_Achr2G09900_001,GSMUA_Achr11G04780_001,GSMUA_Achr9G30220_001,GSMUA_Achr2G06280_001,GSMUA_Achr6G29390_001
GO:0045893	positive regulation of transcription, DNA-templated	biological_process	0.83445	1	3	1118	129	23828	GSMUA_Achr1G24850_001,GSMUA_Achr3G31720_001,GSMUA_Achr11G05050_001
GO:0051254	positive regulation of RNA metabolic process	biological_process	0.83445	1	3	1118	129	23828	GSMUA_Achr1G24850_001,GSMUA_Achr3G31720_001,GSMUA_Achr11G05050_001
[truncated: 194 more rows]
