# Supplementary material for: Identification and characterization of early Fusarium wilt responsive mRNAs and long non-coding RNAs in banana root using high-throughput sequencing
Source: Sci Rep. 2021 Aug 11;11:16363. doi: 10.1038/s41598-021-95832-8 (PMC8358008; doi:10.1038/s41598-021-95832-8)
Supplement: Supplementary file 1 — Supplementary Tables. [file 41598_2021_95832_MOESM1_ESM.zip › Supplementary Table S9.xlsx]

## Sheet: Additional file Table S8 
Table S9 KEGG enrichment analysis result of the predicted target genes of differentially expressed long noncoding RNAs (DETs).
Term	Database	ID	Input number	Background number	P-Value	Corrected P-Value	Input
Isoquinoline alkaloid biosynthesis	KEGG PATHWAY	mus00950	5	22	0.0062625	0.415066	GSMUA_Achr5G16540_001|GSMUA_Achr6G12170_001|GSMUA_Achr10G28750_001|GSMUA_Achr9G30050_001|GSMUA_Achr10G28740_001
N-Glycan biosynthesis	KEGG PATHWAY	mus00510	7	51	0.0143692	0.415066	GSMUA_Achr6G12320_001|GSMUA_Achr4G12680_001|GSMUA_Achr6G12300_001|GSMUA_Achr6G12150_001|GSMUA_Achr4G12690_001|GSMUA_Achr7G17420_001|GSMUA_Achr6G12310_001
RNA degradation	KEGG PATHWAY	mus03018	13	145	0.0249747	0.415066	GSMUA_Achr4G04220_001|GSMUA_Achr9G05300_001|GSMUA_Achr10G30350_001|GSMUA_Achr3G27620_001|GSMUA_Achr5G26110_001|GSMUA_Achr4G01040_001|GSMUA_Achr4G07530_001|GSMUA_Achr7G05820_001|GSMUA_Achr4G00840_001|GSMUA_Achr4G30910_001|GSMUA_Achr4G04150_001|GSMUA_Achr5G12220_001|GSMUA_Achr4G30930_001
Purine metabolism	KEGG PATHWAY	mus00230	16	193	0.0255209	0.415066	GSMUA_Achr5G18110_001|GSMUA_Achr11G08810_001|GSMUA_Achr9G13140_001|GSMUA_Achr9G13130_001|GSMUA_Achr1G24770_001|GSMUA_AchrUn_randomG27390_001|GSMUA_Achr9G13070_001|GSMUA_Achr9G13060_001|GSMUA_Achr2G09990_001|GSMUA_Achr4G04130_001|GSMUA_Achr9G05230_001|GSMUA_Achr5G27680_001|GSMUA_Achr9G13160_001|GSMUA_Achr1G24790_001|GSMUA_AchrUn_randomG03270_001|GSMUA_Achr11G08790_001
Ribosome	KEGG PATHWAY	mus03010	31	453	0.0282992	0.415066	GSMUA_Achr4G07340_001|GSMUA_Achr1G21580_001|GSMUA_Achr3G31590_001|GSMUA_Achr3G31180_001|GSMUA_Achr11G08910_001|GSMUA_Achr9G23590_001|GSMUA_Achr4G07350_001|GSMUA_Achr4G07360_001|GSMUA_AchrUn_randomG03080_001|GSMUA_Achr4G30950_001|GSMUA_Achr11G06100_001|GSMUA_AchrUn_randomG20860_001|GSMUA_Achr1G21490_001|GSMUA_Achr9G30160_001|GSMUA_Achr11G08890_001|GSMUA_Achr7G06490_001|GSMUA_Achr4G04240_001|GSMUA_…
DNA replication	KEGG PATHWAY	mus03030	7	62	0.0340023	0.415066	GSMUA_Achr9G13140_001|GSMUA_Achr1G24770_001|GSMUA_Achr4G14720_001|GSMUA_Achr9G13130_001|GSMUA_Achr9G13060_001|GSMUA_Achr9G13070_001|GSMUA_Achr9G13160_001
Protein processing in endoplasmic reticulum	KEGG PATHWAY	mus04141	22	302	0.0340546	0.415066	GSMUA_Achr10G30370_001|GSMUA_Achr6G12300_001|GSMUA_Achr5G12150_001|GSMUA_Achr4G12690_001|GSMUA_Achr5G27120_001|GSMUA_Achr5G12140_001|GSMUA_Achr7G17420_001|GSMUA_Achr6G12310_001|GSMUA_Achr4G12710_001|GSMUA_Achr9G24070_001|GSMUA_Achr4G12790_001|GSMUA_Achr10G28620_001|GSMUA_Achr5G27690_001|GSMUA_Achr4G12680_001|GSMUA_Achr6G12320_001|GSMUA_Achr4G00770_001|GSMUA_Achr9G23550_001|GSMUA_Achr9G30270_001|G…
Lipoic acid metabolism	KEGG PATHWAY	mus00785	2	5	0.0360927	0.415066	GSMUA_Achr5G16720_001|GSMUA_Achr5G16730_001
Monoterpenoid biosynthesis	KEGG PATHWAY	mus00902	2	6	0.0467209	0.432451	GSMUA_Achr5G12200_001|GSMUA_Achr5G12210_001
Protein export	KEGG PATHWAY	mus03060	7	67	0.0470055	0.432451	GSMUA_Achr10G28610_001|GSMUA_Achr5G12150_001|GSMUA_Achr5G12140_001|GSMUA_Achr5G12130_001|GSMUA_Achr9G05240_001|GSMUA_Achr4G12710_001|GSMUA_Achr7G24220_001
Tyrosine metabolism	KEGG PATHWAY	mus00350	5	43	0.0620818	0.519229	GSMUA_Achr5G16540_001|GSMUA_Achr6G12170_001|GSMUA_Achr10G28750_001|GSMUA_Achr9G30050_001|GSMUA_Achr10G28740_001
Base excision repair	KEGG PATHWAY	mus03410	5	46	0.0765448	0.574352	GSMUA_Achr9G13160_001|GSMUA_Achr9G13070_001|GSMUA_Achr9G13060_001|GSMUA_Achr9G13140_001|GSMUA_Achr9G13130_001
Histidine metabolism	KEGG PATHWAY	mus00340	3	20	0.0811584	0.574352	GSMUA_Achr9G08840_001|GSMUA_Achr9G10240_001|GSMUA_Achr6G20000_001
Citrate cycle (TCA cycle)	KEGG PATHWAY	mus00020	6	68	0.112903	0.741932	GSMUA_Achr7G02800_001|GSMUA_Achr9G30280_001|GSMUA_Achr4G00910_001|GSMUA_Achr1G24880_001|GSMUA_Achr11G05030_001|GSMUA_Achr7G02810_001
Pentose phosphate pathway	KEGG PATHWAY	mus00030	6	74	0.147653	0.818805	GSMUA_Achr9G10110_001|GSMUA_Achr11G04910_001|GSMUA_Achr10G28640_001|GSMUA_Achr4G01040_001|GSMUA_Achr5G26140_001|GSMUA_Achr11G04900_001
Homologous recombination	KEGG PATHWAY	mus03440	5	58	0.150216	0.818805	GSMUA_Achr9G13160_001|GSMUA_Achr9G13070_001|GSMUA_Achr9G13060_001|GSMUA_Achr9G13140_001|GSMUA_Achr9G13130_001
Photosynthesis - antenna proteins	KEGG PATHWAY	mus00196	3	28	0.15951	0.818805	GSMUA_Achr10G30470_001|GSMUA_Achr2G06350_001|GSMUA_AchrUn_randomG20830_001
Nucleotide excision repair	KEGG PATHWAY	mus03420	6	76	0.160201	0.818805	GSMUA_Achr9G13140_001|GSMUA_Achr9G13130_001|GSMUA_Achr4G14720_001|GSMUA_Achr9G13060_001|GSMUA_Achr9G13070_001|GSMUA_Achr9G13160_001
Carbon metabolism	KEGG PATHWAY	mus01200	19	321	0.187744	0.909074	GSMUA_Achr3G31710_001|GSMUA_Achr9G30280_001|GSMUA_Achr7G02800_001|GSMUA_Achr9G10110_001|GSMUA_Achr5G26140_001|GSMUA_Achr11G05990_001|GSMUA_Achr4G00910_001|GSMUA_Achr3G30900_001|GSMUA_Achr11G04910_001|GSMUA_Achr10G28640_001|GSMUA_Achr7G02810_001|GSMUA_Achr4G01040_001|GSMUA_Achr5G27680_001|GSMUA_Achr3G31700_001|GSMUA_Achr7G24140_001|GSMUA_Achr1G24790_001|GSMUA_Achr4G07540_001|GSMUA_Achr11G04900_001…
Ubiquitin mediated proteolysis	KEGG PATHWAY	mus04120	12	193	0.207711	0.913202	GSMUA_Achr9G24070_001|GSMUA_AchrUn_randomG27060_001|GSMUA_Achr5G27200_001|GSMUA_Achr9G05290_001|GSMUA_Achr5G27250_001|GSMUA_Achr10G14690_001|GSMUA_Achr4G31050_001|GSMUA_Achr5G27240_001|GSMUA_Achr2G10080_001|GSMUA_Achr4G31060_001|GSMUA_Achr7G06280_001|GSMUA_Achr6G12350_001
Phenylpropanoid biosynthesis	KEGG PATHWAY	mus00940	14	231	0.208448	0.913202	GSMUA_Achr4G07520_001|GSMUA_Achr7G05780_001|GSMUA_Achr7G05790_001|GSMUA_Achr9G23490_001|GSMUA_Achr7G02700_001|GSMUA_Achr9G23470_001|GSMUA_Achr11G04850_001|GSMUA_Achr9G23460_001|GSMUA_Achr3G30850_001|GSMUA_Achr9G30170_001|GSMUA_Achr5G24890_001|GSMUA_Achr4G07510_001|GSMUA_Achr9G23480_001|GSMUA_Achr5G24920_001
Pyrimidine metabolism	KEGG PATHWAY	mus00240	9	142	0.23462	0.918805	GSMUA_Achr9G13140_001|GSMUA_Achr1G24770_001|GSMUA_Achr9G13130_001|GSMUA_Achr9G13060_001|GSMUA_Achr2G09990_001|GSMUA_Achr9G13070_001|GSMUA_Achr9G13160_001|GSMUA_Achr11G06090_001|GSMUA_AchrUn_randomG03270_001
Oxidative phosphorylation	KEGG PATHWAY	mus00190	11	183	0.251551	0.918805	GSMUA_Achr4G00970_001|GSMUA_AchrUn_randomG03290_001|GSMUA_Achr4G12650_001|GSMUA_Achr9G13040_001|GSMUA_Achr9G29960_001|GSMUA_Achr7G02800_001|GSMUA_Achr7G02810_001|GSMUA_Achr9G13150_001|GSMUA_Achr3G27610_001|GSMUA_Achr5G26130_001|GSMUA_AchrUn_randomG14210_001
Brassinosteroid biosynthesis	KEGG PATHWAY	mus00905	2	20	0.258021	0.918805	GSMUA_Achr8G26330_001|GSMUA_Achr8G26350_001
Cyanoamino acid metabolism	KEGG PATHWAY	mus00460	4	54	0.260259	0.918805	GSMUA_Achr4G07520_001|GSMUA_Achr3G30850_001|GSMUA_Achr5G16620_001|GSMUA_Achr4G07510_001
Regulation of autophagy	KEGG PATHWAY	mus04140	4	54	0.260259	0.918805	GSMUA_Achr2G06280_001|GSMUA_Achr1G00940_001|GSMUA_Achr11G06020_001|GSMUA_Achr5G27270_001
Photosynthesis	KEGG PATHWAY	mus00195	5	73	0.269649	0.918805	GSMUA_Achr9G13150_001|GSMUA_Achr9G24120_001|GSMUA_AchrUn_randomG14210_001|GSMUA_Achr9G10310_001|GSMUA_Achr9G13040_001
Arginine and proline metabolism	KEGG PATHWAY	mus00330	6	94	0.289703	0.945942	GSMUA_Achr2G06490_001|GSMUA_Achr2G06480_001|GSMUA_Achr5G12020_001|GSMUA_Achr5G16540_001|GSMUA_Achr2G06500_001|GSMUA_Achr10G28580_001
2-Oxocarboxylic acid metabolism	KEGG PATHWAY	mus01210	4	58	0.300539	0.945942	GSMUA_Achr4G00910_001|GSMUA_Achr5G16540_001|GSMUA_Achr10G28580_001|GSMUA_Achr9G30280_001
Biotin metabolism	KEGG PATHWAY	mus00780	2	23	0.308459	0.945942	GSMUA_Achr9G08730_001|GSMUA_Achr11G08830_001
Taurine and hypotaurine metabolism	KEGG PATHWAY	mus00430	2	25	0.341732	0.971489	GSMUA_Achr5G16620_001|GSMUA_Achr8G26230_001
Glutathione metabolism	KEGG PATHWAY	mus00480	6	102	0.353196	0.971489	GSMUA_Achr5G16620_001|GSMUA_Achr5G11960_001|GSMUA_Achr4G00910_001|GSMUA_Achr11G04910_001|GSMUA_Achr2G06430_001|GSMUA_Achr11G04900_001
Biosynthesis of secondary metabolites	KEGG PATHWAY	mus01110	61	1235	0.353712	0.971489	GSMUA_Achr4G07520_001|GSMUA_Achr7G02800_001|GSMUA_Achr5G26120_001|GSMUA_Achr5G26140_001|GSMUA_Achr9G30280_001|GSMUA_Achr1G21510_001|GSMUA_Achr7G24300_001|GSMUA_Achr10G28740_001|GSMUA_Achr5G24890_001|GSMUA_Achr1G24880_001|GSMUA_Achr11G05030_001|GSMUA_Achr10G14700_001|GSMUA_Achr3G30850_001|GSMUA_Achr4G04130_001|GSMUA_Achr9G08840_001|GSMUA_Achr8G26350_001|GSMUA_Achr5G16540_001|GSMUA_Achr8G26330_001|…
Tropane, piperidine and pyridine alkaloid biosynthesis	KEGG PATHWAY	mus00960	2	28	0.390609	0.971489	GSMUA_Achr5G16540_001|GSMUA_Achr6G12170_001
Fructose and mannose metabolism	KEGG PATHWAY	mus00051	5	90	0.420668	0.971489	GSMUA_Achr4G01040_001|GSMUA_Achr5G26140_001|GSMUA_Achr11G08860_001|GSMUA_Achr11G05990_001|GSMUA_Achr3G31700_001
Metabolic pathways	KEGG PATHWAY	mus01100	112	2344	0.424073	0.971489	GSMUA_Achr5G26120_001|GSMUA_Achr4G12800_001|GSMUA_Achr4G12690_001|GSMUA_Achr11G08760_001|GSMUA_Achr9G13060_001|GSMUA_Achr11G08830_001|GSMUA_Achr8G26350_001|GSMUA_Achr6G12300_001|GSMUA_Achr4G07540_001|GSMUA_Achr3G31710_001|GSMUA_Achr6G03340_001|GSMUA_Achr5G24910_001|GSMUA_Achr9G23490_001|GSMUA_Achr7G02700_001|GSMUA_Achr6G20000_001|GSMUA_Achr5G24730_001|GSMUA_Achr10G28640_001|GSMUA_Achr4G31150_001|…
Biosynthesis of amino acids	KEGG PATHWAY	mus01230	16	326	0.462785	0.971489	GSMUA_Achr9G10110_001|GSMUA_Achr10G28580_001|GSMUA_Achr9G30280_001|GSMUA_Achr4G01040_001|GSMUA_Achr1G21510_001|GSMUA_Achr9G10240_001|GSMUA_Achr3G30900_001|GSMUA_Achr5G16540_001|GSMUA_Achr10G30380_001|GSMUA_Achr4G00910_001|GSMUA_Achr5G27680_001|GSMUA_Achr6G20000_001|GSMUA_Achr1G24790_001|GSMUA_Achr5G26120_001|GSMUA_Achr4G07540_001|GSMUA_Achr9G12990_001
Lysine degradation	KEGG PATHWAY	mus00310	2	33	0.468126	0.971489	GSMUA_Achr1G01130_001|GSMUA_Achr5G27620_001
Sulfur relay system	KEGG PATHWAY	mus04122	1	13	0.473089	0.971489	GSMUA_Achr7G02830_001
Thiamine metabolism	KEGG PATHWAY	mus00730	1	14	0.496673	0.971489	GSMUA_Achr5G24730_001
Glycolysis / Gluconeogenesis	KEGG PATHWAY	mus00010	8	164	0.505978	0.971489	GSMUA_Achr5G26140_001|GSMUA_Achr11G05990_001|GSMUA_Achr10G28640_001|GSMUA_Achr4G01040_001|GSMUA_Achr5G27680_001|GSMUA_Achr3G31700_001|GSMUA_Achr1G24790_001|GSMUA_Achr9G12990_001
Galactose metabolism	KEGG PATHWAY	mus00052	4	81	0.530886	0.971489	GSMUA_Achr9G23930_001|GSMUA_Achr4G01040_001|GSMUA_Achr3G31700_001|GSMUA_Achr11G05990_001
Vitamin B6 metabolism	KEGG PATHWAY	mus00750	1	16	0.540726	0.971489	GSMUA_Achr4G07540_001
Cysteine and methionine metabolism	KEGG PATHWAY	mus00270	6	128	0.557387	0.971489	GSMUA_Achr5G26120_001|GSMUA_Achr6G29170_001|GSMUA_Achr4G30870_001|GSMUA_Achr3G30900_001|GSMUA_Achr3G27650_001|GSMUA_Achr5G16540_001
Phenylalanine, tyrosine and tryptophan biosynthesis	KEGG PATHWAY	mus00400	3	65	0.591646	0.971489	GSMUA_Achr1G21510_001|GSMUA_Achr5G16540_001|GSMUA_Achr10G30380_001
Arachidonic acid metabolism	KEGG PATHWAY	mus00590	1	19	0.599693	0.971489	GSMUA_Achr5G16620_001
RNA polymerase	KEGG PATHWAY	mus03020	2	43	0.603922	0.971489	GSMUA_Achr2G09990_001|GSMUA_AchrUn_randomG03270_001
Phenylalanine metabolism	KEGG PATHWAY	mus00360	7	159	0.616871	0.971489	GSMUA_Achr6G12170_001|GSMUA_Achr7G05790_001|GSMUA_Achr7G02700_001|GSMUA_Achr11G04850_001|GSMUA_Achr7G05780_001|GSMUA_Achr9G30170_001|GSMUA_Achr5G16540_001
Glycine, serine and threonine metabolism	KEGG PATHWAY	mus00260	4	92	0.627631	0.971489	GSMUA_Achr3G31530_001|GSMUA_Achr4G07540_001|GSMUA_Achr6G12170_001|GSMUA_Achr9G12990_001
Spliceosome	KEGG PATHWAY	mus03040	10	229	0.630633	0.971489	GSMUA_Achr1G24870_001|GSMUA_Achr6G12240_001|GSMUA_Achr10G28660_001|GSMUA_Achr10G28670_001|GSMUA_Achr4G07280_001|GSMUA_Achr10G30520_001|GSMUA_Achr4G07290_001|GSMUA_Achr10G30510_001|GSMUA_Achr5G26170_001|GSMUA_Achr5G26110_001
Selenocompound metabolism	KEGG PATHWAY	mus00450	1	22	0.651099	0.971489	GSMUA_Achr11G06090_001
Butanoate metabolism	KEGG PATHWAY	mus00650	1	22	0.651099	0.971489	GSMUA_Achr7G24140_001
Glycosylphosphatidylinositol(GPI)-anchor biosynthesis	KEGG PATHWAY	mus00563	1	22	0.651099	0.971489	GSMUA_Achr11G08760_001
Amino sugar and nucleotide sugar metabolism	KEGG PATHWAY	mus00520	8	188	0.654255	0.971489	GSMUA_Achr7G02740_001|GSMUA_Achr11G08860_001|GSMUA_Achr11G05990_001|GSMUA_Achr3G31810_001|GSMUA_Achr10G28640_001|GSMUA_Achr9G23930_001|GSMUA_Achr3G31700_001|GSMUA_Achr3G31820_001
Proteasome	KEGG PATHWAY	mus03050	3	73	0.666825	0.971489	GSMUA_Achr6G12080_001|GSMUA_Achr9G13190_001|GSMUA_Achr6G12250_001
Phagosome	KEGG PATHWAY	mus04145	6	144	0.667009	0.971489	GSMUA_Achr5G12310_001|GSMUA_Achr4G00970_001|GSMUA_Achr5G27120_001|GSMUA_Achr9G05540_001|GSMUA_Achr4G12710_001|GSMUA_Achr7G24220_001
Porphyrin and chlorophyll metabolism	KEGG PATHWAY	mus00860	2	49	0.671958	0.971489	GSMUA_Achr7G24300_001|GSMUA_AchrUn_randomG03050_001
ABC transporters	KEGG PATHWAY	mus02010	1	24	0.681654	0.971489	GSMUA_Achr4G04430_001
Pantothenate and CoA biosynthesis	KEGG PATHWAY	mus00770	1	26	0.709536	0.971489	GSMUA_Achr10G14700_001
Cutin, suberine and wax biosynthesis	KEGG PATHWAY	mus00073	1	26	0.709536	0.971489	GSMUA_Achr6G12200_001
Fatty acid biosynthesis	KEGG PATHWAY	mus00061	2	54	0.721148	0.971489	GSMUA_Achr5G24910_001|GSMUA_Achr9G08730_001
Starch and sucrose metabolism	KEGG PATHWAY	mus00500	11	276	0.742114	0.971489	GSMUA_Achr4G07520_001|GSMUA_Achr7G02740_001|GSMUA_Achr11G08860_001|GSMUA_Achr11G05990_001|GSMUA_Achr10G28640_001|GSMUA_Achr9G23930_001|GSMUA_Achr3G30850_001|GSMUA_Achr5G18070_001|GSMUA_Achr3G31700_001|GSMUA_Achr4G07510_001|GSMUA_Achr9G12940_001
Pyruvate metabolism	KEGG PATHWAY	mus00620	4	108	0.743631	0.971489	GSMUA_Achr1G24790_001|GSMUA_Achr5G27680_001|GSMUA_Achr9G30310_001|GSMUA_Achr3G31710_001
Basal transcription factors	KEGG PATHWAY	mus03022	2	58	0.755891	0.971489	GSMUA_Achr7G06220_001|GSMUA_Achr1G21370_001
Glycerolipid metabolism	KEGG PATHWAY	mus00561	3	90	0.791804	0.971489	GSMUA_Achr4G12800_001|GSMUA_Achr5G26320_001|GSMUA_Achr5G27160_001
Terpenoid backbone biosynthesis	KEGG PATHWAY	mus00900	2	63	0.794009	0.971489	GSMUA_Achr2G10120_001|GSMUA_Achr5G24730_001
Glycerophospholipid metabolism	KEGG PATHWAY	mus00564	4	119	0.805972	0.971489	GSMUA_Achr5G26320_001|GSMUA_Achr5G27160_001|GSMUA_Achr4G07410_001|GSMUA_Achr11G08790_001
Zeatin biosynthesis	KEGG PATHWAY	mus00908	1	35	0.807743	0.971489	GSMUA_Achr5G26390_001
mRNA surveillance pathway	KEGG PATHWAY	mus03015	6	173	0.817132	0.971489	GSMUA_Achr4G30880_001|GSMUA_Achr1G21320_001|GSMUA_Achr4G31160_001|GSMUA_Achr5G11990_001|GSMUA_Achr4G00840_001|GSMUA_Achr9G29970_001
Plant-pathogen interaction	KEGG PATHWAY	mus04626	8	227	0.830483	0.971489	GSMUA_Achr11G04800_001|GSMUA_Achr6G03500_001|GSMUA_AchrUn_randomG20850_001|GSMUA_Achr9G05370_001|GSMUA_Achr2G06360_001|GSMUA_Achr6G03490_001|GSMUA_Achr9G05450_001|GSMUA_Achr5G11980_001
Inositol phosphate metabolism	KEGG PATHWAY	mus00562	2	70	0.838511	0.971489	GSMUA_Achr1G21570_001|GSMUA_Achr4G31150_001
Carbon fixation in photosynthetic organisms	KEGG PATHWAY	mus00710	3	102	0.854355	0.971489	GSMUA_Achr3G31710_001|GSMUA_Achr9G10110_001|GSMUA_Achr5G26140_001
Tryptophan metabolism	KEGG PATHWAY	mus00380	1	42	0.860551	0.971489	GSMUA_Achr9G05490_001
RNA transport	KEGG PATHWAY	mus03013	7	214	0.870067	0.971489	GSMUA_Achr4G12750_001|GSMUA_Achr4G12820_001|GSMUA_Achr4G00840_001|GSMUA_Achr4G00780_001|GSMUA_Achr2G06320_001|GSMUA_Achr1G21320_001|GSMUA_Achr10G30450_001
Sulfur metabolism	KEGG PATHWAY	mus00920	1	44	0.87278	0.971489	GSMUA_Achr3G30900_001
Glyoxylate and dicarboxylate metabolism	KEGG PATHWAY	mus00630	2	77	0.874131	0.971489	GSMUA_Achr3G31530_001|GSMUA_Achr9G30280_001
Valine, leucine and isoleucine degradation	KEGG PATHWAY	mus00280	1	46	0.883939	0.971489	GSMUA_Achr1G21350_001
Mismatch repair	KEGG PATHWAY	mus03430	1	47	0.889146	0.971489	GSMUA_Achr4G14720_001
Nitrogen metabolism	KEGG PATHWAY	mus00910	1	47	0.889146	0.971489	GSMUA_Achr3G31010_001
Phosphatidylinositol signaling system	KEGG PATHWAY	mus04070	2	84	0.902387	0.971489	GSMUA_Achr5G26320_001|GSMUA_Achr4G31150_001
Circadian rhythm - plant	KEGG PATHWAY	mus04712	2	86	0.909302	0.971489	GSMUA_Achr9G08940_001|GSMUA_Achr5G27310_001
beta-Alanine metabolism	KEGG PATHWAY	mus00410	1	52	0.911885	0.971489	GSMUA_Achr6G12170_001
Aminoacyl-tRNA biosynthesis	KEGG PATHWAY	mus00970	1	53	0.91584	0.971489	GSMUA_Achr11G08880_001
Flavonoid biosynthesis	KEGG PATHWAY	mus00941	1	55	0.923226	0.971489	GSMUA_Achr3G31110_001
Sphingolipid metabolism	KEGG PATHWAY	mus00600	1	55	0.923226	0.971489	GSMUA_Achr6G03340_001
Fatty acid metabolism	KEGG PATHWAY	mus01212	2	95	0.935106	0.971489	GSMUA_Achr5G24910_001|GSMUA_Achr9G08730_001
Ribosome biogenesis in eukaryotes	KEGG PATHWAY	mus03008	2	96	0.9375	0.971489	GSMUA_Achr4G00780_001|GSMUA_Achr9G23650_001
Alanine, aspartate and glutamate metabolism	KEGG PATHWAY	mus00250	1	60	0.938983	0.971489	GSMUA_Achr5G16540_001
Peroxisome	KEGG PATHWAY	mus04146	2	97	0.93981	0.971489	GSMUA_Achr4G00910_001|GSMUA_Achr6G20030_001
Plant hormone signal transduction	KEGG PATHWAY	mus04075	13	453	0.977657	0.99231	GSMUA_Achr5G18100_001|GSMUA_Achr7G06520_001|GSMUA_Achr7G24330_001|GSMUA_Achr1G21480_001|GSMUA_Achr3G31520_001|GSMUA_Achr11G06040_001|GSMUA_Achr5G27670_001|GSMUA_Achr5G26200_001|GSMUA_Achr9G08900_001|GSMUA_Achr5G16630_001|GSMUA_Achr10G30500_001|GSMUA_Achr10G30460_001|GSMUA_Achr6G20050_001
Endocytosis	KEGG PATHWAY	mus04144	4	214	0.989348	0.99231	GSMUA_Achr9G05540_001|GSMUA_Achr4G31150_001|GSMUA_Achr5G26280_001|GSMUA_Achr7G06280_001
Pentose and glucuronate interconversions	KEGG PATHWAY	mus00040	1	105	0.99231	0.99231	GSMUA_Achr9G23930_001
